# Supplementary material for: Plasma Metabolomics of Thrombectomy‐Treated Patients Highlights Metabolic Pathways Underlying Disease and Recovery
Source: CNS Neurosci Ther. 2026 Jul 9;32(7):e71018. doi: 10.1002/cns.71018 (PMC13348542; doi:10.1002/cns.71018)
Supplement: Supplementary file 1 — Table S1: Source data for pairwise OPLS‐DA score plots showing separation between groups. [file CNS-32-e71018-s001.xlsx]

## Sheet: Sample ID Annotation and Group
Sample identifiers were encoded as follows:
		“W” denotes the FTR group,
		“Y” denotes the MFR group,
		“CON” denotes healthy controls.
This annotation scheme is used consistently across all supplementary tables.

## Sheet: FTR_vs_CON
peak_name	name	pvalue	adj_p_value	FC	Log2FC	VIP	rsd	formula	confidence_level	adduct	total_score	ms2_score	difference	id_kegg	name2	sum_intensity	normalized_name	T3_ion_W125	T3_ion_W127	T3_ion_W13	T3_ion_W15	T3_ion_W151A	T3_ion_W151B	T3_ion_W177	T3_ion_W185	T3_ion_W191	T3_ion_W205	T3_ion_W211	T3_ion_W225	T3_ion_W233	T3_ion_W274	T3_ion_W281	T3_ion_W29	T3_ion_W312	T3_ion_W78	T3_ion_W8	T3_ion_W91	T3_ion_W99	T3_ion_CON212	T3_ion_CON214	T3_ion_CON216	T3_ion_CON227	T3_ion_CON249	T3_ion_CON281	T3_ion_CON284	T3_ion_CON297	T3_ion_CON299	T3_ion_CON301	T3_ion_CON304
M309T502_NEG	trans-11-Eicosenoic acid	1.845e-06	1.845e-06	2.68798	1.42652	1.81191	0	C20H38O2	level2	[M-H]-	0.73	1	up	NA	M309T502_NEG_trans-11-Eicosenoic acid	1.44399	trans-11-eicosenoic acid	0.0425496	0.0597353	0.0171161	0.0578169	0.119467	0.042389	0.0643374	0.0477879	0.0349576	0.0192335	0.0661823	0.0443458	0.0382539	0.0506953	0.0660793	0.0424124	0.0590195	0.0678336	0.0655657	0.0239539	0.0364844	0.0325864	0.0146548	0.00501114	0.0133941	0.0338374	0.020395	0.0113201	0.0408711	0.0262997	0.0176601	0.0131478
M309T502_NEG	cis-11-Eicosenoic acid	1.845e-06	1.845e-06	2.68798	1.42652	1.81191	0	C20H38O2	level2	[M-H]-	0.73	1	up	C16526	M309T502_NEG_cis-11-Eicosenoic acid	1.44399	cis-11-eicosenoic acid	0.0425496	0.0597353	0.0171161	0.0578169	0.119467	0.042389	0.0643374	0.0477879	0.0349576	0.0192335	0.0661823	0.0443458	0.0382539	0.0506953	0.0660793	0.0424124	0.0590195	0.0678336	0.0655657	0.0239539	0.0364844	0.0325864	0.0146548	0.00501114	0.0133941	0.0338374	0.020395	0.0113201	0.0408711	0.0262997	0.0176601	0.0131478
M160T85_POS	delta-Valerobetaine	0.00281309	0.00281309	0.558229	-0.841072	1.01496	0.0146243	C8H17NO2	level2	[M+H]+	0.7	0.9833	down	NA	M160T85_POS_delta-Valerobetaine	1.10722	delta-valerobetaine	0.00774563	0.0170846	0.0122537	0.0158903	0.00597044	0.0263965	0.0196755	0.00694321	0.0577468	0.037044	0.0139852	0.0275605	0.00799038	0.0074816	0.00123983	0.00937994	0.00413423	0.0279881	0.0335625	0.0498154	0.0192737	0.0372501	0.0432924	0.0558805	0.0657378	0.014046	0.0570923	0.01539	0.0189625	0.0335348	0.0382886	0.0289041
M160T85_POS	Pregabalin	0.00281309	0.00281309	0.558229	-0.841072	1.01496	0.0146243	C8H17NO2	level2	[M+H]+	0.63	0.8372	down	NA	M160T85_POS_Pregabalin	1.10722	pregabalin	0.00774563	0.0170846	0.0122537	0.0158903	0.00597044	0.0263965	0.0196755	0.00694321	0.0577468	0.037044	0.0139852	0.0275605	0.00799038	0.0074816	0.00123983	0.00937994	0.00413423	0.0279881	0.0335625	0.0498154	0.0192737	0.0372501	0.0432924	0.0558805	0.0657378	0.014046	0.0570923	0.01539	0.0189625	0.0335348	0.0382886	0.0289041
M481T335_NEG	11-beta-Hydroxyandrosterone-3-glucuronide	0.0130022	0.0130022	1.53481	0.618063	1.44361	0.015111	C25H38O9	level3.1	[M-H]-	0.9	0.8689	up	C05643	M481T335_NEG_11-beta-Hydroxyandrosterone-3-glucuronide	3.66781	11-beta-hydroxyandrosterone-3-glucuronide	0.151171	0.0599792	0.100398	0.0358865	0.132887	0.0809007	0.157426	0.0743625	0.129829	0.13396	0.0354097	0.140559	0.208114	0.0542111	0.0910211	0.0879918	0.268866	0.0607128	0.0941901	0.0893409	0.0761399	0.109246	0.0636958	0.113291	0.140191	0.0824481	0.0856741	0.0968899	0.0557716	0.0333317	0.0424475	0.0688325
M581T396_NEG	Biliverdin	0.0222733	0.0222733	1.49407	0.579252	1.08433	0.0161271	C33H34N4O6	level2	[M-H]-	0.71	0.9712	up	C00500	M581T396_NEG_Biliverdin	4.82806	biliverdin	0.149499	0.181448	0.0856027	0.0996591	0.110574	0.0951601	0.0868258	0.0940984	0.0584517	0.152335	0.14924	0.166266	0.115091	0.17756	0.155612	0.115428	0.14927	0.180676	0.0532295	0.238846	0.333671	0.106038	0.100758	0.297719	0.181355	0.0548719	0.0785415	0.120308	0.142136	0.0455185	0.118477	0.057683
M583T335_NEG	Phytochromobilin	0.00214111	0.00214111	2.16362	1.11344	1.21877	0.0164483	C33H36N4O6	level3.1	[M-H]-	0.75	0.8566	up	NA	M583T335_NEG_Phytochromobilin	15.524	phytochromobilin	0.552387	0.477727	0.372742	0.705139	0.296691	0.178109	0.427731	0.370785	0.196381	1.22339	0.392008	0.845662	0.270149	0.540992	0.130118	0.343681	0.371991	0.44932	0.247925	1.21277	1.17352	0.371566	0.26472	0.864983	0.388479	0.213447	0.216785	0.212891	0.306083	0.0854416	0.204209	0.232523
M583T335_NEG	15,16-Dihydrobiliverdin	0.00214111	0.00214111	2.16362	1.11344	1.21877	0.0164483	C33H36N4O6	level3.1	[M-H]-	0.71	0.8566	up	C11630	M583T335_NEG_15,16-Dihydrobiliverdin	15.524	15,16-dihydrobiliverdin	0.552387	0.477727	0.372742	0.705139	0.296691	0.178109	0.427731	0.370785	0.196381	1.22339	0.392008	0.845662	0.270149	0.540992	0.130118	0.343681	0.371991	0.44932	0.247925	1.21277	1.17352	0.371566	0.26472	0.864983	0.388479	0.213447	0.216785	0.212891	0.306083	0.0854416	0.204209	0.232523
M583T335_NEG	bilirubin-IX beta	0.00214111	0.00214111	2.16362	1.11344	1.21877	0.0164483	C33H36N4O6	level3.1	[M-H]-	0.57	0.5309	up	NA	M583T335_NEG_bilirubin-IX beta	15.524	bilirubin-ix beta	0.552387	0.477727	0.372742	0.705139	0.296691	0.178109	0.427731	0.370785	0.196381	1.22339	0.392008	0.845662	0.270149	0.540992	0.130118	0.343681	0.371991	0.44932	0.247925	1.21277	1.17352	0.371566	0.26472	0.864983	0.388479	0.213447	0.216785	0.212891	0.306083	0.0854416	0.204209	0.232523
M583T335_NEG	bilirubin-III alpha	0.00214111	0.00214111	2.16362	1.11344	1.21877	0.0164483	C33H36N4O6	level3.1	[M-H]-	0.57	0.5309	up	NA	M583T335_NEG_bilirubin-III alpha	15.524	bilirubin-iii alpha	0.552387	0.477727	0.372742	0.705139	0.296691	0.178109	0.427731	0.370785	0.196381	1.22339	0.392008	0.845662	0.270149	0.540992	0.130118	0.343681	0.371991	0.44932	0.247925	1.21277	1.17352	0.371566	0.26472	0.864983	0.388479	0.213447	0.216785	0.212891	0.306083	0.0854416	0.204209	0.232523
M263T270_NEG	Phenylacetylglutamine	0.0250503	0.0250503	1.96809	0.976797	1.42389	0.019274	C13H16N2O4	level2	[M-H]-	0.7	0.9695	up	C04148/C05597	M263T270_NEG_Phenylacetylglutamine	12.8533	phenylacetylglutamine	0.127145	0.0854026	0.430937	0.0736535	0.0347448	0.0976819	0.499303	0.702654	0.924348	0.837431	0.0568226	0.310785	0.700114	0.181659	0.375936	0.744563	1.16413	0.747918	0.0497496	0.122471	0.39429	0.446591	0.121617	0.339889	0.3203	0.268167	0.312552	0.0771648	0.0611224	0.83783	0.0639551	0.261081
M342T304_POS	Dodecenoylcarnitine	0.000370429	0.000370429	0.758657	-0.39848	1.15487	0.0204358	C19H35NO4	level3.1	[M+H]+	0.83	0.9664	down	NA	M342T304_POS_Dodecenoylcarnitine	5.96531	dodecenoylcarnitine	0.108876	0.131764	0.106672	0.185472	0.121775	0.0853877	0.144814	0.106857	0.0899191	0.191554	0.144575	0.131252	0.113354	0.0689322	0.0849093	0.128624	0.0837619	0.156896	0.191756	0.151559	0.116248	0.258841	0.187711	0.143091	0.155403	0.154024	0.170091	0.136406	0.128266	0.165843	0.183195	0.14392
M632T73_NEG	3'-Sialyllactose	0.00286851	0.00286851	2.06515	1.04625	1.67567	0.0210185	C23H39NO19	level2	[M-H]-	0.73	0.9997	up	NA	M632T73_NEG_3'-Sialyllactose	1.56064	3'-sialyllactose	0.044193	0.0232061	0.0275556	0.0298285	0.0360444	0.0437481	0.0537145	0.0146464	0.153555	0.0739793	0.0238205	0.0652824	0.0767947	0.0420273	0.00487669	0.0358585	0.0868806	0.109457	0.0411801	0.0169214	0.0645059	0.0414101	0.0265109	0.0267154	0.034313	0.0216141	0.0177145	0.0181207	0.018609	0.024416	0.0294395	0.0229111
M632T73_NEG	6-Sialyllactose	0.00286851	0.00286851	2.06515	1.04625	1.67567	0.0210185	C23H39NO19	level2	[M-H]-	0.72	0.9853	up	NA	M632T73_NEG_6-Sialyllactose	1.56064	6-sialyllactose	0.044193	0.0232061	0.0275556	0.0298285	0.0360444	0.0437481	0.0537145	0.0146464	0.153555	0.0739793	0.0238205	0.0652824	0.0767947	0.0420273	0.00487669	0.0358585	0.0868806	0.109457	0.0411801	0.0169214	0.0645059	0.0414101	0.0265109	0.0267154	0.034313	0.0216141	0.0177145	0.0181207	0.018609	0.024416	0.0294395	0.0229111
M632T73_NEG	6'-Sialyllactose	0.00286851	0.00286851	2.06515	1.04625	1.67567	0.0210185	C23H39NO19	level2	[M-H]-	0.72	0.9821	up	NA	M632T73_NEG_6'-Sialyllactose	1.56064	6'-sialyllactose	0.044193	0.0232061	0.0275556	0.0298285	0.0360444	0.0437481	0.0537145	0.0146464	0.153555	0.0739793	0.0238205	0.0652824	0.0767947	0.0420273	0.00487669	0.0358585	0.0868806	0.109457	0.0411801	0.0169214	0.0645059	0.0414101	0.0265109	0.0267154	0.034313	0.0216141	0.0177145	0.0181207	0.018609	0.024416	0.0294395	0.0229111
M199T325_NEG	cis-4-Decenedioic acid	0.0151195	0.0151195	8.35615	3.06284	1.52554	0.0218685	C10H16O4	level3.1	[M-H]-	0.72	0.7271	up	NA	M199T325_NEG_cis-4-Decenedioic acid	1.52053	cis-4-decenedioic acid	0.00558282	0.043636	0.028767	0.00952745	0.0145795	0.0140141	0.0366024	0.0079652	0.0411688	0.195961	0.0124877	0.44199	0.106272	0.0298219	0.0423579	0.0947686	0.123229	0.0152643	0.00632375	0.045863	0.048775	0.00815516	0.00607803	0.00910585	0.0206963	0.00835349	0.00468732	0.0163313	0.00128399	0.0118984	0.00412728	0.00467197
M199T325_NEG	Nepetalinic acid	0.0151195	0.0151195	8.35615	3.06284	1.52554	0.0218685	C10H16O4	level3.1	[M-H]-	0.71	0.5784	up	NA	M199T325_NEG_Nepetalinic acid	1.52053	nepetalinic acid	0.00558282	0.043636	0.028767	0.00952745	0.0145795	0.0140141	0.0366024	0.0079652	0.0411688	0.195961	0.0124877	0.44199	0.106272	0.0298219	0.0423579	0.0947686	0.123229	0.0152643	0.00632375	0.045863	0.048775	0.00815516	0.00607803	0.00910585	0.0206963	0.00835349	0.00468732	0.0163313	0.00128399	0.0118984	0.00412728	0.00467197
M199T325_NEG	Matsutakic acid A	0.0151195	0.0151195	8.35615	3.06284	1.52554	0.0218685	C10H16O4	level3.1	[M-H]-	0.69	0.5784	up	NA	M199T325_NEG_Matsutakic acid A	1.52053	matsutakic acid a	0.00558282	0.043636	0.028767	0.00952745	0.0145795	0.0140141	0.0366024	0.0079652	0.0411688	0.195961	0.0124877	0.44199	0.106272	0.0298219	0.0423579	0.0947686	0.123229	0.0152643	0.00632375	0.045863	0.048775	0.00815516	0.00607803	0.00910585	0.0206963	0.00835349	0.00468732	0.0163313	0.00128399	0.0118984	0.00412728	0.00467197
M231T301_NEG	Phenobarbital	0.0021586	0.0021586	0.619393	-0.691073	1.27294	0.0236537	C12H12N2O3	level3.1	[M-H]-	0.67	0.7201	down	C07434	M231T301_NEG_Phenobarbital	1.24145	phenobarbital	0.0136809	0.029918	0.00358627	0.0120187	0.0253176	0.0304918	0.0189773	0.00568804	0.0211281	0.0446668	0.0346724	0.0136802	0.0278567	0.0443438	0.00922397	0.0168734	0.0141802	0.0351115	0.00590757	0.0486697	0.0332266	0.0683134	0.0447458	0.0486239	0.0522996	0.0178983	0.00933884	0.0311622	0.0251929	0.0342125	0.0422381	0.0307275
M377T408_NEG	Dhv-PGE2	0.0338752	0.0338752	0.863558	-0.211635	1.05553	0.0278713	C22H34O5	level3.1	[M-H]-	0.69	0.5506	down	NA	M377T408_NEG_Dhv-PGE2	2.67586	dhv-pge2	0.0369241	0.0369927	0.0457612	0.0722572	0.0537709	0.063182	0.0387183	0.0599731	0.0420676	0.0552525	0.0634902	0.0691544	0.0893908	0.0686545	0.0803227	0.077008	0.0673117	0.0524557	0.0649628	0.0683432	0.0664919	0.0783317	0.0616035	0.0537295	0.0529283	0.100555	0.0719123	0.0590558	0.0816094	0.0751414	0.0978634	0.0603895
M179T439_POS	butyl benzoate	8.28834e-05	8.28834e-05	0.790765	-0.338678	1.25284	0.0288518	C11H14O2	level3.1	[M+H]+	0.97	1	down	NA	M179T439_POS_butyl benzoate	0.893318	butyl benzoate	0.018218	0.0186142	0.0153042	0.027686	0.0194623	0.0168113	0.019839	0.014703	0.0181806	0.0273445	0.0241315	0.0185262	0.0169587	0.0165144	0.0125611	0.0179069	0.0130298	0.0233092	0.0256482	0.022776	0.0177217	0.03327	0.024423	0.0192555	0.021269	0.0234182	0.0234642	0.0260418	0.0252975	0.0248464	0.0256584	0.0256464
M179T439_POS	2-Methylpropyl benzoate	8.28834e-05	8.28834e-05	0.790765	-0.338678	1.25284	0.0288518	C11H14O2	level3.1	[M+H]+	0.97	1	down	NA	M179T439_POS_2-Methylpropyl benzoate	0.893318	2-methylpropyl benzoate	0.018218	0.0186142	0.0153042	0.027686	0.0194623	0.0168113	0.019839	0.014703	0.0181806	0.0273445	0.0241315	0.0185262	0.0169587	0.0165144	0.0125611	0.0179069	0.0130298	0.0233092	0.0256482	0.022776	0.0177217	0.03327	0.024423	0.0192555	0.021269	0.0234182	0.0234642	0.0260418	0.0252975	0.0248464	0.0256584	0.0256464
M179T439_POS	Ethyl 3-phenylpropanoate	8.28834e-05	8.28834e-05	0.790765	-0.338678	1.25284	0.0288518	C11H14O2	level3.1	[M+H]+	0.95	1	down	NA	M179T439_POS_Ethyl 3-phenylpropanoate	0.893318	ethyl 3-phenylpropanoate	0.018218	0.0186142	0.0153042	0.027686	0.0194623	0.0168113	0.019839	0.014703	0.0181806	0.0273445	0.0241315	0.0185262	0.0169587	0.0165144	0.0125611	0.0179069	0.0130298	0.0233092	0.0256482	0.022776	0.0177217	0.03327	0.024423	0.0192555	0.021269	0.0234182	0.0234642	0.0260418	0.0252975	0.0248464	0.0256584	0.0256464
M181T247_NEG	Hydroxyphenyllactic acid	0.00110529	0.00110529	3.77116	1.91501	1.77943	0.0289371	C9H10O4	level2	[M-H]-	0.68	0.9702	up	C03672	M181T247_NEG_Hydroxyphenyllactic acid	2.67496	hydroxyphenyllactic acid	0.0424032	0.0268785	0.11052	0.000282778	0.0651975	0.116859	0.110629	0.0655746	0.150927	0.305016	0.00195773	0.290558	0.163671	0.0875169	0.0709873	0.161738	0.138182	0.0449554	0.00117032	0.0952114	0.0853864	0.0885828	0.00204094	0.000706394	0.0933452	0.133951	0.000260967	0.00188312	0.000545147	0.125277	0.000651136	0.000342037
M117T248_NEG	2-Hydroxy-2-methylbutyric acid	0.00631338	0.00631338	3.14552	1.6533	1.29934	0.0296053	C5H10O3	level2	[M-H]-	0.63	0.9121	up	NA	M117T248_NEG_2-Hydroxy-2-methylbutyric acid	5.11706	2-hydroxy-2-methylbutyric acid	0.0623988	0.0354673	0.139754	0.0097491	0.110444	0.197761	0.141515	0.0814659	0.102242	0.765089	0.0041936	0.312259	0.35213	0.350686	0.203174	0.263067	0.142088	0.124925	0.00945002	0.33861	0.181353	0.20144	0.010968	0.0162519	0.242704	0.333464	0.0152525	0.0120805	0.00879785	0.103322	0.00966819	0.00849931
M277T470_NEG	6-Paradol	0.0458348	0.0458348	1.09039	0.124841	1.26577	0.0298195	C17H26O3	level3.1	[M-H]-	0.96	1	up	C10482	M277T470_NEG_6-Paradol	2.22665	6-paradol	0.0434869	0.0523766	0.0541395	0.060735	0.0532066	0.0567503	0.0673683	0.0557434	0.054087	0.0597892	0.0562477	0.0634922	0.0524081	0.0569136	0.0659042	0.0596429	0.0384134	0.0709872	0.0564625	0.0484525	0.0619339	0.0741332	0.0535848	0.0473281	0.0485734	0.0455352	0.0541986	0.0481809	0.0509859	0.0511045	0.0550236	0.061288
M277T470_NEG	Panaxacol	0.0458348	0.0458348	1.09039	0.124841	1.26577	0.0298195	C17H26O3	level3.1	[M-H]-	0.86	0.8514	up	NA	M277T470_NEG_Panaxacol	2.22665	panaxacol	0.0434869	0.0523766	0.0541395	0.060735	0.0532066	0.0567503	0.0673683	0.0557434	0.054087	0.0597892	0.0562477	0.0634922	0.0524081	0.0569136	0.0659042	0.0596429	0.0384134	0.0709872	0.0564625	0.0484525	0.0619339	0.0741332	0.0535848	0.0473281	0.0485734	0.0455352	0.0541986	0.0481809	0.0509859	0.0511045	0.0550236	0.061288
M480T501_POS	LPE(18:1(9Z)/0:0)	2.51941e-05	2.51941e-05	0.540438	-0.887799	1.30225	0.0302887	C23H46NO7P	level2	[M+H]+	0.74	0.9892	down	NA	M480T501_POS_LPE(18:1(9Z)/0:0)	30.2342	lpe(18:1(9z)/0:0)	0.835665	0.984213	0.443236	1.40401	0.40752	0.337082	0.247719	0.397123	0.185039	0.52046	0.817061	0.3509	0.548033	0.458614	0.127045	0.200765	0.284902	0.498662	0.805701	0.803185	0.288619	0.59243	0.78732	0.841311	0.666858	1.17505	0.63117	1.20692	0.792682	0.859012	0.754406	0.976052
M203T237_NEG	Tryptophan	3.63777e-05	3.63777e-05	0.73044	-0.453162	1.84788	0.0311194	C11H12N2O2	level2	[M-H]-	0.65	0.9892	down	C00078/C00525/C00806	M203T237_NEG_Tryptophan	114.819	tryptophan	1.20952	0.317179	2.91011	3.03556	2.0855	2.8102	2.771	1.91367	2.28925	3.73183	2.38442	1.72323	2.74868	2.82886	2.3513	2.40773	1.95422	2.42858	3.12619	2.18056	2.63035	3.29257	2.42346	3.3332	2.62762	3.55094	3.51292	3.58479	3.42854	3.23218	3.9354	3.58071
M209T287_NEG	Sodium (4-methoxybenzoyloxy)acetate	0.0026608	0.0026608	1.7304	0.791107	1.58655	0.0311479	C10H10O5	level3.1	[M-H]-	0.82	0.9582	up	NA	M209T287_NEG_Sodium (4-methoxybenzoyloxy)acetate	0.500275	sodium (4-methoxybenzoyloxy)acetate	0.0140581	0.0126142	0.0183641	0.0048349	0.0182119	0.0220774	0.0217185	0.0333428	0.0180607	0.0247421	0.00135705	0.0102106	0.00829662	0.0119807	0.0287461	0.0150565	0.010141	0.0149337	0.00479468	0.0137937	0.0153437	0.0085424	0.007133	0.00770053	0.0133091	0.0253365	0.00610971	0.00689065	0.0041241	0.00962214	0.00964133	0.00858095
M209T287_NEG	4-(2-Hydroxyethoxycarbonyl)benzoate	0.0026608	0.0026608	1.7304	0.791107	1.58655	0.0311479	C10H10O5	level3.1	[M-H]-	0.77	0.9582	up	C21450	M209T287_NEG_4-(2-Hydroxyethoxycarbonyl)benzoate	0.500275	4-(2-hydroxyethoxycarbonyl)benzoate	0.0140581	0.0126142	0.0183641	0.0048349	0.0182119	0.0220774	0.0217185	0.0333428	0.0180607	0.0247421	0.00135705	0.0102106	0.00829662	0.0119807	0.0287461	0.0150565	0.010141	0.0149337	0.00479468	0.0137937	0.0153437	0.0085424	0.007133	0.00770053	0.0133091	0.0253365	0.00610971	0.00689065	0.0041241	0.00962214	0.00964133	0.00858095
M159T358_NEG	2-Hydroxyoctanoic acid	0.0292071	0.0292071	0.606566	-0.721264	1.34969	0.0321168	C8H16O3	level2	[M-H]-	0.71	0.9885	down	NA	M159T358_NEG_2-Hydroxyoctanoic acid	0.697221	2-hydroxyoctanoic acid	0.00770453	0.00814487	0.00794168	0.0219218	0.00667602	0.00921294	0.0257659	0.00691728	0.00491934	0.0131316	0.0142768	0.00601856	0.0152473	0.0119854	0.00584646	0.00700238	0.00638914	0.0170469	0.0350239	0.0351318	0.00497488	0.0148243	0.0295606	0.018735	0.00611096	0.0526654	0.0437546	0.0365879	0.000793077	0.0219895	0.00994022	0.0167764
M159T358_NEG	5-Hydroxyvalproic acid	0.0292071	0.0292071	0.606566	-0.721264	1.34969	0.0321168	C8H16O3	level2	[M-H]-	0.7	0.97	down	C16650	M159T358_NEG_5-Hydroxyvalproic acid	0.697221	5-hydroxyvalproic acid	0.00770453	0.00814487	0.00794168	0.0219218	0.00667602	0.00921294	0.0257659	0.00691728	0.00491934	0.0131316	0.0142768	0.00601856	0.0152473	0.0119854	0.00584646	0.00700238	0.00638914	0.0170469	0.0350239	0.0351318	0.00497488	0.0148243	0.0295606	0.018735	0.00611096	0.0526654	0.0437546	0.0365879	0.000793077	0.0219895	0.00994022	0.0167764
M174T327_NEG	Indoleacetic acid	0.00710034	0.00710034	0.457273	-1.12887	1.42965	0.0336425	C10H9NO2	level2	[M-H]-	0.7	0.9655	down	C00954	M174T327_NEG_Indoleacetic acid	0.536503	indoleacetic acid	0.00664597	0.00313318	0.00780091	0.00547282	0.00293286	0.00525267	0.00979232	0.00684256	0.0078657	0.0178168	0.0103112	0.0036788	0.00862762	0.00829119	0.00831873	0.0115293	0.00820789	0.00876067	0.0148399	0.0107943	0.00711899	0.0115499	0.0128726	0.00893574	0.0119435	0.0131286	0.0109422	0.00899942	0.0260975	0.0398913	0.0159093	0.0151453
M276T71_POS	gamma-Glutamylglutamine	0.00254547	0.00254547	0.668096	-0.581873	1.0165	0.0341504	C10H17N3O6	level2	[M+H]+	0.74	0.978	down	C05283	M276T71_POS_gamma-Glutamylglutamine	2.57272	gamma-glutamylglutamine	0.0699245	0.0282649	0.0447259	0.125764	0.0583039	0.0261716	0.0497156	0.0379121	0.0345093	0.0702032	0.0783135	0.0329272	0.0429617	0.0398561	0.0139308	0.0634731	0.00636382	0.0371112	0.11489	0.07803	0.00733574	0.0868252	0.0574378	0.0889767	0.0645647	0.0932191	0.0892874	0.0839724	0.0801313	0.0628753	0.0836587	0.0585061
M350T393_NEG	Sphingosine 1-phosphate (d16:1-P)	0.00121804	0.00121804	0.727861	-0.458265	1.3955	0.0343373	C16H34NO5P	level3.1	[M-H]-	0.97	1	down	C06124	M350T393_NEG_Sphingosine 1-phosphate (d16:1-P)	2.2486	sphingosine 1-phosphate (d16:1-p)	0.0187326	0.0261702	0.0413248	0.0655175	0.0398945	0.0542531	0.0339083	0.0362308	0.0605412	0.0428682	0.0474894	0.0437827	0.0646977	0.0392564	0.0596161	0.0559708	0.04298	0.0518727	0.0465697	0.0550719	0.0473191	0.0645531	0.0688956	0.0731842	0.0657654	0.0955021	0.0690485	0.0332614	0.0430411	0.0566542	0.115676	0.0438925
M285T465_NEG	Hexadecanedioic acid	0.0335945	0.0335945	2.61181	1.38505	1.44189	0.0361359	C16H30O4	level2	[M-H]-	0.73	0.9984	up	C19615	M285T465_NEG_Hexadecanedioic acid	2.46448	hexadecanedioic acid	0.035953	0.134537	0.0921203	0.0657906	0.0555752	0.0207498	0.0744	0.0366663	0.0402966	0.0617815	0.0297202	0.52611	0.0457529	0.0615587	0.0551736	0.0385863	0.124969	0.0878104	0.0198419	0.108938	0.0896211	0.0361936	0.030023	0.0344425	0.0745441	0.0188647	0.0252764	0.050202	0.0228343	0.0300909	0.0199757	0.0286732
M167T465_POS	Ethyl 4-hydroxybenzoate	0.000305067	0.000305067	0.816675	-0.292165	1.16852	0.0370537	C9H10O3	level2	[M+H]+	0.68	0.9332	down	NA	M167T465_POS_Ethyl 4-hydroxybenzoate	3.53668	ethyl 4-hydroxybenzoate	0.0730624	0.0709877	0.0601657	0.106312	0.0768056	0.0658811	0.0787115	0.0622423	0.0755745	0.112091	0.0928311	0.0799013	0.071227	0.0680233	0.0525873	0.0747109	0.0547063	0.093841	0.0979135	0.0930069	0.0721096	0.129428	0.101396	0.0771277	0.0854007	0.0877794	0.100947	0.103609	0.0963319	0.0882174	0.10341	0.100955
M167T465_POS	2-Phenyllactic acid	0.000305067	0.000305067	0.816675	-0.292165	1.16852	0.0370537	C9H10O3	level2	[M+H]+	0.66	0.9057	down	C05584	M167T465_POS_2-Phenyllactic acid	3.53668	2-phenyllactic acid	0.0730624	0.0709877	0.0601657	0.106312	0.0768056	0.0658811	0.0787115	0.0622423	0.0755745	0.112091	0.0928311	0.0799013	0.071227	0.0680233	0.0525873	0.0747109	0.0547063	0.093841	0.0979135	0.0930069	0.0721096	0.129428	0.101396	0.0771277	0.0854007	0.0877794	0.100947	0.103609	0.0963319	0.0882174	0.10341	0.100955
M167T465_POS	4-Ethoxybenzoic acid	0.000305067	0.000305067	0.816675	-0.292165	1.16852	0.0370537	C9H10O3	level2	[M+H]+	0.64	0.8666	down	NA	M167T465_POS_4-Ethoxybenzoic acid	3.53668	4-ethoxybenzoic acid	0.0730624	0.0709877	0.0601657	0.106312	0.0768056	0.0658811	0.0787115	0.0622423	0.0755745	0.112091	0.0928311	0.0799013	0.071227	0.0680233	0.0525873	0.0747109	0.0547063	0.093841	0.0979135	0.0930069	0.0721096	0.129428	0.101396	0.0771277	0.0854007	0.0877794	0.100947	0.103609	0.0963319	0.0882174	0.10341	0.100955
M167T465_POS	Ethyl 3-hydroxybenzoate	0.000305067	0.000305067	0.816675	-0.292165	1.16852	0.0370537	C9H10O3	level2	[M+H]+	0.62	0.8161	down	NA	M167T465_POS_Ethyl 3-hydroxybenzoate	3.53668	ethyl 3-hydroxybenzoate	0.0730624	0.0709877	0.0601657	0.106312	0.0768056	0.0658811	0.0787115	0.0622423	0.0755745	0.112091	0.0928311	0.0799013	0.071227	0.0680233	0.0525873	0.0747109	0.0547063	0.093841	0.0979135	0.0930069	0.0721096	0.129428	0.101396	0.0771277	0.0854007	0.0877794	0.100947	0.103609	0.0963319	0.0882174	0.10341	0.100955
M271T484_NEG	16-Hydroxypalmitic acid	0.00180825	0.00180825	1.78671	0.837302	1.71493	0.0372111	C16H32O3	level2	[M-H]-	0.73	0.9981	up	C18218	M271T484_NEG_16-Hydroxypalmitic acid	2.51454	16-hydroxypalmitic acid	0.0386563	0.070878	0.110249	0.0658182	0.0509668	0.0621617	0.0453927	0.066012	0.0421006	0.0931512	0.0599027	0.206326	0.0816775	0.0655761	0.125128	0.0539279	0.143591	0.0468711	0.026367	0.102501	0.0829783	0.0444431	0.0490871	0.0363588	0.109617	0.0306577	0.0413384	0.0345567	0.0558056	0.03577	0.0562554	0.0463963
M357T366_NEG	Succinyldisalicylic acid	0.00757923	0.00757923	1.41784	0.503695	1.33305	0.0372433	C18H14O8	level3.1	[M-H]-	0.83	1	up	NA	M357T366_NEG_Succinyldisalicylic acid	0.504445	succinyldisalicylic acid	0.00946591	0.0106154	0.0147377	0.00890432	0.00957343	0.0201568	0.0116018	0.0215611	0.0111057	0.0225282	0.00937136	0.0113788	0.0118888	0.013734	0.0363179	0.0127235	0.0155379	0.0135861	0.0116856	0.0110966	0.0141823	0.0107068	0.0119736	0.00761746	0.0100416	0.0117054	0.0111378	0.00988329	0.0105261	0.00701632	0.0152049	0.00943935
M297T505_NEG	9-Oxooctadecanoic acid	0.00295148	0.00295148	3.18929	1.67324	1.76797	0.0376779	C18H34O3	level2	[M-H]-	0.73	0.9959	up	NA	M297T505_NEG_9-Oxooctadecanoic acid	10.5788	9-oxooctadecanoic acid	0.130921	0.24085	0.47784	0.21931	0.127961	0.270755	0.159178	0.248421	0.14503	0.299676	0.175614	1.42153	0.500116	0.340375	1.22054	0.311839	0.856002	0.134647	0.0755433	0.313476	0.476606	0.123752	0.109305	0.0999534	0.308636	0.0805163	0.115613	0.228438	0.1611	0.147835	0.166522	0.090794
M597T401_NEG	5-Oxo-delta-bilirubin	0.034248	0.034248	1.54031	0.623221	1.18543	0.0385794	C33H34N4O7	level3.1	[M-H]-	0.97	0.9932	up	C20666	M597T401_NEG_5-Oxo-delta-bilirubin	1.13847	5-oxo-delta-bilirubin	0.0288086	0.0196933	0.0217367	0.0216301	0.019376	0.0223277	0.0600348	0.0168351	0.0181439	0.055581	0.0197265	0.0432086	0.045794	0.0353055	0.0275335	0.0337061	0.0337573	0.0317389	0.0128548	0.0305826	0.105121	0.0138182	0.010281	0.0429218	0.0328803	0.0251935	0.00817398	0.0335562	0.0364068	0.00879413	0.0175836	0.00784482
M597T401_NEG	15-Oxo-beta-bilirubin	0.034248	0.034248	1.54031	0.623221	1.18543	0.0385794	C33H34N4O7	level3.1	[M-H]-	0.97	0.9932	up	C20667	M597T401_NEG_15-Oxo-beta-bilirubin	1.13847	15-oxo-beta-bilirubin	0.0288086	0.0196933	0.0217367	0.0216301	0.019376	0.0223277	0.0600348	0.0168351	0.0181439	0.055581	0.0197265	0.0432086	0.045794	0.0353055	0.0275335	0.0337061	0.0337573	0.0317389	0.0128548	0.0305826	0.105121	0.0138182	0.010281	0.0429218	0.0328803	0.0251935	0.00817398	0.0335562	0.0364068	0.00879413	0.0175836	0.00784482
M195T582_POS	Tetraethylene glycol	4.52563e-05	4.52563e-05	0.817067	-0.291474	1.29396	0.0407437	C8H18O5	level2	[M+H]+	0.71	0.9901	down	NA	M195T582_POS_Tetraethylene glycol	2.98134	tetraethylene glycol	0.0587829	0.0634113	0.0553247	0.0874611	0.0645071	0.0551883	0.0650111	0.0538466	0.0658127	0.0884879	0.07881	0.0647745	0.0595223	0.0581353	0.0497956	0.0664954	0.0498589	0.0767469	0.0819001	0.071904	0.0608959	0.107724	0.0842725	0.0687205	0.0745014	0.0737718	0.0857524	0.0835102	0.0818625	0.0764677	0.0834527	0.0808882
M450T441_POS	Icosa-8,11,14-trienoylcarnitine	1.48651e-05	1.48651e-05	0.787657	-0.344361	1.36761	0.0409817	C27H47NO4	level3.1	[M+H]+	0.73	0.6491	down	NA	M450T441_POS_Icosa-8,11,14-trienoylcarnitine	1.0838	icosa-8,11,14-trienoylcarnitine	0.0209462	0.0208981	0.0187721	0.0324576	0.0245817	0.0191431	0.0243741	0.0189932	0.021175	0.029703	0.029619	0.0248384	0.0226309	0.0236446	0.0160365	0.0205061	0.0169822	0.0283914	0.0304622	0.0253378	0.0211053	0.0399144	0.0277501	0.0242256	0.0266096	0.026594	0.0322097	0.0310387	0.0311052	0.0268227	0.0295808	0.0292127
M188T349_NEG	Indole-3-propionic acid	0.0184096	0.0184096	0.42149	-1.24643	1.38692	0.0412913	C11H11NO2	level2	[M-H]-	0.73	0.9991	down	NA	M188T349_NEG_Indole-3-propionic acid	1.1731	indole-3-propionic acid	0.019523	0.030873	0.003078	0.157168	0.00623851	0.0108276	0.0103493	0.00956461	0.00360641	0.0145491	0.00276106	0.00594738	0.0106021	0.000170762	0.00499453	0.00740242	0.0135321	0.0127618	0.0131032	0.0189718	0.00387035	0.0561142	0.00391808	0.0128296	0.0146281	0.0926681	0.0244672	0.00652955	0.0191908	0.0400257	0.0490216	0.0370781
M151T397_POS	Ethyl benzoate	0.000128214	0.000128214	0.793577	-0.333558	1.23562	0.0420299	C9H10O2	level3.1	[M+H]+	0.97	0.9566	down	C01839	M151T397_POS_Ethyl benzoate	0.222542	ethyl benzoate	0.00491021	0.00411327	0.00384372	0.00725452	0.00412522	0.00376467	0.00501635	0.00391848	0.0045985	0.0073021	0.00562729	0.0048943	0.00425344	0.00441517	0.00352936	0.00438618	0.00344356	0.00584986	0.00574215	0.00555563	0.00460626	0.00820907	0.0064822	0.00512178	0.00611796	0.00478634	0.00715107	0.00582493	0.00623996	0.00615379	0.00630633	0.006385
M151T397_POS	Phenylpropanoate	0.000128214	0.000128214	0.793577	-0.333558	1.23562	0.0420299	C9H10O2	level3.1	[M+H]+	0.93	1	down	C05629	M151T397_POS_Phenylpropanoate	0.222542	phenylpropanoate	0.00491021	0.00411327	0.00384372	0.00725452	0.00412522	0.00376467	0.00501635	0.00391848	0.0045985	0.0073021	0.00562729	0.0048943	0.00425344	0.00441517	0.00352936	0.00438618	0.00344356	0.00584986	0.00574215	0.00555563	0.00460626	0.00820907	0.0064822	0.00512178	0.00611796	0.00478634	0.00715107	0.00582493	0.00623996	0.00615379	0.00630633	0.006385
M124T58_NEG	Taurine	0.0248101	0.0248101	1.59587	0.674346	1.05998	0.0422773	C2H7NO3S	level2	[M-H]-	0.71	0.995	up	C00245	M124T58_NEG_Taurine	2.19939	taurine	0.0327974	0.0302266	0.0653687	0.0512603	0.0354919	0.117925	0.0401237	0.0332967	0.0381993	0.139707	0.0334039	0.0451719	0.121296	0.030038	0.072105	0.0504573	0.152362	0.0388469	0.0368001	0.0494456	0.163072	0.103657	0.0472144	0.0342388	0.0330564	0.0367687	0.0380887	0.0412294	0.0390383	0.0327451	0.0516241	0.0340513
M328T540_POS	3-Amino-2-methoxynonadec-5-en-4-ol	3.55111e-07	3.55111e-07	0.748361	-0.418193	1.53572	0.0426108	C20H41NO2	level3.1	[M+H]+	0.94	0.9408	down	NA	M328T540_POS_3-Amino-2-methoxynonadec-5-en-4-ol	0.502216	3-amino-2-methoxynonadec-5-en-4-ol	0.0105335	0.0104593	0.00831791	0.0125604	0.0113891	0.00925558	0.0122382	0.00886169	0.00976397	0.011601	0.0119583	0.00963091	0.00963351	0.00995743	0.00717076	0.0104602	0.00769537	0.0135669	0.0126864	0.0132453	0.00999961	0.0197698	0.0120347	0.0116199	0.0113238	0.0114071	0.0148451	0.0138433	0.01305	0.0135451	0.0157799	0.0161745
M328T540_POS	N,N-Dimethylsphing-4-enine	3.55111e-07	3.55111e-07	0.748361	-0.418193	1.53572	0.0426108	C20H41NO2	level3.1	[M+H]+	0.92	0.9408	down	C13914	M328T540_POS_N,N-Dimethylsphing-4-enine	0.502216	n,n-dimethylsphing-4-enine	0.0105335	0.0104593	0.00831791	0.0125604	0.0113891	0.00925558	0.0122382	0.00886169	0.00976397	0.011601	0.0119583	0.00963091	0.00963351	0.00995743	0.00717076	0.0104602	0.00769537	0.0135669	0.0126864	0.0132453	0.00999961	0.0197698	0.0120347	0.0116199	0.0113238	0.0114071	0.0148451	0.0138433	0.01305	0.0135451	0.0157799	0.0161745
M328T540_POS	N-(1-Hydroxyethyl)octadecanamide	3.55111e-07	3.55111e-07	0.748361	-0.418193	1.53572	0.0426108	C20H41NO2	level3.1	[M+H]+	0.92	1	down	NA	M328T540_POS_N-(1-Hydroxyethyl)octadecanamide	0.502216	n-(1-hydroxyethyl)octadecanamide	0.0105335	0.0104593	0.00831791	0.0125604	0.0113891	0.00925558	0.0122382	0.00886169	0.00976397	0.011601	0.0119583	0.00963091	0.00963351	0.00995743	0.00717076	0.0104602	0.00769537	0.0135669	0.0126864	0.0132453	0.00999961	0.0197698	0.0120347	0.0116199	0.0113238	0.0114071	0.0148451	0.0138433	0.01305	0.0135451	0.0157799	0.0161745
M308T68_NEG	N-Acetylneuraminic acid	0.000246613	0.000246613	1.57157	0.652211	1.98792	0.0433482	C11H19NO9	level2	[M-H]-	0.72	0.948	up	C19910/C19909/C00270	M308T68_NEG_N-Acetylneuraminic acid	0.761376	n-acetylneuraminic acid	0.0188077	0.0128518	0.0201123	0.0141668	0.0153193	0.0229553	0.0225796	0.017062	0.0463737	0.029641	0.014129	0.0315196	0.0289391	0.0190256	0.014322	0.022593	0.0331508	0.0237616	0.0197814	0.0156055	0.0313838	0.0193395	0.0126019	0.0127715	0.0154342	0.012924	0.0140543	0.0149299	0.0123313	0.016338	0.0188532	0.0122836
M378T435_NEG	S1P(d18:1)	0.0003313	0.0003313	0.772478	-0.372434	1.5213	0.0441744	C18H38NO5P	level2	[M-H]-	0.73	0.9764	down	C06124	M378T435_NEG_S1P(d18:1)	27.6916	s1p(d18:1)	0.390857	0.404552	0.413415	0.581539	0.408756	0.496202	0.489677	0.548105	0.483072	0.612113	0.696791	0.645124	0.570988	0.662813	0.695013	0.719066	0.624642	0.658316	0.695296	0.835915	0.769418	0.930856	0.620528	0.558214	0.703208	1.06861	0.603432	0.668036	0.71314	0.985539	1.06369	0.7948
M263T371_NEG	gamma-CEHC (gamma-Carboxyethyl hydrochroman)	0.00224934	0.00224934	0.583979	-0.776011	1.89189	0.0443942	C15H20O4	level2	[M-H]-	0.72	0.959	down	NA	M263T371_NEG_gamma-CEHC (gamma-Carboxyethyl hydrochroman)	1.24579	gamma-cehc (gamma-carboxyethyl hydrochroman)	0.0234471	0.0154692	0.0179726	0.0309513	0.0178324	0.0126673	0.0127739	0.0186434	0.00604546	0.013716	0.0429069	0.00520254	0.0153433	0.0239819	0.00673361	0.0195475	0.0102386	0.035788	0.0673519	0.0659068	0.0110135	0.0199399	0.0686859	0.0244298	0.0262591	0.0315635	0.0363807	0.0443662	0.03112	0.048963	0.0346258	0.0597426
M103T178_NEG	3-Hydroxybutyric acid	0.0111496	0.0111496	9.9293	3.31169	1.51574	0.0458095	C4H8O3	level2	[M-H]-	0.66	0.998	up	C01089/C03197	M103T178_NEG_3-Hydroxybutyric acid	2.80849	3-hydroxybutyric acid	0.0208189	0.194629	0.0572203	0.0156368	0.0361109	0.0245068	0.0578181	0.0334615	0.0191463	0.538236	0.0213068	0.716845	0.0276501	0.0725701	0.168506	0.141841	0.0855172	0.0343392	0.00599645	0.151515	0.13902	0.0391163	0.00249402	0.00642493	0.0478235	0.00798905	0.0074683	0.0108924	0.0125809	0.0149988	0.00603138	0.00811662
M176T62_POS	Citrulline	0.00232306	0.00232306	0.771606	-0.374064	1.00987	0.0461866	C6H13N3O3	level2	[M+H]+	0.73	0.9978	down	C00327	M176T62_POS_Citrulline	0.679999	citrulline	0.0152992	0.01092	0.0107936	0.0219243	0.0157136	0.00927196	0.016972	0.0147481	0.0196659	0.015276	0.017455	0.0173666	0.0126299	0.0107212	0.0075027	0.0165027	0.00821519	0.0148627	0.0211584	0.0159058	0.0114426	0.0311133	0.0177935	0.016019	0.014892	0.020088	0.0184784	0.0236672	0.0157848	0.019348	0.0243467	0.014603
M457T651_POS	beta-Sitosterol acetate	0.000570379	0.000570379	0.839851	-0.251795	1.1277	0.0462167	C31H52O2	level3.1	[M+H]+	0.86	0.9816	down	NA	M457T651_POS_beta-Sitosterol acetate	1.44205	beta-sitosterol acetate	0.0324714	0.0308583	0.0268079	0.0400384	0.0326571	0.0286359	0.0309218	0.0281872	0.0310583	0.0478569	0.0358522	0.0347408	0.0312789	0.0260983	0.0238232	0.028196	0.0251244	0.0372586	0.0388836	0.034627	0.0303787	0.0536296	0.0403379	0.0355424	0.0347611	0.0348421	0.0451904	0.0403902	0.0388433	0.0380447	0.0391285	0.0399794
M457T651_POS	cholesteryl butanoate	0.000570379	0.000570379	0.839851	-0.251795	1.1277	0.0462167	C31H52O2	level3.1	[M+H]+	0.68	0.588	down	NA	M457T651_POS_cholesteryl butanoate	1.44205	cholesteryl butanoate	0.0324714	0.0308583	0.0268079	0.0400384	0.0326571	0.0286359	0.0309218	0.0281872	0.0310583	0.0478569	0.0358522	0.0347408	0.0312789	0.0260983	0.0238232	0.028196	0.0251244	0.0372586	0.0388836	0.034627	0.0303787	0.0536296	0.0403379	0.0355424	0.0347611	0.0348421	0.0451904	0.0403902	0.0388433	0.0380447	0.0391285	0.0399794
M302T319_POS	2,6 Dimethylheptanoyl carnitine	0.00066116	0.00066116	0.529022	-0.918599	1.1206	0.0468515	C16H31NO4	level3.1	[M+H]+	0.92	0.9959	down	NA	M302T319_POS_2,6 Dimethylheptanoyl carnitine	0.489597	2,6 dimethylheptanoyl carnitine	0.00407667	0.00570984	0.0040484	0.0165648	0.0149706	0.00441697	0.0065681	0.00438932	0.0160701	0.0149971	0.0069464	0.0059401	0.00939495	0.00338386	0.00234926	0.00330027	0.00462234	0.00352825	0.0192603	0.0204061	0.00389557	0.0174948	0.0204765	0.0136377	0.00798933	0.0146769	0.016192	0.0142173	0.0127408	0.0128587	0.0129501	0.0113012
M349T628_NEG	Tetrahydrocorticosterone	5.15939e-06	5.15939e-06	1.51509	0.599402	2.20477	0.0481339	C21H34O4	level2	[M-H]-	0.5	0.8037	up	C05476	M349T628_NEG_Tetrahydrocorticosterone	4.3289	tetrahydrocorticosterone	0.126826	0.140847	0.151452	0.101638	0.111011	0.126925	0.102877	0.13962	0.113036	0.183037	0.114165	0.158803	0.126607	0.0877729	0.150446	0.132783	0.146544	0.103086	0.0715311	0.107315	0.161729	0.131859	0.0561939	0.0788401	0.114412	0.0665742	0.0919073	0.0727652	0.12321	0.0969302	0.116299	0.0701636
M480T497_NEG	2-acyl-sn-glycero-3-phosphoethanolamine (n-C18:0)	0.00199318	0.00199318	0.82269	-0.281579	2.00659	0.0490294	C23H48NO7P	level3.1	[M-H]-	0.96	0.9962	down	C05973	M480T497_NEG_2-acyl-sn-glycero-3-phosphoethanolamine (n-C18:0)	124.41	2-acyl-sn-glycero-3-phosphoethanolamine (n-c18:0)	1.82388	2.15486	2.50659	3.26157	2.08303	4.23216	1.64847	2.33907	1.70893	3.70705	3.39662	1.87716	3.6384	2.93757	2.82185	1.95061	3.28529	2.4968	3.43009	3.09843	3.26163	3.25401	3.6238	3.28623	3.30353	3.7048	3.07779	3.0908	3.34977	3.3	3.33465	3.51263
M480T497_NEG	sn-glycero-3-phospho-N-(stearoyl)ethanolamine	0.00199318	0.00199318	0.82269	-0.281579	2.00659	0.0490294	C23H48NO7P	level3.1	[M-H]-	0.95	0.9962	down	NA	M480T497_NEG_sn-glycero-3-phospho-N-(stearoyl)ethanolamine	124.41	sn-glycero-3-phospho-n-(stearoyl)ethanolamine	1.82388	2.15486	2.50659	3.26157	2.08303	4.23216	1.64847	2.33907	1.70893	3.70705	3.39662	1.87716	3.6384	2.93757	2.82185	1.95061	3.28529	2.4968	3.43009	3.09843	3.26163	3.25401	3.6238	3.28623	3.30353	3.7048	3.07779	3.0908	3.34977	3.3	3.33465	3.51263
M480T497_NEG	1-Octadecanoyl-sn-glycero-3-phosphoethanolamine	0.00199318	0.00199318	0.82269	-0.281579	2.00659	0.0490294	C23H48NO7P	level3.1	[M-H]-	0.85	0.7843	down	C21484	M480T497_NEG_1-Octadecanoyl-sn-glycero-3-phosphoethanolamine	124.41	1-octadecanoyl-sn-glycero-3-phosphoethanolamine	1.82388	2.15486	2.50659	3.26157	2.08303	4.23216	1.64847	2.33907	1.70893	3.70705	3.39662	1.87716	3.6384	2.93757	2.82185	1.95061	3.28529	2.4968	3.43009	3.09843	3.26163	3.25401	3.6238	3.28623	3.30353	3.7048	3.07779	3.0908	3.34977	3.3	3.33465	3.51263
M328T252_POS	3-Hydroxydeca-4,6-dienoylcarnitine	6.13009e-07	6.13009e-07	1088.59	10.0882	1.61935	0.0496244	C17H29NO5	level3.1	[M+H]+	0.62	0.5679	up	NA	M328T252_POS_3-Hydroxydeca-4,6-dienoylcarnitine	76.3743	3-hydroxydeca-4,6-dienoylcarnitine	3.74009	4.5909	6.22876	0.00333376	4.13171	3.43043	4.53967	6.22767	5.26944	0.0039303	0.00348587	5.41292	3.44491	4.19114	7.64817	5.41879	3.45838	4.01737	0.00774912	0.00423752	4.53448	0.00614066	0.00187641	0.00177774	0.00280749	0.00480917	0.00230692	0.00731485	0.00222156	0.00300546	0.00174	0.00232548
M370T568_POS	N-palmitoyl-leucine	1.18767e-07	1.18767e-07	0.605322	-0.724225	1.60048	0.0505173	C22H43NO3	level3.1	[M+H]+	0.76	0.5345	down	NA	M370T568_POS_N-palmitoyl-leucine	1.09023	n-palmitoyl-leucine	0.0177136	0.0207512	0.0139768	0.0245374	0.0184652	0.0158665	0.0199286	0.0143014	0.0150862	0.0239585	0.03571	0.0235861	0.0170869	0.0188538	0.0122711	0.0150233	0.0143249	0.0225572	0.033341	0.0267039	0.0196194	0.0386199	0.0303576	0.0324509	0.0377462	0.0262178	0.0413293	0.0353363	0.0303066	0.0389139	0.0531833	0.0331291
M370T568_POS	N-Palmitoyl Isoleucine	1.18767e-07	1.18767e-07	0.605322	-0.724225	1.60048	0.0505173	C22H43NO3	level3.1	[M+H]+	0.75	0.5345	down	NA	M370T568_POS_N-Palmitoyl Isoleucine	1.09023	n-palmitoyl isoleucine	0.0177136	0.0207512	0.0139768	0.0245374	0.0184652	0.0158665	0.0199286	0.0143014	0.0150862	0.0239585	0.03571	0.0235861	0.0170869	0.0188538	0.0122711	0.0150233	0.0143249	0.0225572	0.033341	0.0267039	0.0196194	0.0386199	0.0303576	0.0324509	0.0377462	0.0262178	0.0413293	0.0353363	0.0303066	0.0389139	0.0531833	0.0331291
M370T568_POS	N-Stearoyl GABA	1.18767e-07	1.18767e-07	0.605322	-0.724225	1.60048	0.0505173	C22H43NO3	level3.1	[M+H]+	0.74	0.5345	down	NA	M370T568_POS_N-Stearoyl GABA	1.09023	n-stearoyl gaba	0.0177136	0.0207512	0.0139768	0.0245374	0.0184652	0.0158665	0.0199286	0.0143014	0.0150862	0.0239585	0.03571	0.0235861	0.0170869	0.0188538	0.0122711	0.0150233	0.0143249	0.0225572	0.033341	0.0267039	0.0196194	0.0386199	0.0303576	0.0324509	0.0377462	0.0262178	0.0413293	0.0353363	0.0303066	0.0389139	0.0531833	0.0331291
M411T236_NEG	N6-Threonylcarbamoyladenosine	0.0188461	0.0188461	1.30877	0.388211	1.21223	0.0506052	C15H20N6O8	level2	[M-H]-	0.68	0.9612	up	NA	M411T236_NEG_N6-Threonylcarbamoyladenosine	0.9077	n6-threonylcarbamoyladenosine	0.0150087	0.00412463	0.0277277	0.0208782	0.0176379	0.0179387	0.0270465	0.0257315	0.0438013	0.0437556	0.0179088	0.0308178	0.040846	0.0197469	0.0230169	0.0259157	0.0390196	0.0180736	0.0246281	0.0168283	0.024931	0.0168092	0.0199871	0.0232341	0.0179511	0.0190496	0.0196973	0.0188268	0.0163374	0.0195482	0.0261953	0.0195329
M346T131_NEG	Adenosine monophosphate (AMP)	0.0221112	0.0221112	5.94111	2.57073	1.1197	0.0508607	C10H14N5O7P	level2	[M-H]-	0.63	0.9705	up	C00020/C01367/C00946	M346T131_NEG_Adenosine monophosphate (AMP)	0.815572	adenosine monophosphate (amp)	0.000830081	0.016246	0.0163769	0.00268672	0.0122491	0.0752042	0.00650383	0.0108097	0.00163618	0.000302179	0.00392492	0.0147429	0.117735	0.0102763	0.0925539	0.0129258	0.177192	0.00156969	0.0034454	0.00333808	0.122346	0.022507	0.00258759	0.00203261	0.00434843	0.0074481	0.00476886	0.0041648	0.00506104	0.00258796	0.0248497	0.00237589
M346T131_NEG	2'-Deoxyguanosine 5'-monophosphate (dGMP)	0.0221112	0.0221112	5.94111	2.57073	1.1197	0.0508607	C10H14N5O7P	level2	[M-H]-	0.61	0.9335	up	C00362	M346T131_NEG_2'-Deoxyguanosine 5'-monophosphate (dGMP)	0.815572	2'-deoxyguanosine 5'-monophosphate (dgmp)	0.000830081	0.016246	0.0163769	0.00268672	0.0122491	0.0752042	0.00650383	0.0108097	0.00163618	0.000302179	0.00392492	0.0147429	0.117735	0.0102763	0.0925539	0.0129258	0.177192	0.00156969	0.0034454	0.00333808	0.122346	0.022507	0.00258759	0.00203261	0.00434843	0.0074481	0.00476886	0.0041648	0.00506104	0.00258796	0.0248497	0.00237589
M337T430_NEG	5,6-DHET	0.00496265	0.00496265	0.191322	-2.38592	1.55712	0.0516558	C20H34O4	level3.1	[M-H]-	0.71	0.6259	down	C14772	M337T430_NEG_5,6-DHET	2.11936	5,6-dhet	0.00366899	0.000303066	0.0182814	0.00939355	0.00152662	0.0167785	0.00549139	0.0013021	0.00519684	0.00357585	0.0460793	0.000594837	0.000158184	0.02746	0.00123881	0.00206045	0.014309	0.0321107	0.140927	0.0229511	0.00112573	0.00608879	0.0289036	0.369989	0.135181	0.0701677	0.011512	0.0169428	0.0150858	0.0351949	0.0592918	0.0348426
M283T288_NEG	p-Cresol glucuronide	0.0102414	0.0102414	4.35342	2.12215	1.52119	0.0518732	C13H16O7	level2	[M-H]-	0.73	0.9886	up	NA	M283T288_NEG_p-Cresol glucuronide	0.677204	p-cresol glucuronide	8.20722e-05	0.00502457	0.002952	0.00280441	0.00205997	0.00400278	0.0214242	0.0333459	0.0311807	0.056772	0.000274577	0.00678874	0.0154028	0.00393588	0.0550689	0.0582486	0.0531055	0.0962608	0.00042963	0.00227823	0.104205	0.0105375	0.00660419	0.000146417	0.0219566	0.00309162	0.0113669	0.000315825	0.000391442	0.0277513	9.45335e-05	0.000417781
M249T505_POS	Dimethylbenzyl carbinyl hexanoate	0.00030601	0.00030601	0.81021	-0.303633	1.16597	0.0526886	C16H24O2	level3.1	[M+H]+	0.86	0.8314	down	NA	M249T505_POS_Dimethylbenzyl carbinyl hexanoate	2.66895	dimethylbenzyl carbinyl hexanoate	0.0526224	0.0560839	0.0469587	0.0844696	0.0556077	0.0497415	0.059996	0.0450373	0.0551506	0.0853023	0.0645827	0.0580104	0.0489786	0.0523797	0.0390763	0.0566613	0.0409935	0.0752398	0.0773186	0.0681378	0.0544891	0.100906	0.0750593	0.0607791	0.0711516	0.0675676	0.078005	0.0734093	0.0716181	0.0657352	0.0764851	0.0735629
M249T505_POS	Octyl phenylacetate	0.00030601	0.00030601	0.81021	-0.303633	1.16597	0.0526886	C16H24O2	level3.1	[M+H]+	0.85	0.8314	down	NA	M249T505_POS_Octyl phenylacetate	2.66895	octyl phenylacetate	0.0526224	0.0560839	0.0469587	0.0844696	0.0556077	0.0497415	0.059996	0.0450373	0.0551506	0.0853023	0.0645827	0.0580104	0.0489786	0.0523797	0.0390763	0.0566613	0.0409935	0.0752398	0.0773186	0.0681378	0.0544891	0.100906	0.0750593	0.0607791	0.0711516	0.0675676	0.078005	0.0734093	0.0716181	0.0657352	0.0764851	0.0735629
M249T505_POS	2-Phenylethyl octanoate	0.00030601	0.00030601	0.81021	-0.303633	1.16597	0.0526886	C16H24O2	level3.1	[M+H]+	0.85	0.8314	down	NA	M249T505_POS_2-Phenylethyl octanoate	2.66895	2-phenylethyl octanoate	0.0526224	0.0560839	0.0469587	0.0844696	0.0556077	0.0497415	0.059996	0.0450373	0.0551506	0.0853023	0.0645827	0.0580104	0.0489786	0.0523797	0.0390763	0.0566613	0.0409935	0.0752398	0.0773186	0.0681378	0.0544891	0.100906	0.0750593	0.0607791	0.0711516	0.0675676	0.078005	0.0734093	0.0716181	0.0657352	0.0764851	0.0735629
M249T505_POS	hexadecatetra-4,7,10,13-enoate	0.00030601	0.00030601	0.81021	-0.303633	1.16597	0.0526886	C16H24O2	level3.1	[M+H]+	0.67	0.5045	down	NA	M249T505_POS_hexadecatetra-4,7,10,13-enoate	2.66895	hexadecatetra-4,7,10,13-enoate	0.0526224	0.0560839	0.0469587	0.0844696	0.0556077	0.0497415	0.059996	0.0450373	0.0551506	0.0853023	0.0645827	0.0580104	0.0489786	0.0523797	0.0390763	0.0566613	0.0409935	0.0752398	0.0773186	0.0681378	0.0544891	0.100906	0.0750593	0.0607791	0.0711516	0.0675676	0.078005	0.0734093	0.0716181	0.0657352	0.0764851	0.0735629
M387T427_NEG	3,6-Dioxo-5alpha-cholan-24-oic acid	0.000843961	0.000843961	0.559779	-0.83707	1.88977	0.0528345	C24H36O4	level2	[M-H]-	0.69	0.9999	down	NA	M387T427_NEG_3,6-Dioxo-5alpha-cholan-24-oic acid	0.422114	3,6-dioxo-5alpha-cholan-24-oic acid	0.00462665	0.00310059	0.0105514	0.0192536	0.00518829	0.0107832	0.00579397	0.00709752	0.00522485	0.0072118	0.00891341	0.00425913	0.00881853	0.00729997	0.00518205	0.00571731	0.00361974	0.00686743	0.0148646	0.00752705	0.00435919	0.00665994	0.00772048	0.0172476	0.0190989	0.029781	0.00911949	0.00493246	0.0160714	0.0134756	0.00767211	0.021529
M344T395_POS	8-Methylundecanoylcarnitine	0.000281877	0.000281877	0.775672	-0.366482	1.13403	0.0528347	C19H37NO4	level3.1	[M+H]+	0.73	0.5867	down	NA	M344T395_POS_8-Methylundecanoylcarnitine	1.76859	8-methylundecanoylcarnitine	0.0341191	0.0369951	0.0306453	0.0563997	0.0369258	0.0373467	0.0412224	0.0315142	0.0378391	0.0542383	0.00910265	0.0367231	0.0358701	0.034051	0.0261359	0.0382356	0.0275695	0.0506219	0.0519779	0.0489387	0.0373944	0.0668345	0.0537627	0.042163	0.0471395	0.0458216	0.0508691	0.0540175	0.0508333	0.0479597	0.0526941	0.0473987
M272T375_POS	Undecanoylcholine [M]	0.00127711	0.00127711	0.821782	-0.283173	1.06056	0.0534362	C16H33NO2	level3.1	[M+H]+	0.92	1	down	NA	M272T375_POS_Undecanoylcholine [M]	0.610871	undecanoylcholine [m]	0.012129	0.0122587	0.0102039	0.0189486	0.0118235	0.0117359	0.0140828	0.0105809	0.0127625	0.0184477	0.0170217	0.0127156	0.0110756	0.0128916	0.00887635	0.0125162	0.00890685	0.0160024	0.0196666	0.0172614	0.0130441	0.0225765	0.0186301	0.0143014	0.0156993	0.0148427	0.0177034	0.0179768	0.0169375	0.0151434	0.0165763	0.0161589
M272T375_POS	Hexadecasphingosine	0.00127711	0.00127711	0.821782	-0.283173	1.06056	0.0534362	C16H33NO2	level3.1	[M+H]+	0.78	1	down	NA	M272T375_POS_Hexadecasphingosine	0.610871	hexadecasphingosine	0.012129	0.0122587	0.0102039	0.0189486	0.0118235	0.0117359	0.0140828	0.0105809	0.0127625	0.0184477	0.0170217	0.0127156	0.0110756	0.0128916	0.00887635	0.0125162	0.00890685	0.0160024	0.0196666	0.0172614	0.0130441	0.0225765	0.0186301	0.0143014	0.0156993	0.0148427	0.0177034	0.0179768	0.0169375	0.0151434	0.0165763	0.0161589
M272T375_POS	myristoyl ethanolamide	0.00127711	0.00127711	0.821782	-0.283173	1.06056	0.0534362	C16H33NO2	level3.1	[M+H]+	0.75	1	down	NA	M272T375_POS_myristoyl ethanolamide	0.610871	myristoyl ethanolamide	0.012129	0.0122587	0.0102039	0.0189486	0.0118235	0.0117359	0.0140828	0.0105809	0.0127625	0.0184477	0.0170217	0.0127156	0.0110756	0.0128916	0.00887635	0.0125162	0.00890685	0.0160024	0.0196666	0.0172614	0.0130441	0.0225765	0.0186301	0.0143014	0.0156993	0.0148427	0.0177034	0.0179768	0.0169375	0.0151434	0.0165763	0.0161589
M544T497_NEG	LysoPC(20:3(5Z,8Z,11Z)/0:0)	0.00177247	0.00177247	0.81745	-0.290798	1.91153	0.0537294	C28H52NO7P	level3.1	[M-H]-	0.97	0.9996	down	NA	M544T497_NEG_LysoPC(20:3(5Z,8Z,11Z)/0:0)	4.61404	lysopc(20:3(5z,8z,11z)/0:0)	0.0657199	0.0799067	0.0901421	0.110468	0.0733307	0.166628	0.0636405	0.0959752	0.0688458	0.141766	0.122708	0.0703806	0.140641	0.10323	0.0963499	0.0766998	0.119952	0.100984	0.130905	0.098905	0.113953	0.132577	0.131164	0.121101	0.11273	0.138306	0.112931	0.125957	0.132775	0.126124	0.126763	0.117632
M544T497_NEG	LysoPC(20:3(8Z,11Z,14Z)/0:0)	0.00177247	0.00177247	0.81745	-0.290798	1.91153	0.0537294	C28H52NO7P	level3.1	[M-H]-	0.97	0.9996	down	NA	M544T497_NEG_LysoPC(20:3(8Z,11Z,14Z)/0:0)	4.61404	lysopc(20:3(8z,11z,14z)/0:0)	0.0657199	0.0799067	0.0901421	0.110468	0.0733307	0.166628	0.0636405	0.0959752	0.0688458	0.141766	0.122708	0.0703806	0.140641	0.10323	0.0963499	0.0766998	0.119952	0.100984	0.130905	0.098905	0.113953	0.132577	0.131164	0.121101	0.11273	0.138306	0.112931	0.125957	0.132775	0.126124	0.126763	0.117632
M380T446_NEG	S1P(d18:0)	0.000272422	0.000272422	0.726478	-0.461008	1.19964	0.054286	C18H40NO5P	level2	[M-H]-	0.65	0.8975	down	C06124	M380T446_NEG_S1P(d18:0)	4.63243	s1p(d18:0)	0.0618097	0.0717215	0.0799514	0.0979248	0.0834348	0.0431201	0.12248	0.0806497	0.0840393	0.0779904	0.0989352	0.105099	0.05088	0.1062	0.144937	0.167983	0.0849107	0.102102	0.0949926	0.12128	0.124111	0.138558	0.131618	0.0981689	0.126183	0.138681	0.101827	0.104731	0.121871	0.179085	0.191156	0.160221
M146T236_POS	Indole-3-carboxaldehyde	5.9907e-07	5.9907e-07	0.52492	-0.929831	1.54206	0.0543072	C9H7NO	level2	[M+H]+	0.7	0.965	down	C00294/C00954/C08493	M146T236_POS_Indole-3-carboxaldehyde	6.77061	indole-3-carboxaldehyde	0.06985	0.0419572	0.0700112	0.219306	0.0986716	0.0984144	0.117091	0.0519595	0.103023	0.302362	0.182521	0.0654167	0.109112	0.110313	0.0397379	0.0790838	0.0752792	0.100587	0.209434	0.174896	0.0867297	0.230437	0.164598	0.202829	0.175529	0.24365	0.292961	0.269408	0.227611	0.227301	0.241213	0.21915
M454T360_NEG	O-[17-Carboxyheptadec-9-enoyl]carnitine	0.0200178	0.0200178	2.36266	1.24041	1.40641	0.054667	C25H45NO6	level3.1	[M-H]-	0.74	0.9619	up	NA	M454T360_NEG_O-[17-Carboxyheptadec-9-enoyl]carnitine	0.544354	o-[17-carboxyheptadec-9-enoyl]carnitine	0.00713383	0.0162748	0.0212991	0.00876119	0.0099966	0.00882344	0.0186106	0.00758321	0.0157517	0.0230724	0.00310396	0.0585944	0.0499713	0.0187235	0.0120332	0.0226831	0.0525524	0.00719704	2.47874e-05	0.0110988	0.014677	0.0077322	0.0015967	0.00557597	0.00697476	0.00472089	0.00480632	0.00977581	0.0568743	0.00513455	0.00160014	0.00277971
M201T335_NEG	Sebacic acid	0.0340533	0.0340533	1.96445	0.974125	1.38745	0.0547603	C10H18O4	level2	[M-H]-	0.7	0.9213	up	C08277	M201T335_NEG_Sebacic acid	1.13146	sebacic acid	0.0131269	0.0383946	0.0226312	0.0193809	0.0176063	0.0165668	0.0286092	0.0173063	0.0333556	0.0601281	0.019519	0.183242	0.0390341	0.0285009	0.0229907	0.0247307	0.0423716	0.0274695	0.0182728	0.0474452	0.0413431	0.0205878	0.0176215	0.0170529	0.0246729	0.0177713	0.0157932	0.0269917	0.0167864	0.0172765	0.0182387	0.0147835
M251T452_POS	2-methylpropyl 2-benzyl-3-hydroxybutanoate	2.21569e-08	2.21569e-08	0.409823	-1.28693	1.6444	0.056185	C15H22O3	level3.1	[M+H]+	0.9	0.8196	down	NA	M251T452_POS_2-methylpropyl 2-benzyl-3-hydroxybutanoate	0.617902	2-methylpropyl 2-benzyl-3-hydroxybutanoate	0.00530805	0.00567079	0.00539943	0.0153895	0.00551252	0.00725773	0.00641272	0.00786638	0.00653299	0.00940647	0.0221374	0.00562118	0.00652152	0.00615293	0.00549318	0.00592255	0.00557928	0.00708813	0.015242	0.0248215	0.0065613	0.0124257	0.0198368	0.0170082	0.0317163	0.0239443	0.0299828	0.028848	0.0228664	0.0247643	0.0338492	0.017956
M251T452_POS	Ethylhexyl salicylate	2.21569e-08	2.21569e-08	0.409823	-1.28693	1.6444	0.056185	C15H22O3	level3.1	[M+H]+	0.88	0.8196	down	NA	M251T452_POS_Ethylhexyl salicylate	0.617902	ethylhexyl salicylate	0.00530805	0.00567079	0.00539943	0.0153895	0.00551252	0.00725773	0.00641272	0.00786638	0.00653299	0.00940647	0.0221374	0.00562118	0.00652152	0.00615293	0.00549318	0.00592255	0.00557928	0.00708813	0.015242	0.0248215	0.0065613	0.0124257	0.0198368	0.0170082	0.0317163	0.0239443	0.0299828	0.028848	0.0228664	0.0247643	0.0338492	0.017956
M251T452_POS	2-Ethylhexyl-4-hydroxybenzoate	2.21569e-08	2.21569e-08	0.409823	-1.28693	1.6444	0.056185	C15H22O3	level3.1	[M+H]+	0.87	0.8196	down	C14716	M251T452_POS_2-Ethylhexyl-4-hydroxybenzoate	0.617902	2-ethylhexyl-4-hydroxybenzoate	0.00530805	0.00567079	0.00539943	0.0153895	0.00551252	0.00725773	0.00641272	0.00786638	0.00653299	0.00940647	0.0221374	0.00562118	0.00652152	0.00615293	0.00549318	0.00592255	0.00557928	0.00708813	0.015242	0.0248215	0.0065613	0.0124257	0.0198368	0.0170082	0.0317163	0.0239443	0.0299828	0.028848	0.0228664	0.0247643	0.0338492	0.017956
M597T628_POS	N-(arachidoyl)-sphinganine	0.00020436	0.00020436	0.812542	-0.299486	1.20942	0.0574931	C38H77NO3	level3.1	[M+H]+	0.73	0.6742	down	NA	M597T628_POS_N-(arachidoyl)-sphinganine	2.38625	n-(arachidoyl)-sphinganine	0.0501272	0.0527576	0.0426895	0.0690055	0.0535024	0.0461421	0.0532799	0.0423962	0.0513165	0.0737482	0.0678929	0.0544028	0.0485329	0.04665	0.0353889	0.05081	0.0374355	0.0579732	0.0593146	0.0556326	0.0495938	0.0967856	0.063065	0.05231	0.0623492	0.0587798	0.0708493	0.0694103	0.0584379	0.0613074	0.0689707	0.0636923
M367T691_2_NEG	Dehydroepiandrosterone sulfate	0.00416444	0.00416444	0.568496	-0.814779	1.41976	0.0580479	C19H28O5S	level2	[M-H]-	0.71	0.9923	down	C04555	M367T691_2_NEG_Dehydroepiandrosterone sulfate	19.4082	dehydroepiandrosterone sulfate	0.216224	0.245269	0.154783	0.101831	0.178788	0.291216	0.238604	0.211531	0.101619	0.969831	0.341614	0.412476	0.606549	0.168714	0.314192	0.0930659	0.221747	0.30338	0.686967	0.987301	0.408984	0.585208	0.923347	0.762691	0.456116	0.890427	0.95605	0.492093	0.703466	0.214118	0.110313	0.41111
M236T302_NEG	N-Lactoylphenylalanine	0.00338879	0.00338879	2.11697	1.082	1.37648	0.0595922	C12H15NO4	level2	[M-H]-	0.72	0.9658	up	NA	M236T302_NEG_N-Lactoylphenylalanine	0.316966	n-lactoylphenylalanine	0.00686774	0.00728003	0.00891893	0.000896418	0.00937763	0.0152219	0.00785677	0.00695444	0.0112096	0.0168	0.00365786	0.0112115	0.0222512	0.00805396	0.00851714	0.00902314	0.0344603	0.00664887	0.00953972	0.00598428	0.00788367	0.00503631	0.00379704	0.00519408	0.0142014	0.00778224	0.00383165	0.0100293	0.00428942	0.00530016	0.00590871	0.000489925
M358T412_POS	N-palmitoyl-threonine	2.89374e-07	2.89374e-07	0.704393	-0.505548	1.55275	0.0607015	C20H39NO4	level3.1	[M+H]+	0.58	0.601	down	NA	M358T412_POS_N-palmitoyl-threonine	1.32265	n-palmitoyl-threonine	0.0250475	0.0252586	0.02597	0.0397307	0.0230122	0.0218403	0.0235656	0.019711	0.0240251	0.0355933	0.0340231	0.0234436	0.0207395	0.0238336	0.0251471	0.0221569	0.0276519	0.0307521	0.0350438	0.0296337	0.0261574	0.0444891	0.0376157	0.0441863	0.0291743	0.0363936	0.0335778	0.0366834	0.0397543	0.0509381	0.0447913	0.0340992
M382T589_NEG	Quetiapine (Drug)	0.004468	0.004468	1.47156	0.557348	1.64729	0.0613066	C21H25N3O2S	level2	[M-H]-	0.63	1	up	C07397	M382T589_NEG_Quetiapine (Drug)	0.674756	quetiapine (drug)	0.0189792	0.0210548	0.0194048	0.0134472	0.016022	0.0225891	0.0102421	0.0172337	0.00921276	0.024997	0.013022	0.0414149	0.0158543	0.0184759	0.0205137	0.0243943	0.0224332	0.0204584	0.00943964	0.0262468	0.0242046	0.0187608	0.0089541	0.0156839	0.0324161	0.0118452	0.010178	0.00974574	0.0174522	0.0134532	0.0147503	0.00780227
M177T235_POS	2-(2-Butoxyethoxy)acetic acid	4.58724e-07	4.58724e-07	102.14	6.6744	1.63533	0.0617621	C8H16O4	level2	[M+H]+	0.67	0.9347	up	NA	M177T235_POS_2-(2-Butoxyethoxy)acetic acid	12.5087	2-(2-butoxyethoxy)acetic acid	0.59979	0.746772	1.05671	0.00556188	0.677563	0.571852	0.787891	0.938367	0.817797	0.00804439	0.00467642	0.869264	0.569397	0.71266	1.10713	0.954143	0.593737	0.63985	0.00486224	0.00336973	0.723683	0.00705457	0.00569849	0.00240321	0.0050806	0.00433453	0.0062773	0.00621645	0.00785232	0.00422261	0.00542608	0.00564852
M97T64_NEG	Phosphate	0.0228073	0.0228073	1.36041	0.444038	1.16515	0.0618954	H3O4P	level2	[M-H]-	0.72	0.9999	up	C00009	M97T64_NEG_Phosphate	4.31355	phosphate	0.053448	0.0526712	0.113436	0.127862	0.07737	0.229922	0.106906	0.095575	0.0916321	0.0119209	0.096133	0.164632	0.158477	0.105994	0.21139	0.153124	0.243571	0.116341	0.0955767	0.102427	0.128869	0.124711	0.131618	0.069025	0.0832409	0.0772145	0.0814692	0.0938454	0.0622707	0.0892244	0.107307	0.078934
M173T217_POS	Ethyl 2,4-dioxohexanoate	8.42982e-06	8.42982e-06	2.41658	1.27296	1.46065	0.0626446	C8H12O4	level3.1	[M+H]+	0.65	0.8186	up	NA	M173T217_POS_Ethyl 2,4-dioxohexanoate	1.89832	ethyl 2,4-dioxohexanoate	0.0336127	0.0567821	0.0990459	0.0287948	0.0633029	0.0566987	0.0832256	0.0938581	0.0624255	0.0281613	0.0267301	0.0956518	0.0631546	0.0813135	0.111791	0.104622	0.0411369	0.0871111	0.0280091	0.0248769	0.0913729	0.0344678	0.0282173	0.0230573	0.024465	0.0246212	0.0282288	0.0304632	0.0275713	0.0257646	0.0287304	0.0267576
M362T291_POS	4-Hydroxydecanedioylcarnitine	0.000111837	0.000111837	5.42587	2.43985	1.30809	0.0628687	C17H31NO7	level3.1	[M+H]+	0.71	1	up	NA	M362T291_POS_4-Hydroxydecanedioylcarnitine	0.730706	4-hydroxydecanedioylcarnitine	0.034851	0.0389304	0.0727832	0.00670568	0.0391827	0.0294225	0.0446604	0.0648798	0.045753	0.0597228	0.00578898	0.00785282	0.00523285	0.00566831	0.00794893	0.0609767	0.00422758	0.0356812	0.00731619	0.00640658	0.0376075	0.00880547	0.00595255	0.00450134	0.00581793	0.00428607	0.00542011	0.00567369	0.00603619	0.00542553	0.00645491	0.00557945
M296T283_POS	Nona-2,4,7-trienoylcarnitine	9.6846e-05	9.6846e-05	18.1323	4.18049	1.32695	0.0629419	C16H25NO4	level3.1	[M+H]+	0.81	0.9577	up	NA	M296T283_POS_Nona-2,4,7-trienoylcarnitine	1.39484	nona-2,4,7-trienoylcarnitine	0.0880653	0.079179	0.169022	0.00268764	0.0900014	0.0770023	0.116958	0.161624	0.116324	0.035551	0.00266815	0.0126299	0.00840261	0.0116304	0.0205537	0.13602	0.0084711	0.0831327	0.00376283	0.00385108	0.0976939	0.00549679	0.00438719	0.00309079	0.00296977	0.00273484	0.00307236	0.0036495	0.00299305	0.00367165	0.00392181	0.00361631
M321T430_POS	17beta-Hydroxy-2alpha-(hydroxymethyl)-5alpha-androstan-3-one	0.00393924	0.00393924	0.209774	-2.25309	1.01698	0.0632102	C20H32O3	level3.1	[M+H]+	0.77	0.6352	down	C15035	M321T430_POS_17beta-Hydroxy-2alpha-(hydroxymethyl)-5alpha-androstan-3-one	0.535408	17beta-hydroxy-2alpha-(hydroxymethyl)-5alpha-androstan-3-one	0.00188084	0.00138159	0.00353913	0.00518321	0.000734336	0.00416805	0.00198783	0.00102456	0.00211425	0.00247006	0.0127747	0.00128482	0.00122662	0.00617406	0.0015187	0.000933265	0.00380221	0.00461888	0.0319838	0.00692749	0.000915159	0.00181807	0.00980206	0.0861757	0.0316772	0.0163676	0.00530385	0.00542641	0.00471761	0.00922193	0.00125419	0.0108351
M321T430_POS	15-Hydroxy-5,8,11-cis-13-trans-eicosatetraenoate	0.00393924	0.00393924	0.209774	-2.25309	1.01698	0.0632102	C20H32O3	level3.1	[M+H]+	0.63	0.6352	down	NA	M321T430_POS_15-Hydroxy-5,8,11-cis-13-trans-eicosatetraenoate	0.535408	15-hydroxy-5,8,11-cis-13-trans-eicosatetraenoate	0.00188084	0.00138159	0.00353913	0.00518321	0.000734336	0.00416805	0.00198783	0.00102456	0.00211425	0.00247006	0.0127747	0.00128482	0.00122662	0.00617406	0.0015187	0.000933265	0.00380221	0.00461888	0.0319838	0.00692749	0.000915159	0.00181807	0.00980206	0.0861757	0.0316772	0.0163676	0.00530385	0.00542641	0.00471761	0.00922193	0.00125419	0.0108351
M321T430_POS	2-Hydroxy-6-tridecylbenzoic acid	0.00393924	0.00393924	0.209774	-2.25309	1.01698	0.0632102	C20H32O3	level3.1	[M+H]+	0.62	0.7036	down	NA	M321T430_POS_2-Hydroxy-6-tridecylbenzoic acid	0.535408	2-hydroxy-6-tridecylbenzoic acid	0.00188084	0.00138159	0.00353913	0.00518321	0.000734336	0.00416805	0.00198783	0.00102456	0.00211425	0.00247006	0.0127747	0.00128482	0.00122662	0.00617406	0.0015187	0.000933265	0.00380221	0.00461888	0.0319838	0.00692749	0.000915159	0.00181807	0.00980206	0.0861757	0.0316772	0.0163676	0.00530385	0.00542641	0.00471761	0.00922193	0.00125419	0.0108351
M321T430_POS	3-Heptadeca-1,3-dienyloxirene-2-carboxylic acid	0.00393924	0.00393924	0.209774	-2.25309	1.01698	0.0632102	C20H32O3	level3.1	[M+H]+	0.56	0.5507	down	NA	M321T430_POS_3-Heptadeca-1,3-dienyloxirene-2-carboxylic acid	0.535408	3-heptadeca-1,3-dienyloxirene-2-carboxylic acid	0.00188084	0.00138159	0.00353913	0.00518321	0.000734336	0.00416805	0.00198783	0.00102456	0.00211425	0.00247006	0.0127747	0.00128482	0.00122662	0.00617406	0.0015187	0.000933265	0.00380221	0.00461888	0.0319838	0.00692749	0.000915159	0.00181807	0.00980206	0.0861757	0.0316772	0.0163676	0.00530385	0.00542641	0.00471761	0.00922193	0.00125419	0.0108351
M609T244_NEG	Rutin	0.0195552	0.0195552	2.48217	1.3116	1.38896	0.0636523	C27H30O16	level2	[M-H]-	0.47	0.9345	up	C05625	M609T244_NEG_Rutin	3.36446	rutin	0.063955	0.0511726	0.090972	0.000315214	0.0872102	0.103836	0.149989	0.330501	0.117126	4.52955e-05	0.0569584	0.136223	0.0848981	0.115163	0.559051	0.0625221	0.110325	0.0337648	0.0569594	0.05363	0.166901	0.0745718	0.062245	0.000102916	0.0535835	0.0537193	0.000237811	0.0576618	0.0568743	0.057236	0.0592918	0.0605589
M379T582_POS	Erucoylacetone	1.43452e-05	1.43452e-05	0.771418	-0.374415	1.35546	0.0637226	C25H46O2	level3.1	[M+H]+	0.91	0.9791	down	NA	M379T582_POS_Erucoylacetone	11.9784	erucoylacetone	0.221877	0.225295	0.192869	0.335926	0.265179	0.240253	0.264332	0.208028	0.271798	0.292267	0.30731	0.22649	0.25008	0.241481	0.180333	0.262784	0.172693	0.329243	0.344095	0.280896	0.247235	0.480479	0.366378	0.276404	0.263307	0.304284	0.370001	0.387224	0.328759	0.34921	0.345325	0.346735
M356T581_2_POS	N-Stearoyl Alanine	0.00117528	0.00117528	0.833663	-0.262464	1.0699	0.0639978	C21H41NO3	level3.1	[M+H]+	0.76	0.5661	down	NA	M356T581_2_POS_N-Stearoyl Alanine	3.76071	n-stearoyl alanine	0.0858966	0.07776	0.0689368	0.107046	0.0817828	0.0739986	0.0816868	0.0684785	0.0876585	0.111667	0.107141	0.073313	0.0749595	0.0731938	0.0561517	0.0867382	0.0556557	0.0952389	0.112941	0.0948326	0.0802915	0.147138	0.107077	0.088786	0.0917298	0.0912462	0.107455	0.115025	0.0987682	0.0958357	0.102425	0.103845
M356T581_2_POS	N-palmitoyl-valine	0.00117528	0.00117528	0.833663	-0.262464	1.0699	0.0639978	C21H41NO3	level3.1	[M+H]+	0.75	0.5661	down	NA	M356T581_2_POS_N-palmitoyl-valine	3.76071	n-palmitoyl-valine	0.0858966	0.07776	0.0689368	0.107046	0.0817828	0.0739986	0.0816868	0.0684785	0.0876585	0.111667	0.107141	0.073313	0.0749595	0.0731938	0.0561517	0.0867382	0.0556557	0.0952389	0.112941	0.0948326	0.0802915	0.147138	0.107077	0.088786	0.0917298	0.0912462	0.107455	0.115025	0.0987682	0.0958357	0.102425	0.103845
M279T589_NEG	Linoleic acid	0.00713616	0.00713616	1.43668	0.52274	1.55897	0.064452	C18H32O2	level2	[M-H]-	0.7	0.9938	up	C01595	M279T589_NEG_Linoleic acid	70.0306	linoleic acid	1.93435	2.12675	1.93101	1.6108	1.56437	2.15021	1.18537	1.87174	1.05735	2.42664	1.41362	4.55803	1.67494	1.93185	2.18955	2.15295	2.40846	1.82525	1.1161	2.82067	2.16345	1.73938	1.1206	1.62374	3.62223	1.23117	1.03302	0.959407	1.58668	1.46908	1.54783	1.11183
M371T582_POS	3-oxochol-4,6-dienoate	0.000131393	0.000131393	0.814249	-0.296458	1.22039	0.0657167	C24H34O3	level3.1	[M+H]+	0.82	0.7902	down	NA	M371T582_POS_3-oxochol-4,6-dienoate	1.15158	3-oxochol-4,6-dienoate	0.022972	0.026381	0.019797	0.0336247	0.0246031	0.0256703	0.023757	0.0202232	0.0214911	0.0378074	0.0273284	0.0241381	0.0231339	0.0213093	0.0181247	0.0273149	0.0204436	0.0291695	0.0344824	0.0262531	0.022744	0.0405175	0.0325737	0.0258579	0.0299459	0.0295959	0.0299733	0.0341696	0.0329039	0.0280066	0.0359984	0.029717
M260T212_NEG	Tyrosine O-sulfate	2.92287e-06	2.92287e-06	0.461517	-1.11555	2.36348	0.0665587	C9H11NO6S	level2	[M-H]-	0.71	0.9908	down	NA	M260T212_NEG_Tyrosine O-sulfate	4.57307	tyrosine o-sulfate	0.0809842	0.0119481	0.0508409	0.112181	0.0407742	0.0469936	0.0347027	0.0244546	0.0458454	0.0216313	0.222325	0.0451789	0.07891	0.108443	0.0300022	0.0409113	0.0556616	0.0571918	0.218565	0.110698	0.0544726	0.145186	0.152763	0.149777	0.160721	0.181151	0.139908	0.15135	0.184287	0.099045	0.151263	0.126118
M496T496_POS	1-Palmitoylglycerophosphocholine [M]	4.71725e-05	4.71725e-05	0.628686	-0.669589	1.35268	0.066883	C24H50NO7P	level3.1	[M+H]+	0.95	0.9343	down	NA	M496T496_POS_1-Palmitoylglycerophosphocholine [M]	3961.71	1-palmitoylglycerophosphocholine [m]	51.2442	55.0331	41.9779	108.897	54.9744	112.868	35.3148	51.4492	40.877	158.526	127.084	40.0355	108.989	67.5895	48.6856	4.62077	119.604	58.1109	115.309	104.314	69.8057	112.77	129.65	124.912	125.595	126.971	109.134	101.339	126.834	116.882	121.227	122.437
M496T496_POS	1-Nonadecanoyl-glycero-3-phosphoethanolamine	4.71725e-05	4.71725e-05	0.628686	-0.669589	1.35268	0.066883	C24H50NO7P	level3.1	[M+H]+	0.82	0.8844	down	NA	M496T496_POS_1-Nonadecanoyl-glycero-3-phosphoethanolamine	3961.71	1-nonadecanoyl-glycero-3-phosphoethanolamine	51.2442	55.0331	41.9779	108.897	54.9744	112.868	35.3148	51.4492	40.877	158.526	127.084	40.0355	108.989	67.5895	48.6856	4.62077	119.604	58.1109	115.309	104.314	69.8057	112.77	129.65	124.912	125.595	126.971	109.134	101.339	126.834	116.882	121.227	122.437
M520T275_POS	7,16,17-Trihydroxydocosa-4,8,10,12,14,19-hexaenoylcarnitine	1.1307e-05	1.1307e-05	112.88	6.81865	1.46682	0.0669691	C29H45NO7	level3.1	[M+H]+	0.7	0.9915	up	NA	M520T275_POS_7,16,17-Trihydroxydocosa-4,8,10,12,14,19-hexaenoylcarnitine	65.0817	7,16,17-trihydroxydocosa-4,8,10,12,14,19-hexaenoylcarnitine	3.86994	3.73853	7.53839	0.0226432	4.10262	3.3384	5.23429	7.18716	5.29738	0.365645	0.0259332	2.01083	1.08621	1.51672	3.58101	6.14586	1.28834	3.64756	0.0274214	0.0232664	4.48901	0.0390801	0.0284368	0.0195732	0.0249032	0.0250683	0.0299697	0.0264044	0.028139	0.0242742	0.0289027	0.0297716
M177T93_POS	Ala-Ser	2.23888e-05	2.23888e-05	0.740172	-0.434067	1.34229	0.0676922	C6H12N2O4	level2	[M+H]+	0.7	0.9713	down	NA	M177T93_POS_Ala-Ser	2.14808	ala-ser	0.047485	0.0485881	0.0385027	0.0643442	0.0454263	0.040858	0.0487795	0.0433783	0.0524365	0.0081212	0.0579467	0.0446123	0.0404638	0.0434854	0.0327144	0.0448437	0.0273389	0.0409727	0.0659977	0.0589691	0.0441163	0.0810326	0.063326	0.0522877	0.0587465	0.0585737	0.0648037	0.0657274	0.0598993	0.0612068	0.0695975	0.0588336
M224T209_POS	bufexamac	0.000316493	0.000316493	0.778202	-0.361783	1.1818	0.0679464	C12H17NO3	level3.1	[M+H]+	0.78	0.7657	down	NA	M224T209_POS_bufexamac	0.616744	bufexamac	0.0114257	0.013294	0.0127041	0.0183304	0.0132868	0.0117551	0.0126829	0.0122747	0.0122717	0.00749735	0.0181952	0.0141103	0.0103023	0.0128635	0.0110294	0.0133378	0.0089408	0.0163676	0.0180269	0.0154518	0.0131867	0.0215107	0.0165794	0.0148017	0.016592	0.0135716	0.0181809	0.0182354	0.0169807	0.0153274	0.0211275	0.016682
M224T209_POS	beta-Butoxyethyl nicotinate	0.000316493	0.000316493	0.778202	-0.361783	1.1818	0.0679464	C12H17NO3	level3.1	[M+H]+	0.73	0.881	down	C13138	M224T209_POS_beta-Butoxyethyl nicotinate	0.616744	beta-butoxyethyl nicotinate	0.0114257	0.013294	0.0127041	0.0183304	0.0132868	0.0117551	0.0126829	0.0122747	0.0122717	0.00749735	0.0181952	0.0141103	0.0103023	0.0128635	0.0110294	0.0133378	0.0089408	0.0163676	0.0180269	0.0154518	0.0131867	0.0215107	0.0165794	0.0148017	0.016592	0.0135716	0.0181809	0.0182354	0.0169807	0.0153274	0.0211275	0.016682
M524T497_2_POS	1-Oleoylglycerophosphoserine	2.17657e-05	2.17657e-05	0.65082	-0.61967	1.39853	0.0680537	C24H46NO9P	level3.1	[M+H]+	0.92	0.95	down	NA	M524T497_2_POS_1-Oleoylglycerophosphoserine	42.9848	1-oleoylglycerophosphoserine	0.586509	0.634925	0.509181	1.27981	0.62308	1.18297	0.343674	0.560596	0.432461	1.58795	1.21387	0.433223	1.12462	0.799631	0.593649	0.405507	1.0062	0.674545	1.37742	1.2362	0.843673	1.32708	1.45522	1.25013	1.28362	1.3522	1.26162	1.21598	1.35283	1.26603	1.23181	1.37791
M356T433_POS	3-Hydroxydodeca-6,9-dienoylcarnitine	1.39832e-06	1.39832e-06	0.772901	-0.371644	1.45735	0.0688563	C19H33NO5	level3.1	[M+H]+	0.78	0.9595	down	NA	M356T433_POS_3-Hydroxydodeca-6,9-dienoylcarnitine	2.03019	3-hydroxydodeca-6,9-dienoylcarnitine	0.0423542	0.0423419	0.0330544	0.0599613	0.0348957	0.0394248	0.0451523	0.0350125	0.0480464	0.0454276	0.056178	0.0449747	0.0381933	0.0359893	0.0355222	0.0403954	0.0341228	0.0543919	0.0569951	0.046397	0.0406653	0.0651196	0.0616191	0.0458565	0.0454368	0.0546567	0.0548385	0.064157	0.0616399	0.0522656	0.0589423	0.0606429
M293T249_NEG	gamma-Glutamylphenylalanine	9.78816e-05	9.78816e-05	3.11289	1.63826	1.95592	0.0693476	C14H18N2O5	level2	[M-H]-	0.69	0.8878	up	NA	M293T249_NEG_gamma-Glutamylphenylalanine	0.428029	gamma-glutamylphenylalanine	0.013541	0.00506911	0.0185658	0.000563016	0.0140666	0.0169523	0.0193776	0.0143061	0.0201799	0.0285654	0.00121332	0.0228117	0.0321168	0.0167385	0.0154759	0.0221491	0.0189901	0.0159052	0.00119207	0.0159854	0.0139884	0.0152734	0.000407274	0.0018427	0.0169105	0.0198766	0.000949894	0.00101869	0.000946974	0.0191729	0.000921829	0.000940169
M173T291_NEG	Suberic acid	0.0146043	0.0146043	2.63608	1.39839	1.58614	0.0695073	C8H14O4	level2	[M-H]-	0.69	0.91	up	C08278	M173T291_NEG_Suberic acid	0.557699	suberic acid	0.00529655	0.0151919	0.0121457	0.00551831	0.0124869	0.0104342	0.0180045	0.00800295	0.0182583	0.0397121	0.00734315	0.101725	0.0265829	0.0152643	0.0127897	0.0195046	0.0306311	0.0122406	0.00525347	0.017169	0.0161297	0.0124746	0.00658064	0.00659603	0.0114828	0.00888106	0.00521909	0.00785343	0.00531916	0.00894527	0.00601854	0.007169
M414T544_POS	N-Stearoyl Glutamic acid	0.000712354	0.000712354	0.763784	-0.388764	1.11876	0.0696976	C23H43NO5	level3.1	[M+H]+	0.84	0.7486	down	NA	M414T544_POS_N-Stearoyl Glutamic acid	1.13798	n-stearoyl glutamic acid	0.0204913	0.0170209	0.0145576	0.0352565	0.0209602	0.0202361	0.0211915	0.0159774	0.0222766	0.0313161	0.0366343	0.0296852	0.0197202	0.0225404	0.0155488	0.0193967	0.0191829	0.0272533	0.0471805	0.0283474	0.0216892	0.0371566	0.0256739	0.031166	0.0311754	0.0330963	0.0276994	0.0264579	0.0327308	0.0271298	0.0346201	0.0330024
M454T487_POS	LPE(16:0)	2.13714e-08	2.13714e-08	0.533202	-0.907246	1.61604	0.0697915	C21H44NO7P	level2	[M+H]+	0.73	0.9862	down	NA	M454T487_POS_LPE(16:0)	26.8206	lpe(16:0)	0.434516	0.398562	0.262039	0.750197	0.544775	0.451274	0.202613	0.399236	0.243256	0.851371	0.583382	0.164431	0.766892	0.474279	0.197589	0.250078	0.324362	0.38314	0.661669	0.738379	0.544341	0.611407	0.877682	0.9896	1.04039	0.844761	0.538107	0.74715	0.993601	0.882173	1.03822	0.936791
M447T662_POS	Diisodecyl phthalate	0.00113058	0.00113058	0.790679	-0.338836	1.06649	0.0709514	C28H46O4	level3.1	[M+H]+	0.87	0.9938	down	C14578	M447T662_POS_Diisodecyl phthalate	2.95481	diisodecyl phthalate	0.0607969	0.063583	0.0506527	0.100056	0.0680084	0.0536872	0.0669127	0.0529272	0.0611802	0.0881244	0.0717377	0.0641522	0.0547733	0.0556679	0.0440656	0.0263466	0.0442452	0.0799861	0.0929246	0.0805407	0.0599806	0.108207	0.0900798	0.0683033	0.0775223	0.0742238	0.079373	0.0820567	0.0439024	0.0758584	0.0874666	0.0883723
M447T662_POS	Di-n-decyl phthalate	0.00113058	0.00113058	0.790679	-0.338836	1.06649	0.0709514	C28H46O4	level3.1	[M+H]+	0.86	0.9938	down	C14505	M447T662_POS_Di-n-decyl phthalate	2.95481	di-n-decyl phthalate	0.0607969	0.063583	0.0506527	0.100056	0.0680084	0.0536872	0.0669127	0.0529272	0.0611802	0.0881244	0.0717377	0.0641522	0.0547733	0.0556679	0.0440656	0.0263466	0.0442452	0.0799861	0.0929246	0.0805407	0.0599806	0.108207	0.0900798	0.0683033	0.0775223	0.0742238	0.079373	0.0820567	0.0439024	0.0758584	0.0874666	0.0883723
M369T692_NEG	Androstenediol 3-sulfate	0.0169101	0.0169101	0.597064	-0.744044	1.30539	0.0718051	C19H30O5S	level3.1	[M-H]-	0.75	0.9971	down	NA	M369T692_NEG_Androstenediol 3-sulfate	6.01268	androstenediol 3-sulfate	0.0778984	0.0926131	0.0681165	0.0204335	0.0364791	0.117421	0.104659	0.0459756	0.0962555	0.216069	0.158557	0.0409272	0.12983	0.0986542	0.116953	0.0604094	0.0905118	0.106045	0.32534	0.245894	0.067887	0.253986	0.188671	0.301957	0.162694	0.202076	0.247175	0.192716	0.122781	0.0682743	0.0351597	0.0943173
M369T692_NEG	androsterone sulfate	0.0169101	0.0169101	0.597064	-0.744044	1.30539	0.0718051	C19H30O5S	level3.1	[M-H]-	0.74	0.9971	down	NA	M369T692_NEG_androsterone sulfate	6.01268	androsterone sulfate	0.0778984	0.0926131	0.0681165	0.0204335	0.0364791	0.117421	0.104659	0.0459756	0.0962555	0.216069	0.158557	0.0409272	0.12983	0.0986542	0.116953	0.0604094	0.0905118	0.106045	0.32534	0.245894	0.067887	0.253986	0.188671	0.301957	0.162694	0.202076	0.247175	0.192716	0.122781	0.0682743	0.0351597	0.0943173
M197T305_NEG	3,4-Methylene suberic acid	0.00402731	0.00402731	3.11795	1.6406	1.55394	0.0730059	C10H14O4	level3.1	[M-H]-	0.67	0.5518	up	NA	M197T305_NEG_3,4-Methylene suberic acid	1.41418	3,4-methylene suberic acid	0.0147941	0.0213616	0.0567843	0.0166743	0.0408388	0.0170035	0.0535464	0.0327332	0.0514146	0.174927	0.0172976	0.112954	0.0904127	0.0140451	0.0392401	0.0540454	0.177669	0.0194544	0.013114	0.035978	0.028998	0.0407974	0.00288479	0.00692939	0.0106628	0.0122629	0.0141165	0.0235511	0.00627724	0.0328936	0.0215655	0.0225134
M197T305_NEG	2,7-Dimethyl-2,4-octadienedioic acid	0.00402731	0.00402731	3.11795	1.6406	1.55394	0.0730059	C10H14O4	level3.1	[M-H]-	0.64	0.5784	up	NA	M197T305_NEG_2,7-Dimethyl-2,4-octadienedioic acid	1.41418	2,7-dimethyl-2,4-octadienedioic acid	0.0147941	0.0213616	0.0567843	0.0166743	0.0408388	0.0170035	0.0535464	0.0327332	0.0514146	0.174927	0.0172976	0.112954	0.0904127	0.0140451	0.0392401	0.0540454	0.177669	0.0194544	0.013114	0.035978	0.028998	0.0407974	0.00288479	0.00692939	0.0106628	0.0122629	0.0141165	0.0235511	0.00627724	0.0328936	0.0215655	0.0225134
M197T305_NEG	2,3-Methylene suberic acid	0.00402731	0.00402731	3.11795	1.6406	1.55394	0.0730059	C10H14O4	level3.1	[M-H]-	0.64	0.5518	up	NA	M197T305_NEG_2,3-Methylene suberic acid	1.41418	2,3-methylene suberic acid	0.0147941	0.0213616	0.0567843	0.0166743	0.0408388	0.0170035	0.0535464	0.0327332	0.0514146	0.174927	0.0172976	0.112954	0.0904127	0.0140451	0.0392401	0.0540454	0.177669	0.0194544	0.013114	0.035978	0.028998	0.0407974	0.00288479	0.00692939	0.0106628	0.0122629	0.0141165	0.0235511	0.00627724	0.0328936	0.0215655	0.0225134
M197T305_NEG	Decadienedioic acid	0.00402731	0.00402731	3.11795	1.6406	1.55394	0.0730059	C10H14O4	level3.1	[M-H]-	0.6	0.5518	up	NA	M197T305_NEG_Decadienedioic acid	1.41418	decadienedioic acid	0.0147941	0.0213616	0.0567843	0.0166743	0.0408388	0.0170035	0.0535464	0.0327332	0.0514146	0.174927	0.0172976	0.112954	0.0904127	0.0140451	0.0392401	0.0540454	0.177669	0.0194544	0.013114	0.035978	0.028998	0.0407974	0.00288479	0.00692939	0.0106628	0.0122629	0.0141165	0.0235511	0.00627724	0.0328936	0.0215655	0.0225134
M374T376_POS	3-hydroxytridecanoyl carnitine	2.5156e-05	2.5156e-05	0.749473	-0.416051	1.3442	0.0732613	C20H39NO5	level3.1	[M+H]+	0.97	1	down	NA	M374T376_POS_3-hydroxytridecanoyl carnitine	0.69416	3-hydroxytridecanoyl carnitine	0.0146029	0.0126357	0.0112132	0.0180271	0.0126268	0.0134729	0.0164114	0.012238	0.0135781	0.020011	0.0165352	0.0131874	0.0118811	0.0123286	0.0151337	0.0133116	0.0101699	0.0174708	0.0185351	0.0179672	0.0143608	0.0304025	0.0184734	0.0185533	0.0173338	0.0213644	0.0202627	0.0207525	0.0209907	0.0200365	0.0217819	0.019057
M502T469_POS	sn-glycero-3-phospho-N-(arachidonoyl)ethanolamine	1.43397e-08	1.43397e-08	0.465319	-1.10371	1.63379	0.0733222	C25H44NO7P	level3.1	[M+H]+	0.8	0.6829	down	NA	M502T469_POS_sn-glycero-3-phospho-N-(arachidonoyl)ethanolamine	56.5411	sn-glycero-3-phospho-n-(arachidonoyl)ethanolamine	1.53746	0.97845	0.649639	1.34772	0.825991	0.81919	0.366714	0.719355	0.429487	1.42208	2.1316	0.468484	0.61557	0.716195	0.237005	0.412649	0.49197	0.63323	1.44763	1.45967	0.84787	1.32503	1.53924	2.75515	2.32612	2.39899	1.46204	1.84265	2.19417	1.96581	1.84491	2.07584
M502T469_POS	LysoPE(20:4(5Z,8Z,11Z,14Z)/0:0)	1.43397e-08	1.43397e-08	0.465319	-1.10371	1.63379	0.0733222	C25H44NO7P	level3.1	[M+H]+	0.76	0.6829	down	NA	M502T469_POS_LysoPE(20:4(5Z,8Z,11Z,14Z)/0:0)	56.5411	lysope(20:4(5z,8z,11z,14z)/0:0)	1.53746	0.97845	0.649639	1.34772	0.825991	0.81919	0.366714	0.719355	0.429487	1.42208	2.1316	0.468484	0.61557	0.716195	0.237005	0.412649	0.49197	0.63323	1.44763	1.45967	0.84787	1.32503	1.53924	2.75515	2.32612	2.39899	1.46204	1.84265	2.19417	1.96581	1.84491	2.07584
M375T407_POS	Cholenic acid	0.00280612	0.00280612	0.393699	-1.34483	1.05995	0.0739458	C24H38O3	level2	[M+H]+	0.72	0.9645	down	NA	M375T407_POS_Cholenic acid	0.992167	cholenic acid	0.00928654	0.0201709	0.0266235	0.0137061	0.00491488	0.0041294	0.00373792	0.00855945	0.00395804	0.00405576	0.0467025	0.00203254	0.0053209	0.00714016	0.0264832	0.0042039	0.0357526	0.0108137	0.0317198	0.0116336	0.0092418	0.0183046	0.0300162	0.0995152	0.0180761	0.027269	0.0202292	0.0295368	0.0639233	0.0531126	0.0669735	0.0132078
M318T285_POS	Suberoyl-carnitine	9.94608e-05	9.94608e-05	20.6144	4.36558	1.32349	0.0740892	C15H27NO6	level3.1	[M+H]+	0.9	0.9821	up	NA	M318T285_POS_Suberoyl-carnitine	1.88671	suberoyl-carnitine	0.11124	0.114097	0.238944	0.00468967	0.126454	0.101491	0.154526	0.211014	0.149579	0.0775689	0.00407888	0.0135202	0.00810847	0.0113658	0.0207618	0.194144	0.00925982	0.111418	0.00359316	0.00355773	0.133979	0.00473892	0.00503253	0.00251747	0.00401766	0.00345884	0.00426168	0.00401096	0.00445065	0.00367176	0.0044589	0.00388352
M494T459_POS	1-palmitoleoyl-sn-glycero-3-phosphocholine	1.84393e-06	1.84393e-06	0.511217	-0.967991	1.44274	0.0753255	C24H48NO7P	level3.1	[M+H]+	0.89	0.8869	down	C04230	M494T459_POS_1-palmitoleoyl-sn-glycero-3-phosphocholine	86.211	1-palmitoleoyl-sn-glycero-3-phosphocholine	1.20074	0.71922	0.905495	3.01609	1.6101	2.0469	0.508781	1.13011	0.571437	2.03037	2.76877	0.556878	2.39219	1.18678	0.768168	0.51996	3.33304	0.754747	1.67651	1.36836	1.04782	1.70777	3.0483	3.43814	2.51404	2.89769	2.3294	1.58677	2.91905	2.16713	3.72776	2.594
M494T459_POS	2-{[Hexadec-9-enoyl]oxy}-3-hydroxypropyl 2-(trimethylazaniumyl)ethyl phosphate	1.84393e-06	1.84393e-06	0.511217	-0.967991	1.44274	0.0753255	C24H48NO7P	level3.1	[M+H]+	0.89	0.8869	down	NA	M494T459_POS_2-{[Hexadec-9-enoyl]oxy}-3-hydroxypropyl 2-(trimethylazaniumyl)ethyl phosphate	86.211	2-{[hexadec-9-enoyl]oxy}-3-hydroxypropyl 2-(trimethylazaniumyl)ethyl phosphate	1.20074	0.71922	0.905495	3.01609	1.6101	2.0469	0.508781	1.13011	0.571437	2.03037	2.76877	0.556878	2.39219	1.18678	0.768168	0.51996	3.33304	0.754747	1.67651	1.36836	1.04782	1.70777	3.0483	3.43814	2.51404	2.89769	2.3294	1.58677	2.91905	2.16713	3.72776	2.594
M494T459_POS	1-(9Z-Nonadecenoyl)-glycero-3-phosphoethanolamine	1.84393e-06	1.84393e-06	0.511217	-0.967991	1.44274	0.0753255	C24H48NO7P	level3.1	[M+H]+	0.81	0.8869	down	NA	M494T459_POS_1-(9Z-Nonadecenoyl)-glycero-3-phosphoethanolamine	86.211	1-(9z-nonadecenoyl)-glycero-3-phosphoethanolamine	1.20074	0.71922	0.905495	3.01609	1.6101	2.0469	0.508781	1.13011	0.571437	2.03037	2.76877	0.556878	2.39219	1.18678	0.768168	0.51996	3.33304	0.754747	1.67651	1.36836	1.04782	1.70777	3.0483	3.43814	2.51404	2.89769	2.3294	1.58677	2.91905	2.16713	3.72776	2.594
M344T415_POS	N-Acetylsphinganine	3.327e-05	3.327e-05	0.779461	-0.359452	1.32169	0.0754149	C20H41NO3	level3.1	[M+H]+	0.59	0.5261	down	NA	M344T415_POS_N-Acetylsphinganine	0.393506	n-acetylsphinganine	0.00772028	0.00800334	0.00586572	0.0115121	0.00849267	0.00663269	0.0110118	0.00653371	0.00799296	0.0119733	0.00988221	0.00758576	0.00747792	0.00801591	0.00530203	0.00748748	0.00630438	0.00941661	0.0116266	0.0104944	0.00777564	0.014228	0.0109513	0.00998479	0.0104525	0.00967996	0.0113299	0.0114156	0.010974	0.0105276	0.0118202	0.00989536
M418T673_POS	22-hydroxy-26-aminocholesterol	0.0015153	0.0015153	0.804033	-0.314674	1.05047	0.0761945	C27H47NO2	level3.1	[M+H]+	0.49	0.519	down	NA	M418T673_POS_22-hydroxy-26-aminocholesterol	1.5956	22-hydroxy-26-aminocholesterol	0.0302713	0.0349352	0.0235488	0.0569109	0.030366	0.0310195	0.0372792	0.0289871	0.0337967	0.0521419	0.0451977	0.0380644	0.0308523	0.0263425	0.0247026	0.0283103	0.0190285	0.0339415	0.0442372	0.047053	0.0334306	0.0525527	0.0445625	0.0362612	0.0405885	0.0326243	0.040096	0.0446231	0.0436726	0.0399668	0.0469058	0.0455497
M478T469_POS	sn-glycero-3-phospho-N-(linoleoyl)ethanolamine	1.00517e-05	1.00517e-05	0.434894	-1.20127	1.35831	0.0763403	C23H44NO7P	level3.1	[M+H]+	0.7	0.5148	down	NA	M478T469_POS_sn-glycero-3-phospho-N-(linoleoyl)ethanolamine	85.5678	sn-glycero-3-phospho-n-(linoleoyl)ethanolamine	2.26923	1.71268	0.739852	3.82218	1.33667	0.957265	0.515163	0.884943	0.497917	0.86337	2.76387	0.479074	0.861451	0.822601	0.189411	0.402384	0.548733	0.930803	2.2676	3.47581	0.483471	1.50649	3.25806	2.93567	2.61134	3.93432	1.40085	3.67169	2.1049	2.76607	1.80049	2.49533
M478T469_POS	1-(linoleoyl)-sn-glycero-3-phosphoethanolamine	1.00517e-05	1.00517e-05	0.434894	-1.20127	1.35831	0.0763403	C23H44NO7P	level3.1	[M+H]+	0.69	0.5148	down	NA	M478T469_POS_1-(linoleoyl)-sn-glycero-3-phosphoethanolamine	85.5678	1-(linoleoyl)-sn-glycero-3-phosphoethanolamine	2.26923	1.71268	0.739852	3.82218	1.33667	0.957265	0.515163	0.884943	0.497917	0.86337	2.76387	0.479074	0.861451	0.822601	0.189411	0.402384	0.548733	0.930803	2.2676	3.47581	0.483471	1.50649	3.25806	2.93567	2.61134	3.93432	1.40085	3.67169	2.1049	2.76607	1.80049	2.49533
M274T279_POS	3-Oxohexanoylcarnitine	5.77639e-05	5.77639e-05	24.3878	4.60809	1.362	0.0765883	C13H23NO5	level3.1	[M+H]+	0.7	1	up	NA	M274T279_POS_3-Oxohexanoylcarnitine	0.375951	3-oxohexanoylcarnitine	0.023019	0.013271	0.046939	0.000612554	0.0262076	0.0220041	0.033518	0.0389611	0.0313316	0.00688349	0.00055285	0.00593923	0.00335549	0.00474099	0.0095332	0.0366193	0.0039603	0.0268252	0.000665571	0.000489411	0.0263926	0.000861139	0.000523769	0.000648041	0.000844146	0.000614232	0.000264228	0.000824669	0.000671107	0.000772119	0.00100663	0.00107068
M306T244_POS	3-hydroxy-2-methylpentanedioylcarnitine	8.67577e-06	8.67577e-06	6.72341	2.74919	1.3969	0.0767041	C13H23NO7	level3.1	[M+H]+	0.73	1	up	NA	M306T244_POS_3-hydroxy-2-methylpentanedioylcarnitine	1.1844	3-hydroxy-2-methylpentanedioylcarnitine	0.0552626	0.0561787	0.0775583	2.06733e-05	0.0678964	0.0529578	0.0695832	0.0727023	0.0606528	0.000142658	8.4932e-05	0.0801642	0.0500756	0.0573838	0.0806336	0.0798667	0.055752	0.0588396	0.000263111	0.000139559	0.0612854	0.000145066	0.0723697	7.91275e-05	0.000116741	4.2019e-05	0.000249098	0.00032746	5.91217e-05	0.000215958	8.2717e-05	0.000128173
M132T237_POS	Skatole	1.36408e-06	1.36408e-06	0.563387	-0.827802	1.49895	0.0781953	C9H9N	level3.1	[M+H]+	0.95	0.9311	down	C08313	M132T237_POS_Skatole	1.50393	skatole	0.0193389	0.00951065	0.012784	0.0487797	0.0231459	0.023978	0.0241114	0.0155166	0.0221638	0.0646012	0.0387621	0.0199064	0.0263491	0.0263439	0.00634208	0.0187258	0.0192158	0.0317584	0.0465778	0.0361775	0.0248985	0.0501085	0.0363786	0.0450304	0.0379766	0.0523634	0.0637329	0.0583709	0.0497039	0.0465349	0.0528504	0.046639
M482T469_POS	LPC(15:0)	3.85524e-07	3.85524e-07	0.446902	-1.16197	1.52988	0.0785304	C23H48NO7P	level2	[M+H]+	0.65	0.8498	down	C04230	M482T469_POS_LPC(15:0)	22.9082	lpc(15:0)	0.197053	0.211768	0.133292	0.727544	0.330897	0.70593	0.0883036	0.27741	0.249112	0.425977	0.368299	0.124508	0.403958	0.320368	0.225433	0.130807	0.649453	0.282794	0.642043	0.58505	0.236415	0.506336	0.967903	1.28934	1.14491	0.624668	0.903836	0.387369	0.729356	0.671287	0.799377	0.681748
M258T362_POS	Decanoylcholine [M]	0.000860754	0.000860754	0.818248	-0.289391	1.1023	0.0785575	C15H31NO2	level3.1	[M+H]+	0.75	0.6259	down	NA	M258T362_POS_Decanoylcholine [M]	0.690527	decanoylcholine [m]	0.0141311	0.0142839	0.0124164	0.0224111	0.0139991	0.0138969	0.0146538	0.011768	0.014071	0.0212427	0.0193079	0.0144343	0.0125153	0.0121363	0.00993907	0.0135813	0.0101357	0.0179368	0.0223932	0.0192515	0.0146028	0.0243317	0.0195911	0.0161522	0.0167891	0.0177082	0.0200387	0.0196913	0.0191262	0.0173065	0.0185197	0.0176002
M283T277_POS	5-Bromotryptophan	4.38444e-05	4.38444e-05	0.595932	-0.74678	1.29389	0.0786772	C11H11BrN2O2	level2	[M+H]+	0.72	0.9831	down	NA	M283T277_POS_5-Bromotryptophan	0.243751	5-bromotryptophan	0.00247665	0.000551221	0.00451465	0.00840982	0.00398936	0.00375455	0.00441055	0.00292407	0.00444599	0.0104138	0.00602606	0.00188926	0.00428983	0.00324277	0.00160751	0.00248869	0.00510994	0.00468453	0.00753362	0.00738226	0.00367253	0.00630944	0.00559373	0.00618731	0.00445671	0.00839401	0.00960054	0.00682294	0.00722563	0.00625168	0.00733576	0.00719766
M553T484_NEG	beta-galactosyl-deoxycholate	9.59942e-05	9.59942e-05	0.678612	-0.55934	2.23389	0.0793355	C30H50O9	level3.1	[M-H]-	0.65	0.7232	down	NA	M553T484_NEG_beta-galactosyl-deoxycholate	3.06699	beta-galactosyl-deoxycholate	0.0370573	0.0370856	0.0533686	0.102098	0.059195	0.0982835	0.0297426	0.0571471	0.0340566	0.063027	0.0854518	0.0353556	0.0887187	0.0489794	0.0649259	0.0376185	0.107013	0.0379372	0.0751046	0.0692948	0.0546321	0.0685363	0.0778011	0.105917	0.0755681	0.0955851	0.0932585	0.0710695	0.0905829	0.0840512	0.0843247	0.0861425
M553T484_NEG	beta-galactosyl-chenodeoxycholate	9.59942e-05	9.59942e-05	0.678612	-0.55934	2.23389	0.0793355	C30H50O9	level3.1	[M-H]-	0.65	0.7232	down	NA	M553T484_NEG_beta-galactosyl-chenodeoxycholate	3.06699	beta-galactosyl-chenodeoxycholate	0.0370573	0.0370856	0.0533686	0.102098	0.059195	0.0982835	0.0297426	0.0571471	0.0340566	0.063027	0.0854518	0.0353556	0.0887187	0.0489794	0.0649259	0.0376185	0.107013	0.0379372	0.0751046	0.0692948	0.0546321	0.0685363	0.0778011	0.105917	0.0755681	0.0955851	0.0932585	0.0710695	0.0905829	0.0840512	0.0843247	0.0861425
M518T449_POS	1-alpha-linolenoyl-sn-glycero-3-phosphocholine	1.42392e-06	1.42392e-06	0.323087	-1.63	1.53297	0.0800675	C26H48NO7P	level3.1	[M+H]+	0.91	0.8874	down	NA	M518T449_POS_1-alpha-linolenoyl-sn-glycero-3-phosphocholine	22.0939	1-alpha-linolenoyl-sn-glycero-3-phosphocholine	0.323207	0.312876	0.177854	0.666795	0.290465	0.233789	0.0656567	0.134096	0.0641209	0.128378	0.72507	0.0981463	0.34336	0.303585	0.0921529	0.0739236	0.262124	0.207554	0.553975	0.441474	0.0979684	0.305861	0.93629	0.949447	0.843608	0.656597	0.651537	0.645116	0.986658	0.912121	0.494045	0.625721
M233T300_POS	N-Formyltryptophan	3.15077e-06	3.15077e-06	0.451331	-1.14774	1.46035	0.0804779	C12H12N2O3	level2	[M+H]+	0.72	0.9818	down	NA	M233T300_POS_N-Formyltryptophan	0.24376	n-formyltryptophan	0.00268794	0.00507282	0.000490255	0.0036489	0.00469649	0.00254724	0.00279814	0.000587191	0.00293004	0.00985517	0.00723284	0.00230061	0.00331875	0.00356836	0.00173008	0.00271617	0.00197406	0.00485364	0.00198062	0.00905728	0.00432882	0.0138761	0.0099707	0.0114754	0.00931444	0.00347495	0.00271301	0.00691224	0.00573556	0.00578531	0.00996347	0.00730602
M474T444_NEG	1-(alpha-linolenoyl)-sn-glycero-3-phosphoethanolamine	0.000733373	0.000733373	0.54779	-0.868305	1.90514	0.0804793	C23H42NO7P	level3.1	[M-H]-	0.76	0.7071	down	NA	M474T444_NEG_1-(alpha-linolenoyl)-sn-glycero-3-phosphoethanolamine	4.59428	1-(alpha-linolenoyl)-sn-glycero-3-phosphoethanolamine	0.119929	0.167651	0.101	0.153443	0.0784774	0.0642365	0.0331921	0.0757709	0.0227089	0.0219703	0.123672	0.0645133	0.0751361	0.0927694	0.0318134	0.0318724	0.0355173	0.101973	0.111102	0.121762	0.0490995	0.0468585	0.170109	0.158226	0.151284	0.161189	0.0942434	0.128699	0.160309	0.158683	0.101052	0.105382
M123T209_POS	Phenylethyl alcohol	4.9191e-05	4.9191e-05	0.780548	-0.357441	1.29878	0.0809286	C8H10O	level3.1	[M+H]+	0.8	1	down	C05853	M123T209_POS_Phenylethyl alcohol	0.24065	phenylethyl alcohol	0.00467348	0.00521136	0.00479015	0.00782612	0.00475253	0.00472281	0.00472075	0.00437451	0.00486276	0.00409847	0.00698043	0.00469359	0.00458402	0.00485251	0.00323656	0.00499019	0.00372759	0.00658555	0.00797389	0.00599394	0.00474262	0.00847398	0.00711939	0.00614514	0.00661225	0.00584201	0.00766079	0.00689666	0.00714847	0.00577471	0.00683483	0.00642691
M123T209_POS	2-Ethylphenol	4.9191e-05	4.9191e-05	0.780548	-0.357441	1.29878	0.0809286	C8H10O	level3.1	[M+H]+	0.76	1	down	C14385	M123T209_POS_2-Ethylphenol	0.24065	2-ethylphenol	0.00467348	0.00521136	0.00479015	0.00782612	0.00475253	0.00472281	0.00472075	0.00437451	0.00486276	0.00409847	0.00698043	0.00469359	0.00458402	0.00485251	0.00323656	0.00499019	0.00372759	0.00658555	0.00797389	0.00599394	0.00474262	0.00847398	0.00711939	0.00614514	0.00661225	0.00584201	0.00766079	0.00689666	0.00714847	0.00577471	0.00683483	0.00642691
M229T210_POS	Isoleucylproline	0.00290126	0.00290126	2.20526	1.14095	1.04132	0.0810644	C11H20N2O3	level3.1	[M+H]+	0.86	0.9976	up	NA	M229T210_POS_Isoleucylproline	5.76131	isoleucylproline	0.127344	0.0321398	0.279975	0.090627	0.0949735	0.111187	0.417318	0.085907	0.386033	0.137099	0.0663212	0.385172	0.487333	0.0884126	0.169832	0.27846	0.381652	0.0874673	0.100149	0.130108	0.086115	0.112017	0.0617091	0.0904781	0.0691289	0.0953725	0.089155	0.115704	0.0669328	0.091576	0.116443	0.0590459
M229T210_POS	leucyl-proline dipeptide	0.00290126	0.00290126	2.20526	1.14095	1.04132	0.0810644	C11H20N2O3	level3.1	[M+H]+	0.82	0.9976	up	NA	M229T210_POS_leucyl-proline dipeptide	5.76131	leucyl-proline dipeptide	0.127344	0.0321398	0.279975	0.090627	0.0949735	0.111187	0.417318	0.085907	0.386033	0.137099	0.0663212	0.385172	0.487333	0.0884126	0.169832	0.27846	0.381652	0.0874673	0.100149	0.130108	0.086115	0.112017	0.0617091	0.0904781	0.0691289	0.0953725	0.089155	0.115704	0.0669328	0.091576	0.116443	0.0590459
M522T512_POS	1-Oleoylglycerophosphocholine [M]	9.5656e-07	9.5656e-07	0.546697	-0.871187	1.49269	0.081607	C26H52NO7P	level3.1	[M+H]+	0.94	0.9538	down	NA	M522T512_POS_1-Oleoylglycerophosphocholine [M]	1255.49	1-oleoylglycerophosphocholine [m]	22.3376	19.4363	14.472	39.8637	14.2752	27.3064	8.87457	13.8298	7.48415	34.2068	41.0794	9.55305	39.0776	16.3003	9.91616	9.71863	36.099	11.6097	37.0005	29.1097	16.314	32.3277	34.0623	38.2235	29.3537	43.6399	35.0406	38.6288	43.7389	38.7976	32.4722	42.6117
M522T512_POS	LysoPC(0:0/18:1(9Z))	9.5656e-07	9.5656e-07	0.546697	-0.871187	1.49269	0.081607	C26H52NO7P	level3.1	[M+H]+	0.94	0.9538	down	NA	M522T512_POS_LysoPC(0:0/18:1(9Z))	1255.49	lysopc(0:0/18:1(9z))	22.3376	19.4363	14.472	39.8637	14.2752	27.3064	8.87457	13.8298	7.48415	34.2068	41.0794	9.55305	39.0776	16.3003	9.91616	9.71863	36.099	11.6097	37.0005	29.1097	16.314	32.3277	34.0623	38.2235	29.3537	43.6399	35.0406	38.6288	43.7389	38.7976	32.4722	42.6117
M508T327_NEG	Taurodehydrocholic acid	0.00012406	0.00012406	25.3426	4.66349	2.11882	0.0831315	C26H39NO7S	level2	[M-H]-	0.62	1	up	NA	M508T327_NEG_Taurodehydrocholic acid	0.741506	taurodehydrocholic acid	0.0212236	0.0182611	0.0549998	0.00150915	0.0282092	0.0302471	0.0330263	0.0619711	0.031174	0.000996159	0.000844157	0.0607394	0.0423481	0.0488793	0.142349	0.0335937	0.0426735	0.027409	0.00200049	0.000709238	0.0314858	0.00246221	0.00157554	0.000389555	0.00231469	0.000968135	0.00366044	0.00205005	0.00161738	0.00111029	0.00206308	0.000100592
M256T446_POS	9-Decenoylcholine [M]	0.000413766	0.000413766	0.80635	-0.310523	1.15912	0.0831722	C15H29NO2	level3.1	[M+H]+	0.66	0.6001	down	NA	M256T446_POS_9-Decenoylcholine [M]	0.852971	9-decenoylcholine [m]	0.016684	0.0141029	0.0162615	0.02417	0.0183986	0.0164218	0.0200355	0.0165298	0.0177808	0.0231571	0.0235533	0.0194467	0.0165252	0.0185168	0.0146085	0.0159154	0.013669	0.0190407	0.0330531	0.016902	0.0163004	0.0287871	0.0218951	0.0184548	0.0187245	0.0213177	0.0236008	0.0232224	0.0213006	0.0231497	0.0249277	0.0282013
M277T483_NEG	Mono(2-ethylhexyl) phthalate	0.0244678	0.0244678	1.53405	0.617341	1.27154	0.0838674	C16H22O4	level2	[M-H]-	0.71	0.9663	up	NA	M277T483_NEG_Mono(2-ethylhexyl) phthalate	0.568298	mono(2-ethylhexyl) phthalate	0.00659402	0.0169794	0.0146083	0.012668	0.0104483	0.023174	0.0141198	0.0120039	0.00934336	0.0113117	0.0072662	0.0207562	0.0164791	0.0149808	0.035022	0.0137392	0.0202401	0.0121252	0.0136119	0.0117342	0.0534159	0.017495	0.0102083	0.00998567	0.0140536	0.012671	0.00796858	0.00919029	0.0125316	0.00837753	0.022371	0.0105227
M430T349_POS	Hexadecanedioic acid mono-carnitine ester	0.000955633	0.000955633	2.41339	1.27106	1.13768	0.0847859	C23H43NO6	level3.1	[M+H]+	0.85	0.994	up	NA	M430T349_POS_Hexadecanedioic acid mono-carnitine ester	0.915663	hexadecanedioic acid mono-carnitine ester	0.0131432	0.0340385	0.0219257	0.0220197	0.0287227	0.0133808	0.0328396	0.0101253	0.0271822	0.042511	0.0142036	0.0954878	0.0537324	0.0280429	0.0156533	0.0239181	0.0780141	0.0181097	0.0163656	0.0364567	0.0306935	0.0148253	0.010258	0.0139256	0.0214456	0.0106095	0.0113387	0.0140665	0.00760076	0.0152172	0.00887516	0.00825784
M520T475_2_POS	LPC(18:2/0:0)	4.47894e-09	4.47894e-09	0.422415	-1.24327	1.6884	0.0849883	C26H50NO7P	level2	[M+H]+	0.64	0.8257	down	NA	M520T475_2_POS_LPC(18:2/0:0)	1829.26	lpc(18:2/0:0)	33.5536	31.2718	14.441	57.1822	27.05	29.0732	11.5246	17.0155	9.31346	33.7207	58.7567	7.839	24.7037	15.9692	6.40484	11.6994	21.7672	21.4313	50.4449	67.1849	11.7032	43.6685	58.9754	63.8287	54.6302	63.0838	47.4127	69.5646	50.4044	70.4461	39.8144	62.3549
M370T544_POS	Myristoleoylcarnitine [M]	0.001638	0.001638	0.793065	-0.334489	1.05323	0.0863385	C21H39NO4	level3.1	[M+H]+	0.79	1	down	NA	M370T544_POS_Myristoleoylcarnitine [M]	0.812852	myristoleoylcarnitine [m]	0.0157119	0.0168489	0.0128677	0.0256784	0.0174778	0.0129361	0.014886	0.0130137	0.0150269	0.0299809	0.0224377	0.0217279	0.0149612	0.0159241	0.01121	0.0132743	0.0121344	0.0197686	0.0285067	0.0202764	0.0146797	0.0291643	0.0201105	0.0195656	0.0230447	0.0211735	0.0228674	0.0186602	0.0240499	0.0201596	0.0261446	0.0221431
M325T546_NEG	lesquerolate	0.00373018	0.00373018	3.7281	1.89844	1.65472	0.0864311	C20H38O3	level3.1	[M-H]-	0.74	0.5244	up	NA	M325T546_NEG_lesquerolate	0.342919	lesquerolate	0.0029713	0.00581503	0.018186	0.00773021	0.00266701	0.00746845	0.00695711	0.00564504	0.00533825	0.011546	0.00642843	0.0296596	0.0213206	0.0110168	0.055592	0.0139253	0.0365722	0.00485506	0.00110763	0.00569986	0.01264	0.00444421	0.00278311	0.0026493	0.0046695	0.00212011	0.00343181	0.00369417	0.00496242	0.00313386	0.00389111	0.00379756
M468T443_POS	LPC(14:0/0:0)	2.59533e-06	2.59533e-06	0.326049	-1.61684	1.51016	0.0870127	C22H46NO7P	level2	[M+H]+	0.69	0.9262	down	NA	M468T443_POS_LPC(14:0/0:0)	35.5624	lpc(14:0/0:0)	0.290765	0.188357	0.301938	1.10622	0.488725	0.565791	0.160171	0.290924	0.267891	0.417797	1.02542	0.114465	0.480742	0.423174	0.169193	0.12654	0.689643	0.293184	1.04134	0.40955	0.217958	0.597792	2.38421	1.87572	2.06618	1.07839	1.37998	0.305584	1.08953	0.809163	2.51354	1.06582
M414T380_NEG	Pentadecanedioylcarnitine	0.00347993	0.00347993	1.67828	0.746987	1.35748	0.0875887	C22H41NO6	level3.1	[M-H]-	0.68	0.5745	up	NA	M414T380_NEG_Pentadecanedioylcarnitine	0.734819	pentadecanedioylcarnitine	0.0142922	0.0313781	0.024738	0.0298743	0.0128608	0.0125845	0.0145997	0.0134753	0.0185145	0.0395187	0.0146874	0.0313859	0.04927	0.0146324	0.0140666	0.0206774	0.0253275	0.006609	0.00826321	0.0273618	0.0446746	0.0242852	0.00322364	0.0130078	0.0174033	0.0150171	0.0137958	0.0183741	0.0141387	0.0079511	0.0139636	0.00965666
M281T628_NEG	trans-Vaccenic acid	8.97944e-05	8.97944e-05	1.98915	0.992155	2.1266	0.0876021	C18H34O2	level2	[M-H]-	0.71	0.9999	up	C08367	M281T628_NEG_trans-Vaccenic acid	97.2722	trans-vaccenic acid	3.16565	3.08475	3.5176	2.18845	2.36407	2.2072	1.8514	3.0007	1.81488	4.81128	2.142	7.45346	2.74906	2.77225	4.48832	3.23525	5.32737	2.11009	1.223	2.59722	3.67436	2.38386	0.820158	1.50444	3.01881	1.32394	1.50386	1.25711	2.54622	1.49357	2.22309	1.37664
M281T628_NEG	Oleic acid	8.97944e-05	8.97944e-05	1.98915	0.992155	2.1266	0.0876021	C18H34O2	level2	[M-H]-	0.71	0.9997	up	C00712	M281T628_NEG_Oleic acid	97.2722	oleic acid	3.16565	3.08475	3.5176	2.18845	2.36407	2.2072	1.8514	3.0007	1.81488	4.81128	2.142	7.45346	2.74906	2.77225	4.48832	3.23525	5.32737	2.11009	1.223	2.59722	3.67436	2.38386	0.820158	1.50444	3.01881	1.32394	1.50386	1.25711	2.54622	1.49357	2.22309	1.37664
M269T652_NEG	Heptadecanoic acid	0.0139814	0.0139814	1.48068	0.566261	1.44201	0.0888513	C17H34O2	level2	[M-H]-	0.74	0.9996	up	NA	M269T652_NEG_Heptadecanoic acid	0.286623	heptadecanoic acid	0.00838622	0.00842087	0.00894403	0.00754388	0.00767137	0.0074121	0.00567645	0.00578773	0.00485937	0.00843049	0.00430928	0.0210362	0.00601818	0.0101223	0.010251	0.00339538	0.0108516	0.00894497	0.00505583	0.0123799	0.00893227	0.00627139	0.00172568	0.00803463	0.0149938	0.00408676	0.00460467	0.00418429	0.00894708	0.00434513	0.00551637	0.00558623
M269T652_NEG	14-Methylhexadecanoicacid	0.0139814	0.0139814	1.48068	0.566261	1.44201	0.0888513	C17H34O2	level2	[M-H]-	0.74	1	up	NA	M269T652_NEG_14-Methylhexadecanoicacid	0.286623	14-methylhexadecanoicacid	0.00838622	0.00842087	0.00894403	0.00754388	0.00767137	0.0074121	0.00567645	0.00578773	0.00485937	0.00843049	0.00430928	0.0210362	0.00601818	0.0101223	0.010251	0.00339538	0.0108516	0.00894497	0.00505583	0.0123799	0.00893227	0.00627139	0.00172568	0.00803463	0.0149938	0.00408676	0.00460467	0.00418429	0.00894708	0.00434513	0.00551637	0.00558623
M544T474_2_POS	1-arachidonoyl-sn-glycero-3-phosphocholine	0.000715084	0.000715084	0.605093	-0.724771	1.11544	0.0910189	C28H50NO7P	level3.1	[M+H]+	0.98	0.9845	down	NA	M544T474_2_POS_1-arachidonoyl-sn-glycero-3-phosphocholine	373.205	1-arachidonoyl-sn-glycero-3-phosphocholine	5.31303	4.61429	4.6835	5.31928	4.73374	10.2407	2.42078	3.99453	2.58843	22.9889	11.4663	3.25739	7.13528	5.57305	3.61022	5.57004	10.5413	4.8276	9.09186	7.98421	9.03895	9.10602	6.93188	17.93	13.6862	10.4244	12.8627	8.83064	13.5252	15.2804	13.8733	12.7549
M544T474_2_POS	LysoPC(0:0/20:4(5Z,8Z,11Z,14Z))	0.000715084	0.000715084	0.605093	-0.724771	1.11544	0.0910189	C28H50NO7P	level3.1	[M+H]+	0.98	0.9845	down	NA	M544T474_2_POS_LysoPC(0:0/20:4(5Z,8Z,11Z,14Z))	373.205	lysopc(0:0/20:4(5z,8z,11z,14z))	5.31303	4.61429	4.6835	5.31928	4.73374	10.2407	2.42078	3.99453	2.58843	22.9889	11.4663	3.25739	7.13528	5.57305	3.61022	5.57004	10.5413	4.8276	9.09186	7.98421	9.03895	9.10602	6.93188	17.93	13.6862	10.4244	12.8627	8.83064	13.5252	15.2804	13.8733	12.7549
M338T330_POS	Dodeca-3,6,9-trienoylcarnitine	0.000237654	0.000237654	0.556617	-0.845244	1.16361	0.0911367	C19H31NO4	level3.1	[M+H]+	0.94	0.9936	down	NA	M338T330_POS_Dodeca-3,6,9-trienoylcarnitine	0.729177	dodeca-3,6,9-trienoylcarnitine	0.015443	0.00659136	0.00756804	0.0256563	0.00976293	0.00740732	0.0121678	0.00761203	0.013806	0.0109057	0.0142295	0.00828095	0.0152846	0.0109561	0.00343412	0.00914213	0.00980408	0.00932202	0.034068	0.0294721	0.00805384	0.0309457	0.0240631	0.0193816	0.0204956	0.024119	0.0214006	0.0311928	0.0166941	0.0390813	0.0182646	0.0177274
M566T512_2_NEG	1-Heneicosanoyl-glycero-3-phosphoserine	4.55395e-05	4.55395e-05	0.686553	-0.542557	2.3957	0.0922462	C27H54NO9P	level3.1	[M-H]-	0.97	0.9968	down	NA	M566T512_2_NEG_1-Heneicosanoyl-glycero-3-phosphoserine	870.453	1-heneicosanoyl-glycero-3-phosphoserine	16.378	15.6384	19.6359	24.9843	12.1953	25.0489	7.83458	14.9811	6.54769	19.1038	27.5741	9.82125	28.7086	15.1761	13.2229	10.818	24.7793	11.5251	24.2161	19.1897	17.2557	19.989	21.986	24.3618	17.9982	29.9358	22.4411	25.4022	25.4479	26.0715	20.0791	26.0134
M190T222_NEG	5-Hydroxyindole-3-acetic acid	0.0188134	0.0188134	0.781404	-0.355859	1.10275	0.0930155	C10H9NO3	level2	[M-H]-	0.7	0.9614	down	C05635	M190T222_NEG_5-Hydroxyindole-3-acetic acid	1.26029	5-hydroxyindole-3-acetic acid	0.00428351	0.00527437	0.0270888	0.032	0.0201175	0.0214087	0.0297448	0.0285505	0.0434747	0.0440537	0.0275584	0.0350574	0.0434219	0.0229867	0.0150309	0.0402254	0.0148474	0.0206908	0.0397195	0.0245318	0.0279355	0.0327504	0.0316208	0.0412323	0.0242666	0.0316411	0.0352003	0.0372734	0.0355219	0.0355402	0.0542322	0.0391231
M520T488_NEG	LysoPS(18:2(9Z,12Z)/0:0)	0.000122305	0.000122305	0.756524	-0.402542	1.94318	0.0944219	C24H44NO9P	level3.1	[M-H]-	0.88	0.9323	down	NA	M520T488_NEG_LysoPS(18:2(9Z,12Z)/0:0)	1.23289	lysops(18:2(9z,12z)/0:0)	0.0243093	0.0241709	0.027094	0.0307583	0.0274597	0.024905	0.0182105	0.0293878	0.0193941	0.0272466	0.0229127	0.0126282	0.0375051	0.0320615	0.02096	0.0180856	0.0156505	0.0292925	0.0275387	0.0335195	0.0427043	0.028544	0.0378562	0.0379632	0.0394493	0.0412828	0.0235064	0.0320439	0.0329317	0.0391482	0.0376057	0.0338702
M295T494_NEG	13(S)-HODE	0.000836017	0.000836017	1.39921	0.484612	1.73521	0.0952505	C18H32O3	level2	[M-H]-	0.68	0.8836	up	C14762	M295T494_NEG_13(S)-HODE	2.27482	13(s)-hode	0.0525243	0.103474	0.0582387	0.0658403	0.0481539	0.0619914	0.0654921	0.0594304	0.0455621	0.100617	0.0550679	0.100817	0.0393772	0.0607534	0.0575834	0.0810743	0.0400386	0.0756126	0.047097	0.0712076	0.0635769	0.069147	0.0492179	0.0440041	0.0595462	0.0423106	0.0402805	0.0846251	0.0487627	0.0442644	0.0440394	0.0405934
M440T585_POS	Nonadec-9-enoylcarnitine	0.00217705	0.00217705	0.776562	-0.364827	1.01762	0.0957093	C26H49NO4	level3.1	[M+H]+	0.54	0.6078	down	NA	M440T585_POS_Nonadec-9-enoylcarnitine	1.90071	nonadec-9-enoylcarnitine	0.0329465	0.0336558	0.0237378	0.065302	0.0423901	0.0319488	0.0369301	0.0234999	0.0333307	0.0527393	0.0604214	0.0588315	0.0233142	0.0355971	0.0231645	0.0469977	0.0287057	0.0451746	0.0573553	0.0581134	0.0395564	0.0643331	0.0534188	0.0400135	0.061434	0.0424911	0.0473458	0.0460221	0.0578605	0.0476664	0.0472588	0.0603708
M481T497_NEG	2-16:1-lysophosphatidylglycerol	0.000732171	0.000732171	0.786127	-0.347166	1.8087	0.0967559	C22H43O9P	level3.1	[M-H]-	0.91	0.9308	down	NA	M481T497_NEG_2-16:1-lysophosphatidylglycerol	1.36725	2-16:1-lysophosphatidylglycerol	0.0202417	0.0225872	0.0228637	0.0310694	0.0225023	0.049955	0.0181877	0.024411	0.0209756	0.0414593	0.0374899	0.018465	0.0366449	0.030082	0.03322	0.0229256	0.0342888	0.0315849	0.0333678	0.03187	0.0340595	0.0409822	0.0406897	0.0440622	0.0442688	0.0381025	0.0336714	0.0352974	0.0362757	0.0458029	0.0366873	0.0268293
M255T422_NEG	Palmitic acid	0.0152903	0.0152903	1.27473	0.350197	1.14393	0.0970139	C16H32O2	level2	[M-H]-	0.74	0.9994	up	C00249	M255T422_NEG_Palmitic acid	0.615189	palmitic acid	0.00919773	0.0121393	0.0152579	0.016709	0.0113949	0.018988	0.0109421	0.0135584	0.0128355	0.0285469	0.0134338	0.0216775	0.0259646	0.0144087	0.0202542	0.0147786	0.0292937	0.0122062	0.0120633	0.0136231	0.0248421	0.0131493	0.0109663	0.011855	0.0144913	0.0166441	0.0111268	0.0150163	0.0136977	0.013412	0.0166016	0.013071
M357T434_2_POS	N-Myristoyl Glutamine	0.000112586	0.000112586	0.342252	-1.54687	1.27232	0.101206	C19H36N2O4	level3.1	[M+H]+	0.65	0.5151	down	NA	M357T434_2_POS_N-Myristoyl Glutamine	3.1477	n-myristoyl glutamine	0.0974884	0.0363622	0.0576177	0.0693128	0.00727167	0.0129449	0.00804734	0.0230859	0.0101787	0.00927199	0.0636679	0.0071984	0.00680289	0.00739514	0.115726	0.0111933	0.0249039	0.0977888	0.0854333	0.0411344	0.0393058	0.142913	0.110875	0.249528	0.0675667	0.262121	0.0824822	0.0921539	0.152825	0.0574008	0.111237	0.109273
M232T225_POS	Isobutyrylcarnitine (C4:0)	0.000483224	0.000483224	0.434603	-1.20223	1.1699	0.101215	C11H21NO4	level2	[M+H]+	0.75	0.9967	down	NA	M232T225_POS_Isobutyrylcarnitine (C4:0)	4.28075	isobutyrylcarnitine (c4:0)	0.0416421	0.0365459	0.0518334	0.0767127	0.0229521	0.0181296	0.0375743	0.0280826	0.0640752	0.13318	0.0762728	0.0546706	0.0872414	0.0552359	0.0245735	0.0471515	0.0421623	0.0502715	0.218258	0.11256	0.0622236	0.181088	0.131869	0.193502	0.123606	0.151979	0.164251	0.169449	0.0790393	0.236069	0.183624	0.0943813
M232T225_POS	Butyrylcarnitine (C4:0)	0.000483224	0.000483224	0.434603	-1.20223	1.1699	0.101215	C11H21NO4	level2	[M+H]+	0.75	0.9966	down	C02862	M232T225_POS_Butyrylcarnitine (C4:0)	4.28075	butyrylcarnitine (c4:0)	0.0416421	0.0365459	0.0518334	0.0767127	0.0229521	0.0181296	0.0375743	0.0280826	0.0640752	0.13318	0.0762728	0.0546706	0.0872414	0.0552359	0.0245735	0.0471515	0.0421623	0.0502715	0.218258	0.11256	0.0622236	0.181088	0.131869	0.193502	0.123606	0.151979	0.164251	0.169449	0.0790393	0.236069	0.183624	0.0943813
M211T398_POS	Methyl dodecadienoate	3.98406e-08	3.98406e-08	0.640151	-0.643515	1.5962	0.101825	C13H22O2	level3.1	[M+H]+	0.69	0.9362	down	NA	M211T398_POS_Methyl dodecadienoate	1.99392	methyl dodecadienoate	0.0325416	0.0479888	0.0350382	0.0534361	0.0323221	0.0294755	0.0397402	0.032547	0.0311061	0.0574445	0.0423428	0.0439064	0.0324483	0.030605	0.0308095	0.0307752	0.0306564	0.0377217	0.0642138	0.0349309	0.0314473	0.0678049	0.0610239	0.0463975	0.0485586	0.0533914	0.0595093	0.0581484	0.0472578	0.053579	0.0521028	0.0765195
M223T526_POS	Monobutyl phthalate	4.60893e-05	4.60893e-05	0.768059	-0.38071	1.2839	0.10235	C12H14O4	level2	[M+H]+	0.69	0.9527	down	NA	M223T526_POS_Monobutyl phthalate	0.611641	monobutyl phthalate	0.0114468	0.014293	0.00952217	0.0175479	0.0120684	0.0117938	0.013502	0.0101748	0.0132905	0.0192892	0.0145785	0.0125965	0.0106592	0.0107463	0.00912065	0.0116337	0.00963982	0.0165743	0.0182531	0.0146201	0.0117053	0.0252625	0.0173729	0.0142715	0.0159538	0.0154834	0.0190478	0.0188588	0.0178484	0.0162576	0.0179494	0.0175982
M223T526_POS	Neantine	4.60893e-05	4.60893e-05	0.768059	-0.38071	1.2839	0.10235	C12H14O4	level2	[M+H]+	0.69	0.9522	down	NA	M223T526_POS_Neantine	0.611641	neantine	0.0114468	0.014293	0.00952217	0.0175479	0.0120684	0.0117938	0.013502	0.0101748	0.0132905	0.0192892	0.0145785	0.0125965	0.0106592	0.0107463	0.00912065	0.0116337	0.00963982	0.0165743	0.0182531	0.0146201	0.0117053	0.0252625	0.0173729	0.0142715	0.0159538	0.0154834	0.0190478	0.0188588	0.0178484	0.0162576	0.0179494	0.0175982
M177T226_NEG	3,3'-thiodipropanoate	0.000423005	0.000423005	1.87161	0.904282	1.8373	0.103439	C6H10O4S	level3.1	[M-H]-	0.61	0.5733	up	NA	M177T226_NEG_3,3'-thiodipropanoate	0.455125	3,3'-thiodipropanoate	0.00630404	0.00316639	0.0211241	0.00886372	0.0101757	0.0120687	0.015973	0.0166688	0.0260863	0.0149055	0.00699606	0.0207247	0.0273837	0.0128452	0.0236296	0.0153304	0.0228846	0.00831482	0.0103446	0.00600988	0.0118358	0.0078671	0.00168318	0.0108287	0.00764524	0.00981152	0.00705721	0.00986613	0.00665937	0.00905978	0.0109562	0.000957806
M357T463_POS	tetracosa-6,9,12,15,18,21-hexaenoate	0.00239055	0.00239055	0.470378	-1.08811	1.00385	0.1039	C24H36O2	level3.1	[M+H]+	0.76	0.884	down	NA	M357T463_POS_tetracosa-6,9,12,15,18,21-hexaenoate	7.43195	tetracosa-6,9,12,15,18,21-hexaenoate	0.193654	0.0948919	0.142956	0.17105	0.026011	0.0361325	0.0234441	0.126814	0.0178859	0.0110733	0.278599	0.0121622	0.0344312	0.0189719	0.240529	0.0170983	0.0806495	0.260337	0.132182	0.0420593	0.496141	0.276469	0.11193	0.372783	0.110161	0.509161	0.302885	0.173018	0.169298	0.45745	0.155889	0.352633
M357T463_POS	22-oxocholest-4-en-3-one	0.00239055	0.00239055	0.470378	-1.08811	1.00385	0.1039	C24H36O2	level3.1	[M+H]+	0.71	0.6489	down	NA	M357T463_POS_22-oxocholest-4-en-3-one	7.43195	22-oxocholest-4-en-3-one	0.193654	0.0948919	0.142956	0.17105	0.026011	0.0361325	0.0234441	0.126814	0.0178859	0.0110733	0.278599	0.0121622	0.0344312	0.0189719	0.240529	0.0170983	0.0806495	0.260337	0.132182	0.0420593	0.496141	0.276469	0.11193	0.372783	0.110161	0.509161	0.302885	0.173018	0.169298	0.45745	0.155889	0.352633
M357T463_POS	Tetracosahexaenoic acid, n-3	0.00239055	0.00239055	0.470378	-1.08811	1.00385	0.1039	C24H36O2	level3.1	[M+H]+	0.64	0.6517	down	NA	M357T463_POS_Tetracosahexaenoic acid, n-3	7.43195	tetracosahexaenoic acid, n-3	0.193654	0.0948919	0.142956	0.17105	0.026011	0.0361325	0.0234441	0.126814	0.0178859	0.0110733	0.278599	0.0121622	0.0344312	0.0189719	0.240529	0.0170983	0.0806495	0.260337	0.132182	0.0420593	0.496141	0.276469	0.11193	0.372783	0.110161	0.509161	0.302885	0.173018	0.169298	0.45745	0.155889	0.352633
M357T463_POS	Docosahexaenoic acid ethyl ester	0.00239055	0.00239055	0.470378	-1.08811	1.00385	0.1039	C24H36O2	level3.1	[M+H]+	0.63	0.6517	down	NA	M357T463_POS_Docosahexaenoic acid ethyl ester	7.43195	docosahexaenoic acid ethyl ester	0.193654	0.0948919	0.142956	0.17105	0.026011	0.0361325	0.0234441	0.126814	0.0178859	0.0110733	0.278599	0.0121622	0.0344312	0.0189719	0.240529	0.0170983	0.0806495	0.260337	0.132182	0.0420593	0.496141	0.276469	0.11193	0.372783	0.110161	0.509161	0.302885	0.173018	0.169298	0.45745	0.155889	0.352633
M357T463_POS	Tetracosahexaenic acid	0.00239055	0.00239055	0.470378	-1.08811	1.00385	0.1039	C24H36O2	level3.1	[M+H]+	0.59	0.548	down	NA	M357T463_POS_Tetracosahexaenic acid	7.43195	tetracosahexaenic acid	0.193654	0.0948919	0.142956	0.17105	0.026011	0.0361325	0.0234441	0.126814	0.0178859	0.0110733	0.278599	0.0121622	0.0344312	0.0189719	0.240529	0.0170983	0.0806495	0.260337	0.132182	0.0420593	0.496141	0.276469	0.11193	0.372783	0.110161	0.509161	0.302885	0.173018	0.169298	0.45745	0.155889	0.352633
M329T553_POS	2-Hydroxyeicosanoic acid	1.08331e-07	1.08331e-07	0.71208	-0.489889	1.56597	0.104596	C20H40O3	level2	[M+H]+	0.65	1	down	NA	M329T553_POS_2-Hydroxyeicosanoic acid	0.52116	2-hydroxyeicosanoic acid	0.0101446	0.0106245	0.00837265	0.01438	0.0109686	0.0100776	0.0092211	0.00719883	0.0111238	0.0140328	0.0126934	0.0111516	0.00860331	0.00854038	0.00794	0.0107979	0.00855762	0.0143143	0.0120823	0.0129393	0.00919493	0.0216221	0.016207	0.0117171	0.013665	0.01409	0.014779	0.015241	0.0166909	0.0148284	0.0167303	0.0159884
M482T527_POS	1-O-Hexadecyl-lyso-sn-glycero-3-phosphocholine	0.00112136	0.00112136	0.60668	-0.720993	1.06689	0.104922	C24H52NO6P	level3.1	[M+H]+	0.8	0.6457	down	C13903	M482T527_POS_1-O-Hexadecyl-lyso-sn-glycero-3-phosphocholine	34.7252	1-o-hexadecyl-lyso-sn-glycero-3-phosphocholine	0.281541	0.414639	0.192469	0.885317	0.31569	1.5147	0.216196	0.294871	0.307853	1.07635	0.850094	0.196013	1.0427	0.333313	0.226681	0.278311	1.75554	0.314406	1.40286	0.996082	0.617042	0.904997	1.05828	1.00442	0.742325	0.95823	1.05418	0.869413	1.21633	1.12943	1.0137	1.12975
M282T161_POS	1-Methyladenosine	4.29485e-07	4.29485e-07	0.66807	-0.581929	1.55831	0.105186	C11H15N5O4	level2	[M+H]+	0.74	0.9995	down	C02494	M282T161_POS_1-Methyladenosine	0.141352	1-methyladenosine	0.00310013	0.00168818	0.00274923	0.00360018	0.0030192	0.00186705	0.0028999	0.00128259	0.00360725	0.000630085	0.00392891	0.00169622	0.00315341	0.00292281	0.00307052	0.00358896	0.00332582	0.00267477	0.00369674	0.00333597	0.00243769	0.00478816	0.0036508	0.00422515	0.00423412	0.00414366	0.0040486	0.00421051	0.00418354	0.0043873	0.00539668	0.00390243
M282T161_POS	N6-Methyladenosine	4.29485e-07	4.29485e-07	0.66807	-0.581929	1.55831	0.105186	C11H15N5O4	level2	[M+H]+	0.74	0.9992	down	NA	M282T161_POS_N6-Methyladenosine	0.141352	n6-methyladenosine	0.00310013	0.00168818	0.00274923	0.00360018	0.0030192	0.00186705	0.0028999	0.00128259	0.00360725	0.000630085	0.00392891	0.00169622	0.00315341	0.00292281	0.00307052	0.00358896	0.00332582	0.00267477	0.00369674	0.00333597	0.00243769	0.00478816	0.0036508	0.00422515	0.00423412	0.00414366	0.0040486	0.00421051	0.00418354	0.0043873	0.00539668	0.00390243
M245T323_NEG	3-Hydroxydodecanedioic acid	0.0282482	0.0282482	3.29073	1.71841	1.37411	0.106949	C12H22O5	level2	[M-H]-	0.74	0.9848	up	NA	M245T323_NEG_3-Hydroxydodecanedioic acid	0.34033	3-hydroxydodecanedioic acid	0.0113153	0.0214143	0.0121115	0.00871987	0.0044665	0.00351482	0.00630848	0.00295907	0.00737003	0.0199591	0.00958407	0.0813532	0.00774578	0.00662457	0.00771694	0.00551985	0.0163243	0.00345277	0.00118508	0.0173656	0.00893062	0.00551382	0.00199389	0.00764125	0.0112769	0.00771637	0.000594094	0.00179621	0.00139496	0.00768229	0.00185509	0.00234388
M386T354_NEG	Tridecanedioylcarnitine	0.0326175	0.0326175	1.42922	0.515231	1.11972	0.107516	C20H37NO6	level3.1	[M-H]-	0.66	0.5062	up	NA	M386T354_NEG_Tridecanedioylcarnitine	0.329848	tridecanedioylcarnitine	0.00554175	0.00945783	0.00853641	0.0154017	0.00689796	0.005277	0.00639374	0.00654645	0.0103148	0.0160573	0.00547396	0.0170646	0.0175386	0.00492777	0.00442784	0.00777294	0.0117216	0.0030489	0.0039525	0.0143949	0.0171959	0.0140603	0.00344078	0.00676408	0.00869805	0.00640349	0.00789556	0.00739178	0.0072135	0.00499665	0.00880806	0.00549522
M133T81_NEG	Malic acid	0.0352796	0.0352796	1.44832	0.534376	1.00959	0.108653	C4H6O5	level2	[M-H]-	0.64	0.8449	up	C00149/C00711	M133T81_NEG_Malic acid	1.20928	malic acid	0.0214531	0.0210186	0.0161011	0.0259313	0.0261079	0.0538033	0.0231937	0.00936954	0.025585	0.0357176	0.0202922	0.0518299	0.0933419	0.0307844	0.0276468	0.0366288	0.0726341	0.0168478	0.0248682	0.0271295	0.0692596	0.0290266	0.0196796	0.0203348	0.0286282	0.0282089	0.0218964	0.0305176	0.0270638	0.0262151	0.0277296	0.0274427
M389T427_POS	7alpha-hydroxy-3-oxochol-4-enoate	1.00959e-05	1.00959e-05	0.460625	-1.11833	1.35872	0.109276	C24H36O4	level3.1	[M+H]+	0.59	0.5846	down	NA	M389T427_POS_7alpha-hydroxy-3-oxochol-4-enoate	0.787546	7alpha-hydroxy-3-oxochol-4-enoate	0.00889066	0.00576615	0.0116227	0.036411	0.0113871	0.0138402	0.00900821	0.00867994	0.0109765	0.0137781	0.018011	0.00690611	0.0107693	0.0115	0.00662108	0.00889968	0.0049366	0.00946667	0.0267442	0.0141177	0.00839915	0.0174699	0.0153301	0.0300406	0.0339674	0.0559159	0.0222812	0.0136996	0.0361136	0.0282139	0.018556	0.0388026
M343T488_NEG	22-Hydroxydocosahexaenoate	0.0445204	0.0445204	3.76906	1.91421	1.01664	0.109959	C22H32O3	level3.1	[M-H]-	0.81	0.7344	up	C20855	M343T488_NEG_22-Hydroxydocosahexaenoate	0.893412	22-hydroxydocosahexaenoate	0.00802649	0.0164782	0.0245198	0.0137768	0.0182025	0.0212814	0.0107225	0.019328	0.0109745	0.247074	0.00575125	0.0515622	0.0134702	0.0115716	0.100702	0.0213856	0.0340913	0.021102	0.00689854	0.0184443	0.0378353	0.00716997	0.00751001	0.00752413	0.0298944	0.00629388	0.00769778	0.00680076	0.0122222	0.00615452	0.0144922	0.0100643
M343T488_NEG	dihydrosorgoleone	0.0445204	0.0445204	3.76906	1.91421	1.01664	0.109959	C22H32O3	level3.1	[M-H]-	0.79	0.7594	up	NA	M343T488_NEG_dihydrosorgoleone	0.893412	dihydrosorgoleone	0.00802649	0.0164782	0.0245198	0.0137768	0.0182025	0.0212814	0.0107225	0.019328	0.0109745	0.247074	0.00575125	0.0515622	0.0134702	0.0115716	0.100702	0.0213856	0.0340913	0.021102	0.00689854	0.0184443	0.0378353	0.00716997	0.00751001	0.00752413	0.0298944	0.00629388	0.00769778	0.00680076	0.0122222	0.00615452	0.0144922	0.0100643
M343T488_NEG	HDoHE	0.0445204	0.0445204	3.76906	1.91421	1.01664	0.109959	C22H32O3	level3.1	[M-H]-	0.78	0.7594	up	NA	M343T488_NEG_HDoHE	0.893412	hdohe	0.00802649	0.0164782	0.0245198	0.0137768	0.0182025	0.0212814	0.0107225	0.019328	0.0109745	0.247074	0.00575125	0.0515622	0.0134702	0.0115716	0.100702	0.0213856	0.0340913	0.021102	0.00689854	0.0184443	0.0378353	0.00716997	0.00751001	0.00752413	0.0298944	0.00629388	0.00769778	0.00680076	0.0122222	0.00615452	0.0144922	0.0100643
M343T488_NEG	11S-HDoHE	0.0445204	0.0445204	3.76906	1.91421	1.01664	0.109959	C22H32O3	level3.1	[M-H]-	0.78	0.7594	up	NA	M343T488_NEG_11S-HDoHE	0.893412	11s-hdohe	0.00802649	0.0164782	0.0245198	0.0137768	0.0182025	0.0212814	0.0107225	0.019328	0.0109745	0.247074	0.00575125	0.0515622	0.0134702	0.0115716	0.100702	0.0213856	0.0340913	0.021102	0.00689854	0.0184443	0.0378353	0.00716997	0.00751001	0.00752413	0.0298944	0.00629388	0.00769778	0.00680076	0.0122222	0.00615452	0.0144922	0.0100643
M343T488_NEG	7S-HDoHE	0.0445204	0.0445204	3.76906	1.91421	1.01664	0.109959	C22H32O3	level3.1	[M-H]-	0.78	0.7594	up	NA	M343T488_NEG_7S-HDoHE	0.893412	7s-hdohe	0.00802649	0.0164782	0.0245198	0.0137768	0.0182025	0.0212814	0.0107225	0.019328	0.0109745	0.247074	0.00575125	0.0515622	0.0134702	0.0115716	0.100702	0.0213856	0.0340913	0.021102	0.00689854	0.0184443	0.0378353	0.00716997	0.00751001	0.00752413	0.0298944	0.00629388	0.00769778	0.00680076	0.0122222	0.00615452	0.0144922	0.0100643
M538T393_POS	1-acyl-PAF	2.9288e-08	2.9288e-08	0.481977	-1.05296	1.62411	0.113524	C26H52NO8P	level3.1	[M+H]+	0.76	0.9765	down	NA	M538T393_POS_1-acyl-PAF	0.558944	1-acyl-paf	0.00976622	0.00981349	0.0120566	0.0117746	0.00882044	0.00751221	0.0053783	0.0104988	0.00984817	0.0121924	0.0177807	0.00364022	0.00970185	0.00738931	0.00197467	0.00389898	0.00495381	0.00626107	0.0153276	0.0113457	0.00788266	0.0155673	0.0171709	0.0204033	0.0134362	0.0174895	0.0218696	0.0135848	0.0286076	0.0148843	0.0194105	0.0278475
M289T422_POS	17-Methyl-5-alpha-androst-2-en-17-beta-ol	0.00157631	0.00157631	0.31664	-1.65909	1.09089	0.113674	C20H32O	level3.1	[M+H]+	0.67	0.6549	down	C15101	M289T422_POS_17-Methyl-5-alpha-androst-2-en-17-beta-ol	0.542203	17-methyl-5-alpha-androst-2-en-17-beta-ol	0.00302964	0.002964	0.00469176	0.00957101	0.00380744	0.00527247	0.0038426	0.00182519	0.00674997	0.00704452	0.0141216	0.00253353	0.0014714	0.00883226	0.0023844	0.001995	0.00378425	0.0137077	0.0283835	0.00789814	0.00137737	0.00711947	0.0101179	0.0398954	0.0570141	0.0136542	0.00593692	0.00651623	0.0109148	0.00623947	0.00330173	0.00667032
M289T422_POS	4alpha-Methyl-3-oxosteroid	0.00157631	0.00157631	0.31664	-1.65909	1.09089	0.113674	C20H32O	level3.1	[M+H]+	0.67	0.6549	down	C22107	M289T422_POS_4alpha-Methyl-3-oxosteroid	0.542203	4alpha-methyl-3-oxosteroid	0.00302964	0.002964	0.00469176	0.00957101	0.00380744	0.00527247	0.0038426	0.00182519	0.00674997	0.00704452	0.0141216	0.00253353	0.0014714	0.00883226	0.0023844	0.001995	0.00378425	0.0137077	0.0283835	0.00789814	0.00137737	0.00711947	0.0101179	0.0398954	0.0570141	0.0136542	0.00593692	0.00651623	0.0109148	0.00623947	0.00330173	0.00667032
M289T422_POS	(5alpha,17beta)-3-Methyl-androst-2-en-17-ol	0.00157631	0.00157631	0.31664	-1.65909	1.09089	0.113674	C20H32O	level3.1	[M+H]+	0.65	0.6549	down	C14906	M289T422_POS_(5alpha,17beta)-3-Methyl-androst-2-en-17-ol	0.542203	(5alpha,17beta)-3-methyl-androst-2-en-17-ol	0.00302964	0.002964	0.00469176	0.00957101	0.00380744	0.00527247	0.0038426	0.00182519	0.00674997	0.00704452	0.0141216	0.00253353	0.0014714	0.00883226	0.0023844	0.001995	0.00378425	0.0137077	0.0283835	0.00789814	0.00137737	0.00711947	0.0101179	0.0398954	0.0570141	0.0136542	0.00593692	0.00651623	0.0109148	0.00623947	0.00330173	0.00667032
M289T422_POS	Icosa-5,8,11,14-tetraenal	0.00157631	0.00157631	0.31664	-1.65909	1.09089	0.113674	C20H32O	level3.1	[M+H]+	0.6	0.6549	down	NA	M289T422_POS_Icosa-5,8,11,14-tetraenal	0.542203	icosa-5,8,11,14-tetraenal	0.00302964	0.002964	0.00469176	0.00957101	0.00380744	0.00527247	0.0038426	0.00182519	0.00674997	0.00704452	0.0141216	0.00253353	0.0014714	0.00883226	0.0023844	0.001995	0.00378425	0.0137077	0.0283835	0.00789814	0.00137737	0.00711947	0.0101179	0.0398954	0.0570141	0.0136542	0.00593692	0.00651623	0.0109148	0.00623947	0.00330173	0.00667032
M262T408_POS	1-(4-Nonylphenyl)propan-2-amine	1.34361e-06	1.34361e-06	0.679219	-0.558051	1.46944	0.114479	C18H31N	level3.1	[M+H]+	0.81	1	down	NA	M262T408_POS_1-(4-Nonylphenyl)propan-2-amine	0.421352	1-(4-nonylphenyl)propan-2-amine	0.00606638	0.00500352	0.00400958	0.012004	0.00813007	0.00787577	0.00485168	0.00674299	0.00670706	0.00983036	0.0106264	0.00902494	0.0107603	0.00821535	0.00762788	0.0100667	0.00965916	0.00723439	0.0110217	0.0119778	0.00796874	0.01471	0.0108801	0.00995136	0.00937165	0.0143769	0.0126956	0.0110824	0.0147993	0.013461	0.0175707	0.0112732
M225T616_POS	tetradeca-3,5-dienoate	2.66078e-06	2.66078e-06	0.63247	-0.660931	1.43986	0.114573	C14H24O2	level3.1	[M+H]+	0.86	0.908	down	NA	M225T616_POS_tetradeca-3,5-dienoate	0.876586	tetradeca-3,5-dienoate	0.0136105	0.0155177	0.0106619	0.0298845	0.0183692	0.0117315	0.01555	0.0122937	0.0102545	0.0230422	0.0185189	0.0253024	0.00899709	0.026549	0.0100577	0.0102626	0.0118484	0.0166104	0.018578	0.026068	0.016113	0.0281929	0.0243455	0.0192048	0.0301136	0.0216077	0.0205365	0.0286636	0.0314254	0.0190784	0.0262953	0.0262901
M568T679_POS	N-[(3-palmitoyloxy)-palmitoyl]glycine	0.000310923	0.000310923	0.600079	-0.736775	1.16039	0.115415	C34H65NO5	level3.1	[M+H]+	0.82	1	down	NA	M568T679_POS_N-[(3-palmitoyloxy)-palmitoyl]glycine	3.82928	n-[(3-palmitoyloxy)-palmitoyl]glycine	0.0375703	0.0522008	0.0361042	0.161944	0.0841984	0.0563408	0.0618914	0.0551471	0.0449979	0.101574	0.0974821	0.104431	0.0281379	0.0794327	0.0382658	0.0589576	0.0521068	0.0727474	0.115318	0.0870238	0.0542753	0.0983206	0.138206	0.0684604	0.138911	0.121753	0.0689008	0.0996099	0.175634	0.0761519	0.0915831	0.143712
M568T679_POS	Cer(d16:1/18:12OH(9,10))	0.000310923	0.000310923	0.600079	-0.736775	1.16039	0.115415	C34H65NO5	level3.1	[M+H]+	0.82	1	down	NA	M568T679_POS_Cer(d16:1/18:12OH(9,10))	3.82928	cer(d16:1/18:12oh(9,10))	0.0375703	0.0522008	0.0361042	0.161944	0.0841984	0.0563408	0.0618914	0.0551471	0.0449979	0.101574	0.0974821	0.104431	0.0281379	0.0794327	0.0382658	0.0589576	0.0521068	0.0727474	0.115318	0.0870238	0.0542753	0.0983206	0.138206	0.0684604	0.138911	0.121753	0.0689008	0.0996099	0.175634	0.0761519	0.0915831	0.143712
M409T497_NEG	1-Palmitoyllysophosphatidate	0.0014151	0.0014151	0.850336	-0.233896	1.94986	0.115798	C19H39O7P	level2	[M-H]-	0.7	0.9928	down	NA	M409T497_NEG_1-Palmitoyllysophosphatidate	2.09599	1-palmitoyllysophosphatidate	0.0401376	0.0398533	0.0411483	0.0656948	0.0379679	0.0616439	0.031939	0.042138	0.0309485	0.0512909	0.0539207	0.041222	0.0504885	0.0509619	0.0513144	0.0384365	0.0444598	0.0515519	0.0589193	0.055428	0.0492069	0.0634121	0.0569706	0.0515778	0.0517779	0.0653721	0.0446804	0.0567327	0.0571716	0.0662404	0.0548552	0.0510997
M583T466_NEG	Bilirubin	0.00377462	0.00377462	1.94487	0.959676	1.31586	0.117302	C33H36N4O6	level2	[M-H]-	0.68	0.9357	up	C00486	M583T466_NEG_Bilirubin	2.51021	bilirubin	0.0806929	0.0488306	0.0282225	0.0599154	0.0594815	0.03541	0.0897327	0.0814441	0.0386789	0.223071	0.061821	0.106381	0.0680066	0.123798	0.0186083	0.0449887	0.0544962	0.123682	0.0324752	0.102796	0.202525	0.0371942	0.0276403	0.0824387	0.0622038	0.0368851	0.0437001	0.0335148	0.0513423	0.0320609	0.0373141	0.0586383
M262T236_POS	Succinylcarnitine	6.01675e-08	6.01675e-08	17.4546	4.12554	1.65432	0.117459	C11H19NO6	level3.1	[M+H]+	0.75	0.9091	up	NA	M262T236_POS_Succinylcarnitine	1.50587	succinylcarnitine	0.063709	0.0442488	0.108127	0.0733732	0.0837835	0.0684226	0.103768	0.0926525	0.0880694	0.0037607	0.000122431	0.0937689	0.0769491	0.0862528	0.101054	0.104961	0.0651034	0.0757413	0.00106118	0.000377385	0.0926515	0.000453478	0.000142496	8.28735e-05	0.000644784	0.000140051	0.000133566	0.0732001	0.000315508	0.000102684	0.000183945	0.000327941
M327T428_NEG	Glyceryl palmitoleate	0.0024574	0.0024574	1.73666	0.796312	1.50577	0.117479	C19H36O4	level3.1	[M-H]-	0.79	0.7572	up	NA	M327T428_NEG_Glyceryl palmitoleate	0.702989	glyceryl palmitoleate	0.0132824	0.017341	0.0170179	0.015886	0.0113589	0.0204795	0.012929	0.0119267	0.0106768	0.0339681	0.013238	0.031142	0.0457573	0.0190042	0.0371255	0.0236514	0.0405913	0.00972487	0.0121252	0.0130064	0.0437775	0.0155304	0.0046252	0.011888	0.0121835	0.0191103	0.00988775	0.0151631	0.0159256	0.0109467	0.0151322	0.0140958
M327T428_NEG	Methyl 8-[3-(2-hydroxyoctyl)oxiran-2-yl]octanoate	0.0024574	0.0024574	1.73666	0.796312	1.50577	0.117479	C19H36O4	level3.1	[M-H]-	0.73	0.64	up	NA	M327T428_NEG_Methyl 8-[3-(2-hydroxyoctyl)oxiran-2-yl]octanoate	0.702989	methyl 8-[3-(2-hydroxyoctyl)oxiran-2-yl]octanoate	0.0132824	0.017341	0.0170179	0.015886	0.0113589	0.0204795	0.012929	0.0119267	0.0106768	0.0339681	0.013238	0.031142	0.0457573	0.0190042	0.0371255	0.0236514	0.0405913	0.00972487	0.0121252	0.0130064	0.0437775	0.0155304	0.0046252	0.011888	0.0121835	0.0191103	0.00988775	0.0151631	0.0159256	0.0109467	0.0151322	0.0140958
M526T512_POS	Ilmofosine	2.48151e-10	2.48151e-10	0.52004	-0.943305	1.77699	0.118739	C26H56NO5PS	level3.1	[M+H]+	0.84	0.7571	down	NA	M526T512_POS_Ilmofosine	2.13213	ilmofosine	0.0348577	0.0322039	0.0265089	0.0586866	0.039541	0.0375091	0.0199628	0.0230684	0.0150972	0.0505964	0.0639133	0.0259085	0.0527493	0.0325437	0.0193982	0.0217164	0.0565031	0.0231564	0.0497847	0.0399101	0.029425	0.0707967	0.0617262	0.0607284	0.0566788	0.0688261	0.062145	0.0677582	0.0652609	0.0662668	0.0572242	0.0700133
M382T446_POS	Sphinganine 1-phosphate	1.183e-06	1.183e-06	0.590253	-0.760594	1.49827	0.11877	C18H40NO5P	level3.1	[M+H]+	0.7	0.5811	down	C01120	M382T446_POS_Sphinganine 1-phosphate	2.58361	sphinganine 1-phosphate	0.0358322	0.0367135	0.0275429	0.0652452	0.0438073	0.0191906	0.0511954	0.0331077	0.040625	0.052181	0.0653646	0.0441429	0.0228199	0.0463889	0.043213	0.0768404	0.0451463	0.052126	0.0580135	0.0765171	0.0525459	0.092412	0.0750585	0.0643193	0.0754436	0.0785158	0.0613473	0.0682672	0.0651037	0.10696	0.127933	0.103558
M465T360_POS	Sphingosyl-phosphocholine [M]	4.01994e-08	4.01994e-08	0.482635	-1.051	1.63772	0.119144	C23H49N2O5P	level3.1	[M+H]+	0.88	1	down	NA	M465T360_POS_Sphingosyl-phosphocholine [M]	0.169332	sphingosyl-phosphocholine [m]	0.00217702	0.00242836	0.00201331	0.00360797	0.00270674	0.00249973	0.00180062	0.00228222	0.00160701	0.00783088	0.00487834	0.00119112	0.00249921	0.00262542	0.00086109	0.00154374	0.00198907	0.00201986	0.00503155	0.00369197	0.00166579	0.00539	0.00560773	0.00588272	0.00323682	0.00434777	0.00547101	0.00434172	0.00514741	0.00580194	0.00656397	0.00711316
M416T440_POS	3-Hydroxytetradec-4-enedioylcarnitine	1.93116e-05	1.93116e-05	0.444994	-1.16814	1.3704	0.119944	C21H37NO7	level3.1	[M+H]+	0.62	0.6141	down	NA	M416T440_POS_3-Hydroxytetradec-4-enedioylcarnitine	0.462478	3-hydroxytetradec-4-enedioylcarnitine	0.00456329	0.00723148	0.00458346	0.0176969	0.00462352	0.00921706	0.00928624	0.00861949	0.00782923	0.00587604	0.0111582	0.00570178	0.00447458	0.00295949	0.00497054	0.00399049	0.00457584	0.00678907	0.01002	0.00768821	0.00542093	0.0238216	0.0159255	0.0106815	0.00750381	0.024849	0.00676	0.00815775	0.0198767	0.00680748	0.00777825	0.0144919
M401T584_POS	Stigmastane	1.54158e-05	1.54158e-05	0.781235	-0.356171	1.36489	0.120863	C29H52	level3.1	[M+H]+	0.68	0.521	down	C19666	M401T584_POS_Stigmastane	1.71911	stigmastane	0.0346014	0.0338974	0.028208	0.0448459	0.0374102	0.0349854	0.0363598	0.0324275	0.0378846	0.0525703	0.0468396	0.0361597	0.0368955	0.0324823	0.0276697	0.0367381	0.0277576	0.0387482	0.0466056	0.0368041	0.0348078	0.0678269	0.0538261	0.0387396	0.0366732	0.0442592	0.0503504	0.0503118	0.0447635	0.0489593	0.0544938	0.0497434
M464T441_POS	3-Hydroxyarachidonoylcarnitine	4.1078e-06	4.1078e-06	0.718862	-0.476212	1.41206	0.12183	C27H45NO5	level3.1	[M+H]+	0.73	0.7943	down	NA	M464T441_POS_3-Hydroxyarachidonoylcarnitine	0.740678	3-hydroxyarachidonoylcarnitine	0.0141514	0.015205	0.0117942	0.0180024	0.0161294	0.0137801	0.015463	0.0115176	0.0132865	0.0201275	0.0185956	0.0154338	0.0103164	0.0138057	0.00733704	0.0115136	0.012398	0.019768	0.0241667	0.0193805	0.0164202	0.031624	0.0198851	0.016595	0.0197879	0.0173899	0.0201887	0.0211013	0.0215436	0.022407	0.0202583	0.0211443
M464T518_NEG	LysoPE(P-18:0/0:0)	0.00466522	0.00466522	0.718979	-0.475979	1.81666	0.121947	C23H48NO6P	level3.1	[M-H]-	0.76	0.6172	down	NA	M464T518_NEG_LysoPE(P-18:0/0:0)	2.73572	lysope(p-18:0/0:0)	0.0330715	0.0373771	0.0357102	0.0659992	0.0321677	0.134167	0.0235915	0.0404665	0.0279056	0.0734808	0.0672044	0.0260878	0.0964008	0.0380242	0.0434763	0.0350677	0.0996874	0.0311491	0.0843703	0.0778166	0.0736204	0.0661384	0.0632833	0.0817566	0.0605956	0.0836737	0.066326	0.0817979	0.0772271	0.0912573	0.0788837	0.0934214
M471T428_NEG	nortestosterone laurate	0.00198552	0.00198552	1.71406	0.777414	1.50015	0.122485	C30H48O4	level3.1	[M-H]-	0.6	0.64	up	NA	M471T428_NEG_nortestosterone laurate	0.998401	nortestosterone laurate	0.0176319	0.0243955	0.0236859	0.0222799	0.0134743	0.0328656	0.0194906	0.0198286	0.0156237	0.0457993	0.0199997	0.0427205	0.060258	0.0282623	0.046137	0.0333495	0.0605934	0.0135769	0.017441	0.0210274	0.0633578	0.0200921	0.00681111	0.0178456	0.0198598	0.0236705	0.0124812	0.0226072	0.0226905	0.017787	0.0207305	0.0171006
M510T518_POS	1-heptadecanoyl-sn-glycero-3-phosphocholine	1.10053e-06	1.10053e-06	0.479789	-1.05953	1.5036	0.122631	C25H52NO7P	level3.1	[M+H]+	0.92	0.8967	down	NA	M510T518_POS_1-heptadecanoyl-sn-glycero-3-phosphocholine	15.1712	1-heptadecanoyl-sn-glycero-3-phosphocholine	0.0960237	0.184169	0.0660145	0.322265	0.22746	0.507328	0.0679201	0.139313	0.25416	0.454484	0.23738	0.213069	0.279999	0.110086	0.116707	0.0997319	0.306013	0.135045	0.394147	0.680946	0.190206	0.4132	0.447047	0.708826	0.514485	0.360903	0.73849	0.320245	0.471744	0.446338	0.431799	0.418281
M510T518_POS	LysoPE(20:0/0:0)	1.10053e-06	1.10053e-06	0.479789	-1.05953	1.5036	0.122631	C25H52NO7P	level3.1	[M+H]+	0.87	0.8967	down	NA	M510T518_POS_LysoPE(20:0/0:0)	15.1712	lysope(20:0/0:0)	0.0960237	0.184169	0.0660145	0.322265	0.22746	0.507328	0.0679201	0.139313	0.25416	0.454484	0.23738	0.213069	0.279999	0.110086	0.116707	0.0997319	0.306013	0.135045	0.394147	0.680946	0.190206	0.4132	0.447047	0.708826	0.514485	0.360903	0.73849	0.320245	0.471744	0.446338	0.431799	0.418281
M738T459_NEG	E81120	3.6681e-05	3.6681e-05	0.683153	-0.54972	2.31158	0.123402	C41H33F3NO5PS	level2	[M-H]-	0.65	1	down	NA	M738T459_NEG_E81120	0.889626	e81120	0.0144973	0.00798889	0.019807	0.0267124	0.0163757	0.0286941	0.0101016	0.0178446	0.00968653	0.0189336	0.0255738	0.0084585	0.0280084	0.0167445	0.0142344	0.0114444	0.0255581	0.0144287	0.0204735	0.0192857	0.0167399	0.0139009	0.0331541	0.0248295	0.0231502	0.0268246	0.0236993	0.0201183	0.0246304	0.0271622	0.0283477	0.0253841
M431T499_POS	Nuatigenin	0.000800093	0.000800093	0.681455	-0.553309	1.08533	0.124127	C27H42O4	level3.1	[M+H]+	0.79	0.7594	down	C04715	M431T499_POS_Nuatigenin	9.20964	nuatigenin	0.14661	0.144504	0.222858	0.342256	0.206957	0.155282	0.177664	0.142022	0.180368	0.422637	0.168302	0.19574	0.166084	0.149588	0.130177	0.169382	0.0823004	0.100994	0.205894	0.215614	0.116006	0.24371	0.174693	0.350957	0.353659	0.399872	0.220102	0.178508	0.386847	0.369781	0.248298	0.316106
M431T499_POS	furostanol-26-aldehyde	0.000800093	0.000800093	0.681455	-0.553309	1.08533	0.124127	C27H42O4	level3.1	[M+H]+	0.78	0.5992	down	NA	M431T499_POS_furostanol-26-aldehyde	9.20964	furostanol-26-aldehyde	0.14661	0.144504	0.222858	0.342256	0.206957	0.155282	0.177664	0.142022	0.180368	0.422637	0.168302	0.19574	0.166084	0.149588	0.130177	0.169382	0.0823004	0.100994	0.205894	0.215614	0.116006	0.24371	0.174693	0.350957	0.353659	0.399872	0.220102	0.178508	0.386847	0.369781	0.248298	0.316106
M431T499_POS	Yuccagenin	0.000800093	0.000800093	0.681455	-0.553309	1.08533	0.124127	C27H42O4	level3.1	[M+H]+	0.78	0.7594	down	NA	M431T499_POS_Yuccagenin	9.20964	yuccagenin	0.14661	0.144504	0.222858	0.342256	0.206957	0.155282	0.177664	0.142022	0.180368	0.422637	0.168302	0.19574	0.166084	0.149588	0.130177	0.169382	0.0823004	0.100994	0.205894	0.215614	0.116006	0.24371	0.174693	0.350957	0.353659	0.399872	0.220102	0.178508	0.386847	0.369781	0.248298	0.316106
M431T499_POS	Convallamarogenin	0.000800093	0.000800093	0.681455	-0.553309	1.08533	0.124127	C27H42O4	level3.1	[M+H]+	0.75	0.7594	down	C08891	M431T499_POS_Convallamarogenin	9.20964	convallamarogenin	0.14661	0.144504	0.222858	0.342256	0.206957	0.155282	0.177664	0.142022	0.180368	0.422637	0.168302	0.19574	0.166084	0.149588	0.130177	0.169382	0.0823004	0.100994	0.205894	0.215614	0.116006	0.24371	0.174693	0.350957	0.353659	0.399872	0.220102	0.178508	0.386847	0.369781	0.248298	0.316106
M431T499_POS	Ruscogenin	0.000800093	0.000800093	0.681455	-0.553309	1.08533	0.124127	C27H42O4	level3.1	[M+H]+	0.72	0.7594	down	C08909	M431T499_POS_Ruscogenin	9.20964	ruscogenin	0.14661	0.144504	0.222858	0.342256	0.206957	0.155282	0.177664	0.142022	0.180368	0.422637	0.168302	0.19574	0.166084	0.149588	0.130177	0.169382	0.0823004	0.100994	0.205894	0.215614	0.116006	0.24371	0.174693	0.350957	0.353659	0.399872	0.220102	0.178508	0.386847	0.369781	0.248298	0.316106
M359T653_POS	1-Stearoyl-sn-glycerol	5.19126e-08	5.19126e-08	0.607779	-0.718381	1.60426	0.12669	C21H42O4	level2	[M+H]+	0.65	0.8451	down	NA	M359T653_POS_1-Stearoyl-sn-glycerol	1.19007	1-stearoyl-sn-glycerol	0.0335795	0.0401585	0.0160658	0.0310659	0.0167001	0.0158574	0.0204792	0.0142301	0.01654	0.0263083	0.0287894	0.0192293	0.0157666	0.0169877	0.0126506	0.0235404	0.0131095	0.0249002	0.0313343	0.0299562	0.0163578	0.0396625	0.0323105	0.0307127	0.0294297	0.0295701	0.0339556	0.0379733	0.0385519	0.0384424	0.0398721	0.0438112
M284T426_POS	cetyltrimethylammonium [M]	0.00237357	0.00237357	0.776097	-0.36569	1.00326	0.128174	C19H41N	level3.1	[M+H]+	0.78	0.9418	down	NA	M284T426_POS_cetyltrimethylammonium [M]	1.43944	cetyltrimethylammonium [m]	0.0302558	0.0253164	0.020478	0.0372075	0.0247381	0.0238111	0.0355678	0.0319936	0.0237621	0.0372437	0.0324044	0.0279261	0.0259479	0.0231641	0.028891	0.02577	0.0211935	0.0385531	0.0438272	0.0644939	0.0237727	0.0475341	0.0351041	0.0345032	0.0312146	0.0305639	0.0346256	0.038525	0.0460487	0.0446492	0.0436873	0.0394888
M468T514_POS	1-Heptadecanoylglycerophosphoethanolamine	1.30655e-07	1.30655e-07	0.555131	-0.8491	1.54576	0.129189	C22H46NO7P	level3.1	[M+H]+	0.99	1	down	NA	M468T514_POS_1-Heptadecanoylglycerophosphoethanolamine	0.90836	1-heptadecanoylglycerophosphoethanolamine	0.0150639	0.0139583	0.00874631	0.0289512	0.0196617	0.0155166	0.00832732	0.0135127	0.0120095	0.0184605	0.0166226	0.0107611	0.0191983	0.0152298	0.00759245	0.0118004	0.00747234	0.0176637	0.0276172	0.0298813	0.0164502	0.0244965	0.0370712	0.0307523	0.0344378	0.0266802	0.0244968	0.0206976	0.0309238	0.0263406	0.0342763	0.0327028
M415T611_POS	4alpha-formyl-5alpha-cholesta-8-en-3beta-ol	2.9391e-05	2.9391e-05	0.60321	-0.729267	1.32075	0.130119	C28H46O2	level3.1	[M+H]+	0.99	0.9821	down	NA	M415T611_POS_4alpha-formyl-5alpha-cholesta-8-en-3beta-ol	2.18944	4alpha-formyl-5alpha-cholesta-8-en-3beta-ol	0.027412	0.0300616	0.0226008	0.0693716	0.0354579	0.0353083	0.0315363	0.0240207	0.0268152	0.0699687	0.0393382	0.0427216	0.0220859	0.0513361	0.0230778	0.0442249	0.0276822	0.0340967	0.0607351	0.0848738	0.0462718	0.0610381	0.0740291	0.0627575	0.0653306	0.0630423	0.0696134	0.0675193	0.0615964	0.0492951	0.050522	0.0581844
M415T611_POS	Esters	2.9391e-05	2.9391e-05	0.60321	-0.729267	1.32075	0.130119	C28H46O2	level3.1	[M+H]+	0.96	0.9821	down	NA	M415T611_POS_Esters	2.18944	esters	0.027412	0.0300616	0.0226008	0.0693716	0.0354579	0.0353083	0.0315363	0.0240207	0.0268152	0.0699687	0.0393382	0.0427216	0.0220859	0.0513361	0.0230778	0.0442249	0.0276822	0.0340967	0.0607351	0.0848738	0.0462718	0.0610381	0.0740291	0.0627575	0.0653306	0.0630423	0.0696134	0.0675193	0.0615964	0.0492951	0.050522	0.0581844
M415T611_POS	Octacosapentaenoic acid	2.9391e-05	2.9391e-05	0.60321	-0.729267	1.32075	0.130119	C28H46O2	level3.1	[M+H]+	0.76	0.5389	down	NA	M415T611_POS_Octacosapentaenoic acid	2.18944	octacosapentaenoic acid	0.027412	0.0300616	0.0226008	0.0693716	0.0354579	0.0353083	0.0315363	0.0240207	0.0268152	0.0699687	0.0393382	0.0427216	0.0220859	0.0513361	0.0230778	0.0442249	0.0276822	0.0340967	0.0607351	0.0848738	0.0462718	0.0610381	0.0740291	0.0627575	0.0653306	0.0630423	0.0696134	0.0675193	0.0615964	0.0492951	0.050522	0.0581844
M424T428_NEG	Oleoylcarnitine (C18:1)	0.00491633	0.00491633	1.65038	0.722799	1.29035	0.130772	C25H47NO4	level2	[M-H]-	0.71	1	up	NA	M424T428_NEG_Oleoylcarnitine (C18:1)	0.297844	oleoylcarnitine (c18:1)	0.00611991	0.00729367	0.00555703	0.006395	0.00277281	0.00937763	0.00425114	0.0054388	0.00375935	0.0151026	0.00680265	0.0123889	0.0186476	0.00840333	0.0131747	0.00852846	0.0174234	0.0052802	0.00665744	0.00599179	0.0194934	0.0056816	0.00181424	0.00485701	0.00531266	0.00774319	0.00513418	0.00641905	0.00640445	0.00568497	0.00769973	0.00577044
M181T687_POS	2-trans-6-cis-Dodecadienal	2.3436e-05	2.3436e-05	0.572102	-0.805655	1.36323	0.130935	C12H20O	level3.1	[M+H]+	0.75	1	down	NA	M181T687_POS_2-trans-6-cis-Dodecadienal	1.02395	2-trans-6-cis-dodecadienal	0.016659	0.0178535	0.00811485	0.0265763	0.0170361	0.0116696	0.0189536	0.0122781	0.0101103	0.0363244	0.0199283	0.0192444	0.00836049	0.0334198	0.0182358	0.0119561	0.0174823	0.018897	0.0194807	0.0239329	0.0177494	0.041181	0.0231591	0.0184144	0.0355586	0.0228131	0.027884	0.0299947	0.0379093	0.0285714	0.0272368	0.0312264
M181T687_POS	2,4-Dodecadienal	2.3436e-05	2.3436e-05	0.572102	-0.805655	1.36323	0.130935	C12H20O	level3.1	[M+H]+	0.75	1	down	NA	M181T687_POS_2,4-Dodecadienal	1.02395	2,4-dodecadienal	0.016659	0.0178535	0.00811485	0.0265763	0.0170361	0.0116696	0.0189536	0.0122781	0.0101103	0.0363244	0.0199283	0.0192444	0.00836049	0.0334198	0.0182358	0.0119561	0.0174823	0.018897	0.0194807	0.0239329	0.0177494	0.041181	0.0231591	0.0184144	0.0355586	0.0228131	0.027884	0.0299947	0.0379093	0.0285714	0.0272368	0.0312264
M360T225_POS	5-Hydroxydec-6-enedioylcarnitine	1.61311e-06	1.61311e-06	46.4156	5.53654	1.57167	0.143512	C17H29NO7	level3.1	[M+H]+	0.93	0.8828	up	NA	M360T225_POS_5-Hydroxydec-6-enedioylcarnitine	0.870023	5-hydroxydec-6-enedioylcarnitine	0.0316668	0.031379	0.0784341	0.000836721	0.0492563	0.0228797	0.0461842	0.0580211	0.0627002	0.00149056	0.00106976	0.0650646	0.0513836	0.0485473	0.0850633	0.0759	0.0506018	0.040627	0.000984205	0.00127618	0.0491642	0.000983739	0.000641272	0.000312818	0.00116416	0.00110484	0.00101023	0.000554167	0.000277556	0.0018032	0.000759933	0.000715883
M382T591_POS	N-Stearoyl Proline	0.000343071	0.000343071	0.812826	-0.298981	1.16551	0.150166	C23H43NO3	level3.1	[M+H]+	0.83	0.9408	down	NA	M382T591_POS_N-Stearoyl Proline	5.01059	n-stearoyl proline	0.101988	0.101957	0.0877324	0.150515	0.110847	0.0933892	0.110544	0.0856725	0.107185	0.160154	0.135941	0.110442	0.0992414	0.0991322	0.0772672	0.113346	0.0820356	0.122281	0.131491	0.122181	0.103887	0.190788	0.147989	0.11473	0.132753	0.122484	0.156218	0.157833	0.128289	0.127345	0.142334	0.140266
M382T591_POS	N-oleoyl-valine	0.000343071	0.000343071	0.812826	-0.298981	1.16551	0.150166	C23H43NO3	level3.1	[M+H]+	0.69	0.5329	down	NA	M382T591_POS_N-oleoyl-valine	5.01059	n-oleoyl-valine	0.101988	0.101957	0.0877324	0.150515	0.110847	0.0933892	0.110544	0.0856725	0.107185	0.160154	0.135941	0.110442	0.0992414	0.0991322	0.0772672	0.113346	0.0820356	0.122281	0.131491	0.122181	0.103887	0.190788	0.147989	0.11473	0.132753	0.122484	0.156218	0.157833	0.128289	0.127345	0.142334	0.140266
M382T591_POS	Hexadecadienylcarnitine	0.000343071	0.000343071	0.812826	-0.298981	1.16551	0.150166	C23H43NO3	level3.1	[M+H]+	0.57	0.5329	down	NA	M382T591_POS_Hexadecadienylcarnitine	5.01059	hexadecadienylcarnitine	0.101988	0.101957	0.0877324	0.150515	0.110847	0.0933892	0.110544	0.0856725	0.107185	0.160154	0.135941	0.110442	0.0992414	0.0991322	0.0772672	0.113346	0.0820356	0.122281	0.131491	0.122181	0.103887	0.190788	0.147989	0.11473	0.132753	0.122484	0.156218	0.157833	0.128289	0.127345	0.142334	0.140266
M405T609_POS	5alpha-Cholestan-5alpha,6beta-diol	1.55035e-05	1.55035e-05	0.607004	-0.720222	1.35545	0.152766	C27H48O2	level3.1	[M+H]+	0.81	0.7032	down	C05424	M405T609_POS_5alpha-Cholestan-5alpha,6beta-diol	1.75468	5alpha-cholestan-5alpha,6beta-diol	0.0193349	0.0219583	0.0163801	0.0668222	0.0271585	0.0297069	0.0265711	0.0178098	0.0176702	0.0447308	0.0358665	0.0399959	0.00941735	0.0397894	0.0201822	0.0491911	0.0214645	0.028822	0.0472809	0.0650492	0.0378232	0.0526988	0.0524607	0.0497486	0.0588625	0.0527192	0.0398797	0.0444465	0.0485489	0.0433913	0.0436148	0.0476235
M405T609_POS	3alpha,7alpha-Dihydroxy-5beta-cholestane	1.55035e-05	1.55035e-05	0.607004	-0.720222	1.35545	0.152766	C27H48O2	level3.1	[M+H]+	0.79	0.7022	down	C05452	M405T609_POS_3alpha,7alpha-Dihydroxy-5beta-cholestane	1.75468	3alpha,7alpha-dihydroxy-5beta-cholestane	0.0193349	0.0219583	0.0163801	0.0668222	0.0271585	0.0297069	0.0265711	0.0178098	0.0176702	0.0447308	0.0358665	0.0399959	0.00941735	0.0397894	0.0201822	0.0491911	0.0214645	0.028822	0.0472809	0.0650492	0.0378232	0.0526988	0.0524607	0.0497486	0.0588625	0.0527192	0.0398797	0.0444465	0.0485489	0.0433913	0.0436148	0.0476235
M405T609_POS	5-Heneicosyl-1,3-benzenediol	1.55035e-05	1.55035e-05	0.607004	-0.720222	1.35545	0.152766	C27H48O2	level3.1	[M+H]+	0.78	0.6517	down	NA	M405T609_POS_5-Heneicosyl-1,3-benzenediol	1.75468	5-heneicosyl-1,3-benzenediol	0.0193349	0.0219583	0.0163801	0.0668222	0.0271585	0.0297069	0.0265711	0.0178098	0.0176702	0.0447308	0.0358665	0.0399959	0.00941735	0.0397894	0.0201822	0.0491911	0.0214645	0.028822	0.0472809	0.0650492	0.0378232	0.0526988	0.0524607	0.0497486	0.0588625	0.0527192	0.0398797	0.0444465	0.0485489	0.0433913	0.0436148	0.0476235
M405T609_POS	6-deoxo-28-norcathasterone	1.55035e-05	1.55035e-05	0.607004	-0.720222	1.35545	0.152766	C27H48O2	level3.1	[M+H]+	0.7	0.5093	down	NA	M405T609_POS_6-deoxo-28-norcathasterone	1.75468	6-deoxo-28-norcathasterone	0.0193349	0.0219583	0.0163801	0.0668222	0.0271585	0.0297069	0.0265711	0.0178098	0.0176702	0.0447308	0.0358665	0.0399959	0.00941735	0.0397894	0.0201822	0.0491911	0.0214645	0.028822	0.0472809	0.0650492	0.0378232	0.0526988	0.0524607	0.0497486	0.0588625	0.0527192	0.0398797	0.0444465	0.0485489	0.0433913	0.0436148	0.0476235
M177T65_NEG	Pyrophosphate	0.0124081	0.0124081	2.42138	1.27583	1.16592	0.155405	H4O7P2	level2	[M-H]-	0.73	0.9987	up	C00013	M177T65_NEG_Pyrophosphate	0.467288	pyrophosphate	0.00316722	0.00275566	0.00793388	0.0095981	0.00531542	0.0335106	0.00849872	0.00747321	0.00836876	0.0615978	0.00707771	0.0193319	0.0191919	0.00932392	0.0320058	0.0154684	0.0490827	0.00902748	0.00564257	0.00881827	0.0121872	0.00828787	0.00969838	0.00547272	0.00618055	0.00430246	0.00501704	0.00724124	0.00335324	0.00691296	0.00871022	0.00641535
M522T544_POS	13-(3,4-Dimethyl-5-pentylfuran-2-yl)tridecanoylcarnitine	0.000702552	0.000702552	0.684261	-0.54738	1.11072	0.155564	C31H55NO5	level3.1	[M+H]+	0.62	0.5817	down	NA	M522T544_POS_13-(3,4-Dimethyl-5-pentylfuran-2-yl)tridecanoylcarnitine	1.82672	13-(3,4-dimethyl-5-pentylfuran-2-yl)tridecanoylcarnitine	0.0165353	0.0246551	0.0193924	0.0684386	0.0402255	0.0338729	0.0333201	0.0245636	0.0297153	0.0299188	0.0495312	0.0307291	0.0161878	0.0621908	0.0168567	0.0546909	0.0155595	0.057926	0.0381712	0.0554901	0.0457594	0.0512678	0.0648273	0.0469081	0.062812	0.047238	0.0473119	0.0340026	0.0509739	0.0507949	0.0340934	0.0739672
M440T399_POS	Dodecanoyl-sn-glycero-3-phosphocholine	0.00514764	0.00514764	0.386698	-1.37072	1.00089	0.156292	C20H42NO7P	level3.1	[M+H]+	0.95	0.9649	down	NA	M440T399_POS_Dodecanoyl-sn-glycero-3-phosphocholine	0.240385	dodecanoyl-sn-glycero-3-phosphocholine	0.00296287	0.00182155	0.00187287	0.00626588	0.00355984	0.00326487	0.0026823	0.00188768	0.00279352	0.0042648	0.00345614	0.00232404	0.00350776	0.00227464	0.00206646	0.00235838	0.00253278	0.00311882	0.00874033	0.00481021	0.00285237	0.00428508	0.0250253	0.00515008	0.00562577	0.00462536	0.00911639	0.00305441	0.00450941	0.00481824	0.0307552	0.0074899
M307T637_NEG	cis-11.14-Eicosadienoic acid	0.0431721	0.0431721	1.4232	0.509141	1.37213	0.157363	C20H36O2	level2	[M-H]-	0.72	1	up	NA	M307T637_NEG_cis-11.14-Eicosadienoic acid	1.97516	cis-11.14-eicosadienoic acid	0.0584072	0.0533399	0.0503754	0.0632167	0.0543912	0.0283737	0.0391572	0.050591	0.0320847	0.094567	0.0406387	0.145749	0.0242354	0.0476562	0.0649929	0.0697929	0.0769137	0.0456983	0.0235965	0.0564421	0.0630931	0.0460936	0.0317477	0.0422914	0.135021	0.0306162	0.0272976	0.0230654	0.0577776	0.0352776	0.0312925	0.0411747
M433T475_NEG	Oleoylglycerone phosphate	2.90351e-06	2.90351e-06	0.693746	-0.527521	2.46917	0.160201	C21H39O7P	level3.1	[M-H]-	0.78	0.7923	down	C03630	M433T475_NEG_Oleoylglycerone phosphate	1.33309	oleoylglycerone phosphate	0.0256241	0.0272854	0.0307811	0.0441778	0.0329392	0.0299451	0.020235	0.0256367	0.0181973	0.026053	0.0328923	0.0146958	0.0237787	0.0215969	0.0161088	0.0228289	0.0192038	0.0258684	0.0400501	0.0415117	0.0224085	0.0351957	0.0356665	0.031798	0.0310505	0.0364094	0.0315118	0.0440948	0.0347266	0.0428016	0.0294852	0.0400867
M345T563_NEG	10-Dehydrogingerdione	0.0382465	0.0382465	1.36519	0.449098	1.37907	0.160949	C21H30O4	level3.1	[M-H]-	0.58	0.5062	up	NA	M345T563_NEG_10-Dehydrogingerdione	0.892154	10-dehydrogingerdione	0.0356336	0.038229	0.031669	0.021201	0.0173459	0.0222072	0.0101182	0.0205191	0.0120712	0.0230799	0.0190106	0.0529813	0.023162	0.0242382	0.0380629	0.0249154	0.0225393	0.0239991	0.0127025	0.0299631	0.0218841	0.0324038	0.0141537	0.0190326	0.0474938	0.0126386	0.0164407	0.0125464	0.0271231	0.0195572	0.0197684	0.0132031
M541T636_POS	N-(hexadecanoyl)-sphinganine	9.10207e-06	9.10207e-06	0.786768	-0.345991	1.39936	0.164277	C34H69NO3	level3.1	[M+H]+	0.7	0.735	down	NA	M541T636_POS_N-(hexadecanoyl)-sphinganine	1.02683	n-(hexadecanoyl)-sphinganine	0.0211129	0.0225095	0.0180407	0.0276027	0.0222105	0.0210429	0.0224066	0.0189948	0.0239204	0.0310629	0.026997	0.0225285	0.021278	0.0211506	0.0166178	0.016438	0.0162681	0.0266112	0.0256289	0.0212859	0.0208172	0.0403628	0.0284768	0.0246129	0.0260745	0.0248938	0.0315446	0.0281937	0.0262757	0.0274736	0.0328654	0.0279618
M299T530_NEG	9-Hydroxyoctadecanoic acid	0.00172169	0.00172169	1.73668	0.796331	1.73758	0.164732	C18H36O3	level2	[M-H]-	0.73	0.9994	up	NA	M299T530_NEG_9-Hydroxyoctadecanoic acid	3.18558	9-hydroxyoctadecanoic acid	0.0457337	0.061871	0.138389	0.0814732	0.04195	0.0804636	0.0645704	0.0865819	0.0563325	0.101667	0.0788411	0.215616	0.111072	0.0892804	0.21565	0.0713817	0.187735	0.0711811	0.0453479	0.0879367	0.124273	0.0536381	0.0707606	0.0409072	0.0990043	0.0469784	0.0492544	0.0486367	0.0647675	0.045651	0.057424	0.0599232
M657T588_POS	Cer(t18:0/PGF1alpha)	0.000377821	0.000377821	0.687454	-0.540666	1.16353	0.167679	C38H73NO7	level3.1	[M+H]+	0.79	0.6626	down	C00195/C11754	M657T588_POS_Cer(t18:0/PGF1alpha)	2.93033	cer(t18:0/pgf1alpha)	0.037282	0.0438203	0.0336586	0.148413	0.0508191	0.0399544	0.0548529	0.0419853	0.0344057	0.0564689	0.0681322	0.0683116	0.0316525	0.0768602	0.0522132	0.0630376	0.0338175	0.0981912	0.0687411	0.0795229	0.0463152	0.0974715	0.108668	0.0728511	0.0734852	0.0720247	0.0741748	0.0869353	0.071769	0.0809357	0.0910524	0.105268
M156T57_POS	Histidine	0.00035899	0.00035899	0.730339	-0.453361	1.15501	0.169127	C6H9N3O2	level2	[M+H]+	0.69	0.9879	down	C00135/C00768	M156T57_POS_Histidine	1.36623	histidine	0.0265929	0.0239251	0.0196924	0.0408198	0.0267152	0.0237097	0.0257356	0.0200831	0.0252478	0.0605402	0.0349521	0.0284773	0.0311058	0.0242059	0.0139296	0.0209323	0.0222533	0.0295366	0.0425686	0.0307712	0.0211823	0.0507786	0.0370263	0.0356983	0.0340201	0.0370318	0.0483741	0.0402179	0.0406168	0.0394877	0.0425008	0.0337795
M223T403_POS	Hexyl salicylic acid	1.09428e-10	1.09428e-10	0.683661	-0.548648	1.78394	0.175411	C13H18O3	level3.1	[M+H]+	0.89	0.9866	down	NA	M223T403_POS_Hexyl salicylic acid	1.05806	hexyl salicylic acid	0.0180679	0.0198698	0.0151014	0.0277569	0.0221482	0.0201453	0.0214961	0.0169736	0.0200341	0.0292001	0.026722	0.0209407	0.0197101	0.0204449	0.0158816	0.0192288	0.0159861	0.0252067	0.0243849	0.0242671	0.0185699	0.03959	0.0298469	0.025816	0.0272145	0.0271191	0.0314745	0.031364	0.0308539	0.030253	0.0322852	0.0318475
M449T550_POS	16-Feruloyloxypalmitate	0.0010397	0.0010397	0.802681	-0.317101	1.05747	0.176619	C26H40O6	level3.1	[M+H]+	0.83	0.8058	down	C18217	M449T550_POS_16-Feruloyloxypalmitate	5.59982	16-feruloyloxypalmitate	0.108202	0.121131	0.0987944	0.172191	0.11101	0.107659	0.121115	0.0876742	0.111298	0.205257	0.121762	0.0978619	0.0971553	0.11381	0.0769535	0.129444	0.0974203	0.166542	0.168711	0.137742	0.109356	0.199898	0.179723	0.125044	0.118713	0.130568	0.155007	0.166133	0.167948	0.142333	0.166922	0.164462
M498T458_NEG	18-(3-Ethylcycloprop-1-en-1-yl)-14-hydroxyoctadeca-4,7,10,12,16-pentaenoylcarnitine	0.000658709	0.000658709	0.509309	-0.973386	1.67369	0.180141	C30H45NO5	level3.1	[M-H]-	0.89	1	down	NA	M498T458_NEG_18-(3-Ethylcycloprop-1-en-1-yl)-14-hydroxyoctadeca-4,7,10,12,16-pentaenoylcarnitine	0.65135	18-(3-ethylcycloprop-1-en-1-yl)-14-hydroxyoctadeca-4,7,10,12,16-pentaenoylcarnitine	0.00232886	0.00988341	0.00493799	0.0103806	0.00522171	0.0280219	0.00616843	0.00876818	0.0116005	0.0100175	0.00846556	0.00556024	0.016008	0.00431191	0.00556704	0.0112235	0.0154532	0.00349351	0.0293921	0.019689	0.0104625	0.0203207	0.0193981	0.0254112	0.018688	0.0143297	0.0416849	0.0150554	0.0127381	0.0220683	0.0127915	0.0142481
M197T224_NEG	Vanillylmandelic acid	0.0149745	0.0149745	1.33279	0.414453	1.48441	0.180286	C9H10O5	level2	[M-H]-	0.5	0.9945	up	C05584	M197T224_NEG_Vanillylmandelic acid	0.295035	vanillylmandelic acid	0.00320195	0.00298208	0.0115837	0.00565673	0.00584818	0.00626713	0.0103473	0.0080203	0.0175406	0.00779296	0.00712777	0.00920243	0.010523	0.0100601	0.00896049	0.0089668	0.0106293	0.00714692	0.0038973	0.00767874	0.00864052	0.00719083	0.00734372	0.00794609	0.00821078	0.0039132	0.00549857	0.00364336	0.00437144	0.00843228	0.00498973	0.00596951
M361T345_POS	Cortisone	2.95038e-06	2.95038e-06	0.674657	-0.567774	1.44637	0.181929	C21H28O5	level2	[M+H]+	0.65	0.8203	down	C00762/C08173	M361T345_POS_Cortisone	1.1394	cortisone	0.0212334	0.0246476	0.0217728	0.0348944	0.0194433	0.0175177	0.0231918	0.0149758	0.015514	0.0355197	0.0303467	0.0307921	0.0152348	0.0185701	0.0216767	0.0203603	0.0112239	0.0174886	0.0200552	0.0345618	0.0234339	0.0419762	0.0381137	0.0317362	0.0428094	0.0290811	0.0373852	0.0316788	0.0411298	0.0284077	0.0296491	0.0349512
M293T506_NEG	9-Oxo-10(E),12(E)-octadecadienoic acid	0.00175252	0.00175252	1.21567	0.28175	1.34943	0.183927	C18H30O3	level2	[M-H]-	0.71	0.9688	up	NA	M293T506_NEG_9-Oxo-10(E),12(E)-octadecadienoic acid	1.68762	9-oxo-10(e),12(e)-octadecadienoic acid	0.0365878	0.0494546	0.0503059	0.0584516	0.0364958	0.0387785	0.0427729	0.0408403	0.0303665	0.0439078	0.0451168	0.0641664	0.0388071	0.0402159	0.0436098	0.0495447	0.0292027	0.0533072	0.0481427	0.0593429	0.0468621	0.050159	0.0385003	0.0356272	0.0524911	0.0320074	0.0353105	0.0385518	0.0420439	0.0379358	0.036456	0.0345175
M379T609_POS	1-Arachidonoylglycerol	5.50227e-05	5.50227e-05	0.640692	-0.642298	1.26936	0.184916	C23H38O4	level3.1	[M+H]+	0.95	1	down	C13857	M379T609_POS_1-Arachidonoylglycerol	1.83355	1-arachidonoylglycerol	0.0240748	0.0254263	0.0168861	0.0679031	0.0319905	0.0299892	0.0265643	0.0202852	0.0242583	0.0544079	0.0359661	0.0438781	0.00932688	0.0540415	0.017697	0.0520103	0.0267733	0.0283015	0.0528301	0.0530811	0.0417146	0.0560553	0.0539445	0.0487818	0.0717925	0.0536191	0.0434264	0.0530217	0.0556684	0.0485427	0.0427896	0.0559147
M669T628_NEG	1-alpha-linolenoyl-2-palmitoyl-sn-glycerol 3-phosphate	0.000971569	0.000971569	1.47522	0.560934	1.80499	0.190214	C37H67O8P	level3.1	[M-H]-	0.62	0.5461	up	NA	M669T628_NEG_1-alpha-linolenoyl-2-palmitoyl-sn-glycerol 3-phosphate	0.412153	1-alpha-linolenoyl-2-palmitoyl-sn-glycerol 3-phosphate	0.0128899	0.010047	0.0138988	0.0100173	0.00934614	0.0123463	0.00912356	0.0124989	0.0122646	0.0189493	0.00983955	0.0175571	0.0136289	0.00473289	0.0206541	0.0135181	0.013664	0.00905886	0.00816269	0.0101675	0.00809432	0.0136035	0.00543774	0.00806046	0.0101489	0.00708173	0.0090021	0.00818804	0.0111921	0.0065967	0.0136469	0.00756021
M669T628_NEG	1-linoleoyl-2-palmitoleoyl-sn-glycerol 3-phosphate	0.000971569	0.000971569	1.47522	0.560934	1.80499	0.190214	C37H67O8P	level3.1	[M-H]-	0.62	0.5461	up	NA	M669T628_NEG_1-linoleoyl-2-palmitoleoyl-sn-glycerol 3-phosphate	0.412153	1-linoleoyl-2-palmitoleoyl-sn-glycerol 3-phosphate	0.0128899	0.010047	0.0138988	0.0100173	0.00934614	0.0123463	0.00912356	0.0124989	0.0122646	0.0189493	0.00983955	0.0175571	0.0136289	0.00473289	0.0206541	0.0135181	0.013664	0.00905886	0.00816269	0.0101675	0.00809432	0.0136035	0.00543774	0.00806046	0.0101489	0.00708173	0.0090021	0.00818804	0.0111921	0.0065967	0.0136469	0.00756021
M463T446_POS	1-(11Z,14Z-eicosadienoyl)-glycero-3-phosphate	0.00199102	0.00199102	0.747022	-0.420778	1.01755	0.196076	C23H43O7P	level3.1	[M+H]+	0.76	0.9598	down	NA	M463T446_POS_1-(11Z,14Z-eicosadienoyl)-glycero-3-phosphate	0.538159	1-(11z,14z-eicosadienoyl)-glycero-3-phosphate	0.0107547	0.00994585	0.00825439	0.0220626	0.0132028	0.00818082	0.0117301	0.00695842	0.00968868	0.0128182	0.0168771	0.00999887	0.00831962	0.0085652	0.00664702	0.0111108	0.0068278	0.0156411	0.0168755	0.0133269	0.00877671	0.0221416	0.0207748	0.0119167	0.0151626	0.0158632	0.0170165	0.0133204	0.0163549	0.0116622	0.0187171	0.0130179
M288T451_POS	4-amino-3-hydroxyhexadecanoate	9.32888e-09	9.32888e-09	0.440317	-1.18338	1.70413	0.20725	C16H33NO3	level3.1	[M+H]+	0.85	0.8689	down	NA	M288T451_POS_4-amino-3-hydroxyhexadecanoate	1.08412	4-amino-3-hydroxyhexadecanoate	0.0124687	0.0113805	0.0107719	0.0284975	0.0151786	0.011655	0.0131706	0.0112747	0.0131396	0.0189861	0.0388733	0.0151247	0.012562	0.0127222	0.00959576	0.0123993	0.00976717	0.0158958	0.0277652	0.0285134	0.0130154	0.0398127	0.0291919	0.0373349	0.0428801	0.0297579	0.0486562	0.0400816	0.0301159	0.0416868	0.0702108	0.0345551
M288T451_POS	Lauroyl diethanolamide	9.32888e-09	9.32888e-09	0.440317	-1.18338	1.70413	0.20725	C16H33NO3	level3.1	[M+H]+	0.72	0.6396	down	NA	M288T451_POS_Lauroyl diethanolamide	1.08412	lauroyl diethanolamide	0.0124687	0.0113805	0.0107719	0.0284975	0.0151786	0.011655	0.0131706	0.0112747	0.0131396	0.0189861	0.0388733	0.0151247	0.012562	0.0127222	0.00959576	0.0123993	0.00976717	0.0158958	0.0277652	0.0285134	0.0130154	0.0398127	0.0291919	0.0373349	0.0428801	0.0297579	0.0486562	0.0400816	0.0301159	0.0416868	0.0702108	0.0345551
M537T621_NEG	FAHFA(16:0/13-O-18:0)	0.00419539	0.00419539	1.77716	0.829572	1.82626	0.228199	C34H66O4	level3.1	[M-H]-	0.72	0.64	up	NA	M537T621_NEG_FAHFA(16:0/13-O-18:0)	0.380242	fahfa(16:0/13-o-18:0)	0.0131087	0.016009	0.0195177	0.010227	0.00906376	0.011049	0.00935168	0.0137136	0.00561233	0.0144284	0.00849732	0.0264584	0.00474985	0.00154227	0.0175742	0.0145969	0.0149297	0.0113368	0.00307082	0.00844696	0.0142847	0.0130713	0.00307211	0.00598523	0.0203744	0.00245524	0.00506928	0.00292681	0.0111785	0.00287306	0.0112121	0.00399434
M537T621_NEG	FAHFA(18:0/12-O-16:0)	0.00419539	0.00419539	1.77716	0.829572	1.82626	0.228199	C34H66O4	level3.1	[M-H]-	0.72	0.64	up	NA	M537T621_NEG_FAHFA(18:0/12-O-16:0)	0.380242	fahfa(18:0/12-o-16:0)	0.0131087	0.016009	0.0195177	0.010227	0.00906376	0.011049	0.00935168	0.0137136	0.00561233	0.0144284	0.00849732	0.0264584	0.00474985	0.00154227	0.0175742	0.0145969	0.0149297	0.0113368	0.00307082	0.00844696	0.0142847	0.0130713	0.00307211	0.00598523	0.0203744	0.00245524	0.00506928	0.00292681	0.0111785	0.00287306	0.0112121	0.00399434
M537T621_NEG	FAHFA(18:0/13-O-16:0)	0.00419539	0.00419539	1.77716	0.829572	1.82626	0.228199	C34H66O4	level3.1	[M-H]-	0.72	0.64	up	NA	M537T621_NEG_FAHFA(18:0/13-O-16:0)	0.380242	fahfa(18:0/13-o-16:0)	0.0131087	0.016009	0.0195177	0.010227	0.00906376	0.011049	0.00935168	0.0137136	0.00561233	0.0144284	0.00849732	0.0264584	0.00474985	0.00154227	0.0175742	0.0145969	0.0149297	0.0113368	0.00307082	0.00844696	0.0142847	0.0130713	0.00307211	0.00598523	0.0203744	0.00245524	0.00506928	0.00292681	0.0111785	0.00287306	0.0112121	0.00399434
M537T621_NEG	FAHFA(16:0/12-O-18:0)	0.00419539	0.00419539	1.77716	0.829572	1.82626	0.228199	C34H66O4	level3.1	[M-H]-	0.71	0.64	up	NA	M537T621_NEG_FAHFA(16:0/12-O-18:0)	0.380242	fahfa(16:0/12-o-18:0)	0.0131087	0.016009	0.0195177	0.010227	0.00906376	0.011049	0.00935168	0.0137136	0.00561233	0.0144284	0.00849732	0.0264584	0.00474985	0.00154227	0.0175742	0.0145969	0.0149297	0.0113368	0.00307082	0.00844696	0.0142847	0.0130713	0.00307211	0.00598523	0.0203744	0.00245524	0.00506928	0.00292681	0.0111785	0.00287306	0.0112121	0.00399434
M537T621_NEG	FAHFA(18:0/11-O-16:0)	0.00419539	0.00419539	1.77716	0.829572	1.82626	0.228199	C34H66O4	level3.1	[M-H]-	0.71	0.64	up	NA	M537T621_NEG_FAHFA(18:0/11-O-16:0)	0.380242	fahfa(18:0/11-o-16:0)	0.0131087	0.016009	0.0195177	0.010227	0.00906376	0.011049	0.00935168	0.0137136	0.00561233	0.0144284	0.00849732	0.0264584	0.00474985	0.00154227	0.0175742	0.0145969	0.0149297	0.0113368	0.00307082	0.00844696	0.0142847	0.0130713	0.00307211	0.00598523	0.0203744	0.00245524	0.00506928	0.00292681	0.0111785	0.00287306	0.0112121	0.00399434
M461T662_POS	5-Pentacosyl-1,3-benzenediol	6.19435e-05	6.19435e-05	0.458026	-1.1265	1.29282	0.232353	C31H56O2	level3.1	[M+H]+	0.86	0.9986	down	NA	M461T662_POS_5-Pentacosyl-1,3-benzenediol	0.253684	5-pentacosyl-1,3-benzenediol	0.00201094	0.00288882	0.00105975	0.00852551	0.00333311	0.00281464	0.00245769	0.00306736	0.00249495	0.00576902	0.00681327	0.00450696	0.00133672	0.00978209	0.00144197	0.000879498	0.00166993	0.00472918	0.00554525	0.00868617	0.00257021	0.00853069	0.00956474	0.00480693	0.00540734	0.00789567	0.0054515	0.00839902	0.00647004	0.00604105	0.00517624	0.0137903
M330T388_POS	Palmitoyl Serinol	4.83058e-11	4.83058e-11	0.653203	-0.614397	1.79883	0.259404	C19H39NO3	level3.1	[M+H]+	0.6	0.601	down	NA	M330T388_POS_Palmitoyl Serinol	0.901782	palmitoyl serinol	0.015394	0.0159719	0.0118039	0.0216553	0.0188742	0.0153304	0.0178763	0.0134749	0.0180504	0.0244213	0.0221312	0.0187077	0.0171276	0.0184468	0.012234	0.0148832	0.0141932	0.0204687	0.0216526	0.0194319	0.0147442	0.0346564	0.024842	0.0210104	0.0238335	0.021537	0.0277162	0.0282098	0.0267643	0.0262095	0.0290687	0.0265572
M330T388_POS	Dihydroceramide	4.83058e-11	4.83058e-11	0.653203	-0.614397	1.79883	0.259404	C19H39NO3	level3.1	[M+H]+	0.56	0.5664	down	C12126	M330T388_POS_Dihydroceramide	0.901782	dihydroceramide	0.015394	0.0159719	0.0118039	0.0216553	0.0188742	0.0153304	0.0178763	0.0134749	0.0180504	0.0244213	0.0221312	0.0187077	0.0171276	0.0184468	0.012234	0.0148832	0.0141932	0.0204687	0.0216526	0.0194319	0.0147442	0.0346564	0.024842	0.0210104	0.0238335	0.021537	0.0277162	0.0282098	0.0267643	0.0262095	0.0290687	0.0265572
M417T675_POS	Octacosatetraenoic acid	0.000333618	0.000333618	0.741473	-0.431533	1.17424	0.266641	C28H48O2	level3.1	[M+H]+	0.86	0.9791	down	NA	M417T675_POS_Octacosatetraenoic acid	4.65391	octacosatetraenoic acid	0.0614018	0.0622356	0.108563	0.121364	0.0631686	0.11937	0.136692	0.0936274	0.0916386	0.156759	0.113878	0.10997	0.103789	0.105056	0.0620683	0.0872318	0.0744491	0.113999	0.0961285	0.0977262	0.0581024	0.16006	0.164882	0.0992901	0.143069	0.155583	0.17493	0.129993	0.129203	0.109186	0.108293	0.161255
M417T675_POS	22alpha-Hydroxy-5alpha-campestan-3-one	0.000333618	0.000333618	0.741473	-0.431533	1.17424	0.266641	C28H48O2	level3.1	[M+H]+	0.65	0.588	down	C15797	M417T675_POS_22alpha-Hydroxy-5alpha-campestan-3-one	4.65391	22alpha-hydroxy-5alpha-campestan-3-one	0.0614018	0.0622356	0.108563	0.121364	0.0631686	0.11937	0.136692	0.0936274	0.0916386	0.156759	0.113878	0.10997	0.103789	0.105056	0.0620683	0.0872318	0.0744491	0.113999	0.0961285	0.0977262	0.0581024	0.16006	0.164882	0.0992901	0.143069	0.155583	0.17493	0.129993	0.129203	0.109186	0.108293	0.161255
M417T675_POS	4alpha-hydroxymethyl-5alpha-cholesta-8-en-3beta-ol	0.000333618	0.000333618	0.741473	-0.431533	1.17424	0.266641	C28H48O2	level3.1	[M+H]+	0.64	0.588	down	NA	M417T675_POS_4alpha-hydroxymethyl-5alpha-cholesta-8-en-3beta-ol	4.65391	4alpha-hydroxymethyl-5alpha-cholesta-8-en-3beta-ol	0.0614018	0.0622356	0.108563	0.121364	0.0631686	0.11937	0.136692	0.0936274	0.0916386	0.156759	0.113878	0.10997	0.103789	0.105056	0.0620683	0.0872318	0.0744491	0.113999	0.0961285	0.0977262	0.0581024	0.16006	0.164882	0.0992901	0.143069	0.155583	0.17493	0.129993	0.129203	0.109186	0.108293	0.161255
M417T675_POS	6-Oxocampestanol	0.000333618	0.000333618	0.741473	-0.431533	1.17424	0.266641	C28H48O2	level3.1	[M+H]+	0.63	0.588	down	C15789	M417T675_POS_6-Oxocampestanol	4.65391	6-oxocampestanol	0.0614018	0.0622356	0.108563	0.121364	0.0631686	0.11937	0.136692	0.0936274	0.0916386	0.156759	0.113878	0.10997	0.103789	0.105056	0.0620683	0.0872318	0.0744491	0.113999	0.0961285	0.0977262	0.0581024	0.16006	0.164882	0.0992901	0.143069	0.155583	0.17493	0.129993	0.129203	0.109186	0.108293	0.161255
M417T675_POS	7alpha-Hydroxycampesterol	0.000333618	0.000333618	0.741473	-0.431533	1.17424	0.266641	C28H48O2	level3.1	[M+H]+	0.63	0.588	down	NA	M417T675_POS_7alpha-Hydroxycampesterol	4.65391	7alpha-hydroxycampesterol	0.0614018	0.0622356	0.108563	0.121364	0.0631686	0.11937	0.136692	0.0936274	0.0916386	0.156759	0.113878	0.10997	0.103789	0.105056	0.0620683	0.0872318	0.0744491	0.113999	0.0961285	0.0977262	0.0581024	0.16006	0.164882	0.0992901	0.143069	0.155583	0.17493	0.129993	0.129203	0.109186	0.108293	0.161255
M225T413_POS	1,3-Dicyclohexylurea	3.84125e-09	3.84125e-09	0.399062	-1.32532	1.72903	0.266867	C13H24N2O	level2	[M+H]+	0.63	0.9882	down	NA	M225T413_POS_1,3-Dicyclohexylurea	0.413796	1,3-dicyclohexylurea	0.00452087	0.00482057	0.0032794	0.0105751	0.00544084	0.00452058	0.00477633	0.00347597	0.00359165	0.00731197	0.00941365	0.00515627	0.0042995	0.0060055	0.00341301	0.00449803	0.00412105	0.00471572	0.0107434	0.0132869	0.00422167	0.0120115	0.0100812	0.0123426	0.0144137	0.0143904	0.0177352	0.0146209	0.0143481	0.0119419	0.0201407	0.0150938
M317T562_POS	Dihydroxyoctadecanoic acid	4.04256e-05	4.04256e-05	0.647606	-0.626811	1.31349	0.277565	C18H36O4	level3.1	[M+H]+	0.88	0.7783	down	NA	M317T562_POS_Dihydroxyoctadecanoic acid	1.90961	dihydroxyoctadecanoic acid	0.028136	0.0194367	0.0283238	0.0620673	0.0231744	0.0248455	0.0471316	0.0218691	0.0268025	0.0385196	0.0370049	0.0508278	0.0287342	0.0362918	0.0601656	0.0500397	0.0307028	0.0305415	0.0446648	0.0428456	0.040803	0.043544	0.0644868	0.0525617	0.0411559	0.0500922	0.0683975	0.0429828	0.0493952	0.0508383	0.0553798	0.0511543
M331T592_POS	1-palmitoyl-sn-glycerol	6.30167e-08	6.30167e-08	0.526337	-0.925941	1.59174	0.279939	C19H38O4	level3.1	[M+H]+	0.88	0.8306	down	NA	M331T592_POS_1-palmitoyl-sn-glycerol	1.6457	1-palmitoyl-sn-glycerol	0.0592079	0.0469865	0.0266123	0.0428534	0.0228114	0.0187147	0.0215792	0.0140385	0.013598	0.0373154	0.0425717	0.016328	0.0194994	0.0188624	0.0124395	0.0398836	0.0118023	0.0223615	0.0432308	0.0369217	0.0181552	0.059342	0.0483642	0.0512844	0.0323955	0.0455891	0.0432597	0.0534924	0.0530511	0.0652402	0.0610322	0.0580992
M331T592_POS	2-palmitoylglycerol	6.30167e-08	6.30167e-08	0.526337	-0.925941	1.59174	0.279939	C19H38O4	level3.1	[M+H]+	0.85	0.8306	down	NA	M331T592_POS_2-palmitoylglycerol	1.6457	2-palmitoylglycerol	0.0592079	0.0469865	0.0266123	0.0428534	0.0228114	0.0187147	0.0215792	0.0140385	0.013598	0.0373154	0.0425717	0.016328	0.0194994	0.0188624	0.0124395	0.0398836	0.0118023	0.0223615	0.0432308	0.0369217	0.0181552	0.059342	0.0483642	0.0512844	0.0323955	0.0455891	0.0432597	0.0534924	0.0530511	0.0652402	0.0610322	0.0580992
[truncated: 9 more columns]

## Sheet: MFR_vs_CON
peak_name	name	pvalue	adj_p_value	FC	Log2FC	VIP	rsd	formula	confidence_level	adduct	total_score	ms2_score	difference	id_kegg	name2	sum_intensity	normalized_name	T3_ion_Y112	T3_ion_Y12	T3_ion_Y129	T3_ion_Y14	T3_ion_Y145	T3_ion_Y174	T3_ion_Y224	T3_ion_Y23	T3_ion_Y237	T3_ion_Y257	T3_ion_Y271	T3_ion_Y35	T3_ion_Y45	T3_ion_Y5	T3_ion_Y51	T3_ion_Y53	T3_ion_Y56	T3_ion_Y60A	T3_ion_Y60B	T3_ion_Y77	T3_ion_Y82	T3_ion_Y88	T3_ion_Y9	T3_ion_Y95	T3_ion_CON212	T3_ion_CON214	T3_ion_CON216	T3_ion_CON227	T3_ion_CON249	T3_ion_CON281	T3_ion_CON284	T3_ion_CON297
M309T502_NEG	trans-11-Eicosenoic acid	0.0118725	0.0118725	1.44606	0.532125	1.12209	0	C20H38O2	level2	[M-H]-	0.73	1	up	NA	M309T502_NEG_trans-11-Eicosenoic acid	1.03331	trans-11-eicosenoic acid	0.021646	0.0529722	0.0182465	0.0109204	0.0307148	0.0268571	0.0221323	0.0381248	0.0205726	0.0313587	0.0186649	0.0284844	0.00618559	0.0291065	0.0158224	0.0296573	0.0423633	0.0118904	0.0197081	0.0422481	0.0364862	0.0310935	0.0331111	0.0371692	0.0325864	0.0146548	0.00501114	0.0133941	0.0338374	0.020395	0.0113201	0.0408711
M309T502_NEG	cis-11-Eicosenoic acid	0.0118725	0.0118725	1.44606	0.532125	1.12209	0	C20H38O2	level2	[M-H]-	0.73	1	up	C16526	M309T502_NEG_cis-11-Eicosenoic acid	1.03331	cis-11-eicosenoic acid	0.021646	0.0529722	0.0182465	0.0109204	0.0307148	0.0268571	0.0221323	0.0381248	0.0205726	0.0313587	0.0186649	0.0284844	0.00618559	0.0291065	0.0158224	0.0296573	0.0423633	0.0118904	0.0197081	0.0422481	0.0364862	0.0310935	0.0331111	0.0371692	0.0325864	0.0146548	0.00501114	0.0133941	0.0338374	0.020395	0.0113201	0.0408711
M160T85_POS	delta-Valerobetaine	0.000174245	0.000174245	0.485785	-1.04161	1.16256	0.0146243	C8H17NO2	level2	[M+H]+	0.7	0.9833	down	NA	M160T85_POS_delta-Valerobetaine	1.10499	delta-valerobetaine	0.0135206	0.0399226	0.00390442	0.0105156	0.0114085	0.0107896	0.0142165	0.00519369	0.019445	0.0185666	0.0139785	0.00920717	0.00619173	0.0141543	0.0299141	0.0102278	0.0539863	0.0307696	0.00872928	0.0149158	0.0202266	0.0233406	0.00480089	0.0190038	0.0372501	0.0432924	0.0558805	0.0657378	0.014046	0.0570923	0.01539	0.0189625
M160T85_POS	Pregabalin	0.000174245	0.000174245	0.485785	-1.04161	1.16256	0.0146243	C8H17NO2	level2	[M+H]+	0.63	0.8372	down	NA	M160T85_POS_Pregabalin	1.10499	pregabalin	0.0135206	0.0399226	0.00390442	0.0105156	0.0114085	0.0107896	0.0142165	0.00519369	0.019445	0.0185666	0.0139785	0.00920717	0.00619173	0.0141543	0.0299141	0.0102278	0.0539863	0.0307696	0.00872928	0.0149158	0.0202266	0.0233406	0.00480089	0.0190038	0.0372501	0.0432924	0.0558805	0.0657378	0.014046	0.0570923	0.01539	0.0189625
M583T335_NEG	Phytochromobilin	0.00195225	0.00195225	1.83937	0.879214	1.24319	0.0164483	C33H36N4O6	level3.1	[M-H]-	0.75	0.8566	up	NA	M583T335_NEG_Phytochromobilin	15.2177	phytochromobilin	0.518	0.416717	0.0630731	0.284794	0.160885	0.893814	0.224139	0.787537	0.640607	0.293681	0.21841	0.0757788	0.426648	0.264572	0.831297	0.573354	0.325184	0.28232	0.617162	0.541656	0.623167	0.357544	0.495108	0.557497	0.371566	0.26472	0.864983	0.388479	0.213447	0.216785	0.212891	0.306083
M583T335_NEG	15,16-Dihydrobiliverdin	0.00195225	0.00195225	1.83937	0.879214	1.24319	0.0164483	C33H36N4O6	level3.1	[M-H]-	0.71	0.8566	up	C11630	M583T335_NEG_15,16-Dihydrobiliverdin	15.2177	15,16-dihydrobiliverdin	0.518	0.416717	0.0630731	0.284794	0.160885	0.893814	0.224139	0.787537	0.640607	0.293681	0.21841	0.0757788	0.426648	0.264572	0.831297	0.573354	0.325184	0.28232	0.617162	0.541656	0.623167	0.357544	0.495108	0.557497	0.371566	0.26472	0.864983	0.388479	0.213447	0.216785	0.212891	0.306083
M583T335_NEG	bilirubin-IX beta	0.00195225	0.00195225	1.83937	0.879214	1.24319	0.0164483	C33H36N4O6	level3.1	[M-H]-	0.57	0.5309	up	NA	M583T335_NEG_bilirubin-IX beta	15.2177	bilirubin-ix beta	0.518	0.416717	0.0630731	0.284794	0.160885	0.893814	0.224139	0.787537	0.640607	0.293681	0.21841	0.0757788	0.426648	0.264572	0.831297	0.573354	0.325184	0.28232	0.617162	0.541656	0.623167	0.357544	0.495108	0.557497	0.371566	0.26472	0.864983	0.388479	0.213447	0.216785	0.212891	0.306083
M583T335_NEG	bilirubin-III alpha	0.00195225	0.00195225	1.83937	0.879214	1.24319	0.0164483	C33H36N4O6	level3.1	[M-H]-	0.57	0.5309	up	NA	M583T335_NEG_bilirubin-III alpha	15.2177	bilirubin-iii alpha	0.518	0.416717	0.0630731	0.284794	0.160885	0.893814	0.224139	0.787537	0.640607	0.293681	0.21841	0.0757788	0.426648	0.264572	0.831297	0.573354	0.325184	0.28232	0.617162	0.541656	0.623167	0.357544	0.495108	0.557497	0.371566	0.26472	0.864983	0.388479	0.213447	0.216785	0.212891	0.306083
M632T73_NEG	3'-Sialyllactose	0.00433941	0.00433941	1.75548	0.811865	1.53336	0.0210185	C23H39NO19	level2	[M-H]-	0.73	0.9997	up	NA	M632T73_NEG_3'-Sialyllactose	1.53018	3'-sialyllactose	0.0325418	0.0279268	0.0166629	0.139212	0.0275808	0.0440783	0.0447843	0.0554989	0.0316227	0.0358641	0.0827707	0.0343241	0.0517943	0.0214345	0.0479002	0.0370484	0.0200487	0.0262091	0.0227668	0.0543046	0.0301118	0.098933	0.0183781	0.0358216	0.0414101	0.0265109	0.0267154	0.034313	0.0216141	0.0177145	0.0181207	0.018609
M632T73_NEG	6-Sialyllactose	0.00433941	0.00433941	1.75548	0.811865	1.53336	0.0210185	C23H39NO19	level2	[M-H]-	0.72	0.9853	up	NA	M632T73_NEG_6-Sialyllactose	1.53018	6-sialyllactose	0.0325418	0.0279268	0.0166629	0.139212	0.0275808	0.0440783	0.0447843	0.0554989	0.0316227	0.0358641	0.0827707	0.0343241	0.0517943	0.0214345	0.0479002	0.0370484	0.0200487	0.0262091	0.0227668	0.0543046	0.0301118	0.098933	0.0183781	0.0358216	0.0414101	0.0265109	0.0267154	0.034313	0.0216141	0.0177145	0.0181207	0.018609
M632T73_NEG	6'-Sialyllactose	0.00433941	0.00433941	1.75548	0.811865	1.53336	0.0210185	C23H39NO19	level2	[M-H]-	0.72	0.9821	up	NA	M632T73_NEG_6'-Sialyllactose	1.53018	6'-sialyllactose	0.0325418	0.0279268	0.0166629	0.139212	0.0275808	0.0440783	0.0447843	0.0554989	0.0316227	0.0358641	0.0827707	0.0343241	0.0517943	0.0214345	0.0479002	0.0370484	0.0200487	0.0262091	0.0227668	0.0543046	0.0301118	0.098933	0.0183781	0.0358216	0.0414101	0.0265109	0.0267154	0.034313	0.0216141	0.0177145	0.0181207	0.018609
M199T325_NEG	cis-4-Decenedioic acid	0.0170473	0.0170473	3.23313	1.69293	1.00214	0.0218685	C10H16O4	level3.1	[M-H]-	0.72	0.7271	up	NA	M199T325_NEG_cis-4-Decenedioic acid	0.759139	cis-4-decenedioic acid	0.0126463	0.00302903	0.0119937	0.0839799	0.00410585	0.00434316	0.0236035	0.0203317	0.0298815	0.0108386	0.00508459	0.00560213	0.0139846	0.00580271	0.017107	0.0458309	0.0111511	0.00507657	0.0515537	0.00581425	0.0222336	0.0516364	0.147636	0.0103032	0.00815516	0.00607803	0.00910585	0.0206963	0.00835349	0.00468732	0.0163313	0.00128399
M199T325_NEG	Nepetalinic acid	0.0170473	0.0170473	3.23313	1.69293	1.00214	0.0218685	C10H16O4	level3.1	[M-H]-	0.71	0.5784	up	NA	M199T325_NEG_Nepetalinic acid	0.759139	nepetalinic acid	0.0126463	0.00302903	0.0119937	0.0839799	0.00410585	0.00434316	0.0236035	0.0203317	0.0298815	0.0108386	0.00508459	0.00560213	0.0139846	0.00580271	0.017107	0.0458309	0.0111511	0.00507657	0.0515537	0.00581425	0.0222336	0.0516364	0.147636	0.0103032	0.00815516	0.00607803	0.00910585	0.0206963	0.00835349	0.00468732	0.0163313	0.00128399
M199T325_NEG	Matsutakic acid A	0.0170473	0.0170473	3.23313	1.69293	1.00214	0.0218685	C10H16O4	level3.1	[M-H]-	0.69	0.5784	up	NA	M199T325_NEG_Matsutakic acid A	0.759139	matsutakic acid a	0.0126463	0.00302903	0.0119937	0.0839799	0.00410585	0.00434316	0.0236035	0.0203317	0.0298815	0.0108386	0.00508459	0.00560213	0.0139846	0.00580271	0.017107	0.0458309	0.0111511	0.00507657	0.0515537	0.00581425	0.0222336	0.0516364	0.147636	0.0103032	0.00815516	0.00607803	0.00910585	0.0206963	0.00835349	0.00468732	0.0163313	0.00128399
M231T301_NEG	Phenobarbital	7.66504e-05	7.66504e-05	0.534005	-0.905076	1.79729	0.0236537	C12H12N2O3	level3.1	[M-H]-	0.67	0.7201	down	C07434	M231T301_NEG_Phenobarbital	1.23426	phenobarbital	0.0351266	0.0199097	0.0149654	0.018462	0.0129994	0.0507609	0.0316835	0.0179683	0.0121217	0.0239416	0.0235162	0.00537928	0.0256999	0.0130184	0.0067987	0.00772292	0.0119499	0.0415813	0.0172381	0.00590238	0.0247109	0.0240323	0.0188694	0.0176717	0.0683134	0.0447458	0.0486239	0.0522996	0.0178983	0.00933884	0.0311622	0.0251929
M164T222_NEG	Phenylalanine	0.0199931	0.0199931	0.808143	-0.307318	1.13465	0.0267624	C9H11NO2	level2	[M-H]-	0.62	0.9788	down	C00079/C02057	M164T222_NEG_Phenylalanine	63.2814	phenylalanine	1.76453	1.49834	0.341433	1.12764	0.343606	1.62778	1.77731	0.93678	1.67358	1.75112	1.2107	0.732421	1.78103	0.673267	1.42992	1.22898	1.0099	1.2277	1.21191	1.9009	2.01763	1.25552	1.27724	1.35592	1.52542	1.00872	1.56625	1.63622	1.64332	1.63294	2.59384	2.26692
M377T408_NEG	Dhv-PGE2	0.0011711	0.0011711	0.791253	-0.337789	1.43802	0.0278713	C22H34O5	level3.1	[M-H]-	0.69	0.5506	down	NA	M377T408_NEG_Dhv-PGE2	2.73587	dhv-pge2	0.0510764	0.0431759	0.0439334	0.050295	0.0552366	0.0474557	0.0917888	0.0526821	0.051008	0.0753649	0.0769181	0.0377495	0.0451304	0.0300437	0.0577218	0.0517591	0.0597442	0.0737345	0.053303	0.0785839	0.0563089	0.0476649	0.0415383	0.0602877	0.0783317	0.0616035	0.0537295	0.0529283	0.100555	0.0719123	0.0590558	0.0816094
M61T62_POS	Urea	0.00152557	0.00152557	0.782479	-0.353876	1.03376	0.0284409	CH4N2O	level2	[M+H]+	0.7	0.9973	down	C00086	M61T62_POS_Urea	9.59409	urea	0.175669	0.221161	0.167821	0.2341	0.194805	0.155321	0.166554	0.152994	0.164977	0.141831	0.142881	0.169458	0.140211	0.133695	0.164969	0.204257	0.298672	0.231309	0.18794	0.210154	0.177132	0.272702	0.250176	0.287279	0.267091	0.209753	0.259315	0.25871	0.172212	0.299965	0.318885	0.200067
M179T439_POS	butyl benzoate	0.000218407	0.000218407	0.797414	-0.326599	1.05815	0.0288518	C11H14O2	level3.1	[M+H]+	0.97	1	down	NA	M179T439_POS_butyl benzoate	0.955104	butyl benzoate	0.0154477	0.0280483	0.0148886	0.0185671	0.0163547	0.0193066	0.0178241	0.019593	0.0190773	0.0153663	0.0200565	0.0158043	0.00884149	0.0152402	0.0169058	0.0188286	0.0295417	0.0223924	0.0183684	0.0310913	0.0230743	0.0209919	0.0176869	0.0237362	0.03327	0.024423	0.0192555	0.021269	0.0234182	0.0234642	0.0260418	0.0252975
M179T439_POS	2-Methylpropyl benzoate	0.000218407	0.000218407	0.797414	-0.326599	1.05815	0.0288518	C11H14O2	level3.1	[M+H]+	0.97	1	down	NA	M179T439_POS_2-Methylpropyl benzoate	0.955104	2-methylpropyl benzoate	0.0154477	0.0280483	0.0148886	0.0185671	0.0163547	0.0193066	0.0178241	0.019593	0.0190773	0.0153663	0.0200565	0.0158043	0.00884149	0.0152402	0.0169058	0.0188286	0.0295417	0.0223924	0.0183684	0.0310913	0.0230743	0.0209919	0.0176869	0.0237362	0.03327	0.024423	0.0192555	0.021269	0.0234182	0.0234642	0.0260418	0.0252975
M179T439_POS	Ethyl 3-phenylpropanoate	0.000218407	0.000218407	0.797414	-0.326599	1.05815	0.0288518	C11H14O2	level3.1	[M+H]+	0.95	1	down	NA	M179T439_POS_Ethyl 3-phenylpropanoate	0.955104	ethyl 3-phenylpropanoate	0.0154477	0.0280483	0.0148886	0.0185671	0.0163547	0.0193066	0.0178241	0.019593	0.0190773	0.0153663	0.0200565	0.0158043	0.00884149	0.0152402	0.0169058	0.0188286	0.0295417	0.0223924	0.0183684	0.0310913	0.0230743	0.0209919	0.0176869	0.0237362	0.03327	0.024423	0.0192555	0.021269	0.0234182	0.0234642	0.0260418	0.0252975
M181T247_NEG	Hydroxyphenyllactic acid	0.00021232	0.00021232	3.20148	1.67874	1.55762	0.0289371	C9H10O4	level2	[M-H]-	0.68	0.9702	up	C03672	M181T247_NEG_Hydroxyphenyllactic acid	2.61135	hydroxyphenyllactic acid	0.12848	7.29493e-05	0.0622126	0.110065	0.0618045	0.0635627	0.148454	0.063921	0.106948	0.153081	0.0620818	0.0614943	0.000624311	0.0373858	0.105859	0.0980104	0.0740406	0.140505	0.12945	0.110417	0.0949038	0.0711051	0.186632	0.000897922	0.0885828	0.00204094	0.000706394	0.0933452	0.133951	0.000260967	0.00188312	0.000545147
M117T248_NEG	2-Hydroxy-2-methylbutyric acid	0.000176068	0.000176068	3.9418	1.97886	1.52427	0.0296053	C5H10O3	level2	[M-H]-	0.63	0.9121	up	NA	M117T248_NEG_2-Hydroxy-2-methylbutyric acid	6.81455	2-hydroxy-2-methylbutyric acid	0.222488	0.0017497	0.116697	0.383101	0.0801142	0.182314	0.398694	0.10382	0.227932	0.314182	0.093693	0.104255	0.194705	0.0510889	0.291197	0.24156	0.123285	0.392147	0.775903	0.308912	0.234	0.265819	0.515331	0.00231752	0.20144	0.010968	0.0162519	0.242704	0.333464	0.0152525	0.0120805	0.00879785
M309T481_NEG	13HPOT	0.000892956	0.000892956	0.672871	-0.571599	1.64175	0.0297497	C18H30O4	level3.1	[M-H]-	0.94	0.9744	down	NA	M309T481_NEG_13HPOT	1.44567	13hpot	0.0264803	0.0422168	0.0207665	0.0235402	0.0256139	0.0308226	0.0210436	0.0427895	0.0289355	0.0131118	0.0284663	0.0245882	0.0397656	0.0215741	0.0225217	0.0143515	0.0310142	0.0545953	0.0187723	0.0197396	0.0289081	0.025576	0.019193	0.0214401	0.0472875	0.0543247	0.0299915	0.0433007	0.0261313	0.0226787	0.0264786	0.0195969
M309T481_NEG	9HPOT	0.000892956	0.000892956	0.672871	-0.571599	1.64175	0.0297497	C18H30O4	level3.1	[M-H]-	0.94	0.9744	down	NA	M309T481_NEG_9HPOT	1.44567	9hpot	0.0264803	0.0422168	0.0207665	0.0235402	0.0256139	0.0308226	0.0210436	0.0427895	0.0289355	0.0131118	0.0284663	0.0245882	0.0397656	0.0215741	0.0225217	0.0143515	0.0310142	0.0545953	0.0187723	0.0197396	0.0289081	0.025576	0.019193	0.0214401	0.0472875	0.0543247	0.0299915	0.0433007	0.0261313	0.0226787	0.0264786	0.0195969
M309T481_NEG	10-Hydroperoxyoctadeca-8,12,15-trienoate	0.000892956	0.000892956	0.672871	-0.571599	1.64175	0.0297497	C18H30O4	level3.1	[M-H]-	0.94	0.9744	down	NA	M309T481_NEG_10-Hydroperoxyoctadeca-8,12,15-trienoate	1.44567	10-hydroperoxyoctadeca-8,12,15-trienoate	0.0264803	0.0422168	0.0207665	0.0235402	0.0256139	0.0308226	0.0210436	0.0427895	0.0289355	0.0131118	0.0284663	0.0245882	0.0397656	0.0215741	0.0225217	0.0143515	0.0310142	0.0545953	0.0187723	0.0197396	0.0289081	0.025576	0.019193	0.0214401	0.0472875	0.0543247	0.0299915	0.0433007	0.0261313	0.0226787	0.0264786	0.0195969
M309T481_NEG	2HPOT	0.000892956	0.000892956	0.672871	-0.571599	1.64175	0.0297497	C18H30O4	level3.1	[M-H]-	0.9	0.9744	down	NA	M309T481_NEG_2HPOT	1.44567	2hpot	0.0264803	0.0422168	0.0207665	0.0235402	0.0256139	0.0308226	0.0210436	0.0427895	0.0289355	0.0131118	0.0284663	0.0245882	0.0397656	0.0215741	0.0225217	0.0143515	0.0310142	0.0545953	0.0187723	0.0197396	0.0289081	0.025576	0.019193	0.0214401	0.0472875	0.0543247	0.0299915	0.0433007	0.0261313	0.0226787	0.0264786	0.0195969
M309T481_NEG	hydroperoxyoctadeca-(9,11,14)-trienoate	0.000892956	0.000892956	0.672871	-0.571599	1.64175	0.0297497	C18H30O4	level3.1	[M-H]-	0.9	0.9744	down	NA	M309T481_NEG_hydroperoxyoctadeca-(9,11,14)-trienoate	1.44567	hydroperoxyoctadeca-(9,11,14)-trienoate	0.0264803	0.0422168	0.0207665	0.0235402	0.0256139	0.0308226	0.0210436	0.0427895	0.0289355	0.0131118	0.0284663	0.0245882	0.0397656	0.0215741	0.0225217	0.0143515	0.0310142	0.0545953	0.0187723	0.0197396	0.0289081	0.025576	0.019193	0.0214401	0.0472875	0.0543247	0.0299915	0.0433007	0.0261313	0.0226787	0.0264786	0.0195969
M277T470_NEG	6-Paradol	0.0260039	0.0260039	1.11178	0.152872	1.00265	0.0298195	C17H26O3	level3.1	[M-H]-	0.96	1	up	C10482	M277T470_NEG_6-Paradol	2.42309	6-paradol	0.0523932	0.0587304	0.0364753	0.0725139	0.0450722	0.0601317	0.0646278	0.0638164	0.0637978	0.0574084	0.0565031	0.0357	0.0637357	0.045734	0.0553151	0.0592114	0.0623612	0.0472204	0.0646247	0.0616579	0.0607935	0.0682808	0.0705435	0.0583338	0.0741332	0.0535848	0.0473281	0.0485734	0.0455352	0.0541986	0.0481809	0.0509859
M277T470_NEG	Panaxacol	0.0260039	0.0260039	1.11178	0.152872	1.00265	0.0298195	C17H26O3	level3.1	[M-H]-	0.86	0.8514	up	NA	M277T470_NEG_Panaxacol	2.42309	panaxacol	0.0523932	0.0587304	0.0364753	0.0725139	0.0450722	0.0601317	0.0646278	0.0638164	0.0637978	0.0574084	0.0565031	0.0357	0.0637357	0.045734	0.0553151	0.0592114	0.0623612	0.0472204	0.0646247	0.0616579	0.0607935	0.0682808	0.0705435	0.0583338	0.0741332	0.0535848	0.0473281	0.0485734	0.0455352	0.0541986	0.0481809	0.0509859
M480T501_POS	LPE(18:1(9Z)/0:0)	2.30647e-05	2.30647e-05	0.545273	-0.87495	1.21617	0.0302887	C23H46NO7P	level2	[M+H]+	0.74	0.9892	down	NA	M480T501_POS_LPE(18:1(9Z)/0:0)	31.9098	lpe(18:1(9z)/0:0)	0.583136	0.963099	0.486892	0.328023	0.549038	0.261577	0.361814	0.319605	0.296341	0.415848	0.636079	1.33324	0.132882	0.886272	0.533724	0.399771	0.640671	1.23408	0.195421	0.119766	0.361339	0.393179	0.193235	0.996072	0.59243	0.78732	0.841311	0.666858	1.17505	0.63117	1.20692	0.792682
M203T237_NEG	Tryptophan	0.000375965	0.000375965	0.782363	-0.35409	1.64942	0.0311194	C11H12N2O2	level2	[M-H]-	0.65	0.9892	down	C00078/C00525/C00806	M203T237_NEG_Tryptophan	125.987	tryptophan	3.07753	3.08462	1.26571	1.28562	1.69845	3.7966	2.53466	1.74632	3.46434	3.31555	2.26355	1.90002	2.96162	1.85678	2.56537	2.30026	2.45736	2.84542	2.1071	4.02806	3.61206	2.26462	2.1863	2.38855	3.29257	2.42346	3.3332	2.62762	3.55094	3.51292	3.58479	3.42854
M209T287_NEG	Sodium (4-methoxybenzoyloxy)acetate	0.000703046	0.000703046	1.78887	0.839049	1.57204	0.0311479	C10H10O5	level3.1	[M-H]-	0.82	0.9582	up	NA	M209T287_NEG_Sodium (4-methoxybenzoyloxy)acetate	0.558833	sodium (4-methoxybenzoyloxy)acetate	0.0285269	0.00155824	0.0217258	0.0183967	0.0189289	0.0295667	0.0101773	0.0206421	0.00923485	0.0113223	0.0105125	0.00846586	0.00744043	0.0151545	0.0194355	0.0153701	0.00957641	0.00771694	0.0320079	0.0212259	0.0202456	0.0218841	0.0159839	0.00613689	0.0085424	0.007133	0.00770053	0.0133091	0.0253365	0.00610971	0.00689065	0.0041241
M209T287_NEG	4-(2-Hydroxyethoxycarbonyl)benzoate	0.000703046	0.000703046	1.78887	0.839049	1.57204	0.0311479	C10H10O5	level3.1	[M-H]-	0.77	0.9582	up	C21450	M209T287_NEG_4-(2-Hydroxyethoxycarbonyl)benzoate	0.558833	4-(2-hydroxyethoxycarbonyl)benzoate	0.0285269	0.00155824	0.0217258	0.0183967	0.0189289	0.0295667	0.0101773	0.0206421	0.00923485	0.0113223	0.0105125	0.00846586	0.00744043	0.0151545	0.0194355	0.0153701	0.00957641	0.00771694	0.0320079	0.0212259	0.0202456	0.0218841	0.0159839	0.00613689	0.0085424	0.007133	0.00770053	0.0133091	0.0253365	0.00610971	0.00689065	0.0041241
M169T86_POS	Uric acid	0.000439926	0.000439926	0.653779	-0.613125	1.02824	0.0318001	C5H4N4O3	level2	[M+H]+	0.68	0.9754	down	C00366	M169T86_POS_Uric acid	12.9075	uric acid	0.128525	0.365306	0.113548	0.089972	0.166056	0.127574	0.179945	0.151584	0.276971	0.281362	0.481492	0.153743	0.175936	0.19319	0.26423	0.268863	0.273642	0.426206	0.189495	0.289659	0.293704	0.265076	0.258957	0.259472	0.66406	0.420401	0.314278	0.211927	0.329424	0.304628	0.297587	0.350429
M246T247_POS	2-Methylbutyroylcarnitine (C4:0,Me)	0.00169035	0.00169035	0.520912	-0.940889	1.03107	0.0318446	C12H23NO4	level2	[M+H]+	0.75	0.996	down	NA	M246T247_POS_2-Methylbutyroylcarnitine (C4:0,Me)	2.60153	2-methylbutyroylcarnitine (c4:0,me)	0.0292095	0.070684	0.0244011	0.0145277	0.0133385	0.0284396	0.0696197	0.0179929	0.0486864	0.0388763	0.0211201	0.032323	0.0184202	0.0291534	0.0226222	0.034469	0.0595459	0.092933	0.0309367	0.0907542	0.0545112	0.0528387	0.0400082	0.0652698	0.0813407	0.0615804	0.0842664	0.0654331	0.0822034	0.108771	0.158562	0.0525445
M246T247_POS	Isovalerylcarnitine (C5:0)	0.00169035	0.00169035	0.520912	-0.940889	1.03107	0.0318446	C12H23NO4	level2	[M+H]+	0.75	0.9939	down	C20826	M246T247_POS_Isovalerylcarnitine (C5:0)	2.60153	isovalerylcarnitine (c5:0)	0.0292095	0.070684	0.0244011	0.0145277	0.0133385	0.0284396	0.0696197	0.0179929	0.0486864	0.0388763	0.0211201	0.032323	0.0184202	0.0291534	0.0226222	0.034469	0.0595459	0.092933	0.0309367	0.0907542	0.0545112	0.0528387	0.0400082	0.0652698	0.0813407	0.0615804	0.0842664	0.0654331	0.0822034	0.108771	0.158562	0.0525445
M246T247_POS	Valerylcarnitine (C5:0)	0.00169035	0.00169035	0.520912	-0.940889	1.03107	0.0318446	C12H23NO4	level2	[M+H]+	0.75	0.9935	down	NA	M246T247_POS_Valerylcarnitine (C5:0)	2.60153	valerylcarnitine (c5:0)	0.0292095	0.070684	0.0244011	0.0145277	0.0133385	0.0284396	0.0696197	0.0179929	0.0486864	0.0388763	0.0211201	0.032323	0.0184202	0.0291534	0.0226222	0.034469	0.0595459	0.092933	0.0309367	0.0907542	0.0545112	0.0528387	0.0400082	0.0652698	0.0813407	0.0615804	0.0842664	0.0654331	0.0822034	0.108771	0.158562	0.0525445
M159T358_NEG	2-Hydroxyoctanoic acid	0.00215551	0.00215551	0.471689	-1.08409	1.56825	0.0321168	C8H16O3	level2	[M-H]-	0.71	0.9885	down	NA	M159T358_NEG_2-Hydroxyoctanoic acid	0.667036	2-hydroxyoctanoic acid	0.00577034	0.0147345	0.00739633	0.00773968	0.0131361	0.00714121	0.00745785	0.0100025	0.0108916	0.00742114	0.0118001	0.00808909	0.0086448	0.0152881	0.0146978	0.00996397	0.00998956	0.0316787	0.00514256	0.00812246	0.00971524	0.00657085	0.00908896	0.000610894	0.0148243	0.0295606	0.018735	0.00611096	0.0526654	0.0437546	0.0365879	0.000793077
M159T358_NEG	5-Hydroxyvalproic acid	0.00215551	0.00215551	0.471689	-1.08409	1.56825	0.0321168	C8H16O3	level2	[M-H]-	0.7	0.97	down	C16650	M159T358_NEG_5-Hydroxyvalproic acid	0.667036	5-hydroxyvalproic acid	0.00577034	0.0147345	0.00739633	0.00773968	0.0131361	0.00714121	0.00745785	0.0100025	0.0108916	0.00742114	0.0118001	0.00808909	0.0086448	0.0152881	0.0146978	0.00996397	0.00998956	0.0316787	0.00514256	0.00812246	0.00971524	0.00657085	0.00908896	0.000610894	0.0148243	0.0295606	0.018735	0.00611096	0.0526654	0.0437546	0.0365879	0.000793077
M174T327_NEG	Indoleacetic acid	0.0183569	0.0183569	0.532186	-0.909996	1.25149	0.0336425	C10H9NO2	level2	[M-H]-	0.7	0.9655	down	C00954	M174T327_NEG_Indoleacetic acid	0.59395	indoleacetic acid	0.0191287	0.0131829	0.00470007	0.0052843	0.00527604	0.00430623	0.00864746	0.00549539	0.0151288	0.00956093	0.0136677	0.00634983	0.0076186	0.00653834	0.0186981	0.0105093	0.00925549	0.00955124	0.0100111	0.00520844	0.00814061	0.00838229	0.0112157	0.0156235	0.0115499	0.0128726	0.00893574	0.0119435	0.0131286	0.0109422	0.00899942	0.0260975
M350T393_NEG	Sphingosine 1-phosphate (d16:1-P)	0.00268962	0.00268962	0.724396	-0.465149	1.43703	0.0343373	C16H34NO5P	level3.1	[M-H]-	0.97	1	down	C06124	M350T393_NEG_Sphingosine 1-phosphate (d16:1-P)	2.38246	sphingosine 1-phosphate (d16:1-p)	0.0540872	0.0378773	0.0301564	0.0442847	0.0342592	0.0332668	0.0904356	0.029852	0.034957	0.0709666	0.0704161	0.0252043	0.0361424	0.024525	0.0532953	0.0403087	0.0773378	0.0687776	0.0443521	0.0502313	0.0452172	0.0361206	0.0291329	0.0467171	0.0645531	0.0688956	0.0731842	0.0657654	0.0955021	0.0690485	0.0332614	0.0430411
M163T386_POS	Ethyl 4-(methylthio)butyrate	0.000105303	0.000105303	0.7522	-0.410811	1.13005	0.0344876	C7H14O2S	level3.1	[M+H]+	0.94	0.995	down	NA	M163T386_POS_Ethyl 4-(methylthio)butyrate	0.311602	ethyl 4-(methylthio)butyrate	0.00506289	0.0105776	0.00447774	0.00655961	0.00527768	0.00613689	0.00566587	0.00640447	0.0062967	0.00493147	0.0062127	0.00561588	0.00119347	0.00502185	0.00609	0.00599061	0.010493	0.00755545	0.00615421	0.0032407	0.00763919	0.00708749	0.00652561	0.00761769	0.0115173	0.00825031	0.00714842	0.0080175	0.00736152	0.00890702	0.00843702	0.00599856
M163T386_POS	Methyl cinnamate	0.000105303	0.000105303	0.7522	-0.410811	1.13005	0.0344876	C10H10O2	level3.1	[M+H]+	0.8	0.6607	down	C06358	M163T386_POS_Methyl cinnamate	0.311602	methyl cinnamate	0.00506289	0.0105776	0.00447774	0.00655961	0.00527768	0.00613689	0.00566587	0.00640447	0.0062967	0.00493147	0.0062127	0.00561588	0.00119347	0.00502185	0.00609	0.00599061	0.010493	0.00755545	0.00615421	0.0032407	0.00763919	0.00708749	0.00652561	0.00761769	0.0115173	0.00825031	0.00714842	0.0080175	0.00736152	0.00890702	0.00843702	0.00599856
M163T386_POS	Styrylacetic acid	0.000105303	0.000105303	0.7522	-0.410811	1.13005	0.0344876	C10H10O2	level3.1	[M+H]+	0.79	0.6607	down	NA	M163T386_POS_Styrylacetic acid	0.311602	styrylacetic acid	0.00506289	0.0105776	0.00447774	0.00655961	0.00527768	0.00613689	0.00566587	0.00640447	0.0062967	0.00493147	0.0062127	0.00561588	0.00119347	0.00502185	0.00609	0.00599061	0.010493	0.00755545	0.00615421	0.0032407	0.00763919	0.00708749	0.00652561	0.00761769	0.0115173	0.00825031	0.00714842	0.0080175	0.00736152	0.00890702	0.00843702	0.00599856
M163T386_POS	Cinnamyl formate	0.000105303	0.000105303	0.7522	-0.410811	1.13005	0.0344876	C10H10O2	level3.1	[M+H]+	0.72	0.5664	down	NA	M163T386_POS_Cinnamyl formate	0.311602	cinnamyl formate	0.00506289	0.0105776	0.00447774	0.00655961	0.00527768	0.00613689	0.00566587	0.00640447	0.0062967	0.00493147	0.0062127	0.00561588	0.00119347	0.00502185	0.00609	0.00599061	0.010493	0.00755545	0.00615421	0.0032407	0.00763919	0.00708749	0.00652561	0.00761769	0.0115173	0.00825031	0.00714842	0.0080175	0.00736152	0.00890702	0.00843702	0.00599856
M163T386_POS	Allyl benzoate	0.000105303	0.000105303	0.7522	-0.410811	1.13005	0.0344876	C10H10O2	level3.1	[M+H]+	0.72	0.5664	down	NA	M163T386_POS_Allyl benzoate	0.311602	allyl benzoate	0.00506289	0.0105776	0.00447774	0.00655961	0.00527768	0.00613689	0.00566587	0.00640447	0.0062967	0.00493147	0.0062127	0.00561588	0.00119347	0.00502185	0.00609	0.00599061	0.010493	0.00755545	0.00615421	0.0032407	0.00763919	0.00708749	0.00652561	0.00761769	0.0115173	0.00825031	0.00714842	0.0080175	0.00736152	0.00890702	0.00843702	0.00599856
M167T465_POS	Ethyl 4-hydroxybenzoate	0.000107907	0.000107907	0.786616	-0.346269	1.11519	0.0370537	C9H10O3	level2	[M+H]+	0.68	0.9332	down	NA	M167T465_POS_Ethyl 4-hydroxybenzoate	3.70125	ethyl 4-hydroxybenzoate	0.0611639	0.10855	0.0551396	0.0739318	0.0623511	0.0747901	0.0672031	0.0718128	0.0777334	0.059982	0.0777446	0.0581647	0.0389244	0.0565834	0.0609047	0.0690998	0.123753	0.084063	0.0750376	0.107752	0.084128	0.087609	0.0663925	0.094439	0.129428	0.101396	0.0771277	0.0854007	0.0877794	0.100947	0.103609	0.0963319
M167T465_POS	2-Phenyllactic acid	0.000107907	0.000107907	0.786616	-0.346269	1.11519	0.0370537	C9H10O3	level2	[M+H]+	0.66	0.9057	down	C05584	M167T465_POS_2-Phenyllactic acid	3.70125	2-phenyllactic acid	0.0611639	0.10855	0.0551396	0.0739318	0.0623511	0.0747901	0.0672031	0.0718128	0.0777334	0.059982	0.0777446	0.0581647	0.0389244	0.0565834	0.0609047	0.0690998	0.123753	0.084063	0.0750376	0.107752	0.084128	0.087609	0.0663925	0.094439	0.129428	0.101396	0.0771277	0.0854007	0.0877794	0.100947	0.103609	0.0963319
M167T465_POS	4-Ethoxybenzoic acid	0.000107907	0.000107907	0.786616	-0.346269	1.11519	0.0370537	C9H10O3	level2	[M+H]+	0.64	0.8666	down	NA	M167T465_POS_4-Ethoxybenzoic acid	3.70125	4-ethoxybenzoic acid	0.0611639	0.10855	0.0551396	0.0739318	0.0623511	0.0747901	0.0672031	0.0718128	0.0777334	0.059982	0.0777446	0.0581647	0.0389244	0.0565834	0.0609047	0.0690998	0.123753	0.084063	0.0750376	0.107752	0.084128	0.087609	0.0663925	0.094439	0.129428	0.101396	0.0771277	0.0854007	0.0877794	0.100947	0.103609	0.0963319
M167T465_POS	Ethyl 3-hydroxybenzoate	0.000107907	0.000107907	0.786616	-0.346269	1.11519	0.0370537	C9H10O3	level2	[M+H]+	0.62	0.8161	down	NA	M167T465_POS_Ethyl 3-hydroxybenzoate	3.70125	ethyl 3-hydroxybenzoate	0.0611639	0.10855	0.0551396	0.0739318	0.0623511	0.0747901	0.0672031	0.0718128	0.0777334	0.059982	0.0777446	0.0581647	0.0389244	0.0565834	0.0609047	0.0690998	0.123753	0.084063	0.0750376	0.107752	0.084128	0.087609	0.0663925	0.094439	0.129428	0.101396	0.0771277	0.0854007	0.0877794	0.100947	0.103609	0.0963319
M357T366_NEG	Succinyldisalicylic acid	0.00216478	0.00216478	1.28033	0.356516	1.41593	0.0372433	C18H14O8	level3.1	[M-H]-	0.83	1	up	NA	M357T366_NEG_Succinyldisalicylic acid	0.514106	succinyldisalicylic acid	0.0122086	0.0151702	0.0128807	0.0221845	0.0107041	0.0129387	0.0117188	0.0141788	0.0105922	0.0172858	0.012947	0.00850038	0.00918715	0.00981744	0.0143373	0.0119453	0.00981608	0.00904737	0.0230465	0.011843	0.0120623	0.014925	0.0123743	0.0117027	0.0107068	0.0119736	0.00761746	0.0100416	0.0117054	0.0111378	0.00988329	0.0105261
M297T505_NEG	9-Oxooctadecanoic acid	0.00557332	0.00557332	1.49332	0.578525	1.21814	0.0376779	C18H34O3	level2	[M-H]-	0.73	0.9959	up	NA	M297T505_NEG_9-Oxooctadecanoic acid	6.79182	9-oxooctadecanoic acid	0.281988	0.0917164	0.188563	0.210106	0.124806	0.14545	0.161004	0.140882	0.194319	0.167815	0.114235	0.0508745	0.160701	0.113251	0.204994	0.293239	0.193163	0.0861203	0.377923	0.258649	0.143445	0.194606	0.294557	0.166797	0.123752	0.109305	0.0999534	0.308636	0.0805163	0.115613	0.228438	0.1611
M151T397_POS	Ethyl benzoate	3.65627e-06	3.65627e-06	0.736816	-0.440624	1.3086	0.0420299	C9H10O2	level3.1	[M+H]+	0.97	0.9566	down	C01839	M151T397_POS_Ethyl benzoate	0.228723	ethyl benzoate	0.00371899	0.00625347	0.00357258	0.00487237	0.00366784	0.00448234	0.00426782	0.00418315	0.00490252	0.00394311	0.00429938	0.00348669	0.00250286	0.00365371	0.004124	0.00497732	0.00693726	0.00581141	0.00430543	0.00168092	0.00537133	0.00557628	0.00456782	0.00617325	0.00820907	0.0064822	0.00512178	0.00611796	0.00478634	0.00715107	0.00582493	0.00623996
M151T397_POS	Phenylpropanoate	3.65627e-06	3.65627e-06	0.736816	-0.440624	1.3086	0.0420299	C9H10O2	level3.1	[M+H]+	0.93	1	down	C05629	M151T397_POS_Phenylpropanoate	0.228723	phenylpropanoate	0.00371899	0.00625347	0.00357258	0.00487237	0.00366784	0.00448234	0.00426782	0.00418315	0.00490252	0.00394311	0.00429938	0.00348669	0.00250286	0.00365371	0.004124	0.00497732	0.00693726	0.00581141	0.00430543	0.00168092	0.00537133	0.00557628	0.00456782	0.00617325	0.00820907	0.0064822	0.00512178	0.00611796	0.00478634	0.00715107	0.00582493	0.00623996
M328T540_POS	3-Amino-2-methoxynonadec-5-en-4-ol	0.000151315	0.000151315	0.780953	-0.356692	1.09271	0.0426108	C20H41NO2	level3.1	[M+H]+	0.94	0.9408	down	NA	M328T540_POS_3-Amino-2-methoxynonadec-5-en-4-ol	0.544784	3-amino-2-methoxynonadec-5-en-4-ol	0.00903514	0.0159117	0.00808382	0.0117922	0.0102651	0.0102498	0.00985282	0.0100227	0.0101235	0.00769212	0.0108204	0.0101508	0.00524881	0.00809826	0.00960143	0.00950316	0.0176805	0.0123001	0.00970995	0.0174592	0.0130033	0.0124749	0.0115543	0.0129195	0.0197698	0.0120347	0.0116199	0.0113238	0.0114071	0.0148451	0.0138433	0.01305
M328T540_POS	N,N-Dimethylsphing-4-enine	0.000151315	0.000151315	0.780953	-0.356692	1.09271	0.0426108	C20H41NO2	level3.1	[M+H]+	0.92	0.9408	down	C13914	M328T540_POS_N,N-Dimethylsphing-4-enine	0.544784	n,n-dimethylsphing-4-enine	0.00903514	0.0159117	0.00808382	0.0117922	0.0102651	0.0102498	0.00985282	0.0100227	0.0101235	0.00769212	0.0108204	0.0101508	0.00524881	0.00809826	0.00960143	0.00950316	0.0176805	0.0123001	0.00970995	0.0174592	0.0130033	0.0124749	0.0115543	0.0129195	0.0197698	0.0120347	0.0116199	0.0113238	0.0114071	0.0148451	0.0138433	0.01305
M328T540_POS	N-(1-Hydroxyethyl)octadecanamide	0.000151315	0.000151315	0.780953	-0.356692	1.09271	0.0426108	C20H41NO2	level3.1	[M+H]+	0.92	1	down	NA	M328T540_POS_N-(1-Hydroxyethyl)octadecanamide	0.544784	n-(1-hydroxyethyl)octadecanamide	0.00903514	0.0159117	0.00808382	0.0117922	0.0102651	0.0102498	0.00985282	0.0100227	0.0101235	0.00769212	0.0108204	0.0101508	0.00524881	0.00809826	0.00960143	0.00950316	0.0176805	0.0123001	0.00970995	0.0174592	0.0130033	0.0124749	0.0115543	0.0129195	0.0197698	0.0120347	0.0116199	0.0113238	0.0114071	0.0148451	0.0138433	0.01305
M308T68_NEG	N-Acetylneuraminic acid	0.000914953	0.000914953	1.27581	0.351411	1.5605	0.0433482	C11H19NO9	level2	[M-H]-	0.72	0.948	up	C19910/C19909/C00270	M308T68_NEG_N-Acetylneuraminic acid	0.727135	n-acetylneuraminic acid	0.0169574	0.0115487	0.0109139	0.0244036	0.0175126	0.0151528	0.0213643	0.0238325	0.0185308	0.0245714	0.0194098	0.0109567	0.0187753	0.010693	0.0188831	0.0237539	0.0112888	0.0145936	0.0193177	0.0192505	0.0205735	0.0266526	0.0200118	0.0208915	0.0193395	0.0126019	0.0127715	0.0154342	0.012924	0.0140543	0.0149299	0.0123313
M263T371_NEG	gamma-CEHC (gamma-Carboxyethyl hydrochroman)	0.000786853	0.000786853	0.580769	-0.783963	1.85023	0.0443942	C15H20O4	level2	[M-H]-	0.72	0.959	down	NA	M263T371_NEG_gamma-CEHC (gamma-Carboxyethyl hydrochroman)	1.31047	gamma-cehc (gamma-carboxyethyl hydrochroman)	0.0248859	0.0501651	0.0127413	0.0115482	0.023448	0.00900674	0.0242237	0.0149417	0.0243761	0.0190343	0.0100945	0.0331643	0.0186686	0.0216581	0.0175625	0.00755343	0.02217	0.0834079	0.00610066	0.0184679	0.0201903	0.018215	0.0221851	0.0243969	0.0199399	0.0686859	0.0244298	0.0262591	0.0315635	0.0363807	0.0443662	0.03112
M180T175_NEG	Tyrosine	0.00781416	0.00781416	0.783968	-0.351133	1.45023	0.0446697	C9H11NO3	level2	[M-H]-	0.68	0.9699	down	C00082/C01536	M180T175_NEG_Tyrosine	11.3304	tyrosine	0.388609	0.269275	0.141784	0.08491	0.170549	0.250553	0.341472	0.150495	0.268842	0.165932	0.263485	0.219513	0.253152	0.220055	0.27664	0.186224	0.231603	0.329248	0.147445	0.328885	0.302487	0.127941	0.108927	0.264266	0.275743	0.183824	0.377268	0.279309	0.399008	0.398725	0.355394	0.274156
M180T175_NEG	3-Amino-3-(4-hydroxyphenyl)propanoic acid	0.00781416	0.00781416	0.783968	-0.351133	1.45023	0.0446697	C9H11NO3	level2	[M-H]-	0.67	0.9385	down	C04368	M180T175_NEG_3-Amino-3-(4-hydroxyphenyl)propanoic acid	11.3304	3-amino-3-(4-hydroxyphenyl)propanoic acid	0.388609	0.269275	0.141784	0.08491	0.170549	0.250553	0.341472	0.150495	0.268842	0.165932	0.263485	0.219513	0.253152	0.220055	0.27664	0.186224	0.231603	0.329248	0.147445	0.328885	0.302487	0.127941	0.108927	0.264266	0.275743	0.183824	0.377268	0.279309	0.399008	0.398725	0.355394	0.274156
M218T211_POS	Propionylcarnitine (C3:0)	0.00187028	0.00187028	0.615776	-0.699522	1.00799	0.0450567	C10H19NO4	level2	[M+H]+	0.75	0.9988	down	C03017	M218T211_POS_Propionylcarnitine (C3:0)	7.38543	propionylcarnitine (c3:0)	0.161573	0.180619	0.102022	0.0764051	0.0819822	0.103456	0.159321	0.0606949	0.181505	0.163216	0.0966993	0.0880317	0.0803759	0.179903	0.104784	0.0983801	0.150216	0.197367	0.0584236	0.222546	0.140947	0.162874	0.0875299	0.199447	0.243262	0.106188	0.298086	0.177584	0.228586	0.292389	0.341058	0.1737
M457T651_POS	beta-Sitosterol acetate	2.82811e-05	2.82811e-05	0.751822	-0.411537	1.17449	0.0462167	C31H52O2	level3.1	[M+H]+	0.86	0.9816	down	NA	M457T651_POS_beta-Sitosterol acetate	1.45764	beta-sitosterol acetate	0.0245378	0.0479093	0.0239392	0.0344498	0.0242497	0.0306145	0.0292319	0.0282359	0.0303955	0.0251086	0.0351222	0.026351	0.0144803	0.0269368	0.0274465	0.0204382	0.0230431	0.0332857	0.0303297	0.0460281	0.0111466	0.0285905	0.0306276	0.0388458	0.0536296	0.0403379	0.0355424	0.0347611	0.0348421	0.0451904	0.0403902	0.0388433
M457T651_POS	cholesteryl butanoate	2.82811e-05	2.82811e-05	0.751822	-0.411537	1.17449	0.0462167	C31H52O2	level3.1	[M+H]+	0.68	0.588	down	NA	M457T651_POS_cholesteryl butanoate	1.45764	cholesteryl butanoate	0.0245378	0.0479093	0.0239392	0.0344498	0.0242497	0.0306145	0.0292319	0.0282359	0.0303955	0.0251086	0.0351222	0.026351	0.0144803	0.0269368	0.0274465	0.0204382	0.0230431	0.0332857	0.0303297	0.0460281	0.0111466	0.0285905	0.0306276	0.0388458	0.0536296	0.0403379	0.0355424	0.0347611	0.0348421	0.0451904	0.0403902	0.0388433
M349T628_NEG	Tetrahydrocorticosterone	0.000136611	0.000136611	1.51191	0.596376	1.6642	0.0481339	C21H34O4	level2	[M-H]-	0.5	0.8037	up	C05476	M349T628_NEG_Tetrahydrocorticosterone	4.70225	tetrahydrocorticosterone	0.126956	0.0731813	0.123294	0.151772	0.0641226	0.122001	0.126131	0.167253	0.149343	0.0970103	0.118345	0.0324397	0.102499	0.0854068	0.138079	0.160226	0.193744	0.0747698	0.156793	0.183813	0.151514	0.157129	0.175525	0.10006	0.131859	0.0561939	0.0788401	0.114412	0.0665742	0.0919073	0.0727652	0.12321
M480T497_NEG	2-acyl-sn-glycero-3-phosphoethanolamine (n-C18:0)	0.000113017	0.000113017	0.813083	-0.298526	1.78275	0.0490294	C23H48NO7P	level3.1	[M-H]-	0.96	0.9962	down	C05973	M480T497_NEG_2-acyl-sn-glycero-3-phosphoethanolamine (n-C18:0)	131.877	2-acyl-sn-glycero-3-phosphoethanolamine (n-c18:0)	2.9901	3.37512	1.99092	2.30443	2.10627	2.2969	3.64394	1.78795	2.67791	4.16335	3.56794	2.31195	2.31959	2.04324	2.56569	2.21161	3.17895	3.49544	2.59533	2.85016	2.84902	3.03947	1.60721	3.15517	3.25401	3.6238	3.28623	3.30353	3.7048	3.07779	3.0908	3.34977
M480T497_NEG	sn-glycero-3-phospho-N-(stearoyl)ethanolamine	0.000113017	0.000113017	0.813083	-0.298526	1.78275	0.0490294	C23H48NO7P	level3.1	[M-H]-	0.95	0.9962	down	NA	M480T497_NEG_sn-glycero-3-phospho-N-(stearoyl)ethanolamine	131.877	sn-glycero-3-phospho-n-(stearoyl)ethanolamine	2.9901	3.37512	1.99092	2.30443	2.10627	2.2969	3.64394	1.78795	2.67791	4.16335	3.56794	2.31195	2.31959	2.04324	2.56569	2.21161	3.17895	3.49544	2.59533	2.85016	2.84902	3.03947	1.60721	3.15517	3.25401	3.6238	3.28623	3.30353	3.7048	3.07779	3.0908	3.34977
M480T497_NEG	1-Octadecanoyl-sn-glycero-3-phosphoethanolamine	0.000113017	0.000113017	0.813083	-0.298526	1.78275	0.0490294	C23H48NO7P	level3.1	[M-H]-	0.85	0.7843	down	C21484	M480T497_NEG_1-Octadecanoyl-sn-glycero-3-phosphoethanolamine	131.877	1-octadecanoyl-sn-glycero-3-phosphoethanolamine	2.9901	3.37512	1.99092	2.30443	2.10627	2.2969	3.64394	1.78795	2.67791	4.16335	3.56794	2.31195	2.31959	2.04324	2.56569	2.21161	3.17895	3.49544	2.59533	2.85016	2.84902	3.03947	1.60721	3.15517	3.25401	3.6238	3.28623	3.30353	3.7048	3.07779	3.0908	3.34977
M328T252_POS	3-Hydroxydeca-4,6-dienoylcarnitine	4.77072e-10	4.77072e-10	1188.96	10.2155	1.69934	0.0496244	C17H29NO5	level3.1	[M+H]+	0.62	0.5679	up	NA	M328T252_POS_3-Hydroxydeca-4,6-dienoylcarnitine	95.3166	3-hydroxydeca-4,6-dienoylcarnitine	4.47006	0.00766213	5.04693	5.38597	4.21201	5.06831	4.17263	5.49107	4.72097	3.95624	3.42667	4.43962	3.98921	4.44683	4.8618	4.89227	0.00552694	0.00231287	4.80392	5.57113	5.18604	5.47752	5.61165	0.0035488	0.00614066	0.00187641	0.00177774	0.00280749	0.00480917	0.00230692	0.00731485	0.00222156
M370T568_POS	N-palmitoyl-leucine	0.000581937	0.000581937	0.657881	-0.604102	1.03295	0.0505173	C22H43NO3	level3.1	[M+H]+	0.76	0.5345	down	NA	M370T568_POS_N-palmitoyl-leucine	1.19279	n-palmitoyl-leucine	0.0154108	0.0319157	0.0131675	0.016994	0.0139211	0.0186459	0.016832	0.0177013	0.0187603	0.0155558	0.0206259	0.0117569	0.00923463	0.0158344	0.0166697	0.0221391	0.0693737	0.0360475	0.0185059	0.0259037	0.0166566	0.0198043	0.0199148	0.0448549	0.0386199	0.0303576	0.0324509	0.0377462	0.0262178	0.0413293	0.0353363	0.0303066
M370T568_POS	N-Palmitoyl Isoleucine	0.000581937	0.000581937	0.657881	-0.604102	1.03295	0.0505173	C22H43NO3	level3.1	[M+H]+	0.75	0.5345	down	NA	M370T568_POS_N-Palmitoyl Isoleucine	1.19279	n-palmitoyl isoleucine	0.0154108	0.0319157	0.0131675	0.016994	0.0139211	0.0186459	0.016832	0.0177013	0.0187603	0.0155558	0.0206259	0.0117569	0.00923463	0.0158344	0.0166697	0.0221391	0.0693737	0.0360475	0.0185059	0.0259037	0.0166566	0.0198043	0.0199148	0.0448549	0.0386199	0.0303576	0.0324509	0.0377462	0.0262178	0.0413293	0.0353363	0.0303066
M370T568_POS	N-Stearoyl GABA	0.000581937	0.000581937	0.657881	-0.604102	1.03295	0.0505173	C22H43NO3	level3.1	[M+H]+	0.74	0.5345	down	NA	M370T568_POS_N-Stearoyl GABA	1.19279	n-stearoyl gaba	0.0154108	0.0319157	0.0131675	0.016994	0.0139211	0.0186459	0.016832	0.0177013	0.0187603	0.0155558	0.0206259	0.0117569	0.00923463	0.0158344	0.0166697	0.0221391	0.0693737	0.0360475	0.0185059	0.0259037	0.0166566	0.0198043	0.0199148	0.0448549	0.0386199	0.0303576	0.0324509	0.0377462	0.0262178	0.0413293	0.0353363	0.0303066
M337T430_NEG	5,6-DHET	0.0110223	0.0110223	0.242877	-2.0417	1.47183	0.0516558	C20H34O4	level3.1	[M-H]-	0.71	0.6259	down	C14772	M337T430_NEG_5,6-DHET	2.27919	5,6-dhet	0.0122808	0.021643	0.0135749	0.00091687	0.127242	0.00641073	0.00934281	0.0192237	0.00632305	0.000843921	0.00361584	0.00451261	0.001555	0.00741976	0.00136394	0.00337997	0.0034791	0.248612	0.000458101	0.0060638	0.00228935	0.00678045	0.00478137	0.00224995	0.00608879	0.0289036	0.369989	0.135181	0.0701677	0.011512	0.0169428	0.0150858
M249T505_POS	Dimethylbenzyl carbinyl hexanoate	0.000478197	0.000478197	0.810794	-0.302593	1.01261	0.0526886	C16H24O2	level3.1	[M+H]+	0.86	0.8314	down	NA	M249T505_POS_Dimethylbenzyl carbinyl hexanoate	2.84523	dimethylbenzyl carbinyl hexanoate	0.0485201	0.0869704	0.0429537	0.0592024	0.0509942	0.0564414	0.0533041	0.0575533	0.0588942	0.0457909	0.0539226	0.0468175	0.0284347	0.0468219	0.0514571	0.0550364	0.101779	0.0655399	0.0565408	0.06755	0.0689038	0.0636466	0.0595702	0.0764661	0.100906	0.0750593	0.0607791	0.0711516	0.0675676	0.078005	0.0734093	0.0716181
M249T505_POS	Octyl phenylacetate	0.000478197	0.000478197	0.810794	-0.302593	1.01261	0.0526886	C16H24O2	level3.1	[M+H]+	0.85	0.8314	down	NA	M249T505_POS_Octyl phenylacetate	2.84523	octyl phenylacetate	0.0485201	0.0869704	0.0429537	0.0592024	0.0509942	0.0564414	0.0533041	0.0575533	0.0588942	0.0457909	0.0539226	0.0468175	0.0284347	0.0468219	0.0514571	0.0550364	0.101779	0.0655399	0.0565408	0.06755	0.0689038	0.0636466	0.0595702	0.0764661	0.100906	0.0750593	0.0607791	0.0711516	0.0675676	0.078005	0.0734093	0.0716181
M249T505_POS	2-Phenylethyl octanoate	0.000478197	0.000478197	0.810794	-0.302593	1.01261	0.0526886	C16H24O2	level3.1	[M+H]+	0.85	0.8314	down	NA	M249T505_POS_2-Phenylethyl octanoate	2.84523	2-phenylethyl octanoate	0.0485201	0.0869704	0.0429537	0.0592024	0.0509942	0.0564414	0.0533041	0.0575533	0.0588942	0.0457909	0.0539226	0.0468175	0.0284347	0.0468219	0.0514571	0.0550364	0.101779	0.0655399	0.0565408	0.06755	0.0689038	0.0636466	0.0595702	0.0764661	0.100906	0.0750593	0.0607791	0.0711516	0.0675676	0.078005	0.0734093	0.0716181
M249T505_POS	hexadecatetra-4,7,10,13-enoate	0.000478197	0.000478197	0.810794	-0.302593	1.01261	0.0526886	C16H24O2	level3.1	[M+H]+	0.67	0.5045	down	NA	M249T505_POS_hexadecatetra-4,7,10,13-enoate	2.84523	hexadecatetra-4,7,10,13-enoate	0.0485201	0.0869704	0.0429537	0.0592024	0.0509942	0.0564414	0.0533041	0.0575533	0.0588942	0.0457909	0.0539226	0.0468175	0.0284347	0.0468219	0.0514571	0.0550364	0.101779	0.0655399	0.0565408	0.06755	0.0689038	0.0636466	0.0595702	0.0764661	0.100906	0.0750593	0.0607791	0.0711516	0.0675676	0.078005	0.0734093	0.0716181
M387T427_NEG	3,6-Dioxo-5alpha-cholan-24-oic acid	0.0128768	0.0128768	0.667499	-0.583162	1.38754	0.0528345	C24H36O4	level2	[M-H]-	0.69	0.9999	down	NA	M387T427_NEG_3,6-Dioxo-5alpha-cholan-24-oic acid	0.478802	3,6-dioxo-5alpha-cholan-24-oic acid	0.00881033	0.0093858	0.00429533	0.00219464	0.0122664	0.00584583	0.0099415	0.0163084	0.00724517	0.0103878	0.00939033	0.00672313	0.00569422	0.00497448	0.0138508	0.00618779	0.0171281	0.0234166	0.00317264	0.0105291	0.00771436	0.00354434	0.00391591	0.0100255	0.00665994	0.00772048	0.0172476	0.0190989	0.029781	0.00911949	0.00493246	0.0160714
M344T395_POS	8-Methylundecanoylcarnitine	5.1371e-06	5.1371e-06	0.725536	-0.462881	1.29095	0.0528347	C19H37NO4	level3.1	[M+H]+	0.73	0.5867	down	NA	M344T395_POS_8-Methylundecanoylcarnitine	1.82335	8-methylundecanoylcarnitine	0.0312433	0.0520764	0.028528	0.0360746	0.0316369	0.0360946	0.0361261	0.0347938	0.0374658	0.0296017	0.0391437	0.0292193	0.0186848	0.0269668	0.031001	0.0364728	0.0596711	0.0436278	0.0364451	0.00674136	0.041392	0.0440569	0.0337199	0.0478504	0.0668345	0.0537627	0.042163	0.0471395	0.0458216	0.0508691	0.0540175	0.0508333
M272T375_POS	Undecanoylcholine [M]	0.000247917	0.000247917	0.786763	-0.346	1.07789	0.0534362	C16H33NO2	level3.1	[M+H]+	0.92	1	down	NA	M272T375_POS_Undecanoylcholine [M]	0.637512	undecanoylcholine [m]	0.0109849	0.0195525	0.0105643	0.0122703	0.0113523	0.0120733	0.0118886	0.0131639	0.0148022	0.0105371	0.0130185	0.0111063	0.0064686	0.0107902	0.0117123	0.0126528	0.0222711	0.0162729	0.0123439	0.00607842	0.0155066	0.01518	0.0115327	0.0174695	0.0225765	0.0186301	0.0143014	0.0156993	0.0148427	0.0177034	0.0179768	0.0169375
M272T375_POS	Hexadecasphingosine	0.000247917	0.000247917	0.786763	-0.346	1.07789	0.0534362	C16H33NO2	level3.1	[M+H]+	0.78	1	down	NA	M272T375_POS_Hexadecasphingosine	0.637512	hexadecasphingosine	0.0109849	0.0195525	0.0105643	0.0122703	0.0113523	0.0120733	0.0118886	0.0131639	0.0148022	0.0105371	0.0130185	0.0111063	0.0064686	0.0107902	0.0117123	0.0126528	0.0222711	0.0162729	0.0123439	0.00607842	0.0155066	0.01518	0.0115327	0.0174695	0.0225765	0.0186301	0.0143014	0.0156993	0.0148427	0.0177034	0.0179768	0.0169375
M272T375_POS	myristoyl ethanolamide	0.000247917	0.000247917	0.786763	-0.346	1.07789	0.0534362	C16H33NO2	level3.1	[M+H]+	0.75	1	down	NA	M272T375_POS_myristoyl ethanolamide	0.637512	myristoyl ethanolamide	0.0109849	0.0195525	0.0105643	0.0122703	0.0113523	0.0120733	0.0118886	0.0131639	0.0148022	0.0105371	0.0130185	0.0111063	0.0064686	0.0107902	0.0117123	0.0126528	0.0222711	0.0162729	0.0123439	0.00607842	0.0155066	0.01518	0.0115327	0.0174695	0.0225765	0.0186301	0.0143014	0.0156993	0.0148427	0.0177034	0.0179768	0.0169375
M544T497_NEG	LysoPC(20:3(5Z,8Z,11Z)/0:0)	7.75601e-05	7.75601e-05	0.796848	-0.327623	1.756	0.0537294	C28H52NO7P	level3.1	[M-H]-	0.97	0.9996	down	NA	M544T497_NEG_LysoPC(20:3(5Z,8Z,11Z)/0:0)	4.8571	lysopc(20:3(5z,8z,11z)/0:0)	0.103159	0.127084	0.0652589	0.0889014	0.0723302	0.0806765	0.153548	0.0683429	0.0959775	0.140253	0.136668	0.0902768	0.0730574	0.0677684	0.0914372	0.0861239	0.118568	0.117874	0.103987	0.100883	0.10441	0.108693	0.0603936	0.118525	0.132577	0.131164	0.121101	0.11273	0.138306	0.112931	0.125957	0.132775
M544T497_NEG	LysoPC(20:3(8Z,11Z,14Z)/0:0)	7.75601e-05	7.75601e-05	0.796848	-0.327623	1.756	0.0537294	C28H52NO7P	level3.1	[M-H]-	0.97	0.9996	down	NA	M544T497_NEG_LysoPC(20:3(8Z,11Z,14Z)/0:0)	4.8571	lysopc(20:3(8z,11z,14z)/0:0)	0.103159	0.127084	0.0652589	0.0889014	0.0723302	0.0806765	0.153548	0.0683429	0.0959775	0.140253	0.136668	0.0902768	0.0730574	0.0677684	0.0914372	0.0861239	0.118568	0.117874	0.103987	0.100883	0.10441	0.108693	0.0603936	0.118525	0.132577	0.131164	0.121101	0.11273	0.138306	0.112931	0.125957	0.132775
M330T299_POS	6-Keto-decanoylcarnitine	0.00045794	0.00045794	0.663599	-0.591617	1.1269	0.0542433	C17H31NO5	level3.1	[M+H]+	0.95	0.998	down	NA	M330T299_POS_6-Keto-decanoylcarnitine	0.470031	6-keto-decanoylcarnitine	0.00646438	0.010543	0.00925937	0.0124211	0.00954973	0.00591096	0.0136523	0.00883002	0.0116855	0.00565259	0.00531519	0.00728742	0.00390636	0.007412	0.00813858	0.00701189	0.0119688	0.0106323	0.010594	0.00557842	0.00736546	0.00828325	0.0105201	0.0103848	0.0228232	0.00991605	0.0111984	0.0142656	0.0102236	0.00839606	0.014374	0.00977071
M146T236_POS	Indole-3-carboxaldehyde	5.61897e-10	5.61897e-10	0.516612	-0.952847	1.59559	0.0543072	C9H7NO	level2	[M+H]+	0.7	0.965	down	C00294/C00954/C08493	M146T236_POS_Indole-3-carboxaldehyde	7.07077	indole-3-carboxaldehyde	0.104801	0.220248	0.0499319	0.0552627	0.0820373	0.124097	0.0977063	0.0654206	0.128274	0.100263	0.0995014	0.0890467	0.0618125	0.0723211	0.0972392	0.087974	0.208719	0.189204	0.0761158	0.199516	0.136668	0.101473	0.0693255	0.188965	0.230437	0.164598	0.202829	0.175529	0.24365	0.292961	0.269408	0.227611
M251T452_POS	2-methylpropyl 2-benzyl-3-hydroxybutanoate	5.71264e-08	5.71264e-08	0.403656	-1.3088	1.49154	0.056185	C15H22O3	level3.1	[M+H]+	0.9	0.8196	down	NA	M251T452_POS_2-methylpropyl 2-benzyl-3-hydroxybutanoate	0.641262	2-methylpropyl 2-benzyl-3-hydroxybutanoate	0.00519083	0.0127913	0.00553377	0.0059835	0.00442463	0.00632779	0.0063386	0.00680055	0.00636278	0.00549376	0.00608117	0.00508884	0.00368315	0.00538021	0.00555544	0.00645322	0.0307347	0.0175567	0.00693324	0.00964356	0.0063813	0.00606218	0.00646996	0.0279865	0.0124257	0.0198368	0.0170082	0.0317163	0.0239443	0.0299828	0.028848	0.0228664
M251T452_POS	Ethylhexyl salicylate	5.71264e-08	5.71264e-08	0.403656	-1.3088	1.49154	0.056185	C15H22O3	level3.1	[M+H]+	0.88	0.8196	down	NA	M251T452_POS_Ethylhexyl salicylate	0.641262	ethylhexyl salicylate	0.00519083	0.0127913	0.00553377	0.0059835	0.00442463	0.00632779	0.0063386	0.00680055	0.00636278	0.00549376	0.00608117	0.00508884	0.00368315	0.00538021	0.00555544	0.00645322	0.0307347	0.0175567	0.00693324	0.00964356	0.0063813	0.00606218	0.00646996	0.0279865	0.0124257	0.0198368	0.0170082	0.0317163	0.0239443	0.0299828	0.028848	0.0228664
M251T452_POS	2-Ethylhexyl-4-hydroxybenzoate	5.71264e-08	5.71264e-08	0.403656	-1.3088	1.49154	0.056185	C15H22O3	level3.1	[M+H]+	0.87	0.8196	down	C14716	M251T452_POS_2-Ethylhexyl-4-hydroxybenzoate	0.641262	2-ethylhexyl-4-hydroxybenzoate	0.00519083	0.0127913	0.00553377	0.0059835	0.00442463	0.00632779	0.0063386	0.00680055	0.00636278	0.00549376	0.00608117	0.00508884	0.00368315	0.00538021	0.00555544	0.00645322	0.0307347	0.0175567	0.00693324	0.00964356	0.0063813	0.00606218	0.00646996	0.0279865	0.0124257	0.0198368	0.0170082	0.0317163	0.0239443	0.0299828	0.028848	0.0228664
M212T322_NEG	Indoxyl sulfate	0.00875031	0.00875031	0.63078	-0.664791	1.23316	0.0570662	C8H7NO4S	level2	[M-H]-	0.71	0.9946	down	NA	M212T322_NEG_Indoxyl sulfate	11.8456	indoxyl sulfate	0.323813	0.221616	0.0861918	0.101483	0.0265275	0.194892	0.163791	0.124327	0.219746	0.601738	0.121107	0.0720119	0.341828	0.105838	0.150544	0.280039	0.21819	0.382027	0.139939	0.400303	0.264959	0.140848	0.243636	0.178002	0.610371	0.324632	0.446859	0.226483	0.413119	0.368637	0.319015	0.119523
M597T628_POS	N-(arachidoyl)-sphinganine	3.23502e-09	3.23502e-09	0.663168	-0.592555	1.55796	0.0574931	C38H77NO3	level3.1	[M+H]+	0.73	0.6742	down	NA	M597T628_POS_N-(arachidoyl)-sphinganine	2.31238	n-(arachidoyl)-sphinganine	0.0407619	0.0449351	0.0382018	0.0398321	0.0397974	0.0458127	0.0395671	0.0336938	0.0488095	0.0421217	0.0471803	0.0361362	0.022532	0.0384151	0.0351473	0.0420787	0.0725229	0.0517631	0.0428052	0.0526188	0.0414355	0.0278758	0.040635	0.0600431	0.0967856	0.063065	0.05231	0.0623492	0.0587798	0.0708493	0.0694103	0.0584379
M346T375_POS	3-hydroxyundecanoyl carnitine	1.17169e-05	1.17169e-05	0.746837	-0.421134	1.25504	0.0576828	C18H35NO5	level3.1	[M+H]+	0.73	0.5199	down	NA	M346T375_POS_3-hydroxyundecanoyl carnitine	0.56051	3-hydroxyundecanoyl carnitine	0.00999406	0.0142614	0.00913633	0.0100435	0.0106502	0.0116816	0.0100777	0.0106686	0.0123394	0.00980655	0.013018	0.00932418	0.00561993	0.00897267	0.00939965	0.0109537	0.0175325	0.0151559	0.0120339	0.00314885	0.0139228	0.0121826	0.0103288	0.0146614	0.0212609	0.0158776	0.0126137	0.0144314	0.0128858	0.0168837	0.0146078	0.0145864
M145T241_NEG	Adipic acid	0.00311762	0.00311762	2.78583	1.47811	1.15864	0.0580049	C6H10O4	level2	[M-H]-	0.71	0.9637	up	C06104	M145T241_NEG_Adipic acid	0.277257	adipic acid	0.00934748	0.000871013	0.00380153	0.0196111	0.00562666	0.00591214	0.0101274	0.0105276	0.00981464	0.00517517	0.00550139	0.0049525	0.000917141	0.00288436	0.00735287	0.00685712	0.00617379	0.00650359	0.027261	0.00704875	0.00475714	0.00983033	0.0374508	0.00511143	0.00312015	0.00507307	0.0023285	0.00653855	0.0030788	0.00203028	0.00761456	0.00124147
M367T691_2_NEG	Dehydroepiandrosterone sulfate	0.0206294	0.0206294	0.651107	-0.619034	1.34242	0.0580479	C19H28O5S	level2	[M-H]-	0.71	0.9923	down	C04555	M367T691_2_NEG_Dehydroepiandrosterone sulfate	21.6494	dehydroepiandrosterone sulfate	0.124558	0.771448	0.515441	0.286079	0.14665	0.273042	0.0648074	0.165264	0.22141	0.419033	0.288085	0.163935	0.518406	0.152729	0.204219	0.273355	0.54472	1.08985	0.692999	0.309336	0.456793	0.190258	1.18212	0.441359	0.585208	0.923347	0.762691	0.456116	0.890427	0.95605	0.492093	0.703466
M236T302_NEG	N-Lactoylphenylalanine	0.0284255	0.0284255	1.52408	0.607938	1.23013	0.0595922	C12H15NO4	level2	[M-H]-	0.72	0.9658	up	NA	M236T302_NEG_N-Lactoylphenylalanine	0.278224	n-lactoylphenylalanine	0.0128421	0.000210009	0.00455843	0.00878579	0.00530204	0.00523826	0.0109175	0.00434577	0.00682948	0.0194664	0.0103556	0.0154816	0.00693362	0.00623952	0.011078	0.00703104	0.00586399	0.00779117	0.00344425	0.00916767	0.00458849	0.00634609	0.00452416	0.00253193	0.00503631	0.00379704	0.00519408	0.0142014	0.00778224	0.00383165	0.0100293	0.00428942
M465T379_2_NEG	5-alpha-Dihydrotestosterone glucuronide	0.00569333	0.00569333	0.650746	-0.619834	1.28257	0.060646	C25H38O8	level3.1	[M-H]-	0.85	0.801	down	NA	M465T379_2_NEG_5-alpha-Dihydrotestosterone glucuronide	3.47082	5-alpha-dihydrotestosterone glucuronide	0.0250207	0.077637	0.0847039	0.0760643	0.0882508	0.0472804	0.0380655	0.053861	0.0315704	0.091137	0.0553488	0.0254965	0.11117	0.0270004	0.0218498	0.0490294	0.0599033	0.103319	0.0386415	0.0607391	0.147174	0.0379841	0.104493	0.0661612	0.0924486	0.138238	0.0981754	0.0726087	0.156486	0.171448	0.130466	0.0958446
M465T379_2_NEG	Androsterone glucuronide	0.00569333	0.00569333	0.650746	-0.619834	1.28257	0.060646	C25H38O8	level3.1	[M-H]-	0.84	0.801	down	C11135/C11136	M465T379_2_NEG_Androsterone glucuronide	3.47082	androsterone glucuronide	0.0250207	0.077637	0.0847039	0.0760643	0.0882508	0.0472804	0.0380655	0.053861	0.0315704	0.091137	0.0553488	0.0254965	0.11117	0.0270004	0.0218498	0.0490294	0.0599033	0.103319	0.0386415	0.0607391	0.147174	0.0379841	0.104493	0.0661612	0.0924486	0.138238	0.0981754	0.0726087	0.156486	0.171448	0.130466	0.0958446
M358T412_POS	N-palmitoyl-threonine	0.000236654	0.000236654	0.692202	-0.530735	1.08046	0.0607015	C20H39NO4	level3.1	[M+H]+	0.58	0.601	down	NA	M358T412_POS_N-palmitoyl-threonine	1.39186	n-palmitoyl-threonine	0.0204159	0.0395702	0.0277901	0.0227244	0.0190132	0.0231458	0.0189936	0.0178931	0.0239692	0.0174193	0.0567353	0.0210529	0.0153815	0.0340358	0.0230601	0.0255707	0.0608928	0.026954	0.0231794	0.00552309	0.0182053	0.031821	0.0227837	0.0354179	0.0444891	0.0376157	0.0441863	0.0291743	0.0363936	0.0335778	0.0366834	0.0397543
M114T63_POS	Creatinine	0.000451517	0.000451517	0.753525	-0.408272	1.00344	0.0610204	C4H7N3O	level2	[M+H]+	0.72	0.9841	down	C00791	M114T63_POS_Creatinine	2.70779	creatinine	0.0314625	0.0660025	0.0429724	0.0358965	0.0551693	0.0449879	0.0401998	0.0451736	0.0459664	0.0522774	0.0559794	0.0427735	0.0389496	0.0213577	0.0393114	0.0764177	0.0684551	0.0618871	0.0471124	0.10376	0.0673507	0.0710558	0.0640088	0.0672751	0.0887729	0.0854096	0.0667953	0.0587398	0.0772092	0.0708952	0.0911317	0.0583442
M439T293_NEG	gamma-CEHC glucuronide	0.0393235	0.0393235	0.633675	-0.658185	1.14934	0.0611838	C21H28O10	level3.1	[M-H]-	0.9	0.8673	down	NA	M439T293_NEG_gamma-CEHC glucuronide	0.707001	gamma-cehc glucuronide	0.0172258	0.000400461	0.010797	0.0123002	0.0239661	0.0120599	0.0161496	0.0102712	0.0110425	0.0106	0.00677782	0.0235384	0.0102463	0.0251792	0.00995611	0.00420467	0.0184083	0.0340264	0.00128391	0.00736552	0.0142743	0.00532103	0.0111955	0.00879953	0.0236539	0.00501933	0.000881029	0.0163005	0.031374	0.0137672	0.0186934	0.0188602
M177T235_POS	2-(2-Butoxyethoxy)acetic acid	9.78092e-10	9.78092e-10	109.738	6.77793	1.67621	0.0617621	C8H16O4	level2	[M+H]+	0.67	0.9347	up	NA	M177T235_POS_2-(2-Butoxyethoxy)acetic acid	15.3328	2-(2-butoxyethoxy)acetic acid	0.745068	0.0115281	0.771492	0.86672	0.735275	0.85174	0.718332	0.866898	0.773205	0.63336	0.581258	0.704514	0.311657	0.7552	0.776412	0.776878	0.00136643	0.00715788	0.799299	0.880254	0.850336	0.880056	0.911951	0.00731613	0.00705457	0.00569849	0.00240321	0.0050806	0.00433453	0.0062773	0.00621645	0.00785232
M173T217_POS	Ethyl 2,4-dioxohexanoate	4.54489e-07	4.54489e-07	2.62388	1.3917	1.4454	0.0626446	C8H12O4	level3.1	[M+H]+	0.65	0.8186	up	NA	M173T217_POS_Ethyl 2,4-dioxohexanoate	2.22634	ethyl 2,4-dioxohexanoate	0.0837795	0.0361067	0.0330178	0.087296	0.0235167	0.090945	0.0909931	0.0985775	0.105943	0.0773875	0.068025	0.0433736	0.0425635	0.0383031	0.0854085	0.0813077	0.0374274	0.0234903	0.0844997	0.112262	0.099946	0.113161	0.103766	0.0286034	0.0344678	0.0282173	0.0230573	0.024465	0.0246212	0.0282288	0.0304632	0.0275713
M609T244_NEG	Rutin	0.00254792	0.00254792	1.80731	0.853848	1.233	0.0636523	C27H30O16	level2	[M-H]-	0.47	0.9345	up	C05625	M609T244_NEG_Rutin	2.9563	rutin	0.192494	0.0628802	0.15666	0.0324872	0.11565	0.215289	0.104815	0.0306101	0.120044	0.143267	0.0496017	0.0298038	0.0575287	0.0366817	0.0748687	0.0730782	0.0606045	0.051978	0.089106	0.0585795	0.0766717	0.0793178	0.0559099	0.0554273	0.0745718	0.062245	0.000102916	0.0535835	0.0537193	0.000237811	0.0576618	0.0568743
M379T582_POS	Erucoylacetone	5.479e-05	5.479e-05	0.767027	-0.38265	1.14269	0.0637226	C25H46O2	level3.1	[M+H]+	0.91	0.9791	down	NA	M379T582_POS_Erucoylacetone	12.7093	erucoylacetone	0.209962	0.400734	0.184522	0.243281	0.234893	0.255455	0.239207	0.226549	0.273198	0.228443	0.272257	0.242274	0.124853	0.207228	0.225776	0.223442	0.396568	0.273723	0.212994	0.35357	0.232518	0.261411	0.215681	0.35284	0.480479	0.366378	0.276404	0.263307	0.304284	0.370001	0.387224	0.328759
M371T582_POS	3-oxochol-4,6-dienoate	5.82498e-05	5.82498e-05	0.778427	-0.361367	1.13806	0.0657167	C24H34O3	level3.1	[M+H]+	0.82	0.7902	down	NA	M371T582_POS_3-oxochol-4,6-dienoate	1.20072	3-oxochol-4,6-dienoate	0.0202271	0.0335085	0.0224427	0.0247564	0.0194497	0.0224492	0.0205894	0.0200752	0.0236146	0.0201077	0.0238347	0.0200942	0.0117137	0.0183086	0.0200097	0.0252462	0.0399231	0.0242962	0.0259358	0.0393698	0.0232522	0.0243226	0.0244266	0.0319521	0.0405175	0.0325737	0.0258579	0.0299459	0.0295959	0.0299733	0.0341696	0.0329039
M260T212_NEG	Tyrosine O-sulfate	5.51838e-05	5.51838e-05	0.592617	-0.754828	2.03084	0.0665587	C9H11NO6S	level2	[M-H]-	0.71	0.9908	down	NA	M260T212_NEG_Tyrosine O-sulfate	5.27091	tyrosine o-sulfate	0.0963922	0.101489	0.0613023	0.0108968	0.14416	0.0397486	0.181369	0.0351038	0.0795838	0.130117	0.0832496	0.00426844	0.088356	0.119007	0.0217896	0.0151309	0.131106	0.202042	0.113044	0.0777671	0.156315	0.0636417	0.0645564	0.170126	0.145186	0.152763	0.149777	0.160721	0.181151	0.139908	0.15135	0.184287
M496T496_POS	1-Palmitoylglycerophosphocholine [M]	1.46082e-08	1.46082e-08	0.550694	-0.860677	1.54588	0.066883	C24H50NO7P	level3.1	[M+H]+	0.95	0.9343	down	NA	M496T496_POS_1-Palmitoylglycerophosphocholine [M]	3963.41	1-palmitoylglycerophosphocholine [m]	66.0384	112.63	48.0709	44.6284	48.8585	45.4098	83.4676	33.5428	55.6622	104.302	100.937	64.3178	26.3637	48.0383	55.0338	50.9944	123.36	114.919	53.6783	12.2908	70.2778	72.5919	26.9322	114.666	112.77	129.65	124.912	125.595	126.971	109.134	101.339	126.834
M496T496_POS	1-Nonadecanoyl-glycero-3-phosphoethanolamine	1.46082e-08	1.46082e-08	0.550694	-0.860677	1.54588	0.066883	C24H50NO7P	level3.1	[M+H]+	0.82	0.8844	down	NA	M496T496_POS_1-Nonadecanoyl-glycero-3-phosphoethanolamine	3963.41	1-nonadecanoyl-glycero-3-phosphoethanolamine	66.0384	112.63	48.0709	44.6284	48.8585	45.4098	83.4676	33.5428	55.6622	104.302	100.937	64.3178	26.3637	48.0383	55.0338	50.9944	123.36	114.919	53.6783	12.2908	70.2778	72.5919	26.9322	114.666	112.77	129.65	124.912	125.595	126.971	109.134	101.339	126.834
M524T497_2_POS	1-Oleoylglycerophosphoserine	4.62396e-07	4.62396e-07	0.589401	-0.762678	1.41789	0.0680537	C24H46NO9P	level3.1	[M+H]+	0.92	0.95	down	NA	M524T497_2_POS_1-Oleoylglycerophosphoserine	43.5956	1-oleoylglycerophosphoserine	0.743745	1.35682	0.543918	0.542822	0.631594	0.563546	1.00483	0.418862	0.690582	1.0771	1.21605	0.498731	0.178696	0.545788	0.668447	0.666714	1.39093	1.33186	0.611346	0.0651173	0.814605	0.939575	0.292549	1.26629	1.32708	1.45522	1.25013	1.28362	1.3522	1.26162	1.21598	1.35283
M394T381_POS	Hexadeca-5,8,11-trienoylcarnitine	9.02904e-05	9.02904e-05	0.6294	-0.667952	1.19417	0.0682733	C23H39NO4	level3.1	[M+H]+	0.96	0.9944	down	NA	M394T381_POS_Hexadeca-5,8,11-trienoylcarnitine	1.21724	hexadeca-5,8,11-trienoylcarnitine	0.0230491	0.0188856	0.0261811	0.0147135	0.0204276	0.018035	0.0171896	0.0227695	0.0355273	0.0174634	0.0185373	0.00938191	0.00360241	0.0141663	0.0257577	0.0252064	0.0368738	0.0374411	0.0167334	0.0085121	0.0232318	0.0221491	0.0239786	0.0439524	0.0380273	0.0170382	0.0596985	0.0543316	0.0358839	0.0240746	0.0326115	0.0363065
M356T433_POS	3-Hydroxydodeca-6,9-dienoylcarnitine	9.00522e-11	9.00522e-11	0.653552	-0.613626	1.62655	0.0688563	C19H33NO5	level3.1	[M+H]+	0.78	0.9595	down	NA	M356T433_POS_3-Hydroxydodeca-6,9-dienoylcarnitine	1.99961	3-hydroxydodeca-6,9-dienoylcarnitine	0.0327324	0.0484697	0.0306944	0.0361349	0.0341126	0.0348729	0.032241	0.0339082	0.0397661	0.0312052	0.0368862	0.025747	0.0171419	0.0317079	0.0289394	0.036864	0.0526916	0.0458726	0.0391616	0.0589145	0.0378689	0.0369158	0.0321093	0.0439608	0.0651196	0.0616191	0.0458565	0.0454368	0.0546567	0.0548385	0.064157	0.0616399
M293T249_NEG	gamma-Glutamylphenylalanine	7.08889e-05	7.08889e-05	2.94091	1.55626	1.83072	0.0693476	C14H18N2O5	level2	[M-H]-	0.69	0.8878	up	NA	M293T249_NEG_gamma-Glutamylphenylalanine	0.454156	gamma-glutamylphenylalanine	0.0218142	3.64136e-05	0.0110397	0.0124611	0.0112751	0.0188282	0.0242209	0.0153757	0.0173712	0.0254367	0.0123181	0.0153983	0.0013855	0.0103949	0.0202703	0.0191424	0.0109143	0.01701	0.0123517	0.0254422	0.0187273	0.0145665	0.0179457	0.000154034	0.0152734	0.000407274	0.0018427	0.0169105	0.0198766	0.000949894	0.00101869	0.000946974
M173T291_NEG	Suberic acid	0.0003817	0.0003817	1.73317	0.793413	1.53864	0.0695073	C8H14O4	level2	[M-H]-	0.69	0.91	up	C08278	M173T291_NEG_Suberic acid	0.455854	suberic acid	0.00963868	0.00750203	0.00889967	0.0248656	0.00822213	0.00939158	0.0196156	0.0152482	0.0154877	0.0106874	0.00918438	0.00778197	0.00739589	0.00830951	0.0150922	0.014973	0.0116168	0.00877413	0.0165598	0.00965291	0.0146348	0.013369	0.0334546	0.00748222	0.0124746	0.00658064	0.00659603	0.0114828	0.00888106	0.00521909	0.00785343	0.00531916
M414T544_POS	N-Stearoyl Glutamic acid	1.76879e-07	1.76879e-07	0.665608	-0.587256	1.44419	0.0696976	C23H43NO5	level3.1	[M+H]+	0.84	0.7486	down	NA	M414T544_POS_N-Stearoyl Glutamic acid	1.13594	n-stearoyl glutamic acid	0.015072	0.0180286	0.0160009	0.0194246	0.020305	0.0155949	0.0174856	0.0139736	0.0250327	0.0165099	0.0246032	0.0177576	0.0106081	0.0212926	0.0111153	0.0187664	0.0374488	0.0283778	0.0340568	0.0307103	0.0221391	0.0212032	0.0191097	0.0297981	0.0371566	0.0256739	0.031166	0.0311754	0.0330963	0.0276994	0.0264579	0.0327308
M454T487_POS	LPE(16:0)	3.68228e-08	3.68228e-08	0.533054	-0.907647	1.46284	0.0697915	C21H44NO7P	level2	[M+H]+	0.73	0.9862	down	NA	M454T487_POS_LPE(16:0)	28.1927	lpe(16:0)	0.634474	0.617125	0.285233	0.355021	0.344002	0.278008	0.472857	0.2882	0.374112	0.741915	0.71041	1.0194	0.165988	0.465315	0.374714	0.291054	0.546899	0.769404	0.242852	0.0445649	0.531449	0.59068	0.115564	0.739278	0.611407	0.877682	0.9896	1.04039	0.844761	0.538107	0.74715	0.993601
M271T568_NEG	2-Hydroxypalmitic acid	0.0142124	0.0142124	0.876192	-0.190682	1.23903	0.0707452	C16H32O3	level2	[M-H]-	0.7	0.9189	down	NA	M271T568_NEG_2-Hydroxypalmitic acid	4.483	2-hydroxypalmitic acid	0.0967301	0.0797367	0.063765	0.0907828	0.070949	0.0989014	0.129554	0.108808	0.0882096	0.0873157	0.112555	0.0464739	0.0877624	0.0682287	0.108057	0.0940748	0.119254	0.102053	0.114575	0.126867	0.0847015	0.110045	0.0905918	0.117703	0.105685	0.0884378	0.116879	0.131582	0.0998901	0.0962834	0.103869	0.115384
M225T589_POS	Allyl undecylenate	8.50695e-06	8.50695e-06	0.702154	-0.510141	1.26854	0.0709082	C14H24O2	level3.1	[M+H]+	0.95	1	down	NA	M225T589_POS_Allyl undecylenate	0.786154	allyl undecylenate	0.0134999	0.0205703	0.0111633	0.0129434	0.015903	0.0146989	0.0140646	0.0139395	0.0176806	0.0126969	0.0128908	0.00782034	0.00837301	0.0137392	0.0147807	0.0141944	0.0268831	0.0168385	0.013388	0.0191088	0.0131115	0.0122604	0.0153446	0.0236021	0.0266454	0.01705	0.0177957	0.0317114	0.0194223	0.0181302	0.0193897	0.0229481
M225T589_POS	Linalyl butyrate	8.50695e-06	8.50695e-06	0.702154	-0.510141	1.26854	0.0709082	C14H24O2	level3.1	[M+H]+	0.91	1	down	NA	M225T589_POS_Linalyl butyrate	0.786154	linalyl butyrate	0.0134999	0.0205703	0.0111633	0.0129434	0.015903	0.0146989	0.0140646	0.0139395	0.0176806	0.0126969	0.0128908	0.00782034	0.00837301	0.0137392	0.0147807	0.0141944	0.0268831	0.0168385	0.013388	0.0191088	0.0131115	0.0122604	0.0153446	0.0236021	0.0266454	0.01705	0.0177957	0.0317114	0.0194223	0.0181302	0.0193897	0.0229481
M225T589_POS	Linalyl isobutyrate	8.50695e-06	8.50695e-06	0.702154	-0.510141	1.26854	0.0709082	C14H24O2	level3.1	[M+H]+	0.9	1	down	NA	M225T589_POS_Linalyl isobutyrate	0.786154	linalyl isobutyrate	0.0134999	0.0205703	0.0111633	0.0129434	0.015903	0.0146989	0.0140646	0.0139395	0.0176806	0.0126969	0.0128908	0.00782034	0.00837301	0.0137392	0.0147807	0.0141944	0.0268831	0.0168385	0.013388	0.0191088	0.0131115	0.0122604	0.0153446	0.0236021	0.0266454	0.01705	0.0177957	0.0317114	0.0194223	0.0181302	0.0193897	0.0229481
M447T662_POS	Diisodecyl phthalate	0.000238338	0.000238338	0.790731	-0.338741	1.08736	0.0709514	C28H46O4	level3.1	[M+H]+	0.87	0.9938	down	C14578	M447T662_POS_Diisodecyl phthalate	3.14639	diisodecyl phthalate	0.0558323	0.105571	0.0474696	0.0681782	0.0604148	0.0612643	0.0592117	0.0651799	0.0661055	0.0512263	0.0633104	0.0438645	0.0332257	0.0556041	0.0573182	0.064683	0.086129	0.075342	0.0608535	0.0837417	0.0553854	0.063678	0.0662621	0.0820771	0.108207	0.0900798	0.0683033	0.0775223	0.0742238	0.079373	0.0820567	0.0439024
M447T662_POS	Di-n-decyl phthalate	0.000238338	0.000238338	0.790731	-0.338741	1.08736	0.0709514	C28H46O4	level3.1	[M+H]+	0.86	0.9938	down	C14505	M447T662_POS_Di-n-decyl phthalate	3.14639	di-n-decyl phthalate	0.0558323	0.105571	0.0474696	0.0681782	0.0604148	0.0612643	0.0592117	0.0651799	0.0661055	0.0512263	0.0633104	0.0438645	0.0332257	0.0556041	0.0573182	0.064683	0.086129	0.075342	0.0608535	0.0837417	0.0553854	0.063678	0.0662621	0.0820771	0.108207	0.0900798	0.0683033	0.0775223	0.0742238	0.079373	0.0820567	0.0439024
M197T305_NEG	3,4-Methylene suberic acid	0.0384248	0.0384248	1.71965	0.782117	1.01128	0.0730059	C10H14O4	level3.1	[M-H]-	0.67	0.5518	up	NA	M197T305_NEG_3,4-Methylene suberic acid	1.01371	3,4-methylene suberic acid	0.0212008	0.00589125	0.0312991	0.03734	0.0183097	0.00795186	0.0220644	0.0517865	0.0512359	0.0395451	0.00922544	0.00724863	0.014719	0.009031	0.023925	0.0689327	0.0106066	0.005744	0.0870858	0.0119949	0.0230925	0.0311274	0.0846433	0.0088186	0.0407974	0.00288479	0.00692939	0.0106628	0.0122629	0.0141165	0.0235511	0.00627724
M197T305_NEG	2,7-Dimethyl-2,4-octadienedioic acid	0.0384248	0.0384248	1.71965	0.782117	1.01128	0.0730059	C10H14O4	level3.1	[M-H]-	0.64	0.5784	up	NA	M197T305_NEG_2,7-Dimethyl-2,4-octadienedioic acid	1.01371	2,7-dimethyl-2,4-octadienedioic acid	0.0212008	0.00589125	0.0312991	0.03734	0.0183097	0.00795186	0.0220644	0.0517865	0.0512359	0.0395451	0.00922544	0.00724863	0.014719	0.009031	0.023925	0.0689327	0.0106066	0.005744	0.0870858	0.0119949	0.0230925	0.0311274	0.0846433	0.0088186	0.0407974	0.00288479	0.00692939	0.0106628	0.0122629	0.0141165	0.0235511	0.00627724
M197T305_NEG	2,3-Methylene suberic acid	0.0384248	0.0384248	1.71965	0.782117	1.01128	0.0730059	C10H14O4	level3.1	[M-H]-	0.64	0.5518	up	NA	M197T305_NEG_2,3-Methylene suberic acid	1.01371	2,3-methylene suberic acid	0.0212008	0.00589125	0.0312991	0.03734	0.0183097	0.00795186	0.0220644	0.0517865	0.0512359	0.0395451	0.00922544	0.00724863	0.014719	0.009031	0.023925	0.0689327	0.0106066	0.005744	0.0870858	0.0119949	0.0230925	0.0311274	0.0846433	0.0088186	0.0407974	0.00288479	0.00692939	0.0106628	0.0122629	0.0141165	0.0235511	0.00627724
M197T305_NEG	Decadienedioic acid	0.0384248	0.0384248	1.71965	0.782117	1.01128	0.0730059	C10H14O4	level3.1	[M-H]-	0.6	0.5518	up	NA	M197T305_NEG_Decadienedioic acid	1.01371	decadienedioic acid	0.0212008	0.00589125	0.0312991	0.03734	0.0183097	0.00795186	0.0220644	0.0517865	0.0512359	0.0395451	0.00922544	0.00724863	0.014719	0.009031	0.023925	0.0689327	0.0106066	0.005744	0.0870858	0.0119949	0.0230925	0.0311274	0.0846433	0.0088186	0.0407974	0.00288479	0.00692939	0.0106628	0.0122629	0.0141165	0.0235511	0.00627724
M374T376_POS	3-hydroxytridecanoyl carnitine	6.39622e-08	6.39622e-08	0.639489	-0.645009	1.49219	0.0732613	C20H39NO5	level3.1	[M+H]+	0.97	1	down	NA	M374T376_POS_3-hydroxytridecanoyl carnitine	0.686561	3-hydroxytridecanoyl carnitine	0.0113683	0.0171001	0.0104794	0.0109458	0.00976306	0.011393	0.0110733	0.0132969	0.012827	0.00959461	0.0145251	0.00899324	0.00598945	0.0118813	0.0110461	0.0130207	0.0210993	0.0161773	0.0116364	0.00883417	0.013127	0.0163468	0.011024	0.0165577	0.0304025	0.0184734	0.0185533	0.0173338	0.0213644	0.0202627	0.0207525	0.0209907
M502T469_POS	sn-glycero-3-phospho-N-(arachidonoyl)ethanolamine	1.2097e-09	1.2097e-09	0.449595	-1.1533	1.58511	0.0733222	C25H44NO7P	level3.1	[M+H]+	0.8	0.6829	down	NA	M502T469_POS_sn-glycero-3-phospho-N-(arachidonoyl)ethanolamine	58.4756	sn-glycero-3-phospho-n-(arachidonoyl)ethanolamine	1.17754	1.07809	1.30538	0.751878	0.571606	0.552507	0.629424	0.582197	0.713099	0.802615	1.02208	0.586896	0.189247	1.00132	0.830069	0.801306	1.41025	2.20403	0.394995	0.029999	0.672055	0.97579	0.477766	1.7323	1.32503	1.53924	2.75515	2.32612	2.39899	1.46204	1.84265	2.19417
M502T469_POS	LysoPE(20:4(5Z,8Z,11Z,14Z)/0:0)	1.2097e-09	1.2097e-09	0.449595	-1.1533	1.58511	0.0733222	C25H44NO7P	level3.1	[M+H]+	0.76	0.6829	down	NA	M502T469_POS_LysoPE(20:4(5Z,8Z,11Z,14Z)/0:0)	58.4756	lysope(20:4(5z,8z,11z,14z)/0:0)	1.17754	1.07809	1.30538	0.751878	0.571606	0.552507	0.629424	0.582197	0.713099	0.802615	1.02208	0.586896	0.189247	1.00132	0.830069	0.801306	1.41025	2.20403	0.394995	0.029999	0.672055	0.97579	0.477766	1.7323	1.32503	1.53924	2.75515	2.32612	2.39899	1.46204	1.84265	2.19417
M639T633_POS	Cer(t18:0/20:32OH(5,6))	0.000419301	0.000419301	0.398851	-1.32608	1.11269	0.0742893	C38H71NO6	level3.1	[M+H]+	0.71	0.6045	down	NA	M639T633_POS_Cer(t18:0/20:32OH(5,6))	12.9369	cer(t18:0/20:32oh(5,6))	0.154781	0.24807	0.0985112	0.0361467	0.304164	0.127064	0.066061	0.0512331	0.136519	0.13989	0.286539	0.0705683	0.303652	0.112531	0.0781088	0.0770914	0.278871	0.989817	0.0757441	0.075157	0.05074	0.0266945	0.173307	0.226335	0.249874	0.933652	0.276188	0.405525	0.317429	0.177325	0.272764	0.270146
M639T633_POS	Cer(d18:0/PGF2alpha)	0.000419301	0.000419301	0.398851	-1.32608	1.11269	0.0742893	C38H71NO6	level3.1	[M+H]+	0.7	0.6045	down	C00195/C11754	M639T633_POS_Cer(d18:0/PGF2alpha)	12.9369	cer(d18:0/pgf2alpha)	0.154781	0.24807	0.0985112	0.0361467	0.304164	0.127064	0.066061	0.0512331	0.136519	0.13989	0.286539	0.0705683	0.303652	0.112531	0.0781088	0.0770914	0.278871	0.989817	0.0757441	0.075157	0.05074	0.0266945	0.173307	0.226335	0.249874	0.933652	0.276188	0.405525	0.317429	0.177325	0.272764	0.270146
M639T633_POS	Cer(d18:1/PGF1alpha)	0.000419301	0.000419301	0.398851	-1.32608	1.11269	0.0742893	C38H71NO6	level3.1	[M+H]+	0.7	0.6045	down	C00195/C11754	M639T633_POS_Cer(d18:1/PGF1alpha)	12.9369	cer(d18:1/pgf1alpha)	0.154781	0.24807	0.0985112	0.0361467	0.304164	0.127064	0.066061	0.0512331	0.136519	0.13989	0.286539	0.0705683	0.303652	0.112531	0.0781088	0.0770914	0.278871	0.989817	0.0757441	0.075157	0.05074	0.0266945	0.173307	0.226335	0.249874	0.933652	0.276188	0.405525	0.317429	0.177325	0.272764	0.270146
M639T633_POS	Cer(d18:0/PGE1)	0.000419301	0.000419301	0.398851	-1.32608	1.11269	0.0742893	C38H71NO6	level3.1	[M+H]+	0.68	0.5562	down	C00195/C11754	M639T633_POS_Cer(d18:0/PGE1)	12.9369	cer(d18:0/pge1)	0.154781	0.24807	0.0985112	0.0361467	0.304164	0.127064	0.066061	0.0512331	0.136519	0.13989	0.286539	0.0705683	0.303652	0.112531	0.0781088	0.0770914	0.278871	0.989817	0.0757441	0.075157	0.05074	0.0266945	0.173307	0.226335	0.249874	0.933652	0.276188	0.405525	0.317429	0.177325	0.272764	0.270146
M639T633_POS	Cer(d18:0/PGD1)	0.000419301	0.000419301	0.398851	-1.32608	1.11269	0.0742893	C38H71NO6	level3.1	[M+H]+	0.68	0.5562	down	C00195/C11754	M639T633_POS_Cer(d18:0/PGD1)	12.9369	cer(d18:0/pgd1)	0.154781	0.24807	0.0985112	0.0361467	0.304164	0.127064	0.066061	0.0512331	0.136519	0.13989	0.286539	0.0705683	0.303652	0.112531	0.0781088	0.0770914	0.278871	0.989817	0.0757441	0.075157	0.05074	0.0266945	0.173307	0.226335	0.249874	0.933652	0.276188	0.405525	0.317429	0.177325	0.272764	0.270146
M383T415_NEG	16beta-OH-Dhea sulfate	0.00602184	0.00602184	0.51035	-0.970441	1.34486	0.0751798	C19H28O6S	level3.1	[M-H]-	0.97	0.9971	down	NA	M383T415_NEG_16beta-OH-Dhea sulfate	4.68994	16beta-oh-dhea sulfate	0.0350011	0.204734	0.0401602	0.0587583	0.0385139	0.0190018	0.338356	0.0715043	0.0383825	0.051663	0.0279404	0.0361995	0.0751791	0.0647453	0.0625121	0.0334875	0.0311228	0.0669055	0.09825	0.0463284	0.0844027	0.0448897	0.0653943	0.147873	0.0670678	0.300823	0.0807891	0.0859135	0.228211	0.0955719	0.0779195	0.194084
M383T415_NEG	16alpha-Hydroxy DHEA 3-sulfate	0.00602184	0.00602184	0.51035	-0.970441	1.34486	0.0751798	C19H28O6S	level3.1	[M-H]-	0.91	0.9971	down	NA	M383T415_NEG_16alpha-Hydroxy DHEA 3-sulfate	4.68994	16alpha-hydroxy dhea 3-sulfate	0.0350011	0.204734	0.0401602	0.0587583	0.0385139	0.0190018	0.338356	0.0715043	0.0383825	0.051663	0.0279404	0.0361995	0.0751791	0.0647453	0.0625121	0.0334875	0.0311228	0.0669055	0.09825	0.0463284	0.0844027	0.0448897	0.0653943	0.147873	0.0670678	0.300823	0.0807891	0.0859135	0.228211	0.0955719	0.0779195	0.194084
M494T459_POS	1-palmitoleoyl-sn-glycero-3-phosphocholine	1.11299e-07	1.11299e-07	0.457923	-1.12682	1.41678	0.0753255	C24H48NO7P	level3.1	[M+H]+	0.89	0.8869	down	C04230	M494T459_POS_1-palmitoleoyl-sn-glycero-3-phosphocholine	86.9251	1-palmitoleoyl-sn-glycero-3-phosphocholine	1.6513	1.82207	1.06373	0.338127	0.992368	0.772927	1.52135	0.671022	0.900101	2.29674	3.40891	1.23103	0.386508	0.86145	1.15343	1.50195	2.02559	2.9538	0.638938	0.27443	0.653975	0.588007	0.252472	2.86633	1.70777	3.0483	3.43814	2.51404	2.89769	2.3294	1.58677	2.91905
M494T459_POS	2-{[Hexadec-9-enoyl]oxy}-3-hydroxypropyl 2-(trimethylazaniumyl)ethyl phosphate	1.11299e-07	1.11299e-07	0.457923	-1.12682	1.41678	0.0753255	C24H48NO7P	level3.1	[M+H]+	0.89	0.8869	down	NA	M494T459_POS_2-{[Hexadec-9-enoyl]oxy}-3-hydroxypropyl 2-(trimethylazaniumyl)ethyl phosphate	86.9251	2-{[hexadec-9-enoyl]oxy}-3-hydroxypropyl 2-(trimethylazaniumyl)ethyl phosphate	1.6513	1.82207	1.06373	0.338127	0.992368	0.772927	1.52135	0.671022	0.900101	2.29674	3.40891	1.23103	0.386508	0.86145	1.15343	1.50195	2.02559	2.9538	0.638938	0.27443	0.653975	0.588007	0.252472	2.86633	1.70777	3.0483	3.43814	2.51404	2.89769	2.3294	1.58677	2.91905
M494T459_POS	1-(9Z-Nonadecenoyl)-glycero-3-phosphoethanolamine	1.11299e-07	1.11299e-07	0.457923	-1.12682	1.41678	0.0753255	C24H48NO7P	level3.1	[M+H]+	0.81	0.8869	down	NA	M494T459_POS_1-(9Z-Nonadecenoyl)-glycero-3-phosphoethanolamine	86.9251	1-(9z-nonadecenoyl)-glycero-3-phosphoethanolamine	1.6513	1.82207	1.06373	0.338127	0.992368	0.772927	1.52135	0.671022	0.900101	2.29674	3.40891	1.23103	0.386508	0.86145	1.15343	1.50195	2.02559	2.9538	0.638938	0.27443	0.653975	0.588007	0.252472	2.86633	1.70777	3.0483	3.43814	2.51404	2.89769	2.3294	1.58677	2.91905
M344T415_POS	N-Acetylsphinganine	2.4317e-08	2.4317e-08	2.29562	1.19888	1.54914	0.0754149	C20H41NO3	level3.1	[M+H]+	0.59	0.5261	up	NA	M344T415_POS_N-Acetylsphinganine	0.81252	n-acetylsphinganine	0.0159392	0.0285819	0.0143016	0.0212441	0.0168923	0.0230809	0.029134	0.0227607	0.0235985	0.0286704	0.0343325	0.014929	0.0147946	0.0187161	0.0240313	0.0242261	0.0302542	0.0327344	0.0352652	0.0510621	0.0222071	0.0272936	0.0172591	0.0248128	0.014228	0.0109513	0.00998479	0.0104525	0.00967996	0.0113299	0.0114156	0.010974
M150T86_POS	Methionine	0.000357855	0.000357855	0.740356	-0.433709	1.03209	0.0759827	C5H11NO2S	level2	[M+H]+	0.67	0.9867	down	C00073/C01733	M150T86_POS_Methionine	2.90893	methionine	0.0709462	0.0878891	0.0280897	0.045138	0.0432416	0.0466178	0.0476576	0.0400945	0.0838231	0.0368807	0.043913	0.0870782	0.0279097	0.028587	0.061812	0.0503906	0.0681092	0.0649795	0.0451404	0.107754	0.0841541	0.0557114	0.0470304	0.0655839	0.0830372	0.0583453	0.0768175	0.0697088	0.0784761	0.0963223	0.0875677	0.079825
M478T469_POS	sn-glycero-3-phospho-N-(linoleoyl)ethanolamine	1.05327e-06	1.05327e-06	0.41459	-1.27024	1.37791	0.0763403	C23H44NO7P	level3.1	[M+H]+	0.7	0.5148	down	NA	M478T469_POS_sn-glycero-3-phospho-N-(linoleoyl)ethanolamine	87.9686	sn-glycero-3-phospho-n-(linoleoyl)ethanolamine	1.48497	2.61129	1.32128	0.641408	1.17863	0.772036	0.967413	0.869339	0.653921	1.05525	1.58262	2.73105	0.229619	2.48092	1.34048	0.693905	1.99027	3.09515	0.231729	0.0996403	0.68553	0.00298224	0.522094	1.98373	1.50649	3.25806	2.93567	2.61134	3.93432	1.40085	3.67169	2.1049
M478T469_POS	1-(linoleoyl)-sn-glycero-3-phosphoethanolamine	1.05327e-06	1.05327e-06	0.41459	-1.27024	1.37791	0.0763403	C23H44NO7P	level3.1	[M+H]+	0.69	0.5148	down	NA	M478T469_POS_1-(linoleoyl)-sn-glycero-3-phosphoethanolamine	87.9686	1-(linoleoyl)-sn-glycero-3-phosphoethanolamine	1.48497	2.61129	1.32128	0.641408	1.17863	0.772036	0.967413	0.869339	0.653921	1.05525	1.58262	2.73105	0.229619	2.48092	1.34048	0.693905	1.99027	3.09515	0.231729	0.0996403	0.68553	0.00298224	0.522094	1.98373	1.50649	3.25806	2.93567	2.61134	3.93432	1.40085	3.67169	2.1049
M306T244_POS	3-hydroxy-2-methylpentanedioylcarnitine	6.10865e-08	6.10865e-08	7.73045	2.95055	1.4718	0.0767041	C13H23NO7	level3.1	[M+H]+	0.73	1	up	NA	M306T244_POS_3-hydroxy-2-methylpentanedioylcarnitine	1.51019	3-hydroxy-2-methylpentanedioylcarnitine	0.066695	7.78236e-05	0.0751234	0.0781736	0.0620314	0.0763162	0.0616143	0.0824489	0.0729377	0.0568131	0.0555872	0.0604603	0.0361032	0.0614752	0.0647513	0.0666476	0.000175879	0.000338515	0.0769946	0.083357	0.0774669	0.0730799	0.0743091	0.000259585	0.000145066	0.0723697	7.91275e-05	0.000116741	4.2019e-05	0.000249098	0.00032746	5.91217e-05
M462T516_NEG	LysoPE(P-18:1(9Z)/0:0)	6.82916e-05	6.82916e-05	0.650798	-0.619717	1.98516	0.0776037	C23H46NO6P	level3.1	[M-H]-	0.87	0.8268	down	NA	M462T516_NEG_LysoPE(P-18:1(9Z)/0:0)	3.51353	lysope(p-18:1(9z)/0:0)	0.0631087	0.112636	0.0376489	0.0396479	0.054584	0.0374116	0.0720467	0.043372	0.0362138	0.135401	0.0706109	0.0480055	0.0584613	0.0465517	0.049375	0.0348039	0.0835229	0.145524	0.0612577	0.0533114	0.0775514	0.0427349	0.0242086	0.112708	0.117124	0.0754425	0.119103	0.094844	0.0988541	0.07795	0.103366	0.0789745
M134T321_POS	Oxindole	0.000194635	0.000194635	0.5466	-0.871443	1.1282	0.0781244	C8H7NO	level2	[M+H]+	0.56	0.8036	down	C12312	M134T321_POS_Oxindole	0.284189	oxindole	0.00531051	0.00808368	0.00223485	0.00273395	0.00148525	0.00403243	0.00323648	0.00325165	0.00442315	0.0081543	0.00305036	0.00265003	0.00323073	0.00292139	0.00343261	0.00598756	0.00736864	0.00724926	0.00300869	0.0106927	0.0054944	0.00390062	0.0046779	0.00595768	0.0153999	0.00931118	0.0114498	0.00600561	0.00873057	0.00904973	0.00832214	0.00388927
M132T237_POS	Skatole	8.56749e-09	8.56749e-09	0.568805	-0.813994	1.52142	0.0781953	C9H9N	level3.1	[M+H]+	0.95	0.9311	down	C08313	M132T237_POS_Skatole	1.58993	skatole	0.0280818	0.0488494	0.00986264	0.0139336	0.0206473	0.0285414	0.0226808	0.0195116	0.0293733	0.0213801	0.0237557	0.0186655	0.0161558	0.0196729	0.0262457	0.0196931	0.0472685	0.042411	0.0184562	0.0483628	0.0337087	0.0265325	0.0194515	0.0417448	0.0501085	0.0363786	0.0450304	0.0379766	0.0523634	0.0637329	0.0583709	0.0497039
M482T469_POS	LPC(15:0)	5.1335e-08	5.1335e-08	0.396898	-1.33316	1.47609	0.0785304	C23H48NO7P	level2	[M+H]+	0.65	0.8498	down	C04230	M482T469_POS_LPC(15:0)	23.0178	lpc(15:0)	0.327556	0.675812	0.149874	0.153768	0.185135	0.172148	0.379518	0.101816	0.206083	0.381836	0.589824	0.417226	0.149011	0.220346	0.197117	0.139021	0.879313	0.53982	0.114084	0.420864	0.177488	0.218215	0.0602979	0.569852	0.506336	0.967903	1.28934	1.14491	0.624668	0.903836	0.387369	0.729356
M209T422_POS	Amyl salicylate	2.72585e-05	2.72585e-05	0.505163	-0.98518	1.30762	0.0786282	C12H16O3	level3.1	[M+H]+	0.97	1	down	NA	M209T422_POS_Amyl salicylate	3.15654	amyl salicylate	0.0623205	0.0752478	0.0418243	0.015519	0.0921306	0.0509101	0.0292058	0.0321206	0.0529449	0.0560553	0.0313609	0.0406731	0.090067	0.0521367	0.0416244	0.027005	0.107872	0.0788846	0.0220496	0.0333034	0.0642578	0.0231352	0.0369291	0.0337331	0.187157	0.0590235	0.149036	0.0933208	0.0451971	0.0971721	0.101398	0.0999678
M209T422_POS	Isoamyl salicylate	2.72585e-05	2.72585e-05	0.505163	-0.98518	1.30762	0.0786282	C12H16O3	level3.1	[M+H]+	0.86	0.7709	down	NA	M209T422_POS_Isoamyl salicylate	3.15654	isoamyl salicylate	0.0623205	0.0752478	0.0418243	0.015519	0.0921306	0.0509101	0.0292058	0.0321206	0.0529449	0.0560553	0.0313609	0.0406731	0.090067	0.0521367	0.0416244	0.027005	0.107872	0.0788846	0.0220496	0.0333034	0.0642578	0.0231352	0.0369291	0.0337331	0.187157	0.0590235	0.149036	0.0933208	0.0451971	0.0971721	0.101398	0.0999678
M283T277_POS	5-Bromotryptophan	1.22112e-07	1.22112e-07	0.565579	-0.822201	1.48603	0.0786772	C11H11BrN2O2	level2	[M+H]+	0.72	0.9831	down	NA	M283T277_POS_5-Bromotryptophan	0.251692	5-bromotryptophan	0.00307432	0.00629304	0.00349293	0.00123093	0.00366513	0.00461249	0.00367585	0.00386106	0.00537452	0.00360619	0.00412988	0.00303557	0.00199436	0.00427202	0.00438473	0.00435716	0.00820925	0.0070293	0.00320014	0.00526269	0.00561226	0.0045237	0.0023556	0.00450587	0.00630944	0.00559373	0.00618731	0.00445671	0.00839401	0.00960054	0.00682294	0.00722563
M367T218_POS	alpha-C-Mannosyltryptophan	3.32352e-06	3.32352e-06	0.623339	-0.681911	1.26296	0.0787991	C17H22N2O7	level2	[M+H]+	0.67	0.8608	down	NA	M367T218_POS_alpha-C-Mannosyltryptophan	1.17346	alpha-c-mannosyltryptophan	0.0183094	0.0268942	0.00282847	0.00480715	0.00975387	0.0230492	0.0289549	0.0310129	0.0234118	0.0216146	0.0160218	0.011038	0.0130101	0.00796176	0.024226	0.0271856	0.0275395	0.023433	0.0152564	0.0316774	0.0236042	0.0253176	0.0249014	0.0403357	0.04188	0.0263378	0.0324428	0.0329482	0.0353502	0.0341851	0.0301167	0.0318032
M553T484_NEG	beta-galactosyl-deoxycholate	2.21545e-06	2.21545e-06	0.639239	-0.645572	2.12227	0.0793355	C30H50O9	level3.1	[M-H]-	0.65	0.7232	down	NA	M553T484_NEG_beta-galactosyl-deoxycholate	3.16467	beta-galactosyl-deoxycholate	0.0719069	0.0773589	0.0508987	0.0268341	0.0536997	0.0428968	0.0727073	0.0315772	0.046847	0.0918968	0.0894324	0.057336	0.0498178	0.0386628	0.0585946	0.0419776	0.0781782	0.0869751	0.0355738	0.0749564	0.0446085	0.0372854	0.0223711	0.0913819	0.0685363	0.0778011	0.105917	0.0755681	0.0955851	0.0932585	0.0710695	0.0905829
M553T484_NEG	beta-galactosyl-chenodeoxycholate	2.21545e-06	2.21545e-06	0.639239	-0.645572	2.12227	0.0793355	C30H50O9	level3.1	[M-H]-	0.65	0.7232	down	NA	M553T484_NEG_beta-galactosyl-chenodeoxycholate	3.16467	beta-galactosyl-chenodeoxycholate	0.0719069	0.0773589	0.0508987	0.0268341	0.0536997	0.0428968	0.0727073	0.0315772	0.046847	0.0918968	0.0894324	0.057336	0.0498178	0.0386628	0.0585946	0.0419776	0.0781782	0.0869751	0.0355738	0.0749564	0.0446085	0.0372854	0.0223711	0.0913819	0.0685363	0.0778011	0.105917	0.0755681	0.0955851	0.0932585	0.0710695	0.0905829
M518T449_POS	1-alpha-linolenoyl-sn-glycero-3-phosphocholine	1.12586e-06	1.12586e-06	0.312831	-1.67654	1.4456	0.0800675	C26H48NO7P	level3.1	[M+H]+	0.91	0.8874	down	NA	M518T449_POS_1-alpha-linolenoyl-sn-glycero-3-phosphocholine	22.6903	1-alpha-linolenoyl-sn-glycero-3-phosphocholine	0.341403	0.477796	0.252677	0.0841684	0.275239	0.0827766	0.156359	0.0868577	0.108076	0.227948	0.271758	0.433181	0.0760367	0.264841	0.21941	0.124552	0.429943	1.04549	0.0877776	0.341616	0.165297	0.105262	0.0415822	0.492989	0.305861	0.93629	0.949447	0.843608	0.656597	0.651537	0.645116	0.986658
M335T483_NEG	Leukotriene B4	0.0253459	0.0253459	0.786943	-0.345669	1.29222	0.0801787	C20H32O4	level3.1	[M-H]-	0.95	1	down	C02165	M335T483_NEG_Leukotriene B4	1.12955	leukotriene b4	0.023545	0.0198961	0.0209813	0.020011	0.028517	0.0159233	0.0133243	0.0291143	0.0240114	0.0230537	0.0156596	0.0126043	0.0266705	0.0156078	0.0250251	0.0252163	0.023357	0.0477372	0.0330182	0.0174532	0.0234889	0.0200243	0.0239669	0.0203972	0.0302772	0.0227937	0.0255039	0.0334546	0.0223138	0.0229324	0.027307	0.0221318
M233T300_POS	N-Formyltryptophan	1.04972e-07	1.04972e-07	0.393621	-1.34512	1.56885	0.0804779	C12H12N2O3	level2	[M+H]+	0.72	0.9818	down	NA	M233T300_POS_N-Formyltryptophan	0.243503	n-formyltryptophan	0.00420603	0.00545329	0.00253479	0.00288024	0.00255185	0.00680628	0.00396489	0.00252717	0.00177508	0.00291565	0.00340117	0.00125476	0.00248429	0.00248127	0.0013122	0.00222617	0.00305645	0.00741096	0.00292883	0.000390694	0.00357761	0.00417064	0.0030052	0.00480313	0.0138761	0.0099707	0.0114754	0.00931444	0.00347495	0.00271301	0.00691224	0.00573556
M474T444_NEG	1-(alpha-linolenoyl)-sn-glycero-3-phosphoethanolamine	0.00364604	0.00364604	0.605401	-0.724038	1.47021	0.0804793	C23H42NO7P	level3.1	[M-H]-	0.76	0.7071	down	NA	M474T444_NEG_1-(alpha-linolenoyl)-sn-glycero-3-phosphoethanolamine	5.03558	1-(alpha-linolenoyl)-sn-glycero-3-phosphoethanolamine	0.144643	0.112431	0.0907947	0.044005	0.101225	0.0489695	0.0432741	0.0567287	0.0486643	0.0614855	0.0833942	0.235748	0.0465409	0.136713	0.101967	0.0591641	0.0888446	0.215705	0.0290831	0.105159	0.0612107	0.0549339	0.0305206	0.1177	0.0468585	0.170109	0.158226	0.151284	0.161189	0.0942434	0.128699	0.160309
M366T354_POS	Tetradeca-7,9,11-trienoylcarnitine	4.65036e-05	4.65036e-05	0.535481	-0.901092	1.23043	0.0807998	C21H35NO4	level3.1	[M+H]+	0.95	0.9959	down	NA	M366T354_POS_Tetradeca-7,9,11-trienoylcarnitine	0.85582	tetradeca-7,9,11-trienoylcarnitine	0.0104141	0.0181499	0.0222039	0.00894648	0.0199472	0.00696904	0.009981	0.0141765	0.0151471	0.00861047	0.00671789	0.00278746	0.00641628	0.00792971	0.0113037	0.0150507	0.027086	0.0271314	0.0123438	0.00134916	0.0127026	0.0111898	0.0183567	0.0398865	0.0460543	0.0102502	0.034448	0.044254	0.0264811	0.0243826	0.0285471	0.0247455
M522T512_POS	1-Oleoylglycerophosphocholine [M]	8.14173e-10	8.14173e-10	0.445811	-1.1655	1.57307	0.081607	C26H52NO7P	level3.1	[M+H]+	0.94	0.9538	down	NA	M522T512_POS_1-Oleoylglycerophosphocholine [M]	1224.34	1-oleoylglycerophosphocholine [m]	18.5026	30.7055	15.2737	0.955103	18.6946	8.3785	21.1412	10.3935	12.1781	26.3424	25.5162	15.5993	3.19652	12.0379	19.7927	15.3032	34.7522	41.6451	14.3372	2.04813	17.8954	14.9429	5.15263	41.9257	32.3277	34.0623	38.2235	29.3537	43.6399	35.0406	38.6288	43.7389
M522T512_POS	LysoPC(0:0/18:1(9Z))	8.14173e-10	8.14173e-10	0.445811	-1.1655	1.57307	0.081607	C26H52NO7P	level3.1	[M+H]+	0.94	0.9538	down	NA	M522T512_POS_LysoPC(0:0/18:1(9Z))	1224.34	lysopc(0:0/18:1(9z))	18.5026	30.7055	15.2737	0.955103	18.6946	8.3785	21.1412	10.3935	12.1781	26.3424	25.5162	15.5993	3.19652	12.0379	19.7927	15.3032	34.7522	41.6451	14.3372	2.04813	17.8954	14.9429	5.15263	41.9257	32.3277	34.0623	38.2235	29.3537	43.6399	35.0406	38.6288	43.7389
M388T367_POS	2-Hydroxymyristoylcarnitine	0.000395406	0.000395406	0.637688	-0.649078	1.09418	0.0824157	C21H41NO5	level3.1	[M+H]+	0.94	0.9737	down	NA	M388T367_POS_2-Hydroxymyristoylcarnitine	0.865007	2-hydroxymyristoylcarnitine	0.0130449	0.00939447	0.0172767	0.0163678	0.0170811	0.00966523	0.0200069	0.016322	0.0176669	0.0118516	0.01753	0.0078934	0.0068138	0.0114224	0.0213571	0.0167244	0.0314614	0.0191937	0.0162392	0.00163453	0.0234936	0.0183089	0.0140324	0.0201982	0.0359411	0.00910751	0.0223561	0.0417541	0.0263064	0.0162551	0.0240753	0.0249018
M508T327_NEG	Taurodehydrocholic acid	2.31869e-08	2.31869e-08	21.2486	4.4093	2.46869	0.0831315	C26H39NO7S	level2	[M-H]-	0.62	1	up	NA	M508T327_NEG_Taurodehydrocholic acid	0.711657	taurodehydrocholic acid	0.0389081	0.000343308	0.0408951	0.0295128	0.0333162	0.0435562	0.0522011	0.0274473	0.0526186	0.0562637	0.0302351	0.0192768	0.0177789	0.0196548	0.0236937	0.0224132	0.000959218	0.0021487	0.0299724	0.0318811	0.0406641	0.0354644	0.0336169	0.00197864	0.00246221	0.00157554	0.000389555	0.00231469	0.000968135	0.00366044	0.00205005	0.00161738
M256T446_POS	9-Decenoylcholine [M]	1.3404e-09	1.3404e-09	0.627405	-0.67253	1.56251	0.0831722	C15H29NO2	level3.1	[M+H]+	0.66	0.6001	down	NA	M256T446_POS_9-Decenoylcholine [M]	0.809654	9-decenoylcholine [m]	0.0117019	0.0203861	0.0109116	0.0151299	0.0110375	0.0132799	0.0130357	0.0113974	0.0135187	0.0122483	0.0153069	0.0111515	0.00730635	0.0103623	0.0121758	0.0133441	0.0228693	0.0171515	0.0151226	0.0272999	0.016228	0.0141367	0.0129716	0.0196827	0.0287871	0.0218951	0.0184548	0.0187245	0.0213177	0.0236008	0.0232224	0.0213006
M304T277_POS	3-hydroxyoctanoyl carnitine	2.08956e-05	2.08956e-05	0.43006	-1.21739	1.34451	0.0844484	C15H29NO5	level3.1	[M+H]+	0.99	0.9963	down	NA	M304T277_POS_3-hydroxyoctanoyl carnitine	2.23955	3-hydroxyoctanoyl carnitine	0.02928	0.0441292	0.0515186	0.0281001	0.0433426	0.0154511	0.0332028	0.0296128	0.0330497	0.0191774	0.0237136	0.00993075	0.00934523	0.0191743	0.0304462	0.0283243	0.0751047	0.0436852	0.0235751	0.0239691	0.0415195	0.0309043	0.0194974	0.0562897	0.157606	0.0230911	0.0847328	0.0855947	0.0570382	0.0476719	0.0712514	0.0689593
M328T339_POS	Undec-6-enoylcarnitine	1.65217e-05	1.65217e-05	0.496453	-1.01027	1.31237	0.0845748	C18H33NO4	level3.1	[M+H]+	0.7	0.5065	down	NA	M328T339_POS_Undec-6-enoylcarnitine	3.4047	undec-6-enoylcarnitine	0.0740156	0.0671796	0.0517297	0.0201357	0.118673	0.0935415	0.0674673	0.0352478	0.0442526	0.034632	0.0427036	0.0195322	0.0342539	0.0501419	0.0614809	0.0491208	0.101036	0.0937981	0.0200429	0.0277034	0.0321613	0.0288896	0.0198493	0.0834983	0.207364	0.0414097	0.122274	0.104279	0.111925	0.0994829	0.158036	0.126621
M520T475_2_POS	LPC(18:2/0:0)	1.2962e-10	1.2962e-10	0.394595	-1.34156	1.63574	0.0849883	C26H50NO7P	level2	[M+H]+	0.64	0.8257	down	NA	M520T475_2_POS_LPC(18:2/0:0)	1867.24	lpc(18:2/0:0)	28.7045	59.8191	28.8756	11.2491	20.9742	14.154	22.8458	13.328	14.533	26.7348	30.9948	26.3875	4.49209	28.1664	24.4208	14.2883	50.9363	74.7738	7.76446	0.726748	20.4267	19.272	9.29549	46.8756	43.6685	58.9754	63.8287	54.6302	63.0838	47.4127	69.5646	50.4044
M621T681_POS	Cer(d18:1/20:32OH(5,6))	8.19131e-06	8.19131e-06	0.381218	-1.39131	1.32796	0.0859342	C38H69NO5	level3.1	[M+H]+	0.82	0.9816	down	NA	M621T681_POS_Cer(d18:1/20:32OH(5,6))	7.45447	cer(d18:1/20:32oh(5,6))	0.101247	0.20412	0.0524411	0.0474809	0.121244	0.0869311	0.035838	0.045661	0.097198	0.0802668	0.143034	0.0395256	0.134711	0.0786355	0.0468064	0.0409494	0.107241	0.441293	0.0448525	0.0534198	0.0548564	0.0172145	0.146627	0.118186	0.153974	0.453989	0.141368	0.290447	0.197341	0.102874	0.143371	0.192948
M621T681_POS	Cer(t18:0/20:3O(11S,12R))	8.19131e-06	8.19131e-06	0.381218	-1.39131	1.32796	0.0859342	C38H69NO5	level3.1	[M+H]+	0.82	0.9816	down	NA	M621T681_POS_Cer(t18:0/20:3O(11S,12R))	7.45447	cer(t18:0/20:3o(11s,12r))	0.101247	0.20412	0.0524411	0.0474809	0.121244	0.0869311	0.035838	0.045661	0.097198	0.0802668	0.143034	0.0395256	0.134711	0.0786355	0.0468064	0.0409494	0.107241	0.441293	0.0448525	0.0534198	0.0548564	0.0172145	0.146627	0.118186	0.153974	0.453989	0.141368	0.290447	0.197341	0.102874	0.143371	0.192948
M621T681_POS	Cer(t18:0/20:3O(8,9))	8.19131e-06	8.19131e-06	0.381218	-1.39131	1.32796	0.0859342	C38H69NO5	level3.1	[M+H]+	0.82	0.9816	down	NA	M621T681_POS_Cer(t18:0/20:3O(8,9))	7.45447	cer(t18:0/20:3o(8,9))	0.101247	0.20412	0.0524411	0.0474809	0.121244	0.0869311	0.035838	0.045661	0.097198	0.0802668	0.143034	0.0395256	0.134711	0.0786355	0.0468064	0.0409494	0.107241	0.441293	0.0448525	0.0534198	0.0548564	0.0172145	0.146627	0.118186	0.153974	0.453989	0.141368	0.290447	0.197341	0.102874	0.143371	0.192948
M621T681_POS	Cer(t18:0/20:3O(5,6))	8.19131e-06	8.19131e-06	0.381218	-1.39131	1.32796	0.0859342	C38H69NO5	level3.1	[M+H]+	0.82	0.9816	down	NA	M621T681_POS_Cer(t18:0/20:3O(5,6))	7.45447	cer(t18:0/20:3o(5,6))	0.101247	0.20412	0.0524411	0.0474809	0.121244	0.0869311	0.035838	0.045661	0.097198	0.0802668	0.143034	0.0395256	0.134711	0.0786355	0.0468064	0.0409494	0.107241	0.441293	0.0448525	0.0534198	0.0548564	0.0172145	0.146627	0.118186	0.153974	0.453989	0.141368	0.290447	0.197341	0.102874	0.143371	0.192948
M621T681_POS	Cer(t18:0/20:4OH(5S))	8.19131e-06	8.19131e-06	0.381218	-1.39131	1.32796	0.0859342	C38H69NO5	level3.1	[M+H]+	0.82	0.9816	down	NA	M621T681_POS_Cer(t18:0/20:4OH(5S))	7.45447	cer(t18:0/20:4oh(5s))	0.101247	0.20412	0.0524411	0.0474809	0.121244	0.0869311	0.035838	0.045661	0.097198	0.0802668	0.143034	0.0395256	0.134711	0.0786355	0.0468064	0.0409494	0.107241	0.441293	0.0448525	0.0534198	0.0548564	0.0172145	0.146627	0.118186	0.153974	0.453989	0.141368	0.290447	0.197341	0.102874	0.143371	0.192948
M370T544_POS	Myristoleoylcarnitine [M]	8.59044e-06	8.59044e-06	0.744106	-0.42642	1.23245	0.0863385	C21H39NO4	level3.1	[M+H]+	0.79	1	down	NA	M370T544_POS_Myristoleoylcarnitine [M]	0.839556	myristoleoylcarnitine [m]	0.0138425	0.0244519	0.0120355	0.0148672	0.0157893	0.0145171	0.0152503	0.0171647	0.0182262	0.014451	0.0163795	0.00869277	0.00892749	0.0124862	0.0153919	0.0158356	0.0279814	0.0183934	0.0165291	0.0230735	0.0198052	0.0145468	0.0152465	0.0221481	0.0291643	0.0201105	0.0195656	0.0230447	0.0211735	0.0228674	0.0186602	0.0240499
M325T546_NEG	lesquerolate	0.00198625	0.00198625	1.56737	0.648344	1.30944	0.0864311	C20H38O3	level3.1	[M-H]-	0.74	0.5244	up	NA	M325T546_NEG_lesquerolate	0.201016	lesquerolate	0.00840279	0.00245247	0.00521701	0.00535589	0.00402741	0.00448624	0.00526895	0.0054447	0.00530212	0.00489136	0.00393853	0.0012871	0.00350727	0.00451001	0.00505093	0.00736172	0.005954	0.00217318	0.0143407	0.00522496	0.00590411	0.00975379	0.00617614	0.0052079	0.00444421	0.00278311	0.0026493	0.0046695	0.00212011	0.00343181	0.00369417	0.00496242
M245T248_POS	Leu-Ile	3.80347e-08	3.80347e-08	0.582705	-0.779162	1.45654	0.0865421	C12H24N2O3	level2	[M+H]+	0.69	0.9891	down	NA	M245T248_POS_Leu-Ile	0.183141	leu-ile	0.00318087	0.00608379	0.00216129	0.00137353	0.00299247	0.00265106	0.0031738	0.00222152	0.00378238	0.0030884	0.0030874	0.00269244	0.0013056	0.00270804	0.00203652	0.00273133	0.00545999	0.00485596	0.00215875	0.00400558	0.00332247	0.0024802	0.00251258	0.00529706	0.00857872	0.00578099	0.00462496	0.00425744	0.00543722	0.00502144	0.0071995	0.00516051
M245T248_POS	Leu-Leu	3.80347e-08	3.80347e-08	0.582705	-0.779162	1.45654	0.0865421	C12H24N2O3	level2	[M+H]+	0.69	0.9877	down	C11332	M245T248_POS_Leu-Leu	0.183141	leu-leu	0.00318087	0.00608379	0.00216129	0.00137353	0.00299247	0.00265106	0.0031738	0.00222152	0.00378238	0.0030884	0.0030874	0.00269244	0.0013056	0.00270804	0.00203652	0.00273133	0.00545999	0.00485596	0.00215875	0.00400558	0.00332247	0.0024802	0.00251258	0.00529706	0.00857872	0.00578099	0.00462496	0.00425744	0.00543722	0.00502144	0.0071995	0.00516051
M245T248_POS	Ile-Leu	3.80347e-08	3.80347e-08	0.582705	-0.779162	1.45654	0.0865421	C12H24N2O3	level2	[M+H]+	0.69	0.977	down	NA	M245T248_POS_Ile-Leu	0.183141	ile-leu	0.00318087	0.00608379	0.00216129	0.00137353	0.00299247	0.00265106	0.0031738	0.00222152	0.00378238	0.0030884	0.0030874	0.00269244	0.0013056	0.00270804	0.00203652	0.00273133	0.00545999	0.00485596	0.00215875	0.00400558	0.00332247	0.0024802	0.00251258	0.00529706	0.00857872	0.00578099	0.00462496	0.00425744	0.00543722	0.00502144	0.0071995	0.00516051
M468T443_POS	LPC(14:0/0:0)	9.64103e-06	9.64103e-06	0.372285	-1.42552	1.31731	0.0870127	C22H46NO7P	level2	[M+H]+	0.69	0.9262	down	NA	M468T443_POS_LPC(14:0/0:0)	38.3279	lpc(14:0/0:0)	0.680702	1.06413	0.397461	0.141642	0.265784	0.219447	0.507226	0.129195	0.259387	0.616178	1.19965	0.798167	0.203358	0.356243	0.333351	0.310846	1.02297	1.50364	0.195018	0.333973	0.209495	0.207755	0.0755794	0.80414	0.597792	2.38421	1.87572	2.06618	1.07839	1.37998	0.305584	1.08953
M281T628_NEG	trans-Vaccenic acid	0.00689363	0.00689363	1.41122	0.49694	1.18221	0.0876021	C18H34O2	level2	[M-H]-	0.71	0.9999	up	C08367	M281T628_NEG_trans-Vaccenic acid	84.8273	trans-vaccenic acid	2.25416	0.926403	2.55557	2.3595	1.23031	2.00575	2.29622	2.73063	2.84372	1.95269	2.00273	0.350443	1.59537	1.35061	2.51319	2.89939	3.79992	1.35188	4.15048	2.77929	2.05948	2.06995	3.55075	1.70506	2.38386	0.820158	1.50444	3.01881	1.32394	1.50386	1.25711	2.54622
M281T628_NEG	Oleic acid	0.00689363	0.00689363	1.41122	0.49694	1.18221	0.0876021	C18H34O2	level2	[M-H]-	0.71	0.9997	up	C00712	M281T628_NEG_Oleic acid	84.8273	oleic acid	2.25416	0.926403	2.55557	2.3595	1.23031	2.00575	2.29622	2.73063	2.84372	1.95269	2.00273	0.350443	1.59537	1.35061	2.51319	2.89939	3.79992	1.35188	4.15048	2.77929	2.05948	2.06995	3.55075	1.70506	2.38386	0.820158	1.50444	3.01881	1.32394	1.50386	1.25711	2.54622
M446T400_POS	Icosa-5,8,10,12,14-pentaenoylcarnitine	2.21417e-05	2.21417e-05	0.59009	-0.760994	1.30112	0.0887771	C27H43NO4	level3.1	[M+H]+	0.91	0.9936	down	NA	M446T400_POS_Icosa-5,8,10,12,14-pentaenoylcarnitine	0.276696	icosa-5,8,10,12,14-pentaenoylcarnitine	0.00519332	0.00366485	0.00406181	0.00414794	0.00421478	0.00316138	0.00740393	0.00431088	0.00790751	0.00384214	0.00678093	0.00247209	0.00309496	0.00313331	0.0063397	0.00362164	0.00463288	0.00845156	0.00763794	0.00212073	0.00399925	0.00549278	0.00288124	0.00613872	0.0112916	0.00431411	0.0125592	0.00884081	0.00711947	0.00746795	0.00641537	0.010989
M274T287_POS	Heptanoylcarnitine	5.97598e-05	5.97598e-05	0.56717	-0.818147	1.27221	0.0902565	C14H27NO4	level3.1	[M+H]+	0.94	1	down	NA	M274T287_POS_Heptanoylcarnitine	0.17397	heptanoylcarnitine	0.00271283	0.00405724	0.0017068	0.00234407	0.0030709	0.00261067	0.0028296	0.00243145	0.00273349	0.00258917	0.00202035	0.00172238	0.000835094	0.00229621	0.0030947	0.00288401	0.00567933	0.00397158	0.00241875	0.00383128	0.00338255	0.00303005	0.00333987	0.00486114	0.00638708	0.00382568	0.00541234	0.00538981	0.00407158	0.00779822	0.00500507	0.00460847
M544T474_2_POS	1-arachidonoyl-sn-glycero-3-phosphocholine	4.54992e-07	4.54992e-07	0.483363	-1.04882	1.42665	0.0910189	C28H50NO7P	level3.1	[M+H]+	0.98	0.9845	down	NA	M544T474_2_POS_1-arachidonoyl-sn-glycero-3-phosphocholine	360.582	1-arachidonoyl-sn-glycero-3-phosphocholine	7.32481	6.18893	7.35082	3.48248	2.67863	3.0968	5.30263	2.34176	6.21422	8.00749	6.31593	2.58085	1.40482	3.05418	5.1682	5.30651	7.32077	14.9463	5.3157	0.0643236	5.79384	8.62101	2.13161	12.3581	9.10602	6.93188	17.93	13.6862	10.4244	12.8627	8.83064	13.5252
M544T474_2_POS	LysoPC(0:0/20:4(5Z,8Z,11Z,14Z))	4.54992e-07	4.54992e-07	0.483363	-1.04882	1.42665	0.0910189	C28H50NO7P	level3.1	[M+H]+	0.98	0.9845	down	NA	M544T474_2_POS_LysoPC(0:0/20:4(5Z,8Z,11Z,14Z))	360.582	lysopc(0:0/20:4(5z,8z,11z,14z))	7.32481	6.18893	7.35082	3.48248	2.67863	3.0968	5.30263	2.34176	6.21422	8.00749	6.31593	2.58085	1.40482	3.05418	5.1682	5.30651	7.32077	14.9463	5.3157	0.0643236	5.79384	8.62101	2.13161	12.3581	9.10602	6.93188	17.93	13.6862	10.4244	12.8627	8.83064	13.5252
M338T330_POS	Dodeca-3,6,9-trienoylcarnitine	2.76352e-06	2.76352e-06	0.447652	-1.15955	1.396	0.0911367	C19H31NO4	level3.1	[M+H]+	0.94	0.9936	down	NA	M338T330_POS_Dodeca-3,6,9-trienoylcarnitine	0.707425	dodeca-3,6,9-trienoylcarnitine	0.0110057	0.020761	0.011528	0.00404147	0.0146892	0.0102647	0.00749429	0.00645808	0.0131241	0.0090481	0.00809183	0.00606196	0.00686825	0.00759665	0.0136563	0.00674423	0.0140541	0.0332431	0.00494097	0.00193736	0.00781338	0.00717231	0.00458797	0.0160332	0.0309457	0.0240631	0.0193816	0.0204956	0.024119	0.0214006	0.0311928	0.0166941
M566T512_2_NEG	1-Heneicosanoyl-glycero-3-phosphoserine	1.21636e-05	1.21636e-05	0.700709	-0.513113	2.05931	0.0922462	C27H54NO9P	level3.1	[M-H]-	0.97	0.9968	down	NA	M566T512_2_NEG_1-Heneicosanoyl-glycero-3-phosphoserine	931.137	1-heneicosanoyl-glycero-3-phosphoserine	20.892	22.3119	16.0915	10.4315	17.5752	10.8162	22.3454	12.5035	12.5979	26.8921	21.5546	19.0959	9.7522	11.7237	19.3295	14.4503	21.3038	28.948	14.7067	21.8222	17.6511	16.0323	7.40562	29.0849	19.989	21.986	24.3618	17.9982	29.9358	22.4411	25.4022	25.4479
M190T222_NEG	5-Hydroxyindole-3-acetic acid	0.000623446	0.000623446	0.711348	-0.491372	1.66571	0.0930155	C10H9NO3	level2	[M-H]-	0.7	0.9614	down	C05635	M190T222_NEG_5-Hydroxyindole-3-acetic acid	1.28323	5-hydroxyindole-3-acetic acid	0.0282559	0.0260677	0.00483984	0.0181647	0.00412633	0.0329779	0.0386626	0.0280091	0.0302283	0.0273092	0.024365	0.013885	0.0367868	0.0113687	0.0226101	0.0203646	0.0190139	0.0227765	0.0207904	0.03961	0.0311513	0.0216652	0.0238617	0.0440564	0.0327504	0.0316208	0.0412323	0.0242666	0.0316411	0.0352003	0.0372734	0.0355219
M332T311_POS	3-hydroxydecanoyl carnitine	3.56057e-05	3.56057e-05	0.392464	-1.34937	1.32948	0.0946678	C17H33NO5	level3.1	[M+H]+	0.89	0.9964	down	NA	M332T311_POS_3-hydroxydecanoyl carnitine	3.04689	3-hydroxydecanoyl carnitine	0.0424847	0.0490033	0.0724522	0.0336824	0.0541172	0.0188204	0.0413354	0.0347497	0.0403419	0.024336	0.0308246	0.0104749	0.0217093	0.0232938	0.0395501	0.0390602	0.0883037	0.0653669	0.0254826	0.0210155	0.0504891	0.0385461	0.0247404	0.0853446	0.233329	0.0319065	0.145303	0.144162	0.0787834	0.0651173	0.0782238	0.0928427
M295T494_NEG	13(S)-HODE	7.47138e-05	7.47138e-05	1.42026	0.506151	1.66369	0.0952505	C18H32O3	level2	[M-H]-	0.68	0.8836	up	C14762	M295T494_NEG_13(S)-HODE	2.49145	13(s)-hode	0.0569189	0.0762933	0.0577032	0.0782791	0.0492133	0.0740125	0.0483616	0.0858651	0.0840495	0.0421715	0.0474575	0.0430721	0.0745402	0.0680101	0.0670315	0.0629202	0.0837879	0.0430443	0.0731444	0.0662048	0.0683153	0.0595085	0.106692	0.0535621	0.069147	0.0492179	0.0440041	0.0595462	0.0423106	0.0402805	0.0846251	0.0487627
M325T540_POS	auricolate	0.000265151	0.000265151	0.559623	-0.837474	1.1508	0.0954377	C20H36O3	level3.1	[M+H]+	0.89	0.9418	down	NA	M325T540_POS_auricolate	0.602151	auricolate	0.0105948	0.0151907	0.00806498	0.00638812	0.0214528	0.00984693	0.00765494	0.0109851	0.0108581	0.00628905	0.00949579	0.00671499	0.00414999	0.00741068	0.00789081	0.0103579	0.0225072	0.0148025	0.0116188	0.00412256	0.00858136	0.00678887	0.00491115	0.015237	0.0185589	0.0229917	0.0111712	0.0146396	0.0134944	0.0162384	0.0129631	0.0112458
M358T376_2_POS	5-Methyldodecanoylcarnitine	0.000216922	0.000216922	0.408337	-1.29217	1.27473	0.0956333	C20H39NO4	level3.1	[M+H]+	0.98	0.9936	down	NA	M358T376_2_POS_5-Methyldodecanoylcarnitine	1.26462	5-methyldodecanoylcarnitine	0.0145245	0.0208095	0.0219211	0.00855465	0.0314378	0.0258536	0.00931056	0.0108958	0.0379509	0.0102883	0.0159723	0.00437714	0.0185448	0.0149854	0.00730761	0.0142579	0.0357954	0.0274586	0.0117444	0.0126201	0.00824146	0.0229639	0.00717514	0.0228942	0.0545168	0.0112121	0.0709559	0.0490788	0.0197129	0.0332592	0.0385609	0.0504061
M440T585_POS	Nonadec-9-enoylcarnitine	8.85317e-06	8.85317e-06	0.71116	-0.491754	1.25146	0.0957093	C26H49NO4	level3.1	[M+H]+	0.54	0.6078	down	NA	M440T585_POS_Nonadec-9-enoylcarnitine	1.9405	nonadec-9-enoylcarnitine	0.0308547	0.0574023	0.0279805	0.0275645	0.0341733	0.0299023	0.0292384	0.0308566	0.0433709	0.0339596	0.0324259	0.0289608	0.0246724	0.0338788	0.0333987	0.0303443	0.0649727	0.052705	0.0300936	0.0416423	0.0360566	0.0313501	0.0454907	0.062205	0.0643331	0.0534188	0.0400135	0.061434	0.0424911	0.0473458	0.0460221	0.0578605
M444T421_POS	12-Hydroxy-12-octadecanoylcarnitine	0.000275604	0.000275604	0.627907	-0.671377	1.13004	0.0962088	C25H49NO5	level3.1	[M+H]+	0.95	0.9897	down	NA	M444T421_POS_12-Hydroxy-12-octadecanoylcarnitine	0.355128	12-hydroxy-12-octadecanoylcarnitine	0.00787841	0.00432509	0.00542182	0.0068098	0.00408782	0.00474764	0.00757885	0.00397409	0.00666116	0.00705368	0.00792867	0.00343324	0.00220957	0.00437938	0.00932617	0.00494273	0.0110422	0.00960996	0.00612677	0.0103278	0.0054094	0.00717175	0.00397861	0.00817674	0.0120272	0.00487037	0.0105721	0.0196995	0.0117652	0.00664556	0.00993423	0.00810962
M481T497_NEG	2-16:1-lysophosphatidylglycerol	9.08425e-05	9.08425e-05	0.774828	-0.368052	1.71027	0.0967559	C22H43O9P	level3.1	[M-H]-	0.91	0.9308	down	NA	M481T497_NEG_2-16:1-lysophosphatidylglycerol	1.44542	2-16:1-lysophosphatidylglycerol	0.0280844	0.0281894	0.0162801	0.0258903	0.0197341	0.0269636	0.0395338	0.0196797	0.0270349	0.0430271	0.0402068	0.0262361	0.0263596	0.0186611	0.0306626	0.0259129	0.0386044	0.0361497	0.0288142	0.0264974	0.0316333	0.0350473	0.0183406	0.0388738	0.0409822	0.0406897	0.0440622	0.0442688	0.0381025	0.0336714	0.0352974	0.0362757
M357T434_2_POS	N-Myristoyl Glutamine	0.00034858	0.00034858	0.399561	-1.32351	1.10482	0.101206	C19H36N2O4	level3.1	[M+H]+	0.65	0.5151	down	NA	M357T434_2_POS_N-Myristoyl Glutamine	3.42581	n-myristoyl glutamine	0.0337481	0.116109	0.0378856	0.0086669	0.031244	0.0190966	0.0169794	0.0766965	0.0108811	0.018282	0.0627297	0.0139898	0.0108527	0.141451	0.0440673	0.0144989	0.0651247	0.0855995	0.0170941	0.127128	0.0209923	0.0894845	0.0101652	0.0374844	0.142913	0.110875	0.249528	0.0675667	0.262121	0.0824822	0.0921539	0.152825
M232T225_POS	Isobutyrylcarnitine (C4:0)	5.59604e-05	5.59604e-05	0.340545	-1.55408	1.28062	0.101215	C11H21NO4	level2	[M+H]+	0.75	0.9967	down	NA	M232T225_POS_Isobutyrylcarnitine (C4:0)	4.14061	isobutyrylcarnitine (c4:0)	0.0684736	0.105692	0.0313134	0.0252884	0.0243343	0.0281	0.0294502	0.0231373	0.0475948	0.0440441	0.0238441	0.0346613	0.0233251	0.0342006	0.0421558	0.0455254	0.114314	0.0817274	0.0313657	0.0700582	0.0436051	0.0562615	0.0249182	0.14781	0.181088	0.131869	0.193502	0.123606	0.151979	0.164251	0.169449	0.0790393
M232T225_POS	Butyrylcarnitine (C4:0)	5.59604e-05	5.59604e-05	0.340545	-1.55408	1.28062	0.101215	C11H21NO4	level2	[M+H]+	0.75	0.9966	down	C02862	M232T225_POS_Butyrylcarnitine (C4:0)	4.14061	butyrylcarnitine (c4:0)	0.0684736	0.105692	0.0313134	0.0252884	0.0243343	0.0281	0.0294502	0.0231373	0.0475948	0.0440441	0.0238441	0.0346613	0.0233251	0.0342006	0.0421558	0.0455254	0.114314	0.0817274	0.0313657	0.0700582	0.0436051	0.0562615	0.0249182	0.14781	0.181088	0.131869	0.193502	0.123606	0.151979	0.164251	0.169449	0.0790393
M358T329_POS	3-Hydroxydodecenoylcarnitine	0.00115429	0.00115429	0.555672	-0.847694	1.08655	0.101621	C19H35NO5	level3.1	[M+H]+	0.79	0.744	down	NA	M358T329_POS_3-Hydroxydodecenoylcarnitine	1.24567	3-hydroxydodecenoylcarnitine	0.0129325	0.0257365	0.0192917	0.0166698	0.0219242	0.0140542	0.0257409	0.0147882	0.0171243	0.0111689	0.0185156	0.0152589	0.00879872	0.0212527	0.0249908	0.0180316	0.0520045	0.0460693	0.011481	0.0109729	0.0206404	0.0129258	0.0187815	0.0391763	0.0689972	0.0248102	0.0377083	0.0513235	0.0342864	0.0156561	0.0932883	0.0299007
M211T398_POS	Methyl dodecadienoate	9.87627e-08	9.87627e-08	0.626644	-0.674281	1.47534	0.101825	C13H22O2	level3.1	[M+H]+	0.69	0.9362	down	NA	M211T398_POS_Methyl dodecadienoate	2.08909	methyl dodecadienoate	0.0318752	0.0487676	0.031068	0.0331442	0.0348206	0.0340563	0.0338509	0.0344926	0.0376786	0.0298785	0.0416749	0.0374202	0.0184855	0.0313988	0.0362891	0.0387903	0.06561	0.0673083	0.0411933	0.00447684	0.0416897	0.0383289	0.032866	0.0515056	0.0678049	0.0610239	0.0463975	0.0485586	0.0533914	0.0595093	0.0581484	0.0472578
M223T526_POS	Monobutyl phthalate	0.000503104	0.000503104	0.79795	-0.325629	1.02098	0.10235	C12H14O4	level2	[M+H]+	0.69	0.9527	down	NA	M223T526_POS_Monobutyl phthalate	0.662794	monobutyl phthalate	0.0115305	0.0203336	0.010277	0.0138115	0.0112657	0.0122136	0.0106456	0.0144455	0.0131968	0.010391	0.0134111	0.0116131	0.00637404	0.011799	0.011847	0.0129763	0.0225883	0.0152641	0.0117436	0.0168207	0.0154036	0.0148788	0.0129573	0.0184213	0.0252625	0.0173729	0.0142715	0.0159538	0.0154834	0.0190478	0.0188588	0.0178484
M223T526_POS	Neantine	0.000503104	0.000503104	0.79795	-0.325629	1.02098	0.10235	C12H14O4	level2	[M+H]+	0.69	0.9522	down	NA	M223T526_POS_Neantine	0.662794	neantine	0.0115305	0.0203336	0.010277	0.0138115	0.0112657	0.0122136	0.0106456	0.0144455	0.0131968	0.010391	0.0134111	0.0116131	0.00637404	0.011799	0.011847	0.0129763	0.0225883	0.0152641	0.0117436	0.0168207	0.0154036	0.0148788	0.0129573	0.0184213	0.0252625	0.0173729	0.0142715	0.0159538	0.0154834	0.0190478	0.0188588	0.0178484
M375T564_POS	2-(10-Heptadecenyl)-6-hydroxybenzoic acid	0.00011339	0.00011339	0.695257	-0.524381	1.10287	0.102558	C24H38O3	level3.1	[M+H]+	0.81	0.8632	down	NA	M375T564_POS_2-(10-Heptadecenyl)-6-hydroxybenzoic acid	3.33487	2-(10-heptadecenyl)-6-hydroxybenzoic acid	0.0579958	0.0836304	0.0557661	0.0489548	0.0518433	0.0436639	0.0571847	0.055808	0.0748408	0.0550423	0.0482133	0.0372125	0.0295021	0.0540837	0.0512874	0.0544447	0.101719	0.0923812	0.0626232	0.0864513	0.0798381	0.0254081	0.0576179	0.151304	0.112627	0.0835102	0.0674682	0.132852	0.0862553	0.0849368	0.0709732	0.106602
M375T564_POS	D8'-Merulinic acid C	0.00011339	0.00011339	0.695257	-0.524381	1.10287	0.102558	C24H38O3	level3.1	[M+H]+	0.81	0.8632	down	NA	M375T564_POS_D8'-Merulinic acid C	3.33487	d8'-merulinic acid c	0.0579958	0.0836304	0.0557661	0.0489548	0.0518433	0.0436639	0.0571847	0.055808	0.0748408	0.0550423	0.0482133	0.0372125	0.0295021	0.0540837	0.0512874	0.0544447	0.101719	0.0923812	0.0626232	0.0864513	0.0798381	0.0254081	0.0576179	0.151304	0.112627	0.0835102	0.0674682	0.132852	0.0862553	0.0849368	0.0709732	0.106602
M375T564_POS	3-Oxo-5beta-cholanate	0.00011339	0.00011339	0.695257	-0.524381	1.10287	0.102558	C24H38O3	level3.1	[M+H]+	0.8	0.8632	down	C03070	M375T564_POS_3-Oxo-5beta-cholanate	3.33487	3-oxo-5beta-cholanate	0.0579958	0.0836304	0.0557661	0.0489548	0.0518433	0.0436639	0.0571847	0.055808	0.0748408	0.0550423	0.0482133	0.0372125	0.0295021	0.0540837	0.0512874	0.0544447	0.101719	0.0923812	0.0626232	0.0864513	0.0798381	0.0254081	0.0576179	0.151304	0.112627	0.0835102	0.0674682	0.132852	0.0862553	0.0849368	0.0709732	0.106602
M177T226_NEG	3,3'-thiodipropanoate	0.0238439	0.0238439	1.32478	0.40575	1.0923	0.103439	C6H10O4S	level3.1	[M-H]-	0.61	0.5733	up	NA	M177T226_NEG_3,3'-thiodipropanoate	0.397496	3,3'-thiodipropanoate	0.0137306	0.000552565	0.00649209	0.00970002	0.0084976	0.0122481	0.0169838	0.0129173	0.0133397	0.0187507	0.00712879	0.00991942	0.0118483	0.0043318	0.0130121	0.0130464	0.00483452	0.00711908	0.0111547	0.00680861	0.0140071	0.00968137	0.0102007	0.00770122	0.0078671	0.00168318	0.0108287	0.00764524	0.00981152	0.00705721	0.00986613	0.00665937
M329T553_POS	2-Hydroxyeicosanoic acid	4.43756e-06	4.43756e-06	0.72537	-0.463212	1.25268	0.104596	C20H40O3	level2	[M+H]+	0.65	1	down	NA	M329T553_POS_2-Hydroxyeicosanoic acid	0.557767	2-hydroxyeicosanoic acid	0.00955515	0.0146575	0.00736701	0.00973682	0.00896101	0.0110557	0.00988098	0.0110684	0.0103086	0.00928909	0.0096085	0.008865	0.00436821	0.0086555	0.0091333	0.0106765	0.0189929	0.0111452	0.0108125	0.0170895	0.013962	0.0110995	0.0105124	0.0127651	0.0216221	0.016207	0.0117171	0.013665	0.01409	0.014779	0.015241	0.0166909
M482T527_POS	1-O-Hexadecyl-lyso-sn-glycero-3-phosphocholine	4.22529e-10	4.22529e-10	0.399147	-1.32501	1.59054	0.104922	C24H52NO6P	level3.1	[M+H]+	0.8	0.6457	down	C13903	M482T527_POS_1-O-Hexadecyl-lyso-sn-glycero-3-phosphocholine	31.3728	1-o-hexadecyl-lyso-sn-glycero-3-phosphocholine	0.358816	1.03659	0.193342	0.155732	0.260646	0.245011	0.460673	0.17468	0.267601	0.817655	0.621743	0.287693	0.127004	0.260098	0.290058	0.203119	0.945643	1.24507	0.259073	0.434162	0.314554	0.258992	0.110433	0.831899	0.904997	1.05828	1.00442	0.742325	0.95823	1.05418	0.869413	1.21633
M358T328_NEG	Undecanedioylcarnitine	0.0313142	0.0313142	0.688482	-0.53851	1.41489	0.105181	C18H33NO6	level3.1	[M-H]-	0.74	0.5062	down	NA	M358T328_NEG_Undecanedioylcarnitine	0.383355	undecanedioylcarnitine	0.00733794	0.00807046	0.0063076	0.00434536	0.00848187	0.00465045	0.00544646	0.00647616	0.00732232	0.00617979	0.00511002	0.00280242	0.005175	0.00448647	0.00645621	0.00552043	0.00780069	0.0133232	0.00315693	0.00461018	0.00589447	0.00490775	0.00679722	0.0327738	0.0161044	0.00804004	0.0128607	0.0164176	0.0176472	0.0120567	0.0101578	0.00594961
M282T161_POS	1-Methyladenosine	3.52501e-07	3.52501e-07	0.752555	-0.410131	1.39961	0.105186	C11H15N5O4	level2	[M+H]+	0.74	0.9995	down	C02494	M282T161_POS_1-Methyladenosine	0.158099	1-methyladenosine	0.002456	0.00392641	0.00204524	0.00309192	0.003641	0.00266145	0.00292225	0.0034962	0.0033817	0.00172165	0.00292476	0.00305791	0.00195208	0.00264645	0.00317444	0.00343127	0.00408452	0.00325392	0.00289238	0.00350813	0.00354594	0.00284472	0.00360702	0.00475579	0.00478816	0.0036508	0.00422515	0.00423412	0.00414366	0.0040486	0.00421051	0.00418354
M282T161_POS	N6-Methyladenosine	3.52501e-07	3.52501e-07	0.752555	-0.410131	1.39961	0.105186	C11H15N5O4	level2	[M+H]+	0.74	0.9992	down	NA	M282T161_POS_N6-Methyladenosine	0.158099	n6-methyladenosine	0.002456	0.00392641	0.00204524	0.00309192	0.003641	0.00266145	0.00292225	0.0034962	0.0033817	0.00172165	0.00292476	0.00305791	0.00195208	0.00264645	0.00317444	0.00343127	0.00408452	0.00325392	0.00289238	0.00350813	0.00354594	0.00284472	0.00360702	0.00475579	0.00478816	0.0036508	0.00422515	0.00423412	0.00414366	0.0040486	0.00421051	0.00418354
M402T325_POS	O-(13-Carboxytridecanoyl)carnitine	0.00134437	0.00134437	0.663274	-0.592322	1.02641	0.107647	C21H39NO6	level3.1	[M+H]+	0.83	0.9936	down	NA	M402T325_POS_O-(13-Carboxytridecanoyl)carnitine	0.140669	o-(13-carboxytridecanoyl)carnitine	0.00179045	0.00372169	0.00370699	0.00243344	0.00215642	0.00170601	0.0026513	0.00272736	0.0026552	0.00142235	0.00315682	0.0028165	0.000525949	0.00194883	0.00218844	0.00312931	0.00457554	0.00464339	0.00349083	0.000355298	0.00224193	0.00232459	0.00309708	0.00287674	0.00411317	0.00307995	0.00338404	0.00346486	0.00645134	0.00254018	0.0039473	0.00184403
M414T434_POS	Heptadecanoyl carnitine	1.60261e-09	1.60261e-09	0.60269	-0.730511	1.57117	0.107665	C24H47NO4	level3.1	[M+H]+	0.99	0.9959	down	NA	M414T434_POS_Heptadecanoyl carnitine	0.471988	heptadecanoyl carnitine	0.00883827	0.0086984	0.00589601	0.00958286	0.00599628	0.00677507	0.0110389	0.00451248	0.00820102	0.00699488	0.0107865	0.00449009	0.00411658	0.00503078	0.00831223	0.0072456	0.0141224	0.0120488	0.00972953	0.013485	0.00714968	0.00871098	0.00634948	0.00997849	0.0157314	0.00905486	0.0136662	0.0165728	0.0121606	0.0129984	0.0121898	0.0119926
M341T541_NEG	Eicosanedioic acid	0.00685189	0.00685189	0.581004	-0.783381	1.37909	0.108267	C20H38O4	level3.1	[M-H]-	0.71	0.5088	down	NA	M341T541_NEG_Eicosanedioic acid	1.86467	eicosanedioic acid	0.0252579	0.0428532	0.0270591	0.0204708	0.111803	0.0274593	0.0094814	0.0416695	0.0247212	0.0224954	0.0213055	0.0240604	0.0417564	0.022878	0.0331939	0.0228573	0.0505926	0.050328	0.0264736	0.00825806	0.0239554	0.0246639	0.0188843	0.0435194	0.045871	0.0693514	0.0362433	0.0243718	0.0337316	0.028666	0.040519	0.040018
M389T427_POS	7alpha-hydroxy-3-oxochol-4-enoate	6.65747e-05	6.65747e-05	0.501652	-0.99524	1.16536	0.109276	C24H36O4	level3.1	[M+H]+	0.59	0.5846	down	NA	M389T427_POS_7alpha-hydroxy-3-oxochol-4-enoate	0.850356	7alpha-hydroxy-3-oxochol-4-enoate	0.0105162	0.0171588	0.00647782	0.0057258	0.0173598	0.00835639	0.01139	0.0216888	0.00979271	0.0120023	0.0134811	0.0100545	0.00407571	0.00909128	0.0178234	0.0109252	0.0322473	0.0453909	0.00853061	0.00405729	0.0105896	0.0072138	0.00662242	0.0189695	0.0174699	0.0153301	0.0300406	0.0339674	0.0559159	0.0222812	0.0136996	0.0361136
M511T622_NEG	Tripelargonin	0.000920851	0.000920851	0.622321	-0.684268	1.78132	0.109859	C30H56O6	level3.1	[M-H]-	0.72	0.64	down	NA	M511T622_NEG_Tripelargonin	2.63756	tripelargonin	0.0451044	0.0517446	0.0275385	0.0265145	0.0534301	0.0335247	0.0842463	0.0305061	0.0823318	0.0373324	0.0170199	0.0209828	0.0765932	0.0241641	0.0487776	0.0436044	0.0727209	0.05624	0.0703326	0.0117608	0.0401849	0.0213061	0.0395651	0.112084	0.0838046	0.0395961	0.0437878	0.131725	0.0739696	0.0668717	0.0612056	0.0876281
M312T316_POS	2-trans,4-cis-Decadienoylcarnitine	3.70862e-05	3.70862e-05	0.513215	-0.962364	1.21541	0.110936	C17H29NO4	level3.1	[M+H]+	0.91	0.9936	down	NA	M312T316_POS_2-trans,4-cis-Decadienoylcarnitine	1.04925	2-trans,4-cis-decadienoylcarnitine	0.0139677	0.0227165	0.0173139	0.00994032	0.0213827	0.0109175	0.0110223	0.0150438	0.0150676	0.0113661	0.00969209	0.00732745	0.00723967	0.0108234	0.0133429	0.014501	0.02323	0.0368931	0.00975641	0.0116531	0.0152719	0.00891442	0.00982157	0.0727008	0.0482574	0.0197235	0.0404574	0.0503018	0.0356987	0.0404606	0.0375026	0.0289931
M538T393_POS	1-acyl-PAF	8.61808e-08	8.61808e-08	0.492989	-1.02037	1.45424	0.113524	C26H52NO8P	level3.1	[M+H]+	0.76	0.9765	down	NA	M538T393_POS_1-acyl-PAF	0.590679	1-acyl-paf	0.0107577	0.0152585	0.00633966	0.00621865	0.0110259	0.00625464	0.00487882	0.00856357	0.00694609	0.0059088	0.0148075	0.0129244	0.00513049	0.00840398	0.00814072	0.00620174	0.0148249	0.0135971	0.0050992	0.00096638	0.0126449	0.00759854	0.00498944	0.0220715	0.0155673	0.0171709	0.0204033	0.0134362	0.0174895	0.0218696	0.0135848	0.0286076
M262T408_POS	1-(4-Nonylphenyl)propan-2-amine	9.90789e-07	9.90789e-07	0.63388	-0.657719	1.32333	0.114479	C18H31N	level3.1	[M+H]+	0.81	1	down	NA	M262T408_POS_1-(4-Nonylphenyl)propan-2-amine	0.433029	1-(4-nonylphenyl)propan-2-amine	0.00634185	0.0090613	0.00619052	0.00578214	0.0065005	0.00542553	0.0106341	0.0059935	0.00549604	0.00816083	0.0109597	0.00641977	0.00368572	0.00365314	0.00769236	0.0062075	0.0136032	0.0122192	0.00614184	0.0154824	0.00797092	0.00781081	0.00494598	0.0107023	0.01471	0.0108801	0.00995136	0.00937165	0.0143769	0.0126956	0.0110824	0.0147993
M225T616_POS	tetradeca-3,5-dienoate	4.15687e-09	4.15687e-09	0.562022	-0.831302	1.55346	0.114573	C14H24O2	level3.1	[M+H]+	0.86	0.908	down	NA	M225T616_POS_tetradeca-3,5-dienoate	0.882029	tetradeca-3,5-dienoate	0.0123346	0.0177112	0.0110962	0.0117921	0.0168623	0.0122277	0.0161765	0.0131283	0.0170295	0.0123808	0.00920229	0.00956608	0.00978312	0.0117673	0.0121201	0.0152368	0.0277314	0.0202941	0.0148449	0.0167478	0.0118396	0.010884	0.012811	0.0316965	0.0281929	0.0243455	0.0192048	0.0301136	0.0216077	0.0205365	0.0286636	0.0314254
M249T407_NEG	2-[4-(2-Carboxy-2-methylpropyl)phenyl]propionic acid	3.19822e-06	3.19822e-06	1.22341	0.29091	1.83406	0.115163	C14H18O4	level3.1	[M-H]-	0.9	0.8248	up	NA	M249T407_NEG_2-[4-(2-Carboxy-2-methylpropyl)phenyl]propionic acid	6.69098	2-[4-(2-carboxy-2-methylpropyl)phenyl]propionic acid	0.155311	0.190573	0.11562	0.194483	0.123814	0.171074	0.179775	0.185643	0.172176	0.155126	0.16109	0.124687	0.164384	0.144355	0.165869	0.169361	0.177762	0.143307	0.172939	0.167606	0.185928	0.182379	0.206549	0.170179	0.176907	0.154847	0.117147	0.124803	0.128085	0.149421	0.144077	0.137705
M568T679_POS	N-[(3-palmitoyloxy)-palmitoyl]glycine	1.85085e-06	1.85085e-06	0.459591	-1.12158	1.38869	0.115415	C34H65NO5	level3.1	[M+H]+	0.82	1	down	NA	M568T679_POS_N-[(3-palmitoyloxy)-palmitoyl]glycine	3.6447	n-[(3-palmitoyloxy)-palmitoyl]glycine	0.0529897	0.0514256	0.0353482	0.0277733	0.0704869	0.043786	0.0665725	0.0402491	0.0585055	0.0609324	0.0360694	0.0320249	0.0367803	0.0517878	0.037521	0.0356301	0.0737731	0.133641	0.0517133	0.0590179	0.0384821	0.0253834	0.0543837	0.121289	0.0983206	0.138206	0.0684604	0.138911	0.121753	0.0689008	0.0996099	0.175634
M568T679_POS	Cer(d16:1/18:12OH(9,10))	1.85085e-06	1.85085e-06	0.459591	-1.12158	1.38869	0.115415	C34H65NO5	level3.1	[M+H]+	0.82	1	down	NA	M568T679_POS_Cer(d16:1/18:12OH(9,10))	3.6447	cer(d16:1/18:12oh(9,10))	0.0529897	0.0514256	0.0353482	0.0277733	0.0704869	0.043786	0.0665725	0.0402491	0.0585055	0.0609324	0.0360694	0.0320249	0.0367803	0.0517878	0.037521	0.0356301	0.0737731	0.133641	0.0517133	0.0590179	0.0384821	0.0253834	0.0543837	0.121289	0.0983206	0.138206	0.0684604	0.138911	0.121753	0.0689008	0.0996099	0.175634
M409T497_NEG	1-Palmitoyllysophosphatidate	5.01595e-05	5.01595e-05	0.778213	-0.361763	1.77857	0.115798	C19H39O7P	level2	[M-H]-	0.7	0.9928	down	NA	M409T497_NEG_1-Palmitoyllysophosphatidate	2.14139	1-palmitoyllysophosphatidate	0.0540031	0.0514581	0.0295937	0.0364099	0.030985	0.0391796	0.0661176	0.0299392	0.0516918	0.0614463	0.0626946	0.0370214	0.0358308	0.0280162	0.0319822	0.0365798	0.0446868	0.0518541	0.0519225	0.038154	0.0452361	0.0416075	0.027188	0.0504776	0.0634121	0.0569706	0.0515778	0.0517779	0.0653721	0.0446804	0.0567327	0.0571716
M169T223_POS	Cyclo(Pro-Ala)	0.000464283	0.000464283	0.653714	-0.613268	1.01857	0.116355	C8H12N2O2	level2	[M+H]+	0.56	0.9689	down	NA	M169T223_POS_Cyclo(Pro-Ala)	0.208597	cyclo(pro-ala)	0.002575	0.0050718	0.00205605	0.0023494	0.00252759	0.00334172	0.00273555	0.00334176	0.00356872	0.00294029	0.00480395	0.0032504	0.00174204	0.00233077	0.0029029	0.00553694	0.00471448	0.00749949	0.00294633	0.00923771	0.00383188	0.00277228	0.00291807	0.00670521	0.00749274	0.0049382	0.00481207	0.00394847	0.0113957	0.00520949	0.00691396	0.00443141
M583T466_NEG	Bilirubin	7.99582e-06	7.99582e-06	1.95742	0.968951	1.7967	0.117302	C33H36N4O6	level2	[M-H]-	0.68	0.9357	up	C00486	M583T466_NEG_Bilirubin	2.76335	bilirubin	0.107772	0.065502	0.0329233	0.0393877	0.0450113	0.0661683	0.0953256	0.0916127	0.149871	0.100488	0.0609276	0.0361617	0.129943	0.0547219	0.138477	0.110915	0.0789222	0.0345849	0.0767648	0.0783522	0.110065	0.0900689	0.064162	0.080073	0.0371942	0.0276403	0.0824387	0.0622038	0.0368851	0.0437001	0.0335148	0.0513423
M262T236_POS	Succinylcarnitine	1.07669e-09	1.07669e-09	18.8183	4.23407	1.58059	0.117459	C11H19NO6	level3.1	[M+H]+	0.75	0.9091	up	NA	M262T236_POS_Succinylcarnitine	1.83737	succinylcarnitine	0.096537	0.000149923	0.0773104	0.086392	0.0743291	0.109901	0.082116	0.0941246	0.100941	0.0781467	0.0728182	0.0789679	0.0409121	0.0783059	0.0953675	0.0843625	0.000197859	0.000192957	0.0930763	0.104969	0.104916	0.100805	0.104004	0.000610466	0.000453478	0.000142496	8.28735e-05	0.000644784	0.000140051	0.000133566	0.0732001	0.000315508
M412T416_POS	Heptadec-9-enoylcarnitine	0.00012141	0.00012141	0.677503	-0.561702	1.132	0.118011	C24H45NO4	level3.1	[M+H]+	0.93	0.992	down	NA	M412T416_POS_Heptadec-9-enoylcarnitine	0.215125	heptadec-9-enoylcarnitine	0.00397324	0.00390786	0.00345756	0.00222009	0.0037131	0.00273733	0.00558999	0.00391821	0.00425029	0.00379464	0.00637251	0.00223374	0.0014888	0.00256755	0.00437821	0.00372253	0.00860939	0.00528457	0.0054974	0.000883813	0.00486235	0.0040742	0.00358622	0.0053445	0.00651203	0.00294869	0.0056451	0.00614658	0.00605369	0.00545681	0.00490073	0.00633839
M641T623_POS	Cer(d18:0/PGF1alpha)	7.8857e-07	7.8857e-07	0.469646	-1.09035	1.43046	0.118266	C38H73NO6	level3.1	[M+H]+	0.73	0.6575	down	C00195/C11754	M641T623_POS_Cer(d18:0/PGF1alpha)	6.01858	cer(d18:0/pgf1alpha)	0.091898	0.167448	0.0561583	0.0493668	0.157972	0.0893903	0.0387987	0.0515124	0.0776365	0.105793	0.0935485	0.0467553	0.102533	0.0701367	0.072459	0.0719693	0.144111	0.24805	0.0617981	0.0580392	0.0205402	0.0598684	0.0916766	0.141879	0.147087	0.293598	0.142154	0.162245	0.171205	0.122307	0.152864	0.125328
M526T512_POS	Ilmofosine	2.73167e-13	2.73167e-13	0.449141	-1.15476	1.75321	0.118739	C26H56NO5PS	level3.1	[M+H]+	0.84	0.7571	down	NA	M526T512_POS_Ilmofosine	2.12237	ilmofosine	0.0325986	0.0428437	0.0290452	0.0188024	0.0290888	0.0183987	0.0305602	0.018159	0.0216775	0.040897	0.0544244	0.0318709	0.00789804	0.0207923	0.0326078	0.026381	0.0519531	0.0651714	0.0320963	0.0139286	0.0271777	0.0279761	0.0148189	0.0541178	0.0707967	0.0617262	0.0607284	0.0566788	0.0688261	0.062145	0.0677582	0.0652609
M382T446_POS	Sphinganine 1-phosphate	8.78133e-05	8.78133e-05	0.606805	-0.720695	1.12301	0.11877	C18H40NO5P	level3.1	[M+H]+	0.7	0.5811	down	C01120	M382T446_POS_Sphinganine 1-phosphate	2.75652	sphinganine 1-phosphate	0.0551764	0.0505196	0.0301242	0.0273855	0.0349885	0.0293957	0.111269	0.0405649	0.036701	0.025872	0.102518	0.0460266	0.0311599	0.0246942	0.0543544	0.0123824	0.094614	0.0569986	0.0664998	0.0420048	0.0635223	0.0123272	0.0217338	0.0906301	0.092412	0.0750585	0.0643193	0.0754436	0.0785158	0.0613473	0.0682672	0.0651037
M331T541_POS	Ethyl icosapentate	2.21731e-05	2.21731e-05	0.692281	-0.530571	1.20109	0.119118	C22H34O2	level3.1	[M+H]+	0.92	1	down	C16184/C13364	M331T541_POS_Ethyl icosapentate	1.41983	ethyl icosapentate	0.025581	0.0377847	0.0185092	0.0179563	0.0255631	0.0207193	0.0234436	0.0253321	0.0289065	0.0267198	0.0160348	0.0115897	0.0178014	0.0227598	0.0246397	0.0281371	0.0434384	0.0454179	0.0300142	0.0216977	0.0367406	0.0145938	0.0236208	0.0572754	0.0467016	0.0401447	0.0392531	0.0458953	0.0417477	0.0394953	0.0358704	0.0379762
M465T360_POS	Sphingosyl-phosphocholine [M]	3.43427e-11	3.43427e-11	0.458711	-1.12434	1.64271	0.119144	C23H49N2O5P	level3.1	[M+H]+	0.88	1	down	NA	M465T360_POS_Sphingosyl-phosphocholine [M]	0.174242	sphingosyl-phosphocholine [m]	0.00164685	0.00384777	0.00150593	0.00136943	0.00210289	0.00228248	0.00289941	0.00171171	0.00249577	0.00224518	0.0043605	0.00348738	0.000243946	0.00397058	0.00267633	0.00224565	0.00414578	0.00335681	0.00129827	0.000888395	0.00382772	0.0022149	0.00155634	0.00548051	0.00539	0.00560773	0.00588272	0.00323682	0.00434777	0.00547101	0.00434172	0.00514741
M330T347_POS	4,8 Dimethylnonanoyl carnitine	8.11706e-05	8.11706e-05	0.220929	-2.17835	1.32256	0.119886	C18H35NO4	level3.1	[M+H]+	0.94	0.9936	down	NA	M330T347_POS_4,8 Dimethylnonanoyl carnitine	0.685292	4,8 dimethylnonanoyl carnitine	0.00325792	0.00427025	0.00852271	0.00195727	0.0169943	0.00816669	0.00339606	0.00629123	0.00237287	0.00619336	0.00276581	0.00566231	0.00170701	0.00227861	0.00252986	0.00233513	0.00608846	0.023052	0.00492076	0.00231191	0.0022688	0.00544993	0.00173779	0.0190773	0.0280952	0.0138662	0.0254823	0.0146526	0.0203247	0.0351269	0.0184122	0.022258
M416T440_POS	3-Hydroxytetradec-4-enedioylcarnitine	0.000169562	0.000169562	0.501812	-0.99478	1.1251	0.119944	C21H37NO7	level3.1	[M+H]+	0.62	0.6141	down	NA	M416T440_POS_3-Hydroxytetradec-4-enedioylcarnitine	0.505008	3-hydroxytetradec-4-enedioylcarnitine	0.00297082	0.00857131	0.00719551	0.00627273	0.00989528	0.0104874	0.00617037	0.0105144	0.00397045	0.00589724	0.0175072	0.00607879	0.00370148	0.00727523	0.00468112	0.00309468	0.0209355	0.0208834	0.00297505	0.0085505	0.00310224	0.00593088	0.00361457	0.00953032	0.0238216	0.0159255	0.0106815	0.00750381	0.024849	0.00676	0.00815775	0.0198767
M464T441_POS	3-Hydroxyarachidonoylcarnitine	3.98558e-09	3.98558e-09	0.646661	-0.628918	1.52263	0.12183	C27H45NO5	level3.1	[M+H]+	0.73	0.7943	down	NA	M464T441_POS_3-Hydroxyarachidonoylcarnitine	0.749621	3-hydroxyarachidonoylcarnitine	0.0104424	0.0184923	0.0096485	0.0128666	0.0112533	0.0133498	0.0137768	0.0160425	0.0134032	0.0123571	0.0124859	0.0108397	0.00722968	0.0124796	0.00988174	0.0146064	0.0224928	0.0134982	0.0134204	0.0223333	0.0143459	0.0154514	0.0124387	0.0143994	0.031624	0.0198851	0.016595	0.0197879	0.0173899	0.0201887	0.0211013	0.0215436
M464T518_NEG	LysoPE(P-18:0/0:0)	1.38728e-06	1.38728e-06	0.622617	-0.683584	2.30191	0.121947	C23H48NO6P	level3.1	[M-H]-	0.76	0.6172	down	NA	M464T518_NEG_LysoPE(P-18:0/0:0)	2.72358	lysope(p-18:0/0:0)	0.0522188	0.0754792	0.0348664	0.0329001	0.0363571	0.0301313	0.0572909	0.0318827	0.0377382	0.0860653	0.0582688	0.040289	0.0357697	0.0308658	0.0422249	0.0309552	0.0737074	0.101879	0.0333338	0.0499375	0.0546334	0.0349341	0.0189778	0.0839957	0.0661384	0.0632833	0.0817566	0.0605956	0.0836737	0.066326	0.0817979	0.0772271
M510T518_POS	1-heptadecanoyl-sn-glycero-3-phosphocholine	5.00197e-11	5.00197e-11	0.329232	-1.60282	1.68878	0.122631	C25H52NO7P	level3.1	[M+H]+	0.92	0.8967	down	NA	M510T518_POS_1-heptadecanoyl-sn-glycero-3-phosphocholine	14.0745	1-heptadecanoyl-sn-glycero-3-phosphocholine	0.17984	0.319558	0.0845597	0.0790952	0.111371	0.0915595	0.173918	0.056338	0.112354	0.26724	0.253554	0.140162	0.0462529	0.106527	0.106218	0.0979746	0.470068	0.438049	0.0988885	0.117615	0.152002	0.14734	0.0355579	0.299787	0.4132	0.447047	0.708826	0.514485	0.360903	0.73849	0.320245	0.471744
M510T518_POS	LysoPE(20:0/0:0)	5.00197e-11	5.00197e-11	0.329232	-1.60282	1.68878	0.122631	C25H52NO7P	level3.1	[M+H]+	0.87	0.8967	down	NA	M510T518_POS_LysoPE(20:0/0:0)	14.0745	lysope(20:0/0:0)	0.17984	0.319558	0.0845597	0.0790952	0.111371	0.0915595	0.173918	0.056338	0.112354	0.26724	0.253554	0.140162	0.0462529	0.106527	0.106218	0.0979746	0.470068	0.438049	0.0988885	0.117615	0.152002	0.14734	0.0355579	0.299787	0.4132	0.447047	0.708826	0.514485	0.360903	0.73849	0.320245	0.471744
M738T459_NEG	E81120	0.0118142	0.0118142	0.789854	-0.340343	1.23028	0.123402	C41H33F3NO5PS	level2	[M-H]-	0.65	1	down	NA	M738T459_NEG_E81120	1.00904	e81120	0.0285176	0.0202801	0.0164903	0.00974291	0.0158442	0.0175031	0.0294316	0.0122709	0.0151296	0.0362854	0.038636	0.0183251	0.0183809	0.0147776	0.0221493	0.0221977	0.0232041	0.0257617	0.0115991	0.0285656	0.0142873	0.012934	0.00482216	0.0338697	0.0139009	0.0331541	0.0248295	0.0231502	0.0268246	0.0236993	0.0201183	0.0246304
M384T343_POS	3-Hydroxy-5,8-tetradecadienoylcarnitine	1.0635e-05	1.0635e-05	0.53103	-0.913135	1.32545	0.123998	C21H37NO5	level3.1	[M+H]+	0.95	0.9959	down	NA	M384T343_POS_3-Hydroxy-5,8-tetradecadienoylcarnitine	0.611599	3-hydroxy-5,8-tetradecadienoylcarnitine	0.00778298	0.0120975	0.0140598	0.00885525	0.0110643	0.00636546	0.00993146	0.0104236	0.0111068	0.00656927	0.00753182	0.00405865	0.00490465	0.00727692	0.00901398	0.00878027	0.0212112	0.0184749	0.00619622	0.00109908	0.0111803	0.00848185	0.0142417	0.0173355	0.028842	0.00976101	0.0262396	0.0327303	0.017894	0.00937755	0.0134168	0.0156688
M431T499_POS	Nuatigenin	9.31079e-06	9.31079e-06	0.569957	-0.811076	1.26236	0.124127	C27H42O4	level3.1	[M+H]+	0.79	0.7594	down	C04715	M431T499_POS_Nuatigenin	9.0401	nuatigenin	0.137659	0.207961	0.105746	0.103705	0.247733	0.137773	0.136477	0.247508	0.156236	0.093753	0.147739	0.0459009	0.0644679	0.129355	0.18976	0.190165	0.342198	0.287059	0.129905	0.00597313	0.128656	0.0820493	0.14228	0.211648	0.24371	0.174693	0.350957	0.353659	0.399872	0.220102	0.178508	0.386847
M431T499_POS	furostanol-26-aldehyde	9.31079e-06	9.31079e-06	0.569957	-0.811076	1.26236	0.124127	C27H42O4	level3.1	[M+H]+	0.78	0.5992	down	NA	M431T499_POS_furostanol-26-aldehyde	9.0401	furostanol-26-aldehyde	0.137659	0.207961	0.105746	0.103705	0.247733	0.137773	0.136477	0.247508	0.156236	0.093753	0.147739	0.0459009	0.0644679	0.129355	0.18976	0.190165	0.342198	0.287059	0.129905	0.00597313	0.128656	0.0820493	0.14228	0.211648	0.24371	0.174693	0.350957	0.353659	0.399872	0.220102	0.178508	0.386847
M431T499_POS	Yuccagenin	9.31079e-06	9.31079e-06	0.569957	-0.811076	1.26236	0.124127	C27H42O4	level3.1	[M+H]+	0.78	0.7594	down	NA	M431T499_POS_Yuccagenin	9.0401	yuccagenin	0.137659	0.207961	0.105746	0.103705	0.247733	0.137773	0.136477	0.247508	0.156236	0.093753	0.147739	0.0459009	0.0644679	0.129355	0.18976	0.190165	0.342198	0.287059	0.129905	0.00597313	0.128656	0.0820493	0.14228	0.211648	0.24371	0.174693	0.350957	0.353659	0.399872	0.220102	0.178508	0.386847
M431T499_POS	Convallamarogenin	9.31079e-06	9.31079e-06	0.569957	-0.811076	1.26236	0.124127	C27H42O4	level3.1	[M+H]+	0.75	0.7594	down	C08891	M431T499_POS_Convallamarogenin	9.0401	convallamarogenin	0.137659	0.207961	0.105746	0.103705	0.247733	0.137773	0.136477	0.247508	0.156236	0.093753	0.147739	0.0459009	0.0644679	0.129355	0.18976	0.190165	0.342198	0.287059	0.129905	0.00597313	0.128656	0.0820493	0.14228	0.211648	0.24371	0.174693	0.350957	0.353659	0.399872	0.220102	0.178508	0.386847
M431T499_POS	Ruscogenin	9.31079e-06	9.31079e-06	0.569957	-0.811076	1.26236	0.124127	C27H42O4	level3.1	[M+H]+	0.72	0.7594	down	C08909	M431T499_POS_Ruscogenin	9.0401	ruscogenin	0.137659	0.207961	0.105746	0.103705	0.247733	0.137773	0.136477	0.247508	0.156236	0.093753	0.147739	0.0459009	0.0644679	0.129355	0.18976	0.190165	0.342198	0.287059	0.129905	0.00597313	0.128656	0.0820493	0.14228	0.211648	0.24371	0.174693	0.350957	0.353659	0.399872	0.220102	0.178508	0.386847
M468T514_POS	1-Heptadecanoylglycerophosphoethanolamine	1.32064e-08	1.32064e-08	0.543251	-0.88031	1.49872	0.129189	C22H46NO7P	level3.1	[M+H]+	0.99	1	down	NA	M468T514_POS_1-Heptadecanoylglycerophosphoethanolamine	0.947964	1-heptadecanoylglycerophosphoethanolamine	0.0181673	0.0234381	0.00841636	0.0137456	0.0147465	0.0122332	0.0144257	0.0112919	0.0122933	0.0166285	0.0216161	0.0280326	0.00549603	0.0133153	0.0104964	0.0117921	0.0239726	0.0209213	0.00813626	0.0188717	0.015397	0.0191874	0.00716285	0.0243175	0.0244965	0.0370712	0.0307523	0.0344378	0.0266802	0.0244968	0.0206976	0.0309238
M415T611_POS	4alpha-formyl-5alpha-cholesta-8-en-3beta-ol	0.000420714	0.000420714	0.622152	-0.684662	1.04423	0.130119	C28H46O2	level3.1	[M+H]+	0.99	0.9821	down	NA	M415T611_POS_4alpha-formyl-5alpha-cholesta-8-en-3beta-ol	2.34119	4alpha-formyl-5alpha-cholesta-8-en-3beta-ol	0.0276441	0.0711844	0.0220164	0.0294069	0.0425052	0.029442	0.0284758	0.0384089	0.0374812	0.0330805	0.0252687	0.0199285	0.0348298	0.0277614	0.0265012	0.0349154	0.0971372	0.0675448	0.0388535	0.0732992	0.0342264	0.0169207	0.0254062	0.118512	0.0610381	0.0740291	0.0627575	0.0653306	0.0630423	0.0696134	0.0675193	0.0615964
M415T611_POS	Esters	0.000420714	0.000420714	0.622152	-0.684662	1.04423	0.130119	C28H46O2	level3.1	[M+H]+	0.96	0.9821	down	NA	M415T611_POS_Esters	2.34119	esters	0.0276441	0.0711844	0.0220164	0.0294069	0.0425052	0.029442	0.0284758	0.0384089	0.0374812	0.0330805	0.0252687	0.0199285	0.0348298	0.0277614	0.0265012	0.0349154	0.0971372	0.0675448	0.0388535	0.0732992	0.0342264	0.0169207	0.0254062	0.118512	0.0610381	0.0740291	0.0627575	0.0653306	0.0630423	0.0696134	0.0675193	0.0615964
M415T611_POS	Octacosapentaenoic acid	0.000420714	0.000420714	0.622152	-0.684662	1.04423	0.130119	C28H46O2	level3.1	[M+H]+	0.76	0.5389	down	NA	M415T611_POS_Octacosapentaenoic acid	2.34119	octacosapentaenoic acid	0.0276441	0.0711844	0.0220164	0.0294069	0.0425052	0.029442	0.0284758	0.0384089	0.0374812	0.0330805	0.0252687	0.0199285	0.0348298	0.0277614	0.0265012	0.0349154	0.0971372	0.0675448	0.0388535	0.0732992	0.0342264	0.0169207	0.0254062	0.118512	0.0610381	0.0740291	0.0627575	0.0653306	0.0630423	0.0696134	0.0675193	0.0615964
M515T589_POS	16-Acetylpriverogenin A	0.000656653	0.000656653	0.630532	-0.665358	1.05232	0.130621	C32H50O5	level3.1	[M+H]+	0.87	0.9755	down	NA	M515T589_POS_16-Acetylpriverogenin A	5.2486	16-acetylpriverogenin a	0.102342	0.127708	0.0762242	0.0496874	0.0969053	0.0550592	0.0751681	0.0555189	0.145391	0.0856742	0.0677128	0.0417263	0.095317	0.0774332	0.0917334	0.0788678	0.197863	0.145685	0.0848541	0.0599404	0.0699937	0.0506222	0.12887	0.200438	0.157387	0.118278	0.127109	0.320204	0.116137	0.0849558	0.09288	0.173478
M181T687_POS	2-trans-6-cis-Dodecadienal	1.84525e-07	1.84525e-07	0.424957	-1.23461	1.45856	0.130935	C12H20O	level3.1	[M+H]+	0.75	1	down	NA	M181T687_POS_2-trans-6-cis-Dodecadienal	0.965891	2-trans-6-cis-dodecadienal	0.00974198	0.0244044	0.0064505	0.00763857	0.0160813	0.00888537	0.0196156	0.00856713	0.0174239	0.0114918	0.00593965	0.00693769	0.0111411	0.0073444	0.00940543	0.0139171	0.0278162	0.0214883	0.0166196	0.00883417	0.0109294	0.00522144	0.00960486	0.0407063	0.041181	0.0231591	0.0184144	0.0355586	0.0228131	0.027884	0.0299947	0.0379093
M181T687_POS	2,4-Dodecadienal	1.84525e-07	1.84525e-07	0.424957	-1.23461	1.45856	0.130935	C12H20O	level3.1	[M+H]+	0.75	1	down	NA	M181T687_POS_2,4-Dodecadienal	0.965891	2,4-dodecadienal	0.00974198	0.0244044	0.0064505	0.00763857	0.0160813	0.00888537	0.0196156	0.00856713	0.0174239	0.0114918	0.00593965	0.00693769	0.0111411	0.0073444	0.00940543	0.0139171	0.0278162	0.0214883	0.0166196	0.00883417	0.0109294	0.00522144	0.00960486	0.0407063	0.041181	0.0231591	0.0184144	0.0355586	0.0228131	0.027884	0.0299947	0.0379093
M472T599_POS	2-Hydroxyicosanoylcarnitine	7.39074e-06	7.39074e-06	0.460042	-1.12016	1.36172	0.131146	C27H53NO5	level3.1	[M+H]+	0.79	1	down	NA	M472T599_POS_2-Hydroxyicosanoylcarnitine	1.21626	2-hydroxyicosanoylcarnitine	0.0155604	0.0131826	0.00928248	0.00974228	0.0292775	0.0139495	0.019331	0.00978723	0.0313813	0.0116761	0.0115044	0.0148914	0.0145719	0.0139652	0.0114253	0.0149255	0.0298966	0.0204727	0.0425789	0.0126832	0.016577	0.00565517	0.0165644	0.0437313	0.0689004	0.0251678	0.0400577	0.0392839	0.021747	0.0291533	0.0631904	0.034745
M473T575_POS	triterpenoids	6.11567e-06	6.11567e-06	0.674453	-0.568211	1.29499	0.133389	C29H44O5	level3.1	[M+H]+	0.77	0.934	down	NA	M473T575_POS_triterpenoids	3.42653	triterpenoids	0.054863	0.0887448	0.0469478	0.0532336	0.0464467	0.0561329	0.0564779	0.0515484	0.070632	0.050311	0.0667845	0.0567559	0.0322915	0.040772	0.0480712	0.062506	0.115815	0.0838962	0.101859	0.0885887	0.0687842	0.0558914	0.0659186	0.0694618	0.154054	0.0756847	0.0759978	0.0816134	0.0710758	0.0958134	0.0812616	0.0805998
M286T221_POS	N4-Acetylcytidine	1.48974e-05	1.48974e-05	0.608749	-0.716082	1.26533	0.136715	C11H15N3O6	level2	[M+H]+	0.74	0.9947	down	C22293	M286T221_POS_N4-Acetylcytidine	0.198541	n4-acetylcytidine	0.00332629	0.00462269	0.000207926	0.00320447	0.0010591	0.00269749	0.00384348	0.0036938	0.00388584	0.00313393	0.00303418	0.0029865	0.0021264	0.00203466	0.00515673	0.00395133	0.00500819	0.00552098	0.00233424	0.00408393	0.00447224	0.00337525	0.00425715	0.00579364	0.00667957	0.0060533	0.00510358	0.00522809	0.00637468	0.00800871	0.00484851	0.00232955
M412T365_POS	3-Hydroxyhexadecadienoylcarnitine	0.000990703	0.000990703	0.649494	-0.622611	1.04655	0.140229	C23H41NO5	level3.1	[M+H]+	0.95	0.9936	down	NA	M412T365_POS_3-Hydroxyhexadecadienoylcarnitine	0.777347	3-hydroxyhexadecadienoylcarnitine	0.0126197	0.00940113	0.01604	0.0132304	0.0152839	0.0116131	0.0129227	0.0166088	0.020158	0.00990612	0.0141355	0.00724351	0.00715921	0.0079223	0.0163675	0.0138136	0.0256099	0.0211507	0.0117251	0.00116241	0.0153598	0.0124092	0.0284235	0.0202204	0.0258466	0.00900617	0.0323532	0.0459379	0.0233414	0.0145197	0.0180977	0.0185412
M466T398_POS	15-Hydroxyicosa-8,11,13-trienoylcarnitine	0.00024019	0.00024019	0.645429	-0.631669	1.12631	0.141231	C27H47NO5	level3.1	[M+H]+	0.89	0.9936	down	NA	M466T398_POS_15-Hydroxyicosa-8,11,13-trienoylcarnitine	0.326203	15-hydroxyicosa-8,11,13-trienoylcarnitine	0.00601546	0.00410854	0.00606451	0.00631848	0.00441037	0.00519517	0.00401718	0.00493575	0.00652404	0.00310665	0.00635977	0.00278789	0.00238058	0.00351179	0.0084499	0.00458745	0.0111922	0.0103643	0.00402604	0.00608684	0.00976915	0.00985825	0.00353011	0.00877614	0.00854091	0.00461483	0.0178415	0.0127632	0.00994264	0.00766177	0.0070791	0.0104408
M216T348_POS	2-amino-4-dodecene-1,3-diol	0.000546634	0.000546634	0.736248	-0.441737	1.03291	0.142023	C12H25NO2	level3.1	[M+H]+	0.87	0.874	down	NA	M216T348_POS_2-amino-4-dodecene-1,3-diol	0.484175	2-amino-4-dodecene-1,3-diol	0.00990821	0.0113586	0.00803796	0.0160408	0.00708677	0.00886227	0.00760412	0.00832422	0.00860411	0.00784098	0.00891929	0.00548313	0.00656197	0.00662633	0.0118407	0.0120603	0.0102748	0.0156869	0.00964836	0.000310806	0.0101263	0.0105998	0.00935813	0.0159482	0.0178308	0.015135	0.00919178	0.0105244	0.0104435	0.0112367	0.00867749	0.011888
M216T348_POS	Heptanoylcholine [M]	0.000546634	0.000546634	0.736248	-0.441737	1.03291	0.142023	C12H25NO2	level3.1	[M+H]+	0.86	0.77	down	NA	M216T348_POS_Heptanoylcholine [M]	0.484175	heptanoylcholine [m]	0.00990821	0.0113586	0.00803796	0.0160408	0.00708677	0.00886227	0.00760412	0.00832422	0.00860411	0.00784098	0.00891929	0.00548313	0.00656197	0.00662633	0.0118407	0.0120603	0.0102748	0.0156869	0.00964836	0.000310806	0.0101263	0.0105998	0.00935813	0.0159482	0.0178308	0.015135	0.00919178	0.0105244	0.0104435	0.0112367	0.00867749	0.011888
M216T348_POS	2-aminododecanoate	0.000546634	0.000546634	0.736248	-0.441737	1.03291	0.142023	C12H25NO2	level3.1	[M+H]+	0.8	0.7934	down	NA	M216T348_POS_2-aminododecanoate	0.484175	2-aminododecanoate	0.00990821	0.0113586	0.00803796	0.0160408	0.00708677	0.00886227	0.00760412	0.00832422	0.00860411	0.00784098	0.00891929	0.00548313	0.00656197	0.00662633	0.0118407	0.0120603	0.0102748	0.0156869	0.00964836	0.000310806	0.0101263	0.0105998	0.00935813	0.0159482	0.0178308	0.015135	0.00919178	0.0105244	0.0104435	0.0112367	0.00867749	0.011888
M340T571_POS	N-oleoylglycine	0.000352547	0.000352547	0.731567	-0.450938	1.04164	0.142543	C20H37NO3	level3.1	[M+H]+	0.77	0.5772	down	NA	M340T571_POS_N-oleoylglycine	0.78875	n-oleoylglycine	0.0121399	0.0278626	0.0104247	0.0153599	0.013417	0.0151795	0.0122688	0.0146172	0.0149513	0.0111318	0.0147219	0.0081017	0.00613553	0.011509	0.0148124	0.0162667	0.0298187	0.0160233	0.0190667	0.0207455	0.014903	0.0152691	0.0135084	0.0204937	0.0306497	0.0189688	0.0190888	0.0232603	0.0154485	0.0181235	0.0188219	0.0287172
M422T398_POS	Gamma-linolenyl carnitine	1.3521e-06	1.3521e-06	0.571556	-0.807033	1.35829	0.142834	C25H43NO4	level3.1	[M+H]+	0.9	0.9936	down	NA	M422T398_POS_Gamma-linolenyl carnitine	1.57589	gamma-linolenyl carnitine	0.0235444	0.0236209	0.0238193	0.0147378	0.025228	0.0132946	0.0451547	0.0235072	0.0247755	0.0410973	0.0249247	0.0175622	0.0130812	0.0137159	0.0224361	0.0209319	0.048518	0.0604801	0.0357471	0.00860191	0.0258741	0.0232747	0.0193225	0.0478757	0.0479515	0.0280054	0.0596771	0.056979	0.0535804	0.0366369	0.0509087	0.0538189
M360T225_POS	5-Hydroxydec-6-enedioylcarnitine	1.92665e-09	1.92665e-09	45.1089	5.49534	1.65978	0.143512	C17H29NO7	level3.1	[M+H]+	0.93	0.8828	up	NA	M360T225_POS_5-Hydroxydec-6-enedioylcarnitine	0.964384	5-hydroxydec-6-enedioylcarnitine	0.0570732	0.00220613	0.0465532	0.0480765	0.0376825	0.0560371	0.0438614	0.0389141	0.0663906	0.05655	0.0301393	0.0447855	0.0194354	0.044383	0.0541716	0.0449066	0.00154174	0.000720973	0.0446152	0.0592904	0.0493511	0.054263	0.0445511	0.00139235	0.000983739	0.000641272	0.000312818	0.00116416	0.00110484	0.00101023	0.000554167	0.000277556
M245T209_POS	Uridine	1.03177e-07	1.03177e-07	0.521769	-0.938518	1.46234	0.143569	C9H12N2O6	level2	[M+H]+	0.73	0.9968	down	C00299	M245T209_POS_Uridine	0.261425	uridine	0.00441265	0.0074807	0.00306699	0.00537441	0.00481242	0.00281944	0.00405707	0.00236738	0.00426068	0.00265351	0.0035792	0.00269829	0.00175162	0.00264209	0.00300183	0.00248664	0.0086897	0.00727358	0.00201332	0.00514855	0.00466891	0.00383756	0.0044592	0.00710337	0.0126079	0.0107362	0.00964806	0.00952295	0.00537317	0.00973326	0.006617	0.00949429
M492T411_NEG	Deoxycholylthreonine	0.022597	0.022597	0.79865	-0.324364	1.2162	0.146832	C28H47NO6	level3.1	[M-H]-	0.83	0.7232	down	NA	M492T411_NEG_Deoxycholylthreonine	0.300447	deoxycholylthreonine	0.00788362	0.00194533	0.00407016	0.00530459	0.00603323	0.00451925	0.0116451	0.00639831	0.00976105	0.00721703	0.00575823	0.00470061	0.00532818	0.0024997	0.00522604	0.00515218	0.0051316	0.00764974	0.00938785	0.00454438	0.0062677	0.00563775	0.00686732	0.00810188	0.0102088	0.00605703	0.00633166	0.00632314	0.0100396	0.00634965	0.00687168	0.00547216
M492T411_NEG	Chenodeoxycholylthreonine	0.022597	0.022597	0.79865	-0.324364	1.2162	0.146832	C28H47NO6	level3.1	[M-H]-	0.81	0.7232	down	NA	M492T411_NEG_Chenodeoxycholylthreonine	0.300447	chenodeoxycholylthreonine	0.00788362	0.00194533	0.00407016	0.00530459	0.00603323	0.00451925	0.0116451	0.00639831	0.00976105	0.00721703	0.00575823	0.00470061	0.00532818	0.0024997	0.00522604	0.00515218	0.0051316	0.00764974	0.00938785	0.00454438	0.0062677	0.00563775	0.00686732	0.00810188	0.0102088	0.00605703	0.00633166	0.00632314	0.0100396	0.00634965	0.00687168	0.00547216
M466T560_POS	N-Eicosapentaenoyl Tyrosine	4.8034e-06	4.8034e-06	0.635327	-0.65443	1.26954	0.149736	C29H39NO4	level3.1	[M+H]+	0.96	0.9935	down	NA	M466T560_POS_N-Eicosapentaenoyl Tyrosine	0.936909	n-eicosapentaenoyl tyrosine	0.0183801	0.0269755	0.0137829	0.0138478	0.0151753	0.0144532	0.0174203	0.0138705	0.0233464	0.0137693	0.0139024	0.00316997	0.0102351	0.0154937	0.00766021	0.0172491	0.0301889	0.0242569	0.022905	0.0145033	0.0263585	0.00944681	0.0138758	0.0250298	0.0297815	0.0305622	0.0272093	0.0318495	0.0321508	0.031143	0.0222545	0.0248253
M382T591_POS	N-Stearoyl Proline	0.000261883	0.000261883	0.783022	-0.352875	1.0598	0.150166	C23H43NO3	level3.1	[M+H]+	0.83	0.9408	down	NA	M382T591_POS_N-Stearoyl Proline	5.24351	n-stearoyl proline	0.0829718	0.161943	0.0795151	0.108163	0.0878834	0.109359	0.0919867	0.0935318	0.112824	0.0916274	0.107625	0.0994787	0.0535544	0.0967992	0.0974317	0.103232	0.17179	0.114045	0.0924829	0.157849	0.0651812	0.116416	0.0992693	0.145188	0.190788	0.147989	0.11473	0.132753	0.122484	0.156218	0.157833	0.128289
M382T591_POS	N-oleoyl-valine	0.000261883	0.000261883	0.783022	-0.352875	1.0598	0.150166	C23H43NO3	level3.1	[M+H]+	0.69	0.5329	down	NA	M382T591_POS_N-oleoyl-valine	5.24351	n-oleoyl-valine	0.0829718	0.161943	0.0795151	0.108163	0.0878834	0.109359	0.0919867	0.0935318	0.112824	0.0916274	0.107625	0.0994787	0.0535544	0.0967992	0.0974317	0.103232	0.17179	0.114045	0.0924829	0.157849	0.0651812	0.116416	0.0992693	0.145188	0.190788	0.147989	0.11473	0.132753	0.122484	0.156218	0.157833	0.128289
M382T591_POS	Hexadecadienylcarnitine	0.000261883	0.000261883	0.783022	-0.352875	1.0598	0.150166	C23H43NO3	level3.1	[M+H]+	0.57	0.5329	down	NA	M382T591_POS_Hexadecadienylcarnitine	5.24351	hexadecadienylcarnitine	0.0829718	0.161943	0.0795151	0.108163	0.0878834	0.109359	0.0919867	0.0935318	0.112824	0.0916274	0.107625	0.0994787	0.0535544	0.0967992	0.0974317	0.103232	0.17179	0.114045	0.0924829	0.157849	0.0651812	0.116416	0.0992693	0.145188	0.190788	0.147989	0.11473	0.132753	0.122484	0.156218	0.157833	0.128289
M470T428_POS	3-Hydroxyicos-13-enoylcarnitine	0.000623744	0.000623744	0.647813	-0.626351	1.08187	0.152394	C27H51NO5	level3.1	[M+H]+	0.92	0.9595	down	NA	M470T428_POS_3-Hydroxyicos-13-enoylcarnitine	0.153124	3-hydroxyicos-13-enoylcarnitine	0.00318759	0.00192771	0.00259026	0.00331025	0.00234652	0.00161494	0.0025094	0.00246659	0.00365182	0.00242073	0.00299053	0.00180436	0.000683861	0.00185659	0.0040967	0.00270718	0.0048402	0.00391573	0.00413677	0.000620909	0.00258885	0.00322996	0.00258335	0.00489149	0.00481664	0.00163626	0.00385278	0.00801403	0.00540819	0.00309337	0.00596939	0.00416993
M405T609_POS	5alpha-Cholestan-5alpha,6beta-diol	7.65041e-08	7.65041e-08	0.528298	-0.920575	1.46264	0.152766	C27H48O2	level3.1	[M+H]+	0.81	0.7032	down	C05424	M405T609_POS_5alpha-Cholestan-5alpha,6beta-diol	1.75104	5alpha-cholestan-5alpha,6beta-diol	0.0241176	0.0513948	0.0164994	0.0181861	0.0342703	0.0309133	0.0195626	0.020914	0.0273346	0.0251113	0.0232538	0.0212882	0.0205661	0.0194796	0.02174	0.0287337	0.0615685	0.0409505	0.0229053	0.0258302	0.0172467	0.0145223	0.0197944	0.073202	0.0526988	0.0524607	0.0497486	0.0588625	0.0527192	0.0398797	0.0444465	0.0485489
M405T609_POS	3alpha,7alpha-Dihydroxy-5beta-cholestane	7.65041e-08	7.65041e-08	0.528298	-0.920575	1.46264	0.152766	C27H48O2	level3.1	[M+H]+	0.79	0.7022	down	C05452	M405T609_POS_3alpha,7alpha-Dihydroxy-5beta-cholestane	1.75104	3alpha,7alpha-dihydroxy-5beta-cholestane	0.0241176	0.0513948	0.0164994	0.0181861	0.0342703	0.0309133	0.0195626	0.020914	0.0273346	0.0251113	0.0232538	0.0212882	0.0205661	0.0194796	0.02174	0.0287337	0.0615685	0.0409505	0.0229053	0.0258302	0.0172467	0.0145223	0.0197944	0.073202	0.0526988	0.0524607	0.0497486	0.0588625	0.0527192	0.0398797	0.0444465	0.0485489
M405T609_POS	5-Heneicosyl-1,3-benzenediol	7.65041e-08	7.65041e-08	0.528298	-0.920575	1.46264	0.152766	C27H48O2	level3.1	[M+H]+	0.78	0.6517	down	NA	M405T609_POS_5-Heneicosyl-1,3-benzenediol	1.75104	5-heneicosyl-1,3-benzenediol	0.0241176	0.0513948	0.0164994	0.0181861	0.0342703	0.0309133	0.0195626	0.020914	0.0273346	0.0251113	0.0232538	0.0212882	0.0205661	0.0194796	0.02174	0.0287337	0.0615685	0.0409505	0.0229053	0.0258302	0.0172467	0.0145223	0.0197944	0.073202	0.0526988	0.0524607	0.0497486	0.0588625	0.0527192	0.0398797	0.0444465	0.0485489
M405T609_POS	6-deoxo-28-norcathasterone	7.65041e-08	7.65041e-08	0.528298	-0.920575	1.46264	0.152766	C27H48O2	level3.1	[M+H]+	0.7	0.5093	down	NA	M405T609_POS_6-deoxo-28-norcathasterone	1.75104	6-deoxo-28-norcathasterone	0.0241176	0.0513948	0.0164994	0.0181861	0.0342703	0.0309133	0.0195626	0.020914	0.0273346	0.0251113	0.0232538	0.0212882	0.0205661	0.0194796	0.02174	0.0287337	0.0615685	0.0409505	0.0229053	0.0258302	0.0172467	0.0145223	0.0197944	0.073202	0.0526988	0.0524607	0.0497486	0.0588625	0.0527192	0.0398797	0.0444465	0.0485489
M522T544_POS	13-(3,4-Dimethyl-5-pentylfuran-2-yl)tridecanoylcarnitine	0.000225559	0.000225559	0.665827	-0.58678	1.06487	0.155564	C31H55NO5	level3.1	[M+H]+	0.62	0.5817	down	NA	M522T544_POS_13-(3,4-Dimethyl-5-pentylfuran-2-yl)tridecanoylcarnitine	1.91231	13-(3,4-dimethyl-5-pentylfuran-2-yl)tridecanoylcarnitine	0.0381301	0.0805303	0.0226666	0.0201369	0.0493196	0.0270905	0.0199237	0.0345982	0.0333058	0.0271179	0.0283935	0.0251909	0.0354462	0.0278313	0.0330958	0.028728	0.0735699	0.042765	0.0192879	0.0253577	0.0314433	0.0252698	0.0304635	0.069658	0.0512678	0.0648273	0.0469081	0.062812	0.047238	0.0473119	0.0340026	0.0509739
M286T516_POS	4-amino-3-hydroxyhexadec-15-enoate	0.000136113	0.000136113	0.741887	-0.430728	1.10235	0.155913	C16H31NO3	level3.1	[M+H]+	0.83	1	down	NA	M286T516_POS_4-amino-3-hydroxyhexadec-15-enoate	0.590731	4-amino-3-hydroxyhexadec-15-enoate	0.00877776	0.0204629	0.00779303	0.0112217	0.0103995	0.0104297	0.0093399	0.0117921	0.0110894	0.00917518	0.0113543	0.00937745	0.00585053	0.00999171	0.0109887	0.0107443	0.0198487	0.0171501	0.0113182	0.0160451	0.0105463	0.011201	0.00998302	0.0133378	0.0225348	0.0137341	0.0143166	0.0165997	0.015828	0.0162303	0.0117598	0.0198389
M344T304_POS	Dec-4-enedioylcarnitine	0.000328439	0.000328439	1.38762	0.472608	1.06245	0.157462	C17H29NO6	level3.1	[M+H]+	0.89	0.896	up	NA	M344T304_POS_Dec-4-enedioylcarnitine	3.01367	dec-4-enedioylcarnitine	0.0529733	0.11562	0.0647408	0.101114	0.0588162	0.0753555	0.0755501	0.0853365	0.0710885	0.0539131	0.0551996	0.0673285	0.0509699	0.0744966	0.071341	0.0870555	0.119349	0.0862024	0.0672832	0.0840109	0.0944433	0.0976559	0.101566	0.0714869	0.106711	0.0695499	0.0620074	0.0607388	0.0630888	0.0584758	0.0389686	0.0323574
M448T412_POS	Arachidonoylcarnitine (C20:4)	0.000179792	0.000179792	0.593427	-0.752858	1.11627	0.158771	C27H45NO4	level2	[M+H]+	0.68	0.9065	down	NA	M448T412_POS_Arachidonoylcarnitine (C20:4)	1.61736	arachidonoylcarnitine (c20:4)	0.0310923	0.018855	0.0180203	0.0150755	0.0208767	0.0134505	0.0653249	0.0229484	0.0389555	0.0404826	0.0309324	0.0194828	0.0179643	0.0112681	0.0270897	0.0249035	0.0348687	0.0429146	0.0420731	0.00604694	0.0226602	0.0414319	0.0133426	0.0526419	0.0400078	0.0242421	0.0661667	0.0342417	0.0719492	0.0321547	0.0539349	0.0511309
M433T475_NEG	Oleoylglycerone phosphate	4.36067e-10	4.36067e-10	0.62548	-0.676965	2.55091	0.160201	C21H39O7P	level3.1	[M-H]-	0.78	0.7923	down	C03630	M433T475_NEG_Oleoylglycerone phosphate	1.35017	oleoylglycerone phosphate	0.0289221	0.034688	0.0237353	0.0181435	0.02511	0.0239507	0.0314296	0.0226692	0.028296	0.028755	0.0235308	0.0186365	0.0151163	0.0163538	0.0253259	0.01716	0.0279403	0.0423142	0.017446	0.0231518	0.0260615	0.0231693	0.0130849	0.0239056	0.0351957	0.0356665	0.031798	0.0310505	0.0364094	0.0315118	0.0440948	0.0347266
M623T620_POS	Cer(d18:0/20:32OH(5,6))	1.01388e-05	1.01388e-05	0.567072	-0.818397	1.26413	0.163973	C38H71NO5	level3.1	[M+H]+	0.9	0.9816	down	NA	M623T620_POS_Cer(d18:0/20:32OH(5,6))	6.38169	cer(d18:0/20:32oh(5,6))	0.136347	0.0949787	0.103843	0.0988934	0.0664282	0.227184	0.0717325	0.0473912	0.0821347	0.0858987	0.169387	0.0501114	0.0417181	0.148851	0.154392	0.0871516	0.110763	0.0866662	0.184884	0.187254	0.0425526	0.0448612	0.0833894	0.177353	0.196866	0.140732	0.221196	0.12265	0.227921	0.217201	0.113696	0.143829
M623T620_POS	Cer(t18:0/20:3(6,8,11)-OH(5))	1.01388e-05	1.01388e-05	0.567072	-0.818397	1.26413	0.163973	C38H71NO5	level3.1	[M+H]+	0.71	0.6045	down	NA	M623T620_POS_Cer(t18:0/20:3(6,8,11)-OH(5))	6.38169	cer(t18:0/20:3(6,8,11)-oh(5))	0.136347	0.0949787	0.103843	0.0988934	0.0664282	0.227184	0.0717325	0.0473912	0.0821347	0.0858987	0.169387	0.0501114	0.0417181	0.148851	0.154392	0.0871516	0.110763	0.0866662	0.184884	0.187254	0.0425526	0.0448612	0.0833894	0.177353	0.196866	0.140732	0.221196	0.12265	0.227921	0.217201	0.113696	0.143829
M541T636_POS	N-(hexadecanoyl)-sphinganine	1.46339e-08	1.46339e-08	0.682534	-0.551027	1.50075	0.164277	C34H69NO3	level3.1	[M+H]+	0.7	0.735	down	NA	M541T636_POS_N-(hexadecanoyl)-sphinganine	1.02286	n-(hexadecanoyl)-sphinganine	0.0152306	0.0273654	0.0161235	0.018723	0.0185367	0.0193407	0.0152486	0.0170508	0.0225679	0.0166597	0.0233078	0.0151816	0.00907247	0.0142518	0.0150966	0.0175893	0.0288734	0.0242662	0.019292	0.027679	0.0196012	0.019972	0.0163166	0.0232055	0.0403628	0.0284768	0.0246129	0.0260745	0.0248938	0.0315446	0.0281937	0.0262757
M299T530_NEG	9-Hydroxyoctadecanoic acid	0.0214708	0.0214708	1.37501	0.459446	1.03258	0.164732	C18H36O3	level2	[M-H]-	0.73	0.9994	up	NA	M299T530_NEG_9-Hydroxyoctadecanoic acid	2.98984	9-hydroxyoctadecanoic acid	0.091227	0.0524086	0.0712896	0.126807	0.0440294	0.0499911	0.0612078	0.0532573	0.0645498	0.0633339	0.0474809	0.0360305	0.0646728	0.0831873	0.0847047	0.141166	0.0798908	0.0477519	0.225152	0.0894132	0.0554508	0.084762	0.0744525	0.0693873	0.0536381	0.0707606	0.0409072	0.0990043	0.0469784	0.0492544	0.0486367	0.0647675
M657T588_POS	Cer(t18:0/PGF1alpha)	1.94098e-09	1.94098e-09	0.51014	-0.971035	1.56708	0.167679	C38H73NO7	level3.1	[M+H]+	0.79	0.6626	down	C00195/C11754	M657T588_POS_Cer(t18:0/PGF1alpha)	2.7437	cer(t18:0/pgf1alpha)	0.0381463	0.0732752	0.0273061	0.0242337	0.0545381	0.0840062	0.0374222	0.0228191	0.0610285	0.0336119	0.04584	0.0277932	0.0299026	0.0508809	0.0367008	0.0358894	0.0801312	0.0682539	0.0500866	0.0104714	0.0329091	0.00376669	0.0321228	0.0806944	0.0974715	0.108668	0.0728511	0.0734852	0.0720247	0.0741748	0.0869353	0.071769
M473T568_POS	Azukisapogenol	0.000263041	0.000263041	0.570773	-0.809011	1.1263	0.173829	C30H48O4	level3.1	[M+H]+	0.96	0.9501	down	NA	M473T568_POS_Azukisapogenol	3.1647	azukisapogenol	0.0561302	0.102304	0.0397844	0.0385438	0.0475915	0.0407194	0.0475327	0.044621	0.0651311	0.0507761	0.0378161	0.0317747	0.0486435	0.0581761	0.0331336	0.0346998	0.11751	0.111512	0.0288741	0.0357408	0.0438525	0.0298194	0.0561375	0.0856325	0.061016	0.0805083	0.0655728	0.202811	0.101082	0.06272	0.047235	0.104576
M473T568_POS	3alpha-Corosolic acid	0.000263041	0.000263041	0.570773	-0.809011	1.1263	0.173829	C30H48O4	level3.1	[M+H]+	0.95	0.9501	down	NA	M473T568_POS_3alpha-Corosolic acid	3.1647	3alpha-corosolic acid	0.0561302	0.102304	0.0397844	0.0385438	0.0475915	0.0407194	0.0475327	0.044621	0.0651311	0.0507761	0.0378161	0.0317747	0.0486435	0.0581761	0.0331336	0.0346998	0.11751	0.111512	0.0288741	0.0357408	0.0438525	0.0298194	0.0561375	0.0856325	0.061016	0.0805083	0.0655728	0.202811	0.101082	0.06272	0.047235	0.104576
M473T568_POS	Siaresinol	0.000263041	0.000263041	0.570773	-0.809011	1.1263	0.173829	C30H48O4	level3.1	[M+H]+	0.91	0.871	down	C17067	M473T568_POS_Siaresinol	3.1647	siaresinol	0.0561302	0.102304	0.0397844	0.0385438	0.0475915	0.0407194	0.0475327	0.044621	0.0651311	0.0507761	0.0378161	0.0317747	0.0486435	0.0581761	0.0331336	0.0346998	0.11751	0.111512	0.0288741	0.0357408	0.0438525	0.0298194	0.0561375	0.0856325	0.061016	0.0805083	0.0655728	0.202811	0.101082	0.06272	0.047235	0.104576
M473T568_POS	delta-Maslinic acid	0.000263041	0.000263041	0.570773	-0.809011	1.1263	0.173829	C30H48O4	level3.1	[M+H]+	0.91	0.871	down	NA	M473T568_POS_delta-Maslinic acid	3.1647	delta-maslinic acid	0.0561302	0.102304	0.0397844	0.0385438	0.0475915	0.0407194	0.0475327	0.044621	0.0651311	0.0507761	0.0378161	0.0317747	0.0486435	0.0581761	0.0331336	0.0346998	0.11751	0.111512	0.0288741	0.0357408	0.0438525	0.0298194	0.0561375	0.0856325	0.061016	0.0805083	0.0655728	0.202811	0.101082	0.06272	0.047235	0.104576
M473T568_POS	Rubitic acid	0.000263041	0.000263041	0.570773	-0.809011	1.1263	0.173829	C30H48O4	level3.1	[M+H]+	0.91	0.871	down	NA	M473T568_POS_Rubitic acid	3.1647	rubitic acid	0.0561302	0.102304	0.0397844	0.0385438	0.0475915	0.0407194	0.0475327	0.044621	0.0651311	0.0507761	0.0378161	0.0317747	0.0486435	0.0581761	0.0331336	0.0346998	0.11751	0.111512	0.0288741	0.0357408	0.0438525	0.0298194	0.0561375	0.0856325	0.061016	0.0805083	0.0655728	0.202811	0.101082	0.06272	0.047235	0.104576
M223T403_POS	Hexyl salicylic acid	4.45642e-17	4.45642e-17	0.542275	-0.882904	1.85564	0.175411	C13H18O3	level3.1	[M+H]+	0.89	0.9866	down	NA	M223T403_POS_Hexyl salicylic acid	1.01672	hexyl salicylic acid	0.0137117	0.0211271	0.0130996	0.0153002	0.0141819	0.0165555	0.0164817	0.0154762	0.0173611	0.0148039	0.0179411	0.0133253	0.00864303	0.012618	0.0135258	0.0161699	0.0235787	0.0213978	0.017749	0.0242731	0.0198698	0.0185141	0.0145152	0.0205798	0.03959	0.0298469	0.025816	0.0272145	0.0271191	0.0314745	0.031364	0.0308539
M300T564_POS	Palmitoylethanolamide	8.11561e-05	8.11561e-05	0.750917	-0.413275	1.11396	0.177911	C18H37NO2	level3.1	[M+H]+	0.78	0.5726	down	C16512	M300T564_POS_Palmitoylethanolamide	1.31878	palmitoylethanolamide	0.0220051	0.0356632	0.0188633	0.0246102	0.0210021	0.0236544	0.0253198	0.0221626	0.0238839	0.0271108	0.0374886	0.0147474	0.0120043	0.0179875	0.0249678	0.0249568	0.0448364	0.032343	0.0293304	0.0421867	0.0221839	0.0229061	0.0199886	0.0348829	0.0397439	0.0318247	0.0286496	0.0347621	0.0329542	0.029982	0.0316453	0.0447045
M300T564_POS	Sphingosine	8.11561e-05	8.11561e-05	0.750917	-0.413275	1.11396	0.177911	C18H37NO2	level3.1	[M+H]+	0.74	0.61	down	C00319	M300T564_POS_Sphingosine	1.31878	sphingosine	0.0220051	0.0356632	0.0188633	0.0246102	0.0210021	0.0236544	0.0253198	0.0221626	0.0238839	0.0271108	0.0374886	0.0147474	0.0120043	0.0179875	0.0249678	0.0249568	0.0448364	0.032343	0.0293304	0.0421867	0.0221839	0.0229061	0.0199886	0.0348829	0.0397439	0.0318247	0.0286496	0.0347621	0.0329542	0.029982	0.0316453	0.0447045
M175T75_POS	N5-acetylornithine	0.0013952	0.0013952	0.616788	-0.697154	1.01103	0.1797	C7H14N2O3	level2	[M+H]+	0.74	0.9984	down	NA	M175T75_POS_N5-acetylornithine	0.86233	n5-acetylornithine	0.011433	0.0274874	0.0040671	0.0171954	0.0117429	0.0145508	0.011397	0.0242895	0.0208269	0.0147331	0.0198417	0.0135161	0.0073309	0.00969124	0.0070131	0.00741117	0.0170281	0.0260437	0.0121629	0.0124038	0.0333904	0.0171843	0.00952096	0.0165181	0.0434293	0.0383793	0.029352	0.0202593	0.0201281	0.0130653	0.0175603	0.00901798
M498T458_NEG	18-(3-Ethylcycloprop-1-en-1-yl)-14-hydroxyoctadeca-4,7,10,12,16-pentaenoylcarnitine	0.000577866	0.000577866	0.483267	-1.04911	1.8198	0.180141	C30H45NO5	level3.1	[M-H]-	0.89	1	down	NA	M498T458_NEG_18-(3-Ethylcycloprop-1-en-1-yl)-14-hydroxyoctadeca-4,7,10,12,16-pentaenoylcarnitine	0.67051	18-(3-ethylcycloprop-1-en-1-yl)-14-hydroxyoctadeca-4,7,10,12,16-pentaenoylcarnitine	0.00865745	0.0412616	0.0065861	0.00442094	0.0113585	0.0112871	0.00535311	0.0032138	0.00653786	0.0163413	0.00741127	0.00354487	0.00639804	0.0044208	0.0059131	0.00396907	0.0185178	0.0284736	0.0110088	0.00792703	0.0086569	0.00490987	0.00154389	0.0184022	0.0203207	0.0193981	0.0254112	0.018688	0.0143297	0.0416849	0.0150554	0.0127381
M361T345_POS	Cortisone	3.91248e-08	3.91248e-08	0.581708	-0.781632	1.46661	0.181929	C21H28O5	level2	[M+H]+	0.65	0.8203	down	C00762/C08173	M361T345_POS_Cortisone	1.1325	cortisone	0.0154532	0.025593	0.0142021	0.014593	0.0159723	0.0194357	0.00972593	0.01517	0.0237995	0.0143452	0.0192709	0.00639596	0.0091417	0.0114972	0.0158026	0.0207815	0.0402615	0.0299561	0.0339508	0.027051	0.0203858	0.016189	0.0216814	0.0249034	0.0419762	0.0381137	0.0317362	0.0428094	0.0290811	0.0373852	0.0316788	0.0411298
M293T506_NEG	9-Oxo-10(E),12(E)-octadecadienoic acid	9.25973e-08	9.25973e-08	1.41085	0.496564	2.00447	0.183927	C18H30O3	level2	[M-H]-	0.71	0.9688	up	NA	M293T506_NEG_9-Oxo-10(E),12(E)-octadecadienoic acid	1.99643	9-oxo-10(e),12(e)-octadecadienoic acid	0.0503886	0.0629802	0.041011	0.0666325	0.039627	0.0537601	0.0500987	0.065085	0.0528211	0.0452266	0.0476192	0.0369006	0.0464769	0.0475704	0.0516142	0.0459408	0.0675006	0.0428081	0.0555496	0.0466435	0.0571304	0.0558607	0.07432	0.05153	0.050159	0.0385003	0.0356272	0.0524911	0.0320074	0.0353105	0.0385518	0.0420439
M379T609_POS	1-Arachidonoylglycerol	4.56453e-05	4.56453e-05	0.597252	-0.743589	1.16835	0.184916	C23H38O4	level3.1	[M+H]+	0.95	1	down	C13857	M379T609_POS_1-Arachidonoylglycerol	1.88176	1-arachidonoylglycerol	0.0274692	0.0579623	0.0188594	0.0208971	0.0397028	0.0299202	0.0240272	0.0153504	0.0320303	0.0292184	0.0235755	0.0267918	0.0264421	0.0237415	0.0267916	0.0335471	0.0855979	0.0486564	0.0156991	0.0293092	0.0139836	0.0187176	0.0275247	0.0897952	0.0560553	0.0539445	0.0487818	0.0717925	0.0536191	0.0434264	0.0530217	0.0556684
M424T412_POS	Linoleylcarnitine (C18:2)	7.13136e-05	7.13136e-05	0.622185	-0.684586	1.15199	0.186747	C25H45NO4	level2	[M+H]+	0.71	0.9836	down	NA	M424T412_POS_Linoleylcarnitine (C18:2)	20.8223	linoleylcarnitine (c18:2)	0.339782	0.28328	0.244095	0.176256	0.243575	0.15293	0.677217	0.325924	0.375272	0.742027	0.435215	0.272945	0.225081	0.12667	0.28245	0.217266	0.593254	0.737689	0.368887	0.518651	0.337821	0.313226	0.286577	0.624732	0.477945	0.322124	0.813768	0.742686	0.868318	0.306933	0.554172	0.573689
M400T422_POS	Palmitoylcarnitine	2.01131e-06	2.01131e-06	0.603888	-0.727648	1.32724	0.186904	C23H45NO4	level3.1	[M+H]+	0.95	0.9967	down	C02990	M400T422_POS_Palmitoylcarnitine	15.2248	palmitoylcarnitine	0.283245	0.198933	0.184522	0.206947	0.145038	0.136943	0.441307	0.161104	0.28144	0.311361	0.423798	0.164292	0.146833	0.150193	0.300623	0.201792	0.531472	0.366174	0.2861	0.414378	0.27872	0.240952	0.1633	0.37763	0.423393	0.261225	0.441914	0.579274	0.481759	0.26031	0.39961	0.378241
M431T557_POS	3beta-hydroxycholest-5-en-7-one-26-oate	6.24401e-06	6.24401e-06	0.554413	-0.850966	1.29023	0.189231	C27H42O4	level3.1	[M+H]+	0.84	0.7594	down	NA	M431T557_POS_3beta-hydroxycholest-5-en-7-one-26-oate	1.19687	3beta-hydroxycholest-5-en-7-one-26-oate	0.0171691	0.0377142	0.0129266	0.0115559	0.0241174	0.0174553	0.0155744	0.0135716	0.025816	0.0181561	0.0145303	0.0161795	0.0153443	0.0172018	0.0087825	0.0167766	0.0449047	0.0342235	0.0200192	0.0167895	0.0201997	0.00643659	0.0209685	0.0317421	0.0299601	0.0497694	0.0246414	0.0261141	0.0315824	0.030207	0.0267789	0.0331917
M431T557_POS	Hecogenin	6.24401e-06	6.24401e-06	0.554413	-0.850966	1.29023	0.189231	C27H42O4	level3.1	[M+H]+	0.78	0.7594	down	C08902	M431T557_POS_Hecogenin	1.19687	hecogenin	0.0171691	0.0377142	0.0129266	0.0115559	0.0241174	0.0174553	0.0155744	0.0135716	0.025816	0.0181561	0.0145303	0.0161795	0.0153443	0.0172018	0.0087825	0.0167766	0.0449047	0.0342235	0.0200192	0.0167895	0.0201997	0.00643659	0.0209685	0.0317421	0.0299601	0.0497694	0.0246414	0.0261141	0.0315824	0.030207	0.0267789	0.0331917
M431T557_POS	Schidigeragenin C	6.24401e-06	6.24401e-06	0.554413	-0.850966	1.29023	0.189231	C27H42O4	level3.1	[M+H]+	0.75	0.6436	down	NA	M431T557_POS_Schidigeragenin C	1.19687	schidigeragenin c	0.0171691	0.0377142	0.0129266	0.0115559	0.0241174	0.0174553	0.0155744	0.0135716	0.025816	0.0181561	0.0145303	0.0161795	0.0153443	0.0172018	0.0087825	0.0167766	0.0449047	0.0342235	0.0200192	0.0167895	0.0201997	0.00643659	0.0209685	0.0317421	0.0299601	0.0497694	0.0246414	0.0261141	0.0315824	0.030207	0.0267789	0.0331917
M653T617_POS	Cer(t18:0/20:43OH(5S,6R,15S))	2.6739e-05	2.6739e-05	0.299935	-1.73728	1.36806	0.189277	C38H69NO7	level3.1	[M+H]+	0.75	0.6566	down	NA	M653T617_POS_Cer(t18:0/20:43OH(5S,6R,15S))	2.5414	cer(t18:0/20:43oh(5s,6r,15s))	0.0383156	0.037698	0.0264357	0.01303	0.0449553	0.0143839	0.0243266	0.0142399	0.0359555	0.017122	0.0270507	0.0196649	0.0417678	0.0288874	0.0255117	0.027164	0.0273237	0.0722826	0.0295756	0.0316955	0.0091838	0.00440248	0.0243384	0.0373061	0.0750446	0.0910535	0.121077	0.287249	0.0680642	0.0430962	0.0603921	0.0639341
M653T617_POS	Cer(d18:1/6 keto-PGF1alpha)	2.6739e-05	2.6739e-05	0.299935	-1.73728	1.36806	0.189277	C38H69NO7	level3.1	[M+H]+	0.73	0.6045	down	C00195/C11754	M653T617_POS_Cer(d18:1/6 keto-PGF1alpha)	2.5414	cer(d18:1/6 keto-pgf1alpha)	0.0383156	0.037698	0.0264357	0.01303	0.0449553	0.0143839	0.0243266	0.0142399	0.0359555	0.017122	0.0270507	0.0196649	0.0417678	0.0288874	0.0255117	0.027164	0.0273237	0.0722826	0.0295756	0.0316955	0.0091838	0.00440248	0.0243384	0.0373061	0.0750446	0.0910535	0.121077	0.287249	0.0680642	0.0430962	0.0603921	0.0639341
M653T617_POS	Cer(d18:1/TXB2)	2.6739e-05	2.6739e-05	0.299935	-1.73728	1.36806	0.189277	C38H69NO7	level3.1	[M+H]+	0.73	0.6045	down	C00195/C11754	M653T617_POS_Cer(d18:1/TXB2)	2.5414	cer(d18:1/txb2)	0.0383156	0.037698	0.0264357	0.01303	0.0449553	0.0143839	0.0243266	0.0142399	0.0359555	0.017122	0.0270507	0.0196649	0.0417678	0.0288874	0.0255117	0.027164	0.0273237	0.0722826	0.0295756	0.0316955	0.0091838	0.00440248	0.0243384	0.0373061	0.0750446	0.0910535	0.121077	0.287249	0.0680642	0.0430962	0.0603921	0.0639341
M653T617_POS	Cer(t18:0/PGE2)	2.6739e-05	2.6739e-05	0.299935	-1.73728	1.36806	0.189277	C38H69NO7	level3.1	[M+H]+	0.73	0.6045	down	C00195/C11754	M653T617_POS_Cer(t18:0/PGE2)	2.5414	cer(t18:0/pge2)	0.0383156	0.037698	0.0264357	0.01303	0.0449553	0.0143839	0.0243266	0.0142399	0.0359555	0.017122	0.0270507	0.0196649	0.0417678	0.0288874	0.0255117	0.027164	0.0273237	0.0722826	0.0295756	0.0316955	0.0091838	0.00440248	0.0243384	0.0373061	0.0750446	0.0910535	0.121077	0.287249	0.0680642	0.0430962	0.0603921	0.0639341
M653T617_POS	Cer(t18:0/PGD2)	2.6739e-05	2.6739e-05	0.299935	-1.73728	1.36806	0.189277	C38H69NO7	level3.1	[M+H]+	0.73	0.6045	down	C00195/C11754	M653T617_POS_Cer(t18:0/PGD2)	2.5414	cer(t18:0/pgd2)	0.0383156	0.037698	0.0264357	0.01303	0.0449553	0.0143839	0.0243266	0.0142399	0.0359555	0.017122	0.0270507	0.0196649	0.0417678	0.0288874	0.0255117	0.027164	0.0273237	0.0722826	0.0295756	0.0316955	0.0091838	0.00440248	0.0243384	0.0373061	0.0750446	0.0910535	0.121077	0.287249	0.0680642	0.0430962	0.0603921	0.0639341
M669T628_NEG	1-alpha-linolenoyl-2-palmitoyl-sn-glycerol 3-phosphate	0.00141715	0.00141715	1.46724	0.553104	1.42942	0.190214	C37H67O8P	level3.1	[M-H]-	0.62	0.5461	up	NA	M669T628_NEG_1-alpha-linolenoyl-2-palmitoyl-sn-glycerol 3-phosphate	0.446383	1-alpha-linolenoyl-2-palmitoyl-sn-glycerol 3-phosphate	0.0136683	0.00836626	0.00925841	0.0105734	0.00439181	0.0140658	0.013857	0.0151203	0.012968	0.00830466	0.0131863	0.0030988	0.00853408	0.00856898	0.0126565	0.0152665	0.0177836	0.00508803	0.0178571	0.0146902	0.0158289	0.0134504	0.0183544	0.00975282	0.0136035	0.00543774	0.00806046	0.0101489	0.00708173	0.0090021	0.00818804	0.0111921
M669T628_NEG	1-linoleoyl-2-palmitoleoyl-sn-glycerol 3-phosphate	0.00141715	0.00141715	1.46724	0.553104	1.42942	0.190214	C37H67O8P	level3.1	[M-H]-	0.62	0.5461	up	NA	M669T628_NEG_1-linoleoyl-2-palmitoleoyl-sn-glycerol 3-phosphate	0.446383	1-linoleoyl-2-palmitoleoyl-sn-glycerol 3-phosphate	0.0136683	0.00836626	0.00925841	0.0105734	0.00439181	0.0140658	0.013857	0.0151203	0.012968	0.00830466	0.0131863	0.0030988	0.00853408	0.00856898	0.0126565	0.0152665	0.0177836	0.00508803	0.0178571	0.0146902	0.0158289	0.0134504	0.0183544	0.00975282	0.0136035	0.00543774	0.00806046	0.0101489	0.00708173	0.0090021	0.00818804	0.0111921
M637T604_POS	Cer(d18:1/PGD1)	3.68635e-05	3.68635e-05	0.454751	-1.13685	1.2423	0.194982	C38H69NO6	level3.1	[M+H]+	0.83	0.7792	down	C00195/C11754	M637T604_POS_Cer(d18:1/PGD1)	6.25682	cer(d18:1/pgd1)	0.069829	0.184177	0.0594992	0.0320633	0.104012	0.0734165	0.0317733	0.0481621	0.137203	0.0621546	0.116352	0.145854	0.0851692	0.0945194	0.0549584	0.0340311	0.155058	0.366649	0.0535681	0.0550206	0.0697929	0.024055	0.0381865	0.11343	0.178502	0.315558	0.143365	0.161627	0.145399	0.111116	0.129298	0.108404
M637T604_POS	Cer(d18:2(4E,14Z)/PGF1alpha)	3.68635e-05	3.68635e-05	0.454751	-1.13685	1.2423	0.194982	C38H69NO6	level3.1	[M+H]+	0.83	0.7792	down	NA	M637T604_POS_Cer(d18:2(4E,14Z)/PGF1alpha)	6.25682	cer(d18:2(4e,14z)/pgf1alpha)	0.069829	0.184177	0.0594992	0.0320633	0.104012	0.0734165	0.0317733	0.0481621	0.137203	0.0621546	0.116352	0.145854	0.0851692	0.0945194	0.0549584	0.0340311	0.155058	0.366649	0.0535681	0.0550206	0.0697929	0.024055	0.0381865	0.11343	0.178502	0.315558	0.143365	0.161627	0.145399	0.111116	0.129298	0.108404
M637T604_POS	Cer(d18:0/PGE2)	3.68635e-05	3.68635e-05	0.454751	-1.13685	1.2423	0.194982	C38H69NO6	level3.1	[M+H]+	0.75	0.6045	down	C00195/C11754	M637T604_POS_Cer(d18:0/PGE2)	6.25682	cer(d18:0/pge2)	0.069829	0.184177	0.0594992	0.0320633	0.104012	0.0734165	0.0317733	0.0481621	0.137203	0.0621546	0.116352	0.145854	0.0851692	0.0945194	0.0549584	0.0340311	0.155058	0.366649	0.0535681	0.0550206	0.0697929	0.024055	0.0381865	0.11343	0.178502	0.315558	0.143365	0.161627	0.145399	0.111116	0.129298	0.108404
M637T604_POS	Cer(d18:0/PGD2)	3.68635e-05	3.68635e-05	0.454751	-1.13685	1.2423	0.194982	C38H69NO6	level3.1	[M+H]+	0.75	0.6045	down	C00195/C11754	M637T604_POS_Cer(d18:0/PGD2)	6.25682	cer(d18:0/pgd2)	0.069829	0.184177	0.0594992	0.0320633	0.104012	0.0734165	0.0317733	0.0481621	0.137203	0.0621546	0.116352	0.145854	0.0851692	0.0945194	0.0549584	0.0340311	0.155058	0.366649	0.0535681	0.0550206	0.0697929	0.024055	0.0381865	0.11343	0.178502	0.315558	0.143365	0.161627	0.145399	0.111116	0.129298	0.108404
M637T604_POS	Cer(t18:0/20:42OH(5S,6R))	3.68635e-05	3.68635e-05	0.454751	-1.13685	1.2423	0.194982	C38H69NO6	level3.1	[M+H]+	0.75	0.6045	down	NA	M637T604_POS_Cer(t18:0/20:42OH(5S,6R))	6.25682	cer(t18:0/20:42oh(5s,6r))	0.069829	0.184177	0.0594992	0.0320633	0.104012	0.0734165	0.0317733	0.0481621	0.137203	0.0621546	0.116352	0.145854	0.0851692	0.0945194	0.0549584	0.0340311	0.155058	0.366649	0.0535681	0.0550206	0.0697929	0.024055	0.0381865	0.11343	0.178502	0.315558	0.143365	0.161627	0.145399	0.111116	0.129298	0.108404
M463T446_POS	1-(11Z,14Z-eicosadienoyl)-glycero-3-phosphate	2.11667e-08	2.11667e-08	2.31651	1.21196	1.48932	0.196076	C23H43O7P	level3.1	[M+H]+	0.76	0.9598	up	NA	M463T446_POS_1-(11Z,14Z-eicosadienoyl)-glycero-3-phosphate	1.13998	1-(11z,14z-eicosadienoyl)-glycero-3-phosphate	0.028692	0.0508794	0.0207445	0.0336592	0.036224	0.0260563	0.0351124	0.0409221	0.037737	0.0291421	0.0368945	0.0213782	0.03019	0.0337604	0.0419517	0.00363413	0.0529302	0.0614034	0.0281992	0.0306678	0.0342244	0.039938	0.0327488	0.0512903	0.0221416	0.0207748	0.0119167	0.0151626	0.0158632	0.0170165	0.0133204	0.0163549
M458T580_POS	9-HydroxyNonadecanoylcarnitine	3.5506e-05	3.5506e-05	0.577018	-0.793311	1.24932	0.201825	C26H51NO5	level3.1	[M+H]+	0.77	1	down	NA	M458T580_POS_9-HydroxyNonadecanoylcarnitine	2.12478	9-hydroxynonadecanoylcarnitine	0.0292809	0.0387523	0.0238016	0.0196936	0.0373564	0.0231953	0.0396668	0.0243474	0.0605951	0.0218399	0.0214464	0.0254595	0.0249833	0.0313753	0.029221	0.0320787	0.0632673	0.046715	0.0690891	0.0316984	0.0434616	0.017047	0.0356817	0.0792575	0.0969602	0.0391439	0.0634297	0.101641	0.0377833	0.0431935	0.0788441	0.0635649
M217T622_POS	2-Hydroxydodecanoic acid	1.10619e-05	1.10619e-05	0.551501	-0.858564	1.28104	0.201969	C12H24O3	level3.1	[M+H]+	0.66	0.6204	down	NA	M217T622_POS_2-Hydroxydodecanoic acid	0.428275	2-hydroxydodecanoic acid	0.00710556	0.00660698	0.00494957	0.00470739	0.00702549	0.00651935	0.0103636	0.00350403	0.0130695	0.00466844	0.00465061	0.00535465	0.00630739	0.00485377	0.0084001	0.00845039	0.00738303	0.00980617	0.00905878	0.00149427	0.0060657	0.00570789	0.00681054	0.0176945	0.0167958	0.00748062	0.00860739	0.0233545	0.0124266	0.0121391	0.00946735	0.0179017
M217T622_POS	3-Hydroxydodecanoic acid	1.10619e-05	1.10619e-05	0.551501	-0.858564	1.28104	0.201969	C12H24O3	level3.1	[M+H]+	0.57	0.6204	down	NA	M217T622_POS_3-Hydroxydodecanoic acid	0.428275	3-hydroxydodecanoic acid	0.00710556	0.00660698	0.00494957	0.00470739	0.00702549	0.00651935	0.0103636	0.00350403	0.0130695	0.00466844	0.00465061	0.00535465	0.00630739	0.00485377	0.0084001	0.00845039	0.00738303	0.00980617	0.00905878	0.00149427	0.0060657	0.00570789	0.00681054	0.0176945	0.0167958	0.00748062	0.00860739	0.0233545	0.0124266	0.0121391	0.00946735	0.0179017
M288T451_POS	4-amino-3-hydroxyhexadecanoate	8.26821e-08	8.26821e-08	0.431518	-1.21251	1.49193	0.20725	C16H33NO3	level3.1	[M+H]+	0.85	0.8689	down	NA	M288T451_POS_4-amino-3-hydroxyhexadecanoate	1.12526	4-amino-3-hydroxyhexadecanoate	0.0109832	0.0267783	0.0101369	0.0127857	0.0114308	0.0120642	0.0113696	0.0120909	0.0123034	0.0103796	0.0165981	0.0109975	0.00712208	0.0101213	0.0119282	0.0124189	0.0486181	0.0347179	0.0139972	0.000681549	0.0130873	0.0134765	0.0125078	0.0472995	0.0398127	0.0291919	0.0373349	0.0428801	0.0297579	0.0486562	0.0400816	0.0301159
M288T451_POS	Lauroyl diethanolamide	8.26821e-08	8.26821e-08	0.431518	-1.21251	1.49193	0.20725	C16H33NO3	level3.1	[M+H]+	0.72	0.6396	down	NA	M288T451_POS_Lauroyl diethanolamide	1.12526	lauroyl diethanolamide	0.0109832	0.0267783	0.0101369	0.0127857	0.0114308	0.0120642	0.0113696	0.0120909	0.0123034	0.0103796	0.0165981	0.0109975	0.00712208	0.0101213	0.0119282	0.0124189	0.0486181	0.0347179	0.0139972	0.000681549	0.0130873	0.0134765	0.0125078	0.0472995	0.0398127	0.0291919	0.0373349	0.0428801	0.0297579	0.0486562	0.0400816	0.0301159
M472T570_POS	3-Hydroxyeicosanoylcarnitine	9.4745e-06	9.4745e-06	0.518803	-0.94674	1.31896	0.211136	C27H53NO5	level3.1	[M+H]+	0.7	0.9015	down	NA	M472T570_POS_3-Hydroxyeicosanoylcarnitine	1.88216	3-hydroxyeicosanoylcarnitine	0.028078	0.029541	0.0166693	0.015679	0.0398353	0.017944	0.0302297	0.0217962	0.0543755	0.0138322	0.0195621	0.0262318	0.0264746	0.0261623	0.019898	0.0291313	0.0585741	0.0315586	0.0764022	0.0169504	0.0327722	0.0124247	0.0186838	0.0593635	0.0925264	0.0307939	0.0701421	0.068997	0.0330427	0.0454436	0.0704023	0.0610519
M500T563_POS	2-Hydroxydocosanoylcarnitine	2.71853e-05	2.71853e-05	0.599578	-0.73798	1.20163	0.214443	C29H57NO5	level3.1	[M+H]+	0.8	0.8519	down	NA	M500T563_POS_2-Hydroxydocosanoylcarnitine	2.3062	2-hydroxydocosanoylcarnitine	0.0404339	0.0583685	0.0231348	0.023109	0.0413081	0.0284854	0.0437432	0.025343	0.0503229	0.0204599	0.0248314	0.0462845	0.0281764	0.033874	0.0224292	0.0391903	0.0872022	0.0563794	0.0902077	0.0276171	0.0479476	0.0134402	0.0267328	0.0659698	0.107568	0.0629045	0.0559661	0.0550865	0.0486514	0.0496013	0.0650536	0.0787146
M472T411_2_POS	Cervonyl carnitine	1.8726e-05	1.8726e-05	0.461011	-1.11713	1.35118	0.223756	C29H45NO4	level3.1	[M+H]+	0.9	0.9936	down	NA	M472T411_2_POS_Cervonyl carnitine	0.330836	cervonyl carnitine	0.00748025	0.00334132	0.00406991	0.00365525	0.00350354	0.00321319	0.0067261	0.00312875	0.00875519	0.00573948	0.00609978	0.00177563	0.00286562	0.00238393	0.00575899	0.00306225	0.00760565	0.00785742	0.0100045	4.07624e-05	0.00373734	0.00517661	0.00225788	0.0095957	0.0122726	0.00341066	0.0151973	0.0111827	0.00919223	0.00807506	0.00801277	0.0135557
M537T621_NEG	FAHFA(16:0/13-O-18:0)	0.00858733	0.00858733	1.8091	0.855269	1.47881	0.228199	C34H66O4	level3.1	[M-H]-	0.72	0.64	up	NA	M537T621_NEG_FAHFA(16:0/13-O-18:0)	0.420693	fahfa(16:0/13-o-18:0)	0.013704	0.00156081	0.0127187	0.0148817	0.00320884	0.00788326	0.00934264	0.0114185	0.0125401	0.00844638	0.00766878	0.0406071	0.00776884	0.00668519	0.0128598	0.0173365	0.0203036	0.00367651	0.0175298	0.0151203	0.00859208	0.0124997	0.0150584	0.00660914	0.0130713	0.00307211	0.00598523	0.0203744	0.00245524	0.00506928	0.00292681	0.0111785
M537T621_NEG	FAHFA(18:0/12-O-16:0)	0.00858733	0.00858733	1.8091	0.855269	1.47881	0.228199	C34H66O4	level3.1	[M-H]-	0.72	0.64	up	NA	M537T621_NEG_FAHFA(18:0/12-O-16:0)	0.420693	fahfa(18:0/12-o-16:0)	0.013704	0.00156081	0.0127187	0.0148817	0.00320884	0.00788326	0.00934264	0.0114185	0.0125401	0.00844638	0.00766878	0.0406071	0.00776884	0.00668519	0.0128598	0.0173365	0.0203036	0.00367651	0.0175298	0.0151203	0.00859208	0.0124997	0.0150584	0.00660914	0.0130713	0.00307211	0.00598523	0.0203744	0.00245524	0.00506928	0.00292681	0.0111785
M537T621_NEG	FAHFA(18:0/13-O-16:0)	0.00858733	0.00858733	1.8091	0.855269	1.47881	0.228199	C34H66O4	level3.1	[M-H]-	0.72	0.64	up	NA	M537T621_NEG_FAHFA(18:0/13-O-16:0)	0.420693	fahfa(18:0/13-o-16:0)	0.013704	0.00156081	0.0127187	0.0148817	0.00320884	0.00788326	0.00934264	0.0114185	0.0125401	0.00844638	0.00766878	0.0406071	0.00776884	0.00668519	0.0128598	0.0173365	0.0203036	0.00367651	0.0175298	0.0151203	0.00859208	0.0124997	0.0150584	0.00660914	0.0130713	0.00307211	0.00598523	0.0203744	0.00245524	0.00506928	0.00292681	0.0111785
M537T621_NEG	FAHFA(16:0/12-O-18:0)	0.00858733	0.00858733	1.8091	0.855269	1.47881	0.228199	C34H66O4	level3.1	[M-H]-	0.71	0.64	up	NA	M537T621_NEG_FAHFA(16:0/12-O-18:0)	0.420693	fahfa(16:0/12-o-18:0)	0.013704	0.00156081	0.0127187	0.0148817	0.00320884	0.00788326	0.00934264	0.0114185	0.0125401	0.00844638	0.00766878	0.0406071	0.00776884	0.00668519	0.0128598	0.0173365	0.0203036	0.00367651	0.0175298	0.0151203	0.00859208	0.0124997	0.0150584	0.00660914	0.0130713	0.00307211	0.00598523	0.0203744	0.00245524	0.00506928	0.00292681	0.0111785
M537T621_NEG	FAHFA(18:0/11-O-16:0)	0.00858733	0.00858733	1.8091	0.855269	1.47881	0.228199	C34H66O4	level3.1	[M-H]-	0.71	0.64	up	NA	M537T621_NEG_FAHFA(18:0/11-O-16:0)	0.420693	fahfa(18:0/11-o-16:0)	0.013704	0.00156081	0.0127187	0.0148817	0.00320884	0.00788326	0.00934264	0.0114185	0.0125401	0.00844638	0.00766878	0.0406071	0.00776884	0.00668519	0.0128598	0.0173365	0.0203036	0.00367651	0.0175298	0.0151203	0.00859208	0.0124997	0.0150584	0.00660914	0.0130713	0.00307211	0.00598523	0.0203744	0.00245524	0.00506928	0.00292681	0.0111785
M461T662_POS	5-Pentacosyl-1,3-benzenediol	2.15622e-06	2.15622e-06	0.338389	-1.56325	1.38629	0.232353	C31H56O2	level3.1	[M+H]+	0.86	0.9986	down	NA	M461T662_POS_5-Pentacosyl-1,3-benzenediol	0.24086	5-pentacosyl-1,3-benzenediol	0.000630721	0.000479757	0.00179827	0.000416447	0.00452233	0.00316881	0.00415348	0.000552196	0.00144026	0.00305107	0.00221335	0.00146544	0.00188191	0.00191816	0.00179869	0.00145706	0.00892219	0.0049349	0.00509433	0.000711575	0.0100451	0.00141598	0.00114345	0.00634396	0.00853069	0.00956474	0.00480693	0.00540734	0.00789567	0.0054515	0.00839902	0.00647004
M303T383_POS	11alpha,17beta-Dihydroxy-1,4-androstadien-3-one	0.000129795	0.000129795	0.67618	-0.56452	1.15429	0.236659	C19H26O3	level3.1	[M+H]+	0.9	1	down	C15103	M303T383_POS_11alpha,17beta-Dihydroxy-1,4-androstadien-3-one	0.161002	11alpha,17beta-dihydroxy-1,4-androstadien-3-one	0.00263706	0.00498515	0.00189897	0.00426638	0.00193763	0.00341222	0.00216245	0.0030217	0.0021547	0.00259301	0.0040496	0.002617	0.0013312	0.0021655	0.0026259	0.00242722	0.00473476	0.00344457	0.00254837	0.00226213	0.0040643	0.00273186	0.00314564	0.00490298	0.00640346	0.00408714	0.00692972	0.00632101	0.00479167	0.00358083	0.00415108	0.00445401
M303T383_POS	5alpha-Androstane-3,11,17-trione	0.000129795	0.000129795	0.67618	-0.56452	1.15429	0.236659	C19H26O3	level3.1	[M+H]+	0.86	1	down	C14269	M303T383_POS_5alpha-Androstane-3,11,17-trione	0.161002	5alpha-androstane-3,11,17-trione	0.00263706	0.00498515	0.00189897	0.00426638	0.00193763	0.00341222	0.00216245	0.0030217	0.0021547	0.00259301	0.0040496	0.002617	0.0013312	0.0021655	0.0026259	0.00242722	0.00473476	0.00344457	0.00254837	0.00226213	0.0040643	0.00273186	0.00314564	0.00490298	0.00640346	0.00408714	0.00692972	0.00632101	0.00479167	0.00358083	0.00415108	0.00445401
M303T383_POS	16alpha-Hydroxyandrost-4-ene-3,17-dione	0.000129795	0.000129795	0.67618	-0.56452	1.15429	0.236659	C19H26O3	level3.1	[M+H]+	0.84	1	down	C05140	M303T383_POS_16alpha-Hydroxyandrost-4-ene-3,17-dione	0.161002	16alpha-hydroxyandrost-4-ene-3,17-dione	0.00263706	0.00498515	0.00189897	0.00426638	0.00193763	0.00341222	0.00216245	0.0030217	0.0021547	0.00259301	0.0040496	0.002617	0.0013312	0.0021655	0.0026259	0.00242722	0.00473476	0.00344457	0.00254837	0.00226213	0.0040643	0.00273186	0.00314564	0.00490298	0.00640346	0.00408714	0.00692972	0.00632101	0.00479167	0.00358083	0.00415108	0.00445401
M303T383_POS	Testololactone	0.000129795	0.000129795	0.67618	-0.56452	1.15429	0.236659	C19H26O3	level3.1	[M+H]+	0.68	0.6534	down	C04676	M303T383_POS_Testololactone	0.161002	testololactone	0.00263706	0.00498515	0.00189897	0.00426638	0.00193763	0.00341222	0.00216245	0.0030217	0.0021547	0.00259301	0.0040496	0.002617	0.0013312	0.0021655	0.0026259	0.00242722	0.00473476	0.00344457	0.00254837	0.00226213	0.0040643	0.00273186	0.00314564	0.00490298	0.00640346	0.00408714	0.00692972	0.00632101	0.00479167	0.00358083	0.00415108	0.00445401
M324T542_POS	NAE(18:2)	0.000463887	0.000463887	0.771737	-0.37382	1.03453	0.239646	C20H37NO2	level2	[M+H]+	0.65	0.8583	down	NA	M324T542_POS_NAE(18:2)	0.913038	nae(18:2)	0.0159636	0.0259923	0.0150257	0.0162933	0.0150182	0.0173695	0.0156768	0.0176871	0.0177314	0.0152205	0.0162481	0.0101672	0.00857868	0.0113407	0.014966	0.0145491	0.0352803	0.0277638	0.0186868	0.0276591	0.0178701	0.0193569	0.0189953	0.025559	0.027526	0.0232137	0.0206371	0.0252658	0.0247518	0.021173	0.0248761	0.0255811
M573T474_2_POS	1-palmitoyl-sn-glycero-3-phosphoinositol	1.10465e-05	1.10465e-05	0.476167	-1.07046	1.32192	0.248186	C25H49O12P	level3.1	[M+H]+	0.78	0.8794	down	NA	M573T474_2_POS_1-palmitoyl-sn-glycero-3-phosphoinositol	1.09945	1-palmitoyl-sn-glycero-3-phosphoinositol	0.029228	0.0156456	0.0245961	0.0118558	0.00763094	0.00819158	0.0149402	0.00490269	0.0213894	0.0273894	0.0208453	0.00582984	0.00345567	0.00941871	0.0185572	0.0162924	0.0195058	0.0417307	0.0160697	0.0017965	0.00909613	0.0276968	0.00540123	0.0383232	0.0292376	0.0200997	0.0630993	0.0481684	0.0250707	0.0335868	0.0238711	0.0469988
M326T575_POS	NAE(18:1)	4.59784e-05	4.59784e-05	0.723585	-0.466765	1.17457	0.2483	C20H39NO2	level2	[M+H]+	0.7	0.9366	down	NA	M326T575_POS_NAE(18:1)	1.57254	nae(18:1)	0.0234404	0.0360871	0.0228228	0.0262409	0.0243254	0.0297085	0.0304489	0.0291636	0.0296387	0.029037	0.0340414	0.0174379	0.0126618	0.0201571	0.0283357	0.0303956	0.0597339	0.0366233	0.0438564	0.0453548	0.0241199	0.0210947	0.0297219	0.0463986	0.050481	0.0358783	0.0375665	0.0376583	0.0413383	0.0416277	0.0425519	0.0503337
M550T462_POS	1-(9Z-Eicosenoyl)-sn-glycero-3-phosphocholine	7.25096e-05	7.25096e-05	0.398372	-1.32781	1.29089	0.249761	C28H56NO7P	level3.1	[M+H]+	0.79	0.8786	down	NA	M550T462_POS_1-(9Z-Eicosenoyl)-sn-glycero-3-phosphocholine	5.27502	1-(9z-eicosenoyl)-sn-glycero-3-phosphocholine	0.159515	0.0408323	0.0495139	0.0665307	0.0517607	0.0902882	0.0310867	0.0295787	0.107115	0.0341815	0.165471	0.0473274	0.0272854	0.048002	0.0285926	0.0428324	0.0949983	0.125679	0.140915	0.0238776	0.0577818	0.103811	0.0711042	0.0680267	0.399511	0.103181	0.0767505	0.142329	0.0922274	0.202012	0.101449	0.101473
M510T506_POS	1-O-octadecanoyl-sn-glycero-3-phosphocholine	1.78303e-05	1.78303e-05	0.355141	-1.49354	1.36016	0.253347	C26H56NO6P	level3.1	[M+H]+	0.73	0.6514	down	NA	M510T506_POS_1-O-octadecanoyl-sn-glycero-3-phosphocholine	3.15942	1-o-octadecanoyl-sn-glycero-3-phosphocholine	0.0591442	0.0159162	0.037939	0.0490432	0.0243987	0.031281	0.0271834	0.0221696	0.0487361	0.0233393	0.100931	0.0200129	0.0040644	0.0248478	0.0223481	0.0333703	0.0393001	0.0738989	0.0797602	0.0317262	0.0530392	0.0454768	0.0288348	0.04734	0.330787	0.0697066	0.0753905	0.105522	0.0789678	0.122005	0.0798206	0.0592627
M494T557_POS	13-(3,4-Dimethyl-5-propylfuran-2-yl)tridecanoylcarnitine	1.26462e-05	1.26462e-05	0.607025	-0.720171	1.24045	0.257068	C29H51NO5	level3.1	[M+H]+	0.73	0.9054	down	NA	M494T557_POS_13-(3,4-Dimethyl-5-propylfuran-2-yl)tridecanoylcarnitine	3.08244	13-(3,4-dimethyl-5-propylfuran-2-yl)tridecanoylcarnitine	0.0478559	0.098218	0.0327521	0.0419659	0.0700799	0.0438647	0.0418204	0.0353487	0.0655288	0.0398573	0.0381735	0.0362465	0.0431255	0.0457059	0.0322269	0.045982	0.116967	0.0972753	0.0444846	0.0394197	0.0594459	0.0252436	0.0506974	0.106781	0.0806673	0.113713	0.066942	0.0959566	0.0815194	0.0717784	0.0689842	0.0759965
M330T388_POS	Palmitoyl Serinol	2.5896e-17	2.5896e-17	0.448856	-1.15568	1.87841	0.259404	C19H39NO3	level3.1	[M+H]+	0.6	0.601	down	NA	M330T388_POS_Palmitoyl Serinol	0.823024	palmitoyl serinol	0.0113806	0.0158821	0.0101549	0.0112615	0.0113847	0.0125799	0.0127156	0.0106267	0.0140044	0.0110785	0.0136948	0.00887771	0.0060497	0.00845719	0.00954416	0.0115642	0.0208251	0.0156512	0.0138676	0.00157609	0.0141343	0.0139511	0.0110308	0.0178229	0.0346564	0.024842	0.0210104	0.0238335	0.021537	0.0277162	0.0282098	0.0267643
M330T388_POS	Dihydroceramide	2.5896e-17	2.5896e-17	0.448856	-1.15568	1.87841	0.259404	C19H39NO3	level3.1	[M+H]+	0.56	0.5664	down	C12126	M330T388_POS_Dihydroceramide	0.823024	dihydroceramide	0.0113806	0.0158821	0.0101549	0.0112615	0.0113847	0.0125799	0.0127156	0.0106267	0.0140044	0.0110785	0.0136948	0.00887771	0.0060497	0.00845719	0.00954416	0.0115642	0.0208251	0.0156512	0.0138676	0.00157609	0.0141343	0.0139511	0.0110308	0.0178229	0.0346564	0.024842	0.0210104	0.0238335	0.021537	0.0277162	0.0282098	0.0267643
M179T57_NEG	Allose	0.0236948	0.0236948	1.49012	0.575425	1.32395	0.274286	C6H12O6	level2	[M-H]-	0.72	0.9696	up	C01487	M179T57_NEG_Allose	2.90045	allose	0.0560532	0.126165	0.033458	0.208278	0.0470879	0.0714992	0.0423578	0.0718406	0.0579652	0.0324943	0.151228	0.0660331	0.0820008	0.0557898	0.0694615	0.0644728	0.0868753	0.0489383	0.074935	0.0822407	0.0758257	0.17348	0.0360134	0.0456748	0.136441	0.0790109	0.0389535	0.0895538	0.0349956	0.0540988	0.0624154	0.0274865
M179T57_NEG	Mannose	0.0236948	0.0236948	1.49012	0.575425	1.32395	0.274286	C6H12O6	level2	[M-H]-	0.72	0.9667	up	C00936/C00159	M179T57_NEG_Mannose	2.90045	mannose	0.0560532	0.126165	0.033458	0.208278	0.0470879	0.0714992	0.0423578	0.0718406	0.0579652	0.0324943	0.151228	0.0660331	0.0820008	0.0557898	0.0694615	0.0644728	0.0868753	0.0489383	0.074935	0.0822407	0.0758257	0.17348	0.0360134	0.0456748	0.136441	0.0790109	0.0389535	0.0895538	0.0349956	0.0540988	0.0624154	0.0274865
M179T57_NEG	Glucose	0.0236948	0.0236948	1.49012	0.575425	1.32395	0.274286	C6H12O6	level2	[M-H]-	0.71	0.953	up	C00221/C00267/C00031	M179T57_NEG_Glucose	2.90045	glucose	0.0560532	0.126165	0.033458	0.208278	0.0470879	0.0714992	0.0423578	0.0718406	0.0579652	0.0324943	0.151228	0.0660331	0.0820008	0.0557898	0.0694615	0.0644728	0.0868753	0.0489383	0.074935	0.0822407	0.0758257	0.17348	0.0360134	0.0456748	0.136441	0.0790109	0.0389535	0.0895538	0.0349956	0.0540988	0.0624154	0.0274865
M179T57_NEG	Sorbose	0.0236948	0.0236948	1.49012	0.575425	1.32395	0.274286	C6H12O6	level2	[M-H]-	0.7	0.9274	up	C08356/C01452	M179T57_NEG_Sorbose	2.90045	sorbose	0.0560532	0.126165	0.033458	0.208278	0.0470879	0.0714992	0.0423578	0.0718406	0.0579652	0.0324943	0.151228	0.0660331	0.0820008	0.0557898	0.0694615	0.0644728	0.0868753	0.0489383	0.074935	0.0822407	0.0758257	0.17348	0.0360134	0.0456748	0.136441	0.0790109	0.0389535	0.0895538	0.0349956	0.0540988	0.0624154	0.0274865
M179T57_NEG	Fructose	0.0236948	0.0236948	1.49012	0.575425	1.32395	0.274286	C6H12O6	level2	[M-H]-	0.67	0.8702	up	C02336/C01496	M179T57_NEG_Fructose	2.90045	fructose	0.0560532	0.126165	0.033458	0.208278	0.0470879	0.0714992	0.0423578	0.0718406	0.0579652	0.0324943	0.151228	0.0660331	0.0820008	0.0557898	0.0694615	0.0644728	0.0868753	0.0489383	0.074935	0.0822407	0.0758257	0.17348	0.0360134	0.0456748	0.136441	0.0790109	0.0389535	0.0895538	0.0349956	0.0540988	0.0624154	0.0274865
M428T448_POS	O-stearoyl-carnitine	2.48499e-09	2.48499e-09	0.431682	-1.21196	1.63316	0.279508	C25H49NO4	level3.1	[M+H]+	0.95	0.9947	down	NA	M428T448_POS_O-stearoyl-carnitine	5.82172	o-stearoyl-carnitine	0.0838692	0.0726168	0.0703948	0.0909728	0.0474754	0.0409028	0.123403	0.0432413	0.0718399	0.0994809	0.131042	0.0543815	0.0267751	0.0558737	0.0927071	0.0659405	0.160382	0.131297	0.130934	0.0211071	0.0953038	0.0967396	0.0427376	0.137223	0.183277	0.0850603	0.16297	0.18894	0.216599	0.114813	0.223274	0.179629
M474T418_POS	Docosa-4,7,10,13,16-pentaenoyl carnitine	0.000608735	0.000608735	0.595233	-0.748474	1.06538	0.285668	C29H47NO4	level3.1	[M+H]+	0.92	0.9959	down	NA	M474T418_POS_Docosa-4,7,10,13,16-pentaenoyl carnitine	0.273853	docosa-4,7,10,13,16-pentaenoyl carnitine	0.00632733	0.0027822	0.00257411	0.00297334	0.00368088	0.00215125	0.00971158	0.00324175	0.00679665	0.00609008	0.00745009	0.00346874	0.00158752	0.00241344	0.00581478	0.00399144	0.00544558	0.00705213	0.00888446	0.000545094	0.00434804	0.00749237	0.00254553	0.00673645	0.00724442	0.00377018	0.0110454	0.00671594	0.0111887	0.00633746	0.00563324	0.00671854
M433T446_POS	1-(6Z,9Z,12Z-octadecatrienoyl)-glycero-3-phosphate	1.5504e-09	1.5504e-09	5.43354	2.44189	1.62573	0.288418	C21H37O7P	level3.1	[M+H]+	0.57	0.5188	up	NA	M433T446_POS_1-(6Z,9Z,12Z-octadecatrienoyl)-glycero-3-phosphate	5.40645	1-(6z,9z,12z-octadecatrienoyl)-glycero-3-phosphate	0.131954	0.260936	0.0760532	0.147036	0.196927	0.1057	0.203342	0.248674	0.221441	0.13809	0.150478	0.0897349	0.260084	0.19695	0.299338	0.199039	0.275947	0.42781	0.098606	0.146046	0.164234	0.203414	0.153283	0.292412	0.050772	0.0459811	0.0276101	0.0373431	0.0414793	0.0382055	0.0331554	0.0397656
M433T446_POS	1-(9Z,12Z,15Z-octadecatrienoyl)-glycero-3-phosphate	1.5504e-09	1.5504e-09	5.43354	2.44189	1.62573	0.288418	C21H37O7P	level3.1	[M+H]+	0.57	0.5188	up	NA	M433T446_POS_1-(9Z,12Z,15Z-octadecatrienoyl)-glycero-3-phosphate	5.40645	1-(9z,12z,15z-octadecatrienoyl)-glycero-3-phosphate	0.131954	0.260936	0.0760532	0.147036	0.196927	0.1057	0.203342	0.248674	0.221441	0.13809	0.150478	0.0897349	0.260084	0.19695	0.299338	0.199039	0.275947	0.42781	0.098606	0.146046	0.164234	0.203414	0.153283	0.292412	0.050772	0.0459811	0.0276101	0.0373431	0.0414793	0.0382055	0.0331554	0.0397656
M452T436_POS	Eicosadienoylcarnitine	2.73641e-06	2.73641e-06	0.519718	-0.944199	1.31925	0.297516	C27H49NO4	level3.1	[M+H]+	0.93	0.9945	down	NA	M452T436_POS_Eicosadienoylcarnitine	1.63237	eicosadienoylcarnitine	0.0271243	0.016162	0.016365	0.0161074	0.0190056	0.0129718	0.0570257	0.0193308	0.0285067	0.0444357	0.0492867	0.0178648	0.00980702	0.0136911	0.00188105	0.0205495	0.0331202	0.0378242	0.0451784	0.0368164	0.0210166	0.0275173	0.0126438	0.0427727	0.0444994	0.018275	0.0535133	0.0473212	0.0733618	0.0300709	0.0478401	0.0403113
M580T588_POS	Cer(d16:1/5-iso PGF2VI)	3.69655e-06	3.69655e-06	0.616348	-0.698182	1.30616	0.298033	C34H61NO6	level3.1	[M+H]+	0.94	1	down	C00195/C11754	M580T588_POS_Cer(d16:1/5-iso PGF2VI)	3.2459	cer(d16:1/5-iso pgf2vi)	0.0468539	0.0817996	0.0348291	0.0351209	0.0609729	0.0483978	0.0410253	0.0464866	0.085731	0.0473496	0.0439684	0.0425019	0.0476943	0.0625197	0.0426539	0.0489129	0.125828	0.105327	0.0635687	0.0408829	0.0589452	0.0244167	0.0586145	0.0856274	0.100323	0.103849	0.0879098	0.122143	0.0826806	0.069875	0.0701492	0.0966539
[truncated: 12 more columns]

## Sheet: MFR_vs_FTR
peak_name	name	pvalue	adj_p_value	FC	Log2FC	VIP	rsd	formula	confidence_level	adduct	total_score	ms2_score	difference	id_kegg	name2	sum_intensity	normalized_name	T3_ion_Y112	T3_ion_Y12	T3_ion_Y129	T3_ion_Y14	T3_ion_Y145	T3_ion_Y174	T3_ion_Y224	T3_ion_Y23	T3_ion_Y237	T3_ion_Y257	T3_ion_Y271	T3_ion_Y35	T3_ion_Y45	T3_ion_Y5	T3_ion_Y51	T3_ion_Y53	T3_ion_Y56	T3_ion_Y60A	T3_ion_Y60B	T3_ion_Y77	T3_ion_Y82	T3_ion_Y88	T3_ion_Y9	T3_ion_Y95	T3_ion_W125	T3_ion_W127	T3_ion_W13	T3_ion_W15	T3_ion_W151A	T3_ion_W151B	T3_ion_W177	T3_ion_W185
M309T502_NEG	trans-11-Eicosenoic acid	0.000140432	0.000140432	0.537972	-0.894397	2.86238	0	C20H38O2	level2	[M-H]-	0.73	1	down	NA	M309T502_NEG_trans-11-Eicosenoic acid	1.72175	trans-11-eicosenoic acid	0.021646	0.0529722	0.0182465	0.0109204	0.0307148	0.0268571	0.0221323	0.0381248	0.0205726	0.0313587	0.0186649	0.0284844	0.00618559	0.0291065	0.0158224	0.0296573	0.0423633	0.0118904	0.0197081	0.0422481	0.0364862	0.0310935	0.0331111	0.0371692	0.0425496	0.0597353	0.0171161	0.0578169	0.119467	0.042389	0.0643374	0.0477879
M309T502_NEG	cis-11-Eicosenoic acid	0.000140432	0.000140432	0.537972	-0.894397	2.86238	0	C20H38O2	level2	[M-H]-	0.73	1	down	C16526	M309T502_NEG_cis-11-Eicosenoic acid	1.72175	cis-11-eicosenoic acid	0.021646	0.0529722	0.0182465	0.0109204	0.0307148	0.0268571	0.0221323	0.0381248	0.0205726	0.0313587	0.0186649	0.0284844	0.00618559	0.0291065	0.0158224	0.0296573	0.0423633	0.0118904	0.0197081	0.0422481	0.0364862	0.0310935	0.0331111	0.0371692	0.0425496	0.0597353	0.0171161	0.0578169	0.119467	0.042389	0.0643374	0.0477879
M187T396_NEG	3-Hydroxydecanoic acid	0.0482148	0.0482148	0.668001	-0.582077	1.54249	0.0139438	C10H20O3	level2	[M-H]-	0.74	0.9893	down	NA	M187T396_NEG_3-Hydroxydecanoic acid	1.57785	3-hydroxydecanoic acid	0.0261866	0.016237	0.0402402	0.0400661	0.0209005	0.0150527	0.0236475	0.029725	0.0185609	0.0209847	0.0209619	0.00980939	0.023513	0.0199124	0.0261462	0.0229166	0.0849639	0.0229449	0.0325331	0.0293751	0.0207729	0.0254056	0.04852	0.04371	0.0279523	0.053065	0.0369643	0.100708	0.0334671	0.0334466	0.0236681	0.0187295
M382T226_NEG	Succinyladenosine	0.0464117	0.0464117	0.787804	-0.344091	1.55044	0.0241044	C14H17N5O8	level2	[M-H]-	0.67	0.9642	down	NA	M382T226_NEG_Succinyladenosine	1.13913	succinyladenosine	0.0261024	0.0177073	0.0116707	0.0216949	0.014436	0.0228823	0.0401378	0.0303277	0.0292094	0.02594	0.0169968	0.0142142	0.029885	0.0118113	0.0262749	0.0273729	0.0178442	0.0176045	0.0234621	0.0225476	0.0273425	0.0183154	0.0249988	0.0209192	0.0168514	0.00300737	0.0299672	0.0208723	0.0216529	0.0222187	0.0388496	0.0232462
M271T484_NEG	16-Hydroxypalmitic acid	0.0333168	0.0333168	0.707171	-0.499868	1.72764	0.0372111	C16H32O3	level2	[M-H]-	0.73	0.9981	down	C18218	M271T484_NEG_16-Hydroxypalmitic acid	2.96586	16-hydroxypalmitic acid	0.077632	0.0332336	0.0603749	0.0713514	0.0289685	0.0410389	0.0412159	0.0383987	0.0642327	0.0413115	0.0396112	0.0176196	0.0503387	0.0436349	0.0611904	0.0891895	0.0652082	0.0282608	0.105836	0.0898012	0.0366576	0.0610924	0.0921991	0.0472323	0.0386563	0.070878	0.110249	0.0658182	0.0509668	0.0621617	0.0453927	0.066012
M297T505_NEG	9-Oxooctadecanoic acid	0.0169206	0.0169206	0.46823	-1.09471	2.05841	0.0376779	C18H34O3	level2	[M-H]-	0.73	0.9959	down	NA	M297T505_NEG_9-Oxooctadecanoic acid	12.5054	9-oxooctadecanoic acid	0.281988	0.0917164	0.188563	0.210106	0.124806	0.14545	0.161004	0.140882	0.194319	0.167815	0.114235	0.0508745	0.160701	0.113251	0.204994	0.293239	0.193163	0.0861203	0.377923	0.258649	0.143445	0.194606	0.294557	0.166797	0.130921	0.24085	0.47784	0.21931	0.127961	0.270755	0.159178	0.248421
M283T530_POS	Octadecenoic acid	0.0108151	0.0108151	0.780517	-0.357499	1.96002	0.0379732	C18H34O2	level3.1	[M+H]+	0.75	0.716	down	NA	M283T530_POS_Octadecenoic acid	0.717088	octadecenoic acid	0.0125123	0.0158171	0.0116584	0.0176346	0.00953955	0.0115394	0.0103527	0.010247	0.0125741	0.0103464	0.0122525	0.00979922	0.00561078	0.0152781	0.0138831	0.0210979	0.019668	0.0141852	0.0274381	0.0196285	0.0105842	0.0163506	0.0114422	0.0186412	0.0121565	0.0149549	0.0167785	0.022356	0.011651	0.0149989	0.0166039	0.0130097
M597T401_NEG	5-Oxo-delta-bilirubin	0.030165	0.030165	0.668887	-0.580165	1.73949	0.0385794	C33H34N4O7	level3.1	[M-H]-	0.97	0.9932	down	C20666	M597T401_NEG_5-Oxo-delta-bilirubin	1.24128	5-oxo-delta-bilirubin	0.0256835	0.00977355	0.0189263	0.0147844	0.0179888	0.030767	0.020383	0.0258141	0.0317066	0.0195982	0.0309468	0.00792075	0.0203245	0.00970255	0.0374221	0.0208981	0.0127329	0.0169009	0.032745	0.0160499	0.0358803	0.0269486	0.0239635	0.029921	0.0288086	0.0196933	0.0217367	0.0216301	0.019376	0.0223277	0.0600348	0.0168351
M597T401_NEG	15-Oxo-beta-bilirubin	0.030165	0.030165	0.668887	-0.580165	1.73949	0.0385794	C33H34N4O7	level3.1	[M-H]-	0.97	0.9932	down	C20667	M597T401_NEG_15-Oxo-beta-bilirubin	1.24128	15-oxo-beta-bilirubin	0.0256835	0.00977355	0.0189263	0.0147844	0.0179888	0.030767	0.020383	0.0258141	0.0317066	0.0195982	0.0309468	0.00792075	0.0203245	0.00970255	0.0374221	0.0208981	0.0127329	0.0169009	0.032745	0.0160499	0.0358803	0.0269486	0.0239635	0.029921	0.0288086	0.0196933	0.0217367	0.0216301	0.019376	0.0223277	0.0600348	0.0168351
M495T390_NEG	Pregnanediol 3-O-glucuronide	0.00356028	0.00356028	0.445279	-1.16722	2.29124	0.0420179	C27H44O8	level2	[M-H]-	0.69	0.9989	down	C03033	M495T390_NEG_Pregnanediol 3-O-glucuronide	3.78968	pregnanediol 3-o-glucuronide	0.0592645	0.151737	0.0407814	0.0443492	0.0294418	0.0515998	0.0451549	0.0580048	0.0540402	0.0554533	0.0444264	0.0115797	0.0611289	0.0194312	0.0894971	0.0720279	0.0350932	0.0443016	0.0508264	0.0545665	0.0853504	0.0325932	0.0599395	0.0275221	0.369409	0.044041	0.0567854	0.0296605	0.103592	0.0530542	0.0946156	0.0674501
M124T58_NEG	Taurine	0.0338158	0.0338158	0.647422	-0.627223	1.65794	0.0422773	C2H7NO3S	level2	[M-H]-	0.71	0.995	down	C00245	M124T58_NEG_Taurine	2.39654	taurine	0.0397124	0.0427362	0.027334	0.032771	0.030116	0.044094	0.0416438	0.0497299	0.0476129	0.116386	0.0280027	0.0237606	0.0536248	0.036034	0.0435821	0.0307722	0.048926	0.0435639	0.0347172	0.0298414	0.0515045	0.0312517	0.0409242	0.0505075	0.0327974	0.0302266	0.0653687	0.0512603	0.0354919	0.117925	0.0401237	0.0332967
M308T68_NEG	N-Acetylneuraminic acid	0.0488408	0.0488408	0.811802	-0.3008	1.49677	0.0433482	C11H19NO9	level2	[M-H]-	0.72	0.948	down	C19910/C19909/C00270	M308T68_NEG_N-Acetylneuraminic acid	0.913921	n-acetylneuraminic acid	0.0169574	0.0115487	0.0109139	0.0244036	0.0175126	0.0151528	0.0213643	0.0238325	0.0185308	0.0245714	0.0194098	0.0109567	0.0187753	0.010693	0.0188831	0.0237539	0.0112888	0.0145936	0.0193177	0.0192505	0.0205735	0.0266526	0.0200118	0.0208915	0.0188077	0.0128518	0.0201123	0.0141668	0.0153193	0.0229553	0.0225796	0.017062
M257T415_NEG	Tetradecanedioic acid	0.0369161	0.0369161	0.607682	-0.718612	1.75409	0.0461944	C14H26O4	level2	[M-H]-	0.74	0.9835	down	NA	M257T415_NEG_Tetradecanedioic acid	1.79839	tetradecanedioic acid	0.0191231	0.0284454	0.0325949	0.0482714	0.0126599	0.0230899	0.0229271	0.0461974	0.0312615	0.0210267	0.0214901	0.0126811	0.023057	0.0184623	0.0290956	0.0476232	0.0483458	0.0351506	0.039672	0.025235	0.0140707	0.0303526	0.0656167	0.0406261	0.0312643	0.0352818	0.0294341	0.081067	0.0367491	0.0179772	0.0980645	0.0291445
M173T304_NEG	Aryl sulfate	0.0448541	0.0448541	0.506976	-0.980012	1.63955	0.0503255	C6H6O4S	level3.1	[M-H]-	0.87	0.9674	down	C00850	M173T304_NEG_Aryl sulfate	22.3844	aryl sulfate	0.132589	0.733006	0.086051	0.156728	0.169599	0.175395	0.195502	0.185172	0.196663	0.233251	0.0439051	0.0434141	0.568061	0.411532	0.196345	0.324419	1.05254	1.12534	0.349205	0.192502	0.134742	1.17207	0.160748	0.172915	1.26221	0.215179	1.37267	0.139982	0.138114	0.103588	0.132173	0.0468254
M411T236_NEG	N6-Threonylcarbamoyladenosine	0.0353793	0.0353793	0.783688	-0.351649	1.67502	0.0506052	C15H20N6O8	level2	[M-H]-	0.68	0.9612	down	NA	M411T236_NEG_N6-Threonylcarbamoyladenosine	0.995939	n6-threonylcarbamoyladenosine	0.0230664	0.0123097	0.0111294	0.0189521	0.0205775	0.0234741	0.0323602	0.0232513	0.0232704	0.0224726	0.0157534	0.0138576	0.0227454	0.0130009	0.0212645	0.0249856	0.012142	0.0156659	0.0182834	0.0195119	0.0227107	0.0174097	0.0258183	0.0165429	0.0150087	0.00412463	0.0277277	0.0208782	0.0176379	0.0179387	0.0270465	0.0257315
M330T299_POS	6-Keto-decanoylcarnitine	0.0164737	0.0164737	0.686111	-0.543485	1.96796	0.0542433	C17H31NO5	level3.1	[M+H]+	0.95	0.998	down	NA	M330T299_POS_6-Keto-decanoylcarnitine	0.474099	6-keto-decanoylcarnitine	0.00646438	0.010543	0.00925937	0.0124211	0.00954973	0.00591096	0.0136523	0.00883002	0.0116855	0.00565259	0.00531519	0.00728742	0.00390636	0.007412	0.00813858	0.00701189	0.0119688	0.0106323	0.010594	0.00557842	0.00736546	0.00828325	0.0105201	0.0103848	0.0070293	0.0149796	0.00873141	0.0188722	0.0101616	0.00562213	0.0159349	0.00874874
M454T360_NEG	O-[17-Carboxyheptadec-9-enoyl]carnitine	0.011895	0.011895	0.460977	-1.11723	2.07444	0.054667	C25H45NO6	level3.1	[M-H]-	0.74	0.9619	down	NA	M454T360_NEG_O-[17-Carboxyheptadec-9-enoyl]carnitine	0.592359	o-[17-carboxyheptadec-9-enoyl]carnitine	0.00549309	0.0039361	0.00922778	0.00884015	0.00372625	0.00424316	0.00593558	0.0197957	0.0137428	0.00471928	0.00560272	0.00318227	0.00634083	0.00424173	0.0150395	0.0166177	0.00485092	0.00339574	0.0170604	0.00505182	0.00776621	0.0131065	0.0152746	0.00720179	0.00713383	0.0162748	0.0212991	0.00876119	0.0099966	0.00882344	0.0186106	0.00758321
M597T628_POS	N-(arachidoyl)-sphinganine	0.00217586	0.00217586	0.816164	-0.293068	2.34693	0.0574931	C38H77NO3	level3.1	[M+H]+	0.73	0.6742	down	NA	M597T628_POS_N-(arachidoyl)-sphinganine	2.12331	n-(arachidoyl)-sphinganine	0.0407619	0.0449351	0.0382018	0.0398321	0.0397974	0.0458127	0.0395671	0.0336938	0.0488095	0.0421217	0.0471803	0.0361362	0.022532	0.0384151	0.0351473	0.0420787	0.0725229	0.0517631	0.0428052	0.0526188	0.0414355	0.0278758	0.040635	0.0600431	0.0501272	0.0527576	0.0426895	0.0690055	0.0535024	0.0461421	0.0532799	0.0423962
M344T368_POS	Lauroylcarnitine (C12:0)	0.0361712	0.0361712	0.593227	-0.753344	1.70424	0.0641227	C19H37NO4	level2	[M+H]+	0.72	0.9604	down	NA	M344T368_POS_Lauroylcarnitine (C12:0)	5.54772	lauroylcarnitine (c12:0)	0.0698795	0.0996805	0.119733	0.046099	0.0942728	0.0377105	0.0731376	0.0671555	0.0846117	0.0487024	0.0662522	0.0229493	0.032324	0.0485055	0.0862847	0.12294	0.223203	0.121714	0.0562837	0.0514601	0.0818475	0.0790095	0.0932535	0.414507	0.0949997	0.173559	0.0938567	0.368918	0.0834203	0.0753169	0.107719	0.0577784
M279T589_NEG	Linoleic acid	0.046935	0.046935	0.796033	-0.3291	1.50463	0.064452	C18H32O2	level2	[M-H]-	0.7	0.9938	down	C01595	M279T589_NEG_Linoleic acid	80.4263	linoleic acid	1.6907	1.06508	2.02248	1.87888	0.950401	1.48387	1.35451	1.71159	1.99732	1.75056	1.37819	0.309337	1.40441	0.961472	1.79281	1.57945	2.88046	1.21928	1.8267	1.93394	1.3015	1.52431	3.01707	1.2785	1.93435	2.12675	1.93101	1.6108	1.56437	2.15021	1.18537	1.87174
M394T381_POS	Hexadeca-5,8,11-trienoylcarnitine	0.00432465	0.00432465	0.662689	-0.593596	2.25073	0.0682733	C23H39NO4	level3.1	[M+H]+	0.96	0.9944	down	NA	M394T381_POS_Hexadeca-5,8,11-trienoylcarnitine	1.21534	hexadeca-5,8,11-trienoylcarnitine	0.0230491	0.0188856	0.0261811	0.0147135	0.0204276	0.018035	0.0171896	0.0227695	0.0355273	0.0174634	0.0185373	0.00938191	0.00360241	0.0141663	0.0257577	0.0252064	0.0368738	0.0374411	0.0167334	0.0085121	0.0232318	0.0221491	0.0239786	0.0439524	0.0222586	0.0339641	0.0239746	0.040473	0.0320578	0.0212598	0.0218593	0.0209435
M365T319_POS	Tetrahydrocortisone	0.0144116	0.0144116	0.405234	-1.30317	2.07324	0.0685092	C21H32O5	level3.1	[M+H]+	0.87	0.8667	down	C05470	M365T319_POS_Tetrahydrocortisone	1.33242	tetrahydrocortisone	0.0145912	0.0163649	0.0184137	0.0282147	0.0142681	0.0128281	0.0133534	0.0144586	0.0225277	0.0165365	0.0161615	0.0030804	0.0196117	0.0170425	0.0188378	0.0286408	0.0195368	0.0180568	0.0176357	0.00959319	0.0249316	0.0183629	0.0218599	0.0168447	0.05242	0.0405926	0.0252309	0.0338328	0.0364122	0.02772	0.0356205	0.0184109
M365T319_POS	3alpha,11beta,21-Trihydroxy-20-oxo-5beta-pregnan-18-al	0.0144116	0.0144116	0.405234	-1.30317	2.07324	0.0685092	C21H32O5	level3.1	[M+H]+	0.83	0.8667	down	C05474	M365T319_POS_3alpha,11beta,21-Trihydroxy-20-oxo-5beta-pregnan-18-al	1.33242	3alpha,11beta,21-trihydroxy-20-oxo-5beta-pregnan-18-al	0.0145912	0.0163649	0.0184137	0.0282147	0.0142681	0.0128281	0.0133534	0.0144586	0.0225277	0.0165365	0.0161615	0.0030804	0.0196117	0.0170425	0.0188378	0.0286408	0.0195368	0.0180568	0.0176357	0.00959319	0.0249316	0.0183629	0.0218599	0.0168447	0.05242	0.0405926	0.0252309	0.0338328	0.0364122	0.02772	0.0356205	0.0184109
M365T319_POS	Tetrahydroaldosterone	0.0144116	0.0144116	0.405234	-1.30317	2.07324	0.0685092	C21H32O5	level3.1	[M+H]+	0.74	0.8667	down	NA	M365T319_POS_Tetrahydroaldosterone	1.33242	tetrahydroaldosterone	0.0145912	0.0163649	0.0184137	0.0282147	0.0142681	0.0128281	0.0133534	0.0144586	0.0225277	0.0165365	0.0161615	0.0030804	0.0196117	0.0170425	0.0188378	0.0286408	0.0195368	0.0180568	0.0176357	0.00959319	0.0249316	0.0183629	0.0218599	0.0168447	0.05242	0.0405926	0.0252309	0.0338328	0.0364122	0.02772	0.0356205	0.0184109
M365T319_POS	Dihydrocortisol	0.0144116	0.0144116	0.405234	-1.30317	2.07324	0.0685092	C21H32O5	level3.1	[M+H]+	0.73	0.5959	down	C05471	M365T319_POS_Dihydrocortisol	1.33242	dihydrocortisol	0.0145912	0.0163649	0.0184137	0.0282147	0.0142681	0.0128281	0.0133534	0.0144586	0.0225277	0.0165365	0.0161615	0.0030804	0.0196117	0.0170425	0.0188378	0.0286408	0.0195368	0.0180568	0.0176357	0.00959319	0.0249316	0.0183629	0.0218599	0.0168447	0.05242	0.0405926	0.0252309	0.0338328	0.0364122	0.02772	0.0356205	0.0184109
M365T319_POS	20alpha-hydroxycortisol	0.0144116	0.0144116	0.405234	-1.30317	2.07324	0.0685092	C21H32O5	level3.1	[M+H]+	0.72	0.5959	down	NA	M365T319_POS_20alpha-hydroxycortisol	1.33242	20alpha-hydroxycortisol	0.0145912	0.0163649	0.0184137	0.0282147	0.0142681	0.0128281	0.0133534	0.0144586	0.0225277	0.0165365	0.0161615	0.0030804	0.0196117	0.0170425	0.0188378	0.0286408	0.0195368	0.0180568	0.0176357	0.00959319	0.0249316	0.0183629	0.0218599	0.0168447	0.05242	0.0405926	0.0252309	0.0338328	0.0364122	0.02772	0.0356205	0.0184109
M356T433_POS	3-Hydroxydodeca-6,9-dienoylcarnitine	0.0108013	0.0108013	0.845583	-0.241982	1.98904	0.0688563	C19H33NO5	level3.1	[M+H]+	0.78	0.9595	down	NA	M356T433_POS_3-Hydroxydodeca-6,9-dienoylcarnitine	1.78842	3-hydroxydodeca-6,9-dienoylcarnitine	0.0327324	0.0484697	0.0306944	0.0361349	0.0341126	0.0348729	0.032241	0.0339082	0.0397661	0.0312052	0.0368862	0.025747	0.0171419	0.0317079	0.0289394	0.036864	0.0526916	0.0458726	0.0391616	0.0589145	0.0378689	0.0369158	0.0321093	0.0439608	0.0423542	0.0423419	0.0330544	0.0599613	0.0348957	0.0394248	0.0451523	0.0350125
M271T568_NEG	2-Hydroxypalmitic acid	0.0208086	0.0208086	0.803918	-0.314879	1.76431	0.0707452	C16H32O3	level2	[M-H]-	0.7	0.9189	down	NA	M271T568_NEG_2-Hydroxypalmitic acid	4.79855	2-hydroxypalmitic acid	0.0967301	0.0797367	0.063765	0.0907828	0.070949	0.0989014	0.129554	0.108808	0.0882096	0.0873157	0.112555	0.0464739	0.0877624	0.0682287	0.108057	0.0940748	0.119254	0.102053	0.114575	0.126867	0.0847015	0.110045	0.0905918	0.117703	0.0707761	0.101434	0.123454	0.111704	0.0916321	0.123149	0.0842508	0.091832
M374T376_POS	3-hydroxytridecanoyl carnitine	0.0209193	0.0209193	0.853251	-0.228958	1.71187	0.0732613	C20H39NO5	level3.1	[M+H]+	0.97	1	down	NA	M374T376_POS_3-hydroxytridecanoyl carnitine	0.603799	3-hydroxytridecanoyl carnitine	0.0113683	0.0171001	0.0104794	0.0109458	0.00976306	0.011393	0.0110733	0.0132969	0.012827	0.00959461	0.0145251	0.00899324	0.00598945	0.0118813	0.0110461	0.0130207	0.0210993	0.0161773	0.0116364	0.00883417	0.013127	0.0163468	0.011024	0.0165577	0.0146029	0.0126357	0.0112132	0.0180271	0.0126268	0.0134729	0.0164114	0.012238
M344T415_POS	N-Acetylsphinganine	9.36823e-10	9.36823e-10	2.94514	1.55834	4.15996	0.0754149	C20H41NO3	level3.1	[M+H]+	0.59	0.5261	up	NA	M344T415_POS_N-Acetylsphinganine	0.773229	n-acetylsphinganine	0.0159392	0.0285819	0.0143016	0.0212441	0.0168923	0.0230809	0.029134	0.0227607	0.0235985	0.0286704	0.0343325	0.014929	0.0147946	0.0187161	0.0240313	0.0242261	0.0302542	0.0327344	0.0352652	0.0510621	0.0222071	0.0272936	0.0172591	0.0248128	0.00772028	0.00800334	0.00586572	0.0115121	0.00849267	0.00663269	0.0110118	0.00653371
M368T367_POS	3, 5-Tetradecadiencarnitine	0.0102845	0.0102845	0.532504	-0.909137	2.01287	0.0754724	C21H37NO4	level3.1	[M+H]+	0.95	0.9952	down	NA	M368T367_POS_3, 5-Tetradecadiencarnitine	6.77198	3, 5-tetradecadiencarnitine	0.0716099	0.111139	0.155235	0.0563926	0.108139	0.056034	0.0632529	0.107725	0.135555	0.0706287	0.0538776	0.0230259	0.0380591	0.0458017	0.0795955	0.108897	0.247328	0.153646	0.0592881	0.00205464	0.088687	0.0847921	0.300937	0.340354	0.13328	0.329922	0.104706	0.298586	0.144861	0.0982136	0.112869	0.0832631
M368T367_POS	N-Linoleoyl Serine	0.0102845	0.0102845	0.532504	-0.909137	2.01287	0.0754724	C21H37NO4	level3.1	[M+H]+	0.58	0.6126	down	NA	M368T367_POS_N-Linoleoyl Serine	6.77198	n-linoleoyl serine	0.0716099	0.111139	0.155235	0.0563926	0.108139	0.056034	0.0632529	0.107725	0.135555	0.0706287	0.0538776	0.0230259	0.0380591	0.0458017	0.0795955	0.108897	0.247328	0.153646	0.0592881	0.00205464	0.088687	0.0847921	0.300937	0.340354	0.13328	0.329922	0.104706	0.298586	0.144861	0.0982136	0.112869	0.0832631
M372T395_POS	Myristoylcarnitine (C14:0)	0.0270649	0.0270649	0.763452	-0.38939	1.76888	0.0771102	C21H41NO4	level2	[M+H]+	0.5	0.8727	down	NA	M372T395_POS_Myristoylcarnitine (C14:0)	3.96719	myristoylcarnitine (c14:0)	0.0670239	0.0895194	0.0652807	0.0657066	0.0574134	0.0549754	0.0871966	0.0703883	0.0779986	0.0592445	0.0800307	0.0522925	0.019088	0.0581507	0.0807907	0.0849299	0.169913	0.0843154	0.0710839	0.061612	0.0818605	0.083049	0.0884828	0.138204	0.0650419	0.110261	0.069632	0.15035	0.0742089	0.0800856	0.0782939	0.0587272
M363T343_POS	Cortisol	0.032431	0.032431	0.578133	-0.790527	1.77568	0.0774339	C21H30O5	level2	[M+H]+	0.68	0.8831	down	C00735	M363T343_POS_Cortisol	8.2639	cortisol	0.140666	0.0789475	0.144102	0.205992	0.113146	0.118356	0.046466	0.176563	0.112236	0.197049	0.19284	0.0310874	0.119231	0.0588108	0.0687374	0.215843	0.310748	0.14342	0.148749	0.00156482	0.199147	0.122186	0.17796	0.163966	0.306936	0.34419	0.214087	0.269689	0.183663	0.169953	0.18753	0.0953916
M367T218_POS	alpha-C-Mannosyltryptophan	0.0254105	0.0254105	0.750327	-0.414409	1.72314	0.0787991	C17H22N2O7	level2	[M+H]+	0.67	0.8608	down	NA	M367T218_POS_alpha-C-Mannosyltryptophan	1.08773	alpha-c-mannosyltryptophan	0.0183094	0.0268942	0.00282847	0.00480715	0.00975387	0.0230492	0.0289549	0.0310129	0.0234118	0.0216146	0.0160218	0.011038	0.0130101	0.00796176	0.024226	0.0271856	0.0275395	0.023433	0.0152564	0.0316774	0.0236042	0.0253176	0.0249014	0.0403357	0.0121894	0.0102668	0.0200431	0.0355699	0.0139883	0.0217086	0.030323	0.0240469
M290T218_POS	3-Methylglutarylcarnitine (C6:0,COOH,Me)	0.0184705	0.0184705	0.500157	-0.999546	2.04469	0.0803081	C13H23NO6	level2	[M+H]+	0.71	0.933	down	NA	M290T218_POS_3-Methylglutarylcarnitine (C6:0,COOH,Me)	0.904111	3-methylglutarylcarnitine (c6:0,cooh,me)	0.0205161	0.00952583	0.00390108	0.0138748	0.00675904	0.0137366	0.0200684	0.0158814	0.0170406	0.0116474	0.0118123	0.0220406	0.00515828	0.00482647	0.0133461	0.0213334	0.00864115	0.00954235	0.0229358	0.0145895	0.0150131	0.0166415	0.0186113	0.0113903	0.00338971	0.00488542	0.014509	0.0141949	0.0145872	0.00861288	0.0277817	0.00857306
M366T354_POS	Tetradeca-7,9,11-trienoylcarnitine	0.00677552	0.00677552	0.546792	-0.870936	2.16396	0.0807998	C21H35NO4	level3.1	[M+H]+	0.95	0.9959	down	NA	M366T354_POS_Tetradeca-7,9,11-trienoylcarnitine	0.870554	tetradeca-7,9,11-trienoylcarnitine	0.0104141	0.0181499	0.0222039	0.00894648	0.0199472	0.00696904	0.009981	0.0141765	0.0151471	0.00861047	0.00671789	0.00278746	0.00641628	0.00792971	0.0113037	0.0150507	0.027086	0.0271314	0.0123438	0.00134916	0.0127026	0.0111898	0.0183567	0.0398865	0.0209903	0.0475669	0.0176639	0.0436655	0.0238202	0.00989915	0.0136299	0.0125745
M327T572_NEG	Docosahexaenoic acid (DHA)	0.0486667	0.0486667	0.736527	-0.441191	1.63186	0.0808016	C22H32O2	level2	[M-H]-	0.68	0.8941	down	C06429	M327T572_NEG_Docosahexaenoic acid (DHA)	34.3934	docosahexaenoic acid (dha)	0.902159	0.669684	0.808844	0.839807	0.41038	0.562287	0.515879	0.419667	0.902899	0.305575	0.672676	0.109128	0.733104	0.337509	0.960755	0.519839	1.3356	0.579697	1.01645	0.688563	0.459563	0.55524	0.57924	0.834475	0.597688	1.3309	0.936421	0.975579	1.34464	0.586569	0.402002	0.907783
M388T367_POS	2-Hydroxymyristoylcarnitine	0.0249129	0.0249129	0.632511	-0.660839	1.87815	0.0824157	C21H41NO5	level3.1	[M+H]+	0.94	0.9737	down	NA	M388T367_POS_2-Hydroxymyristoylcarnitine	0.89372	2-hydroxymyristoylcarnitine	0.0130449	0.00939447	0.0172767	0.0163678	0.0170811	0.00966523	0.0200069	0.016322	0.0176669	0.0118516	0.01753	0.0078934	0.0068138	0.0114224	0.0213571	0.0167244	0.0314614	0.0191937	0.0162392	0.00163453	0.0234936	0.0183089	0.0140324	0.0201982	0.0180258	0.0228694	0.0177168	0.044479	0.0180857	0.0232509	0.0210078	0.0118258
M256T446_POS	9-Decenoylcholine [M]	0.00309223	0.00309223	0.778081	-0.362007	2.24233	0.0831722	C15H29NO2	level3.1	[M+H]+	0.66	0.6001	down	NA	M256T446_POS_9-Decenoylcholine [M]	0.73883	9-decenoylcholine [m]	0.0117019	0.0203861	0.0109116	0.0151299	0.0110375	0.0132799	0.0130357	0.0113974	0.0135187	0.0122483	0.0153069	0.0111515	0.00730635	0.0103623	0.0121758	0.0133441	0.0228693	0.0171515	0.0151226	0.0272999	0.016228	0.0141367	0.0129716	0.0196827	0.016684	0.0141029	0.0162615	0.02417	0.0183986	0.0164218	0.0200355	0.0165298
M304T277_POS	3-hydroxyoctanoyl carnitine	0.0326638	0.0326638	0.586455	-0.769907	1.83826	0.0844484	C15H29NO5	level3.1	[M+H]+	0.99	0.9963	down	NA	M304T277_POS_3-hydroxyoctanoyl carnitine	1.89977	3-hydroxyoctanoyl carnitine	0.02928	0.0441292	0.0515186	0.0281001	0.0433426	0.0154511	0.0332028	0.0296128	0.0330497	0.0191774	0.0237136	0.00993075	0.00934523	0.0191743	0.0304462	0.0283243	0.0751047	0.0436852	0.0235751	0.0239691	0.0415195	0.0309043	0.0194974	0.0562897	0.025763	0.0498744	0.0448062	0.138657	0.0389366	0.046479	0.0419199	0.0240074
M328T339_POS	Undec-6-enoylcarnitine	0.0121756	0.0121756	0.623738	-0.680987	2.19245	0.0845748	C18H33NO4	level3.1	[M+H]+	0.7	0.5065	down	NA	M328T339_POS_Undec-6-enoylcarnitine	3.05421	undec-6-enoylcarnitine	0.0740156	0.0671796	0.0517297	0.0201357	0.118673	0.0935415	0.0674673	0.0352478	0.0442526	0.034632	0.0427036	0.0195322	0.0342539	0.0501419	0.0614809	0.0491208	0.101036	0.0937981	0.0200429	0.0277034	0.0321613	0.0288896	0.0198493	0.0834983	0.0641783	0.0667916	0.0984867	0.163139	0.0653085	0.0439045	0.0892339	0.0870905
M430T349_POS	Hexadecanedioic acid mono-carnitine ester	0.00465988	0.00465988	0.500037	-0.999894	2.29631	0.0847859	C23H43NO6	level3.1	[M+H]+	0.85	0.994	down	NA	M430T349_POS_Hexadecanedioic acid mono-carnitine ester	1.03177	hexadecanedioic acid mono-carnitine ester	0.010916	0.00921379	0.0198461	0.0202197	0.00753586	0.00534449	0.00996938	0.0325955	0.0215136	0.00658198	0.0112792	0.00833648	0.00453133	0.0102805	0.0275649	0.0317572	0.0186386	0.00892141	0.026248	0.0021305	0.0147629	0.0274201	0.0254459	0.0141549	0.0131432	0.0340385	0.0219257	0.0220197	0.0287227	0.0133808	0.0328396	0.0101253
M325T546_NEG	lesquerolate	0.0180941	0.0180941	0.42042	-1.2501	2.11149	0.0864311	C20H38O3	level3.1	[M-H]-	0.74	0.5244	down	NA	M325T546_NEG_lesquerolate	0.404381	lesquerolate	0.00840279	0.00245247	0.00521701	0.00535589	0.00402741	0.00448624	0.00526895	0.0054447	0.00530212	0.00489136	0.00393853	0.0012871	0.00350727	0.00451001	0.00505093	0.00736172	0.005954	0.00217318	0.0143407	0.00522496	0.00590411	0.00975379	0.00617614	0.0052079	0.0029713	0.00581503	0.018186	0.00773021	0.00266701	0.00746845	0.00695711	0.00564504
M414T380_NEG	Pentadecanedioylcarnitine	0.0061541	0.0061541	0.611383	-0.709852	2.15455	0.0875887	C22H41NO6	level3.1	[M-H]-	0.68	0.5745	down	NA	M414T380_NEG_Pentadecanedioylcarnitine	0.796348	pentadecanedioylcarnitine	0.00922499	0.00560587	0.0156162	0.0108292	0.0139343	0.008125	0.0124088	0.0171386	0.0198882	0.00819738	0.010063	0.00308871	0.00919278	0.00641986	0.0141487	0.0192624	0.0229413	0.00977416	0.0152195	0.00820344	0.0129429	0.0153501	0.0286319	0.0313487	0.0142922	0.0313781	0.024738	0.0298743	0.0128608	0.0125845	0.0145997	0.0134753
M281T628_NEG	trans-Vaccenic acid	0.0164604	0.0164604	0.709456	-0.495216	1.90591	0.0876021	C18H34O2	level2	[M-H]-	0.71	0.9999	down	C08367	M281T628_NEG_trans-Vaccenic acid	119.112	trans-vaccenic acid	2.25416	0.926403	2.55557	2.3595	1.23031	2.00575	2.29622	2.73063	2.84372	1.95269	2.00273	0.350443	1.59537	1.35061	2.51319	2.89939	3.79992	1.35188	4.15048	2.77929	2.05948	2.06995	3.55075	1.70506	3.16565	3.08475	3.5176	2.18845	2.36407	2.2072	1.8514	3.0007
M281T628_NEG	Oleic acid	0.0164604	0.0164604	0.709456	-0.495216	1.90591	0.0876021	C18H34O2	level2	[M-H]-	0.71	0.9997	down	C00712	M281T628_NEG_Oleic acid	119.112	oleic acid	2.25416	0.926403	2.55557	2.3595	1.23031	2.00575	2.29622	2.73063	2.84372	1.95269	2.00273	0.350443	1.59537	1.35061	2.51319	2.89939	3.79992	1.35188	4.15048	2.77929	2.05948	2.06995	3.55075	1.70506	3.16565	3.08475	3.5176	2.18845	2.36407	2.2072	1.8514	3.0007
M342T354_POS	trans-2-Dodecenoylcarnitine	0.00506724	0.00506724	0.536406	-0.898602	2.25616	0.088259	C19H35NO4	level3.1	[M+H]+	0.9	0.9957	down	NA	M342T354_POS_trans-2-Dodecenoylcarnitine	5.95532	trans-2-dodecenoylcarnitine	0.072908	0.081152	0.138482	0.0491335	0.0947831	0.0636828	0.0738325	0.0992729	0.10817	0.0495646	0.0787047	0.0221279	0.0328896	0.0891395	0.0790592	0.159685	0.187215	0.106615	0.0725621	0.00958022	0.0813806	0.0638115	0.144997	0.304576	0.10967	0.174021	0.126806	0.328211	0.105084	0.0615274	0.121326	0.0929798
M370T381_POS	cis-5-Tetradecenoylcarnitine	0.00386689	0.00386689	0.517944	-0.949131	2.25198	0.0885093	C21H39NO4	level3.1	[M+H]+	0.74	0.5381	down	NA	M370T381_POS_cis-5-Tetradecenoylcarnitine	11.7306	cis-5-tetradecenoylcarnitine	0.12081	0.104686	0.222857	0.105377	0.19082	0.0940793	0.143353	0.195809	0.27011	0.105586	0.109188	0.0382745	0.010389	0.0863938	0.180301	0.273752	0.469707	0.164829	0.180745	0.00463866	0.167268	0.185203	0.38197	0.55568	0.243533	0.598014	0.263648	0.51107	0.202201	0.150584	0.212357	0.153673
M446T400_POS	Icosa-5,8,10,12,14-pentaenoylcarnitine	0.00169287	0.00169287	0.60848	-0.716719	2.55104	0.0887771	C27H43NO4	level3.1	[M+H]+	0.91	0.9936	down	NA	M446T400_POS_Icosa-5,8,10,12,14-pentaenoylcarnitine	0.279655	icosa-5,8,10,12,14-pentaenoylcarnitine	0.00519332	0.00366485	0.00406181	0.00414794	0.00421478	0.00316138	0.00740393	0.00431088	0.00790751	0.00384214	0.00678093	0.00247209	0.00309496	0.00313331	0.0063397	0.00362164	0.00463288	0.00845156	0.00763794	0.00212073	0.00399925	0.00549278	0.00288124	0.00613872	0.00381416	0.00670829	0.00454109	0.00707221	0.0131151	0.00464286	0.00379292	0.00341616
M269T652_NEG	Heptadecanoic acid	0.0438649	0.0438649	0.764705	-0.387025	1.50951	0.0888513	C17H34O2	level2	[M-H]-	0.74	0.9996	down	NA	M269T652_NEG_Heptadecanoic acid	0.326872	heptadecanoic acid	0.00792341	0.0054102	0.00726532	0.00785105	0.00312979	0.00461793	0.00678561	0.00429932	0.00661879	0.0047766	0.00616065	0.00207232	0.00571317	0.00405192	0.00797489	0.00537208	0.0119573	0.00540377	0.00832533	0.00899264	0.00492771	0.0098701	0.00783552	0.00510685	0.00838622	0.00842087	0.00894403	0.00754388	0.00767137	0.0074121	0.00567645	0.00578773
M269T652_NEG	14-Methylhexadecanoicacid	0.0438649	0.0438649	0.764705	-0.387025	1.50951	0.0888513	C17H34O2	level2	[M-H]-	0.74	1	down	NA	M269T652_NEG_14-Methylhexadecanoicacid	0.326872	14-methylhexadecanoicacid	0.00792341	0.0054102	0.00726532	0.00785105	0.00312979	0.00461793	0.00678561	0.00429932	0.00661879	0.0047766	0.00616065	0.00207232	0.00571317	0.00405192	0.00797489	0.00537208	0.0119573	0.00540377	0.00832533	0.00899264	0.00492771	0.0098701	0.00783552	0.00510685	0.00838622	0.00842087	0.00894403	0.00754388	0.00767137	0.0074121	0.00567645	0.00578773
M440T387_POS	3-Hydroxylinoleoylcarnitine	0.00668982	0.00668982	0.650844	-0.619616	2.07808	0.094411	C25H45NO5	level3.1	[M+H]+	0.97	0.9936	down	NA	M440T387_POS_3-Hydroxylinoleoylcarnitine	0.38999	3-hydroxylinoleoylcarnitine	0.00601749	0.00734391	0.00865219	0.00584082	0.00575451	0.00459954	0.00664478	0.00607554	0.00797898	0.00708448	0.00511603	0.00333143	0.000594945	0.00468104	0.00699146	0.00563175	0.020642	0.00883519	0.005846	0.000831719	0.00548547	0.00617962	0.0155046	0.0106855	0.00844948	0.016166	0.0060186	0.0167087	0.0106856	0.00907553	0.00675467	0.00608874
M332T311_POS	3-hydroxydecanoyl carnitine	0.022905	0.022905	0.555472	-0.848214	1.97287	0.0946678	C17H33NO5	level3.1	[M+H]+	0.89	0.9964	down	NA	M332T311_POS_3-hydroxydecanoyl carnitine	2.51221	3-hydroxydecanoyl carnitine	0.0424847	0.0490033	0.0724522	0.0336824	0.0541172	0.0188204	0.0413354	0.0347497	0.0403419	0.024336	0.0308246	0.0104749	0.0217093	0.0232938	0.0395501	0.0390602	0.0883037	0.0653669	0.0254826	0.0210155	0.0504891	0.0385461	0.0247404	0.0853446	0.0361111	0.0636797	0.0586302	0.200991	0.0481249	0.0492707	0.0596242	0.0274485
M629T365_POS	Cholylglycyltyrosine	0.00854097	0.00854097	0.622966	-0.682775	2.06292	0.0954231	C35H52N2O8	level3.1	[M+H]+	0.59	0.8753	down	NA	M629T365_POS_Cholylglycyltyrosine	0.815261	cholylglycyltyrosine	0.0141091	0.00947842	0.0138338	0.0317984	0.0117658	0.0090763	0.025677	0.0186687	0.0191148	0.00937759	0.0180465	0.0137828	0.00524792	0.00913691	0.0118257	0.0135428	0.0122183	0.0210911	0.0223023	0.00095545	0.0026053	0.00979098	0.0182964	0.0173037	0.0173613	0.0665643	0.0117428	0.0177159	0.0164375	0.0103342	0.0193373	0.0124317
M358T376_2_POS	5-Methyldodecanoylcarnitine	0.0258661	0.0258661	0.565529	-0.822327	1.95963	0.0956333	C20H39NO4	level3.1	[M+H]+	0.98	0.9936	down	NA	M358T376_2_POS_5-Methyldodecanoylcarnitine	1.05935	5-methyldodecanoylcarnitine	0.0145245	0.0208095	0.0219211	0.00855465	0.0314378	0.0258536	0.00931056	0.0108958	0.0379509	0.0102883	0.0159723	0.00437714	0.0185448	0.0149854	0.00730761	0.0142579	0.0357954	0.0274586	0.0117444	0.0126201	0.00824146	0.0229639	0.00717514	0.0228942	0.012139	0.0409325	0.0135764	0.0265631	0.113808	0.017642	0.0267197	0.021579
M255T579_POS	cis-9-Palmitoleic acid	0.0240127	0.0240127	0.718416	-0.477109	1.79603	0.0966165	C16H30O2	level2	[M+H]+	0.69	0.9183	down	C08362	M255T579_POS_cis-9-Palmitoleic acid	1.51035	cis-9-palmitoleic acid	0.0249084	0.018913	0.0345037	0.0191562	0.0187518	0.0260907	0.0228881	0.0277183	0.038646	0.0208218	0.0390726	0.00755138	0.00916679	0.01896	0.0279958	0.047264	0.0581033	0.0214799	0.0514732	0.0457578	0.0194707	0.0161581	0.037152	0.0289598	0.0379841	0.036882	0.029227	0.047358	0.0328094	0.0240327	0.0268286	0.0435059
M255T422_NEG	Palmitic acid	0.0181539	0.0181539	0.777639	-0.362828	1.74185	0.0970139	C16H32O2	level2	[M-H]-	0.74	0.9994	down	C00249	M255T422_NEG_Palmitic acid	0.665051	palmitic acid	0.0141823	0.00917833	0.00999355	0.011694	0.0086538	0.010511	0.0221517	0.0114593	0.0154425	0.0159333	0.0170247	0.00880115	0.0128367	0.00775736	0.0150478	0.0116911	0.0185292	0.0115631	0.0142776	0.0109742	0.0137505	0.012509	0.0122232	0.0167505	0.00919773	0.0121393	0.0152579	0.016709	0.0113949	0.018988	0.0109421	0.0135584
M396T389_POS	9,12-Hexadecadienoylcarnitine [M]	0.00151061	0.00151061	0.505299	-0.984792	2.42066	0.101034	C23H41NO4	level3.1	[M+H]+	0.88	0.9959	down	NA	M396T389_POS_9,12-Hexadecadienoylcarnitine [M]	1.55165	9,12-hexadecadienoylcarnitine [m]	0.0168049	0.0229606	0.0297174	0.0129145	0.0194978	0.0135809	0.0177344	0.0222484	0.0308513	0.0275103	0.0148653	0.00933296	0.00200881	0.012197	0.00658819	0.0238278	0.0619368	0.0322094	0.0173265	0.00165171	0.018235	0.0209049	0.0668344	0.0662875	0.0324423	0.078015	0.0244685	0.0654074	0.0379106	0.0385349	0.0266117	0.0222246
M358T329_POS	3-Hydroxydodecenoylcarnitine	0.0315414	0.0315414	0.614718	-0.702003	1.84492	0.101621	C19H35NO5	level3.1	[M+H]+	0.79	0.744	down	NA	M358T329_POS_3-Hydroxydodecenoylcarnitine	1.20766	3-hydroxydodecenoylcarnitine	0.0129325	0.0257365	0.0192917	0.0166698	0.0219242	0.0140542	0.0257409	0.0147882	0.0171243	0.0111689	0.0185156	0.0152589	0.00879872	0.0212527	0.0249908	0.0180316	0.0520045	0.0460693	0.011481	0.0109729	0.0206404	0.0129258	0.0187815	0.0391763	0.0182839	0.0255278	0.0140751	0.115191	0.0186117	0.0198209	0.0550236	0.013769
M177T226_NEG	3,3'-thiodipropanoate	0.0228547	0.0228547	0.707827	-0.498532	1.8705	0.103439	C6H10O4S	level3.1	[M-H]-	0.61	0.5733	down	NA	M177T226_NEG_3,3'-thiodipropanoate	0.545642	3,3'-thiodipropanoate	0.0137306	0.000552565	0.00649209	0.00970002	0.0084976	0.0122481	0.0169838	0.0129173	0.0133397	0.0187507	0.00712879	0.00991942	0.0118483	0.0043318	0.0130121	0.0130464	0.00483452	0.00711908	0.0111547	0.00680861	0.0140071	0.00968137	0.0102007	0.00770122	0.00630404	0.00316639	0.0211241	0.00886372	0.0101757	0.0120687	0.015973	0.0166688
M456T372_NEG	O-(17-Carboxyheptadecanoyl)carnitine	0.0254924	0.0254924	0.488877	-1.03246	1.89393	0.1057	C25H47NO6	level3.1	[M-H]-	0.72	0.964	down	NA	M456T372_NEG_O-(17-Carboxyheptadecanoyl)carnitine	0.42891	o-(17-carboxyheptadecanoyl)carnitine	0.00571459	0.00331357	0.0058513	0.00667605	0.00306092	0.00421747	0.00624312	0.0125414	0.0111471	0.00506762	0.00492463	0.0023902	0.00477704	0.00500324	0.0111498	0.00901208	0.00409196	0.00520281	0.0107726	0.00387237	0.00779434	0.0101399	0.0105882	0.000189245	0.00464827	0.00759651	0.014333	0.0604276	0.00484163	0.0077687	0.0104672	0.00499391
M213T627_POS	tridecane-3,4-dione	0.00938118	0.00938118	0.74488	-0.42492	1.97995	0.106343	C13H24O2	level3.1	[M+H]+	0.67	0.6699	down	NA	M213T627_POS_tridecane-3,4-dione	0.378889	tridecane-3,4-dione	0.00615543	0.001621	0.00706894	0.00787475	0.00669512	0.00654666	0.00599409	0.00676919	0.00973457	0.00582481	0.00717218	0.00306393	0.00393804	0.00542718	0.00825067	0.00826603	0.0166271	0.00839439	0.00996484	0.012325	0.0067988	0.00463237	0.0081209	0.00696089	0.0102915	0.0108634	0.00798776	0.0126859	0.00911614	0.00719077	0.00650604	0.00712452
M386T354_NEG	Tridecanedioylcarnitine	0.00717643	0.00717643	0.637254	-0.650059	2.144	0.107516	C20H37NO6	level3.1	[M-H]-	0.66	0.5062	down	NA	M386T354_NEG_Tridecanedioylcarnitine	0.342106	tridecanedioylcarnitine	0.00510057	0.00431069	0.00665974	0.00512685	0.00730935	0.00485086	0.00591451	0.00619326	0.00729747	0.0047474	0.00475667	0.00201889	0.00546412	0.00633393	0.00565174	0.0091409	0.00674705	0.00476585	0.00529448	0.00387012	0.00534261	0.00438325	0.00835041	0.0145305	0.00554175	0.00945783	0.00853641	0.0154017	0.00689796	0.005277	0.00639374	0.00654645
M402T325_POS	O-(13-Carboxytridecanoyl)carnitine	0.000454062	0.000454062	0.518355	-0.947987	2.83891	0.107647	C21H39NO6	level3.1	[M+H]+	0.83	0.9936	down	NA	M402T325_POS_O-(13-Carboxytridecanoyl)carnitine	0.167578	o-(13-carboxytridecanoyl)carnitine	0.00179045	0.00372169	0.00370699	0.00243344	0.00215642	0.00170601	0.0026513	0.00272736	0.0026552	0.00142235	0.00315682	0.0028165	0.000525949	0.00194883	0.00218844	0.00312931	0.00457554	0.00464339	0.00349083	0.000355298	0.00224193	0.00232459	0.00309708	0.00287674	0.00635822	0.00708264	0.00218756	0.00900036	0.0028979	0.00231916	0.00339212	0.00237056
M414T434_POS	Heptadecanoyl carnitine	0.0142768	0.0142768	0.752851	-0.409565	1.93529	0.107665	C24H47NO4	level3.1	[M+H]+	0.99	0.9959	down	NA	M414T434_POS_Heptadecanoyl carnitine	0.428321	heptadecanoyl carnitine	0.00883827	0.0086984	0.00589601	0.00958286	0.00599628	0.00677507	0.0110389	0.00451248	0.00820102	0.00699488	0.0107865	0.00449009	0.00411658	0.00503078	0.00831223	0.0072456	0.0141224	0.0120488	0.00972953	0.013485	0.00714968	0.00871098	0.00634948	0.00997849	0.00699158	0.00969824	0.00674337	0.0126783	0.00917123	0.0102269	0.00746101	0.00647093
M442T402_POS	3-Hydroxy-11Z-octadecenoylcarnitine	0.00639327	0.00639327	0.605462	-0.723892	2.16693	0.109339	C25H47NO5	level3.1	[M+H]+	0.92	0.9936	down	NA	M442T402_POS_3-Hydroxy-11Z-octadecenoylcarnitine	0.708923	3-hydroxy-11z-octadecenoylcarnitine	0.0111043	0.00658489	0.0119454	0.0114579	0.0100684	0.00783403	0.0135159	0.0123833	0.0145579	0.0100652	0.00960662	0.00500722	0.00467124	0.00740164	0.0139069	0.0120162	0.0359061	0.0105726	0.0169061	0.00205908	0.0103479	0.012964	0.0212663	0.0177779	0.0160069	0.0291968	0.0125328	0.027875	0.014122	0.0153287	0.0135066	0.011633
M511T622_NEG	Tripelargonin	0.0139002	0.0139002	0.665838	-0.586757	1.94338	0.109859	C30H56O6	level3.1	[M-H]-	0.72	0.64	down	NA	M511T622_NEG_Tripelargonin	2.60944	tripelargonin	0.0451044	0.0517446	0.0275385	0.0265145	0.0534301	0.0335247	0.0842463	0.0305061	0.0823318	0.0373324	0.0170199	0.0209828	0.0765932	0.0241641	0.0487776	0.0436044	0.0727209	0.05624	0.0703326	0.0117608	0.0401849	0.0213061	0.0395651	0.112084	0.0436159	0.0565891	0.0681864	0.0618143	0.0551915	0.0455953	0.0621988	0.049227
M301T558_NEG	Eicosapentaenoic acid	0.0377518	0.0377518	0.636388	-0.65202	1.79994	0.113946	C20H30O2	level2	[M-H]-	0.68	0.9059	down	C06428	M301T558_NEG_Eicosapentaenoic acid	2.80299	eicosapentaenoic acid	0.0705964	0.0361482	0.0586511	0.0404377	0.0247088	0.0572816	0.0260331	0.0392183	0.105482	0.0150932	0.0349431	0.0134432	0.0987337	0.0167619	0.0634346	0.0563479	0.0533815	0.0504325	0.0949991	0.0510148	0.0306541	0.0442537	0.0562348	0.0419452	0.0348638	0.152673	0.0701176	0.0548267	0.184071	0.0280422	0.022348	0.0579028
M249T407_NEG	2-[4-(2-Carboxy-2-methylpropyl)phenyl]propionic acid	0.00195062	0.00195062	1.14333	0.193238	2.27081	0.115163	C14H18O4	level3.1	[M-H]-	0.9	0.8248	up	NA	M249T407_NEG_2-[4-(2-Carboxy-2-methylpropyl)phenyl]propionic acid	7.02591	2-[4-(2-carboxy-2-methylpropyl)phenyl]propionic acid	0.155311	0.190573	0.11562	0.194483	0.123814	0.171074	0.179775	0.185643	0.172176	0.155126	0.16109	0.124687	0.164384	0.144355	0.165869	0.169361	0.177762	0.143307	0.172939	0.167606	0.185928	0.182379	0.206549	0.170179	0.118069	0.134126	0.149833	0.178282	0.122179	0.140323	0.1612	0.142496
M386T356_POS	3-Hydroxy-cis-5-tetradecenoylcarnitine	0.0133674	0.0133674	0.555972	-0.846915	2.10674	0.116533	C21H39NO5	level3.1	[M+H]+	0.79	0.6561	down	NA	M386T356_POS_3-Hydroxy-cis-5-tetradecenoylcarnitine	1.46802	3-hydroxy-cis-5-tetradecenoylcarnitine	0.0168668	0.0173729	0.0296565	0.0251767	0.0260261	0.0120673	0.0313452	0.0256294	0.026977	0.0120312	0.0188697	0.00946875	0.0090338	0.0357789	0.0320312	0.0234275	0.051705	0.0277837	0.0244585	0.00117085	0.0284805	0.0204057	0.0249478	0.0396572	0.0339273	0.0413835	0.0256752	0.143726	0.0265204	0.0244773	0.0308877	0.0163964
M279T562_POS	Crepenynate	0.00317448	0.00317448	0.665004	-0.588566	2.29976	0.116804	C18H30O2	level3.1	[M+H]+	0.78	0.6129	down	C07289	M279T562_POS_Crepenynate	6.44615	crepenynate	0.104417	0.123251	0.147609	0.0983321	0.0962699	0.0923741	0.0790085	0.100249	0.130704	0.092395	0.0871488	0.0424717	0.0604147	0.0934369	0.110112	0.122128	0.256594	0.159889	0.198005	0.144681	0.0903264	0.0784283	0.122462	0.152868	0.222061	0.257419	0.119748	0.235562	0.126317	0.122194	0.0919603	0.111561
M279T562_POS	Octadec-11-en-9-ynoic acid	0.00317448	0.00317448	0.665004	-0.588566	2.29976	0.116804	C18H30O2	level3.1	[M+H]+	0.78	0.6129	down	NA	M279T562_POS_Octadec-11-en-9-ynoic acid	6.44615	octadec-11-en-9-ynoic acid	0.104417	0.123251	0.147609	0.0983321	0.0962699	0.0923741	0.0790085	0.100249	0.130704	0.092395	0.0871488	0.0424717	0.0604147	0.0934369	0.110112	0.122128	0.256594	0.159889	0.198005	0.144681	0.0903264	0.0784283	0.122462	0.152868	0.222061	0.257419	0.119748	0.235562	0.126317	0.122194	0.0919603	0.111561
M331T585_POS	docosa-4,7,10,13,16-pentaenoate	0.0381183	0.0381183	0.761186	-0.393679	1.68109	0.116898	C22H34O2	level3.1	[M+H]+	0.89	0.8245	down	NA	M331T585_POS_docosa-4,7,10,13,16-pentaenoate	1.23204	docosa-4,7,10,13,16-pentaenoate	0.0249486	0.0312244	0.0243613	0.0177298	0.018306	0.0249758	0.0180835	0.00878947	0.038126	0.0180676	0.0241818	0.00998489	0.0126268	0.0172642	0.0248271	0.0294468	0.0511316	0.0270759	0.0316264	0.0337948	0.0110385	0.02149	0.0259747	0.0280951	0.0294769	0.0366284	0.0242116	0.0524625	0.0392929	0.0160189	0.0223109	0.0216739
M331T585_POS	2-Methyl-5-(8,11-pentadecadienyl)-1,3-benzenediol	0.0381183	0.0381183	0.761186	-0.393679	1.68109	0.116898	C22H34O2	level3.1	[M+H]+	0.89	0.811	down	NA	M331T585_POS_2-Methyl-5-(8,11-pentadecadienyl)-1,3-benzenediol	1.23204	2-methyl-5-(8,11-pentadecadienyl)-1,3-benzenediol	0.0249486	0.0312244	0.0243613	0.0177298	0.018306	0.0249758	0.0180835	0.00878947	0.038126	0.0180676	0.0241818	0.00998489	0.0126268	0.0172642	0.0248271	0.0294468	0.0511316	0.0270759	0.0316264	0.0337948	0.0110385	0.02149	0.0259747	0.0280951	0.0294769	0.0366284	0.0242116	0.0524625	0.0392929	0.0160189	0.0223109	0.0216739
M331T585_POS	4,8,12,15,19-Docosapentaenoic acid	0.0381183	0.0381183	0.761186	-0.393679	1.68109	0.116898	C22H34O2	level3.1	[M+H]+	0.89	0.8245	down	NA	M331T585_POS_4,8,12,15,19-Docosapentaenoic acid	1.23204	4,8,12,15,19-docosapentaenoic acid	0.0249486	0.0312244	0.0243613	0.0177298	0.018306	0.0249758	0.0180835	0.00878947	0.038126	0.0180676	0.0241818	0.00998489	0.0126268	0.0172642	0.0248271	0.0294468	0.0511316	0.0270759	0.0316264	0.0337948	0.0110385	0.02149	0.0259747	0.0280951	0.0294769	0.0366284	0.0242116	0.0524625	0.0392929	0.0160189	0.0223109	0.0216739
M331T585_POS	Docosapentaenoic acid	0.0381183	0.0381183	0.761186	-0.393679	1.68109	0.116898	C22H34O2	level3.1	[M+H]+	0.88	0.8245	down	C16513	M331T585_POS_Docosapentaenoic acid	1.23204	docosapentaenoic acid	0.0249486	0.0312244	0.0243613	0.0177298	0.018306	0.0249758	0.0180835	0.00878947	0.038126	0.0180676	0.0241818	0.00998489	0.0126268	0.0172642	0.0248271	0.0294468	0.0511316	0.0270759	0.0316264	0.0337948	0.0110385	0.02149	0.0259747	0.0280951	0.0294769	0.0366284	0.0242116	0.0524625	0.0392929	0.0160189	0.0223109	0.0216739
M331T585_POS	docosapenta-2,4,6,8,10-enoate	0.0381183	0.0381183	0.761186	-0.393679	1.68109	0.116898	C22H34O2	level3.1	[M+H]+	0.75	0.5401	down	NA	M331T585_POS_docosapenta-2,4,6,8,10-enoate	1.23204	docosapenta-2,4,6,8,10-enoate	0.0249486	0.0312244	0.0243613	0.0177298	0.018306	0.0249758	0.0180835	0.00878947	0.038126	0.0180676	0.0241818	0.00998489	0.0126268	0.0172642	0.0248271	0.0294468	0.0511316	0.0270759	0.0316264	0.0337948	0.0110385	0.02149	0.0259747	0.0280951	0.0294769	0.0366284	0.0242116	0.0524625	0.0392929	0.0160189	0.0223109	0.0216739
M327T428_NEG	Glyceryl palmitoleate	0.030023	0.030023	0.692098	-0.530953	1.67847	0.117479	C19H36O4	level3.1	[M-H]-	0.79	0.7572	down	NA	M327T428_NEG_Glyceryl palmitoleate	0.813118	glyceryl palmitoleate	0.015354	0.00653031	0.00951241	0.0156494	0.0110515	0.00899369	0.0356234	0.0123537	0.0173669	0.0234879	0.0155836	0.00704891	0.0124761	0.00590199	0.0153775	0.0168403	0.0159843	0.0124528	0.0269271	0.0130489	0.014436	0.0143451	0.0154443	0.0173176	0.0132824	0.017341	0.0170179	0.015886	0.0113589	0.0204795	0.012929	0.0119267
M327T428_NEG	Methyl 8-[3-(2-hydroxyoctyl)oxiran-2-yl]octanoate	0.030023	0.030023	0.692098	-0.530953	1.67847	0.117479	C19H36O4	level3.1	[M-H]-	0.73	0.64	down	NA	M327T428_NEG_Methyl 8-[3-(2-hydroxyoctyl)oxiran-2-yl]octanoate	0.813118	methyl 8-[3-(2-hydroxyoctyl)oxiran-2-yl]octanoate	0.015354	0.00653031	0.00951241	0.0156494	0.0110515	0.00899369	0.0356234	0.0123537	0.0173669	0.0234879	0.0155836	0.00704891	0.0124761	0.00590199	0.0153775	0.0168403	0.0159843	0.0124528	0.0269271	0.0130489	0.014436	0.0143451	0.0154443	0.0173176	0.0132824	0.017341	0.0170179	0.015886	0.0113589	0.0204795	0.012929	0.0119267
M412T416_POS	Heptadec-9-enoylcarnitine	0.0024168	0.0024168	0.619548	-0.690713	2.44143	0.118011	C24H45NO4	level3.1	[M+H]+	0.93	0.992	down	NA	M412T416_POS_Heptadec-9-enoylcarnitine	0.232712	heptadec-9-enoylcarnitine	0.00397324	0.00390786	0.00345756	0.00222009	0.0037131	0.00273733	0.00558999	0.00391821	0.00425029	0.00379464	0.00637251	0.00223374	0.0014888	0.00256755	0.00437821	0.00372253	0.00860939	0.00528457	0.0054974	0.000883813	0.00486235	0.0040742	0.00358622	0.0053445	0.00343468	0.00542571	0.0031605	0.00849268	0.00507491	0.00405257	0.00510015	0.00423805
M330T347_POS	4,8 Dimethylnonanoyl carnitine	0.0122583	0.0122583	0.421072	-1.24786	2.09619	0.119886	C18H35NO4	level3.1	[M+H]+	0.94	0.9936	down	NA	M330T347_POS_4,8 Dimethylnonanoyl carnitine	0.442031	4,8 dimethylnonanoyl carnitine	0.00325792	0.00427025	0.00852271	0.00195727	0.0169943	0.00816669	0.00339606	0.00629123	0.00237287	0.00619336	0.00276581	0.00566231	0.00170701	0.00227861	0.00252986	0.00233513	0.00608846	0.023052	0.00492076	0.00231191	0.0022688	0.00544993	0.00173779	0.0190773	0.00245532	0.0099959	0.00685569	0.0233172	0.0114765	0.0106502	0.0107509	0.00656848
M471T428_NEG	nortestosterone laurate	0.0228004	0.0228004	0.69054	-0.534202	1.74209	0.122485	C30H48O4	level3.1	[M-H]-	0.6	0.64	down	NA	M471T428_NEG_nortestosterone laurate	1.1483	nortestosterone laurate	0.0220725	0.00824974	0.0161527	0.0183413	0.0169287	0.01397	0.0456723	0.0228173	0.0217926	0.0328228	0.0241107	0.0105036	0.0197174	0.00850895	0.0225885	0.0194292	0.0225382	0.0180646	0.0383632	0.016811	0.02312	0.0204902	0.017413	0.0260219	0.0176319	0.0243955	0.0236859	0.0222799	0.0134743	0.0328656	0.0194906	0.0198286
M384T343_POS	3-Hydroxy-5,8-tetradecadienoylcarnitine	0.00590514	0.00590514	0.577283	-0.79265	2.26956	0.123998	C21H37NO5	level3.1	[M+H]+	0.95	0.9959	down	NA	M384T343_POS_3-Hydroxy-5,8-tetradecadienoylcarnitine	0.598851	3-hydroxy-5,8-tetradecadienoylcarnitine	0.00778298	0.0120975	0.0140598	0.00885525	0.0110643	0.00636546	0.00993146	0.0104236	0.0111068	0.00656927	0.00753182	0.00405865	0.00490465	0.00727692	0.00901398	0.00878027	0.0212112	0.0184749	0.00619622	0.00109908	0.0111803	0.00848185	0.0142417	0.0173355	0.0104905	0.0170787	0.00831748	0.0419232	0.0147728	0.0124408	0.0140581	0.00712833
M359T653_POS	1-Stearoyl-sn-glycerol	0.0238293	0.0238293	1.29172	0.369289	1.71429	0.12669	C21H42O4	level2	[M+H]+	0.65	0.8451	up	NA	M359T653_POS_1-Stearoyl-sn-glycerol	1.148	1-stearoyl-sn-glycerol	0.0283977	0.0418686	0.0214087	0.026467	0.0245698	0.0237811	0.0210258	0.0350631	0.0246641	0.0240741	0.0277983	0.0244568	0.0155239	0.0271726	0.0318601	0.0189965	0.0226018	0.0378961	0.0413326	0.0622942	0.0121408	0.0278211	0.0235116	0.0396714	0.0335795	0.0401585	0.0160658	0.0310659	0.0167001	0.0158574	0.0204792	0.0142301
M181T687_POS	2-trans-6-cis-Dodecadienal	0.0499163	0.0499163	0.7428	-0.428955	1.47255	0.130935	C12H20O	level3.1	[M+H]+	0.75	1	down	NA	M181T687_POS_2-trans-6-cis-Dodecadienal	0.710469	2-trans-6-cis-dodecadienal	0.00974198	0.0244044	0.0064505	0.00763857	0.0160813	0.00888537	0.0196156	0.00856713	0.0174239	0.0114918	0.00593965	0.00693769	0.0111411	0.0073444	0.00940543	0.0139171	0.0278162	0.0214883	0.0166196	0.00883417	0.0109294	0.00522144	0.00960486	0.0407063	0.016659	0.0178535	0.00811485	0.0265763	0.0170361	0.0116696	0.0189536	0.0122781
M181T687_POS	2,4-Dodecadienal	0.0499163	0.0499163	0.7428	-0.428955	1.47255	0.130935	C12H20O	level3.1	[M+H]+	0.75	1	down	NA	M181T687_POS_2,4-Dodecadienal	0.710469	2,4-dodecadienal	0.00974198	0.0244044	0.0064505	0.00763857	0.0160813	0.00888537	0.0196156	0.00856713	0.0174239	0.0114918	0.00593965	0.00693769	0.0111411	0.0073444	0.00940543	0.0139171	0.0278162	0.0214883	0.0166196	0.00883417	0.0109294	0.00522144	0.00960486	0.0407063	0.016659	0.0178535	0.00811485	0.0265763	0.0170361	0.0116696	0.0189536	0.0122781
M472T599_POS	2-Hydroxyicosanoylcarnitine	0.00767429	0.00767429	0.629696	-0.667273	2.07205	0.131146	C27H53NO5	level3.1	[M+H]+	0.79	1	down	NA	M472T599_POS_2-Hydroxyicosanoylcarnitine	1.03376	2-hydroxyicosanoylcarnitine	0.0155604	0.0131826	0.00928248	0.00974228	0.0292775	0.0139495	0.019331	0.00978723	0.0313813	0.0116761	0.0115044	0.0148914	0.0145719	0.0139652	0.0114253	0.0149255	0.0298966	0.0204727	0.0425789	0.0126832	0.016577	0.00565517	0.0165644	0.0437313	0.0141185	0.0218832	0.019871	0.0632104	0.0391747	0.0167728	0.0261571	0.0208372
M473T575_POS	triterpenoids	0.0386657	0.0386657	0.829681	-0.269372	1.60462	0.133389	C29H44O5	level3.1	[M+H]+	0.77	0.934	down	NA	M473T575_POS_triterpenoids	3.14919	triterpenoids	0.054863	0.0887448	0.0469478	0.0532336	0.0464467	0.0561329	0.0564779	0.0515484	0.070632	0.050311	0.0667845	0.0567559	0.0322915	0.040772	0.0480712	0.062506	0.115815	0.0838962	0.101859	0.0885887	0.0687842	0.0558914	0.0659186	0.0694618	0.0659616	0.0798767	0.0638345	0.0879965	0.111445	0.0630549	0.0622022	0.058077
M412T365_POS	3-Hydroxyhexadecadienoylcarnitine	0.00231762	0.00231762	0.627501	-0.672309	2.41037	0.140229	C23H41NO5	level3.1	[M+H]+	0.95	0.9936	down	NA	M412T365_POS_3-Hydroxyhexadecadienoylcarnitine	0.815267	3-hydroxyhexadecadienoylcarnitine	0.0126197	0.00940113	0.01604	0.0132304	0.0152839	0.0116131	0.0129227	0.0166088	0.020158	0.00990612	0.0141355	0.00724351	0.00715921	0.0079223	0.0163675	0.0138136	0.0256099	0.0211507	0.0117251	0.00116241	0.0153598	0.0124092	0.0284235	0.0202204	0.0144849	0.02276	0.0145562	0.0328889	0.024637	0.0183842	0.0158327	0.012906
M277T563_NEG	alpha-Linolenic acid	0.0313153	0.0313153	0.731611	-0.450851	1.79119	0.140642	C18H30O2	level2	[M-H]-	0.74	0.9985	down	C06427	M277T563_NEG_alpha-Linolenic acid	13.4501	alpha-linolenic acid	0.283835	0.148398	0.457128	0.259414	0.183717	0.205598	0.179178	0.257754	0.3016	0.214161	0.141459	0.0357209	0.207521	0.180028	0.260552	0.302808	0.50469	0.236562	0.507036	0.268679	0.207232	0.178289	0.381259	0.222223	0.484022	0.547922	0.415515	0.288635	0.241202	0.280957	0.146354	0.273635
M277T563_NEG	gamma-Linolenic acid	0.0313153	0.0313153	0.731611	-0.450851	1.79119	0.140642	C18H30O2	level2	[M-H]-	0.74	0.9934	down	C06426	M277T563_NEG_gamma-Linolenic acid	13.4501	gamma-linolenic acid	0.283835	0.148398	0.457128	0.259414	0.183717	0.205598	0.179178	0.257754	0.3016	0.214161	0.141459	0.0357209	0.207521	0.180028	0.260552	0.302808	0.50469	0.236562	0.507036	0.268679	0.207232	0.178289	0.381259	0.222223	0.484022	0.547922	0.415515	0.288635	0.241202	0.280957	0.146354	0.273635
M398T404_POS	trans-Hexadec-2-enoyl carnitine	0.0026381	0.0026381	0.528401	-0.920295	2.45536	0.141565	C23H43NO4	level3.1	[M+H]+	0.92	0.9942	down	NA	M398T404_POS_trans-Hexadec-2-enoyl carnitine	5.36728	trans-hexadec-2-enoyl carnitine	0.0678712	0.0363232	0.0778426	0.0449711	0.0658448	0.0489524	0.118554	0.0936218	0.0972081	0.087184	0.103457	0.0299444	0.0288995	0.0372474	0.0910161	0.113962	0.186019	0.0767175	0.119194	0.0835885	0.0618547	0.0587935	0.118958	0.172835	0.108759	0.185734	0.0976099	0.196123	0.094722	0.107203	0.0967752	0.0857268
M422T398_POS	Gamma-linolenyl carnitine	0.00162218	0.00162218	0.608113	-0.717588	2.42853	0.142834	C25H43NO4	level3.1	[M+H]+	0.9	0.9936	down	NA	M422T398_POS_Gamma-linolenyl carnitine	1.56363	gamma-linolenyl carnitine	0.0235444	0.0236209	0.0238193	0.0147378	0.025228	0.0132946	0.0451547	0.0235072	0.0247755	0.0410973	0.0249247	0.0175622	0.0130812	0.0137159	0.0224361	0.0209319	0.048518	0.0604801	0.0357471	0.00860191	0.0258741	0.0232747	0.0193225	0.0478757	0.0322018	0.0554598	0.023119	0.0530561	0.0325673	0.0340249	0.0216422	0.0187515
M492T411_NEG	Deoxycholylthreonine	0.0278755	0.0278755	0.730088	-0.453858	1.63046	0.146832	C28H47NO6	level3.1	[M-H]-	0.83	0.7232	down	NA	M492T411_NEG_Deoxycholylthreonine	0.323245	deoxycholylthreonine	0.00788362	0.00194533	0.00407016	0.00530459	0.00603323	0.00451925	0.0116451	0.00639831	0.00976105	0.00721703	0.00575823	0.00470061	0.00532818	0.0024997	0.00522604	0.00515218	0.0051316	0.00764974	0.00938785	0.00454438	0.0062677	0.00563775	0.00686732	0.00810188	0.00452826	0.00615872	0.00608307	0.00593458	0.0107537	0.00752177	0.00569428	0.00397451
[truncated: 47 more rows]
[truncated: 13 more columns]
