# Supplementary material for: Plasma Metabolomics of Thrombectomy‐Treated Patients Highlights Metabolic Pathways Underlying Disease and Recovery
Source: CNS Neurosci Ther. 2026 Jul 9;32(7):e71018. doi: 10.1002/cns.71018 (PMC13348542; doi:10.1002/cns.71018)
Supplement: Supplementary file 2 — Table S2: Source data for heatmap analysis illustrating expression patterns of differentially expressed metabolites across CON, FTR, and MFR groups. [file CNS-32-e71018-s003.xlsx]

## Sheet: FTR_vs_CON
	T3_ion_W125	T3_ion_W127	T3_ion_W13	T3_ion_W15	T3_ion_W151A	T3_ion_W151B	T3_ion_W177	T3_ion_W185	T3_ion_W191	T3_ion_W205	T3_ion_W211	T3_ion_W225	T3_ion_W233	T3_ion_W274	T3_ion_W281	T3_ion_W29	T3_ion_W312	T3_ion_W78	T3_ion_W8	T3_ion_W91	T3_ion_W99	T3_ion_CON212	T3_ion_CON214	T3_ion_CON216	T3_ion_CON227	T3_ion_CON249	T3_ion_CON281	T3_ion_CON284	T3_ion_CON297	T3_ion_CON299	T3_ion_CON301	T3_ion_CON304	T3_ion_CON319	T3_ion_CON328	T3_ion_CON337	T3_ion_CON340	T3_ion_CON343	T3_ion_CON351	T3_ion_CON356	T3_ion_CON359	T3_ion_CON383
5-Hydroxyindole-3-acetic acid_M190T222_NEG	-2.51429	-2.42012	-0.346882	0.119873	-1.00944	-0.886717	-0.0944638	-0.207968	1.21042	1.26545	-0.302253	0.410441	1.2054	-0.736751	-1.49286	0.901609	-1.5103	-0.954946	0.853524	-0.589903	-0.266416	0.191194	0.083835	0.997301	-0.615108	0.0857648	0.424029	0.621054	0.454594	0.456331	2.23281	0.796847	-0.182211	-0.482834	1.69709	-0.504853	0.695479	0.976934	-0.34999	0.135243	-0.346928
Indoleacetic acid_M174T327_NEG	-0.566996	-0.876297	-0.465303	-0.670292	-0.893935	-0.689676	-0.28996	-0.549686	-0.459599	0.416592	-0.244268	-0.828255	-0.392512	-0.422134	-0.419709	-0.137016	-0.429469	-0.380797	0.154482	-0.201731	-0.525346	-0.135208	-0.0187379	-0.365381	-0.100545	0.00380277	-0.188715	-0.359774	1.14571	2.36026	0.248644	0.181369	-0.196631	-0.439261	4.08885	-0.192802	-0.17407	3.11682	0.201616	-0.408399	0.104363
Isobutyrylcarnitine (C4:0)_M232T225_POS	-0.802447	-0.8676	-0.672155	-0.354083	-1.04139	-1.10305	-0.854453	-0.9758	-0.515648	0.367831	-0.359706	-0.635883	-0.219476	-0.628656	-1.02066	-0.732011	-0.795797	-0.692123	1.45552	0.104206	-0.53932	0.980324	0.351076	1.13902	0.245428	0.608174	0.765065	0.831516	-0.324338	1.68323	1.01274	-0.128196	-0.337073	0.587496	4.18104	-0.536122	0.0444855	-0.579477	-0.512102	0.808729	0.0616877
Butyrylcarnitine (C4:0)_M232T225_POS	-0.802447	-0.8676	-0.672155	-0.354083	-1.04139	-1.10305	-0.854453	-0.9758	-0.515648	0.367831	-0.359706	-0.635883	-0.219476	-0.628656	-1.02066	-0.732011	-0.795797	-0.692123	1.45552	0.104206	-0.53932	0.980324	0.351076	1.13902	0.245428	0.608174	0.765065	0.831516	-0.324338	1.68323	1.01274	-0.128196	-0.337073	0.587496	4.18104	-0.536122	0.0444855	-0.579477	-0.512102	0.808729	0.0616877
Icosa-5,8,11,14-tetraenal_M289T422_POS	-0.727547	-0.732231	-0.60893	-0.260726	-0.672039	-0.567488	-0.66953	-0.813501	-0.462048	-0.441027	0.064024	-0.762951	-0.838749	-0.313447	-0.773593	-0.801383	-0.673694	0.0344874	1.08181	-0.380109	-0.84546	-0.435678	-0.221696	1.90335	3.12502	0.030668	-0.520071	-0.478728	-0.164831	-0.498479	-0.708129	-0.467732	0.0117818	0.295492	2.9489	1.69431	0.409401	0.518494	1.65774	1.06213	0.00218503
(5alpha,17beta)-3-Methyl-androst-2-en-17-ol_M289T422_POS	-0.727547	-0.732231	-0.60893	-0.260726	-0.672039	-0.567488	-0.66953	-0.813501	-0.462048	-0.441027	0.064024	-0.762951	-0.838749	-0.313447	-0.773593	-0.801383	-0.673694	0.0344874	1.08181	-0.380109	-0.84546	-0.435678	-0.221696	1.90335	3.12502	0.030668	-0.520071	-0.478728	-0.164831	-0.498479	-0.708129	-0.467732	0.0117818	0.295492	2.9489	1.69431	0.409401	0.518494	1.65774	1.06213	0.00218503
17-Methyl-5-alpha-androst-2-en-17-beta-ol_M289T422_POS	-0.727547	-0.732231	-0.60893	-0.260726	-0.672039	-0.567488	-0.66953	-0.813501	-0.462048	-0.441027	0.064024	-0.762951	-0.838749	-0.313447	-0.773593	-0.801383	-0.673694	0.0344874	1.08181	-0.380109	-0.84546	-0.435678	-0.221696	1.90335	3.12502	0.030668	-0.520071	-0.478728	-0.164831	-0.498479	-0.708129	-0.467732	0.0117818	0.295492	2.9489	1.69431	0.409401	0.518494	1.65774	1.06213	0.00218503
4alpha-Methyl-3-oxosteroid_M289T422_POS	-0.727547	-0.732231	-0.60893	-0.260726	-0.672039	-0.567488	-0.66953	-0.813501	-0.462048	-0.441027	0.064024	-0.762951	-0.838749	-0.313447	-0.773593	-0.801383	-0.673694	0.0344874	1.08181	-0.380109	-0.84546	-0.435678	-0.221696	1.90335	3.12502	0.030668	-0.520071	-0.478728	-0.164831	-0.498479	-0.708129	-0.467732	0.0117818	0.295492	2.9489	1.69431	0.409401	0.518494	1.65774	1.06213	0.00218503
5,6-DHET_M337T430_NEG	-0.602971	-0.645233	-0.419498	-0.531094	-0.629871	-0.438369	-0.580089	-0.63269	-0.583787	-0.60414	-0.0704696	-0.64157	-0.647053	-0.304253	-0.633484	-0.623168	-0.469376	-0.245859	1.12043	-0.360866	-0.634904	-0.572588	-0.286127	3.99652	1.04828	0.231983	-0.504494	-0.436306	-0.459622	-0.207133	0.0954252	-0.211557	2.86912	0.381776	1.10752	0.0401103	0.0845858	2.07526	-0.334927	-0.413046	0.673523
3-Heptadeca-1,3-dienyloxirene-2-carboxylic acid_M321T430_POS	-0.593179	-0.619673	-0.505178	-0.417932	-0.65402	-0.471803	-0.587501	-0.638619	-0.580793	-0.561911	-0.0150749	-0.624808	-0.627896	-0.36535	-0.612397	-0.643464	-0.491218	-0.447879	1.0043	-0.325368	-0.644425	-0.59651	-0.172823	3.8801	0.988029	0.175593	-0.41153	-0.405026	-0.44264	-0.203609	-0.626433	-0.118002	2.94143	0.445428	1.10574	0.220713	0.205052	2.18987	-0.261619	-0.252549	0.762968
2-Hydroxy-6-tridecylbenzoic acid_M321T430_POS	-0.593179	-0.619673	-0.505178	-0.417932	-0.65402	-0.471803	-0.587501	-0.638619	-0.580793	-0.561911	-0.0150749	-0.624808	-0.627896	-0.36535	-0.612397	-0.643464	-0.491218	-0.447879	1.0043	-0.325368	-0.644425	-0.59651	-0.172823	3.8801	0.988029	0.175593	-0.41153	-0.405026	-0.44264	-0.203609	-0.626433	-0.118002	2.94143	0.445428	1.10574	0.220713	0.205052	2.18987	-0.261619	-0.252549	0.762968
17beta-Hydroxy-2alpha-(hydroxymethyl)-5alpha-androstan-3-one_M321T430_POS	-0.593179	-0.619673	-0.505178	-0.417932	-0.65402	-0.471803	-0.587501	-0.638619	-0.580793	-0.561911	-0.0150749	-0.624808	-0.627896	-0.36535	-0.612397	-0.643464	-0.491218	-0.447879	1.0043	-0.325368	-0.644425	-0.59651	-0.172823	3.8801	0.988029	0.175593	-0.41153	-0.405026	-0.44264	-0.203609	-0.626433	-0.118002	2.94143	0.445428	1.10574	0.220713	0.205052	2.18987	-0.261619	-0.252549	0.762968
15-Hydroxy-5,8,11-cis-13-trans-eicosatetraenoate_M321T430_POS	-0.593179	-0.619673	-0.505178	-0.417932	-0.65402	-0.471803	-0.587501	-0.638619	-0.580793	-0.561911	-0.0150749	-0.624808	-0.627896	-0.36535	-0.612397	-0.643464	-0.491218	-0.447879	1.0043	-0.325368	-0.644425	-0.59651	-0.172823	3.8801	0.988029	0.175593	-0.41153	-0.405026	-0.44264	-0.203609	-0.626433	-0.118002	2.94143	0.445428	1.10574	0.220713	0.205052	2.18987	-0.261619	-0.252549	0.762968
1-acyl-PAF_M538T393_POS	-0.594981	-0.587706	-0.242546	-0.285927	-0.740516	-0.941824	-1.27019	-0.482248	-0.58237	-0.221649	0.638278	-1.53764	-0.604885	-0.960736	-1.79393	-1.49782	-1.33551	-1.13435	0.260795	-0.351927	-0.88482	0.297681	0.544444	1.04184	-0.0302454	0.593458	1.26747	-0.00738453	2.30431	0.192575	0.889063	2.18735	0.885037	0.188444	1.49153	-0.293776	1.63185	0.757963	0.318028	-0.146915	1.03978
sn-glycero-3-phospho-N-(arachidonoyl)ethanolamine_M502T469_POS	0.231777	-0.586137	-1.06724	-0.0458359	-0.809206	-0.819157	-1.4812	-0.965231	-1.38935	0.0629622	1.10109	-1.33229	-1.11708	-0.969854	-1.67098	-1.41399	-1.29793	-1.09124	0.100335	0.117961	-0.777194	-0.0790377	0.234372	2.01344	1.38569	1.49232	0.121432	0.678319	1.19264	0.858514	0.681613	1.0195	0.655407	-0.0831632	1.14227	0.647944	0.713424	1.76485	0.637357	0.030348	0.112544
LysoPE(20:4(5Z,8Z,11Z,14Z)/0:0)_M502T469_POS	0.231777	-0.586137	-1.06724	-0.0458359	-0.809206	-0.819157	-1.4812	-0.965231	-1.38935	0.0629622	1.10109	-1.33229	-1.11708	-0.969854	-1.67098	-1.41399	-1.29793	-1.09124	0.100335	0.117961	-0.777194	-0.0790377	0.234372	2.01344	1.38569	1.49232	0.121432	0.678319	1.19264	0.858514	0.681613	1.0195	0.655407	-0.0831632	1.14227	0.647944	0.713424	1.76485	0.637357	0.030348	0.112544
LPE(16:0)_M454T487_POS	-0.810603	-0.943294	-1.44713	0.354424	-0.403691	-0.748757	-1.66645	-0.940807	-1.51645	0.727809	-0.26121	-1.80736	0.416038	-0.663856	-1.68499	-1.49128	-1.21713	-1.00021	0.0277092	0.31081	-0.405291	-0.157783	0.824909	1.23795	1.42538	0.703415	-0.428297	0.343178	1.25271	0.841485	1.41738	1.04305	0.592429	0.423588	1.51245	1.21913	0.851108	0.930045	-0.0270978	0.935716	0.230956
1-Heptadecanoylglycerophosphoethanolamine_M468T514_POS	-0.786982	-0.909672	-1.4881	0.754224	-0.276722	-0.736742	-1.5346	-0.959128	-1.12596	-0.410023	-0.61399	-1.2645	-0.328144	-0.768565	-1.61615	-1.14916	-1.62948	-0.498455	0.606176	0.857439	-0.633129	0.259842	1.65538	0.954108	1.36312	0.502194	0.259874	-0.161752	0.973136	0.464499	1.3452	1.17057	0.0519784	-0.225757	2.25897	1.36162	0.22488	1.25853	-0.17383	0.574379	0.394712
LPC(15:0)_M482T469_POS	-1.16648	-1.11903	-1.37212	0.544427	-0.734819	0.474717	-1.51722	-0.90732	-0.998585	-0.428172	-0.614191	-1.40045	-0.499186	-0.768777	-1.07496	-1.38014	0.292572	-0.889958	0.268672	0.0848639	-1.03954	-0.169003	1.31962	2.3563	1.89048	0.212635	1.11299	-0.552689	0.550272	0.362989	0.776098	0.396728	0.232725	-0.263189	2.19332	0.696982	0.732232	1.21184	-0.0370704	0.672344	0.550084
LPC(14:0/0:0)_M468T443_POS	-0.883413	-1.04031	-0.866296	0.365927	-0.580123	-0.462052	-1.08349	-0.883171	-0.918459	-0.68879	0.242133	-1.15352	-0.592353	-0.680552	-1.06967	-1.13502	-0.2723	-0.879707	0.266532	-0.701426	-0.994959	-0.413022	2.32392	1.54486	1.83666	0.323287	0.785357	-0.86071	0.340359	-0.0891851	2.52206	0.304027	0.437693	-0.317185	1.82139	-0.123785	1.05803	1.08142	0.328978	0.994654	0.11222
LysoPS(18:2(9Z,12Z)/0:0)_M520T488_NEG	-0.768541	-0.787002	-0.397056	0.0917551	-0.348276	-0.689074	-1.5821	-0.0910705	-1.42422	-0.376705	-0.954843	-2.32677	0.99176	0.265594	-1.21532	-1.59876	-1.9236	-0.103785	-0.337735	0.460085	1.68533	-0.203628	1.0386	1.05287	1.25112	1.4957	-0.875636	0.263246	0.381676	1.21095	1.00518	0.506873	-0.036356	0.290624	0.642954	1.52478	0.55126	1.03951	-0.686877	0.764121	0.213371
1-alpha-linolenoyl-sn-glycero-3-phosphocholine_M518T449_POS	-0.535475	-0.561126	-0.896369	0.317608	-0.616769	-0.757488	-1.17494	-1.00501	-1.17875	-1.01921	0.462299	-1.09427	-0.485438	-0.584193	-1.10915	-1.15441	-0.687136	-0.822626	0.0374914	-0.241835	-1.09471	-0.578542	0.986729	1.0194	0.756613	0.292289	0.279726	0.263783	1.11179	0.92672	-0.111307	0.215628	-0.0347249	0.363886	2.38708	0.790587	1.20083	3.26932	-0.210038	1.34859	-0.0768308
1-(alpha-linolenoyl)-sn-glycero-3-phosphoethanolamine_M474T444_NEG	0.12193	0.860943	-0.171208	0.640925	-0.519988	-0.74052	-1.22127	-0.5619	-1.38361	-1.39505	0.179895	-0.736235	-0.571731	-0.298664	-1.24262	-1.24171	-1.18526	-0.156144	-0.0147656	0.150306	-0.97493	-1.00963	0.899003	0.714992	0.607485	0.760872	-0.275839	0.257733	0.747251	0.722066	-0.170402	-0.10335	-0.594234	-0.267794	2.55626	1.74091	1.39178	2.9687	-0.446993	0.398995	-0.436204
Dodecanoyl-sn-glycero-3-phosphocholine_M440T399_POS	-0.498161	-0.694207	-0.685391	0.069195	-0.39562	-0.446287	-0.546356	-0.682847	-0.527252	-0.27453	-0.413434	-0.607894	-0.404566	-0.616379	-0.652137	-0.601995	-0.572039	-0.471375	0.494232	-0.180846	-0.517142	-0.271047	3.2915	-0.122465	-0.0407568	-0.212596	0.558827	-0.482438	-0.232513	-0.179465	4.27573	0.279445	-0.123965	-0.318022	0.629835	0.266413	0.214682	-0.200217	-0.121991	1.92409	0.0899909
S1P(d18:1)_M378T435_NEG	-1.73451	-1.65103	-1.597	-0.572173	-1.6254	-1.09236	-1.13214	-0.775974	-1.1724	-0.385801	0.13037	-0.184577	-0.636487	-0.0767527	0.119531	0.26615	-0.309432	-0.104166	0.121258	0.978422	0.57308	1.55716	-0.334507	-0.714354	0.169483	2.39689	-0.43872	-0.0449142	0.230027	1.89049	2.36686	0.727799	-0.226693	1.10471	0.387563	-0.504125	0.635163	-0.0852288	0.203956	0.997242	0.542597
S1P(d18:0)_M380T446_NEG	-1.51623	-1.22256	-0.978732	-0.446228	-0.875528	-2.06995	0.281284	-0.958043	-0.857619	-1.03683	-0.416292	-0.233679	-1.84004	-0.201058	0.946614	1.62942	-0.831802	-0.322473	-0.5331	0.245719	0.32959	0.757642	0.552009	-0.438993	0.391006	0.76127	-0.330629	-0.244579	0.263241	1.95833	2.31598	1.39945	0.451524	1.0501	0.639969	-0.65481	0.250582	-0.613421	0.104104	1.54044	0.754328
Sphinganine 1-phosphate_M382T446_POS	-1.12474	-1.08828	-1.46773	0.0922813	-0.794756	-1.81333	-0.489059	-1.23747	-0.92643	-0.448275	0.0972213	-0.780868	-1.66315	-0.687938	-0.819348	0.572058	-0.739353	-0.450553	-0.206946	0.558681	-0.433178	1.21637	0.498329	0.053973	0.514264	0.641381	-0.0690023	0.217323	0.0864258	1.81832	2.68611	1.67757	0.253263	1.09462	0.720554	-0.296811	-0.109208	-0.342921	0.262031	1.87114	1.05743
Sphingosine 1-phosphate (d16:1-P)_M350T393_NEG	-2.04603	-1.62463	-0.76598	0.604754	-0.847023	-0.033474	-1.18619	-1.0546	0.322801	-0.678536	-0.416702	-0.626719	0.558307	-0.883175	0.270384	0.0638473	-0.672197	-0.168346	-0.468809	0.0129162	-0.426348	0.550111	0.796151	1.03914	0.618797	2.30365	0.804816	-1.22285	-0.668735	0.102565	3.44668	-0.6205	0.290276	0.990819	-0.565992	0.337601	-0.0851387	0.263561	0.691621	1.08065	-0.0874711
Dhv-PGE2_M377T408_NEG	-1.93906	-1.93436	-1.33443	0.478419	-0.786403	-0.142501	-1.8163	-0.362052	-1.58714	-0.685032	-0.121416	0.266126	1.65069	0.231926	1.03026	0.803465	0.14005	-0.876394	-0.0206573	0.210628	0.0839627	0.894038	-0.250504	-0.789238	-0.844053	2.41454	0.454823	-0.424815	1.11829	0.675759	2.23039	-0.333565	-0.303771	1.27347	-0.0848299	-0.694188	-0.0484721	0.127947	0.472564	0.287742	0.534092
1-(4-Nonylphenyl)propan-2-amine_M262T408_POS	-1.42062	-1.77923	-2.11458	0.582744	-0.724333	-0.810132	-1.83046	-1.19233	-1.20446	-0.150655	0.117942	-0.422404	0.163089	-0.695558	-0.893772	-0.0709293	-0.20842	-1.02653	0.251286	0.573892	-0.778767	1.49572	0.203531	-0.109832	-0.305423	1.38334	0.816074	0.271764	1.52587	1.07431	2.46092	0.336166	0.757541	1.12275	0.367378	-0.364955	-0.129508	0.555093	0.471854	1.15808	0.543551
gamma-Glutamylglutamine_M276T71_POS	0.261154	-1.25511	-0.655985	2.29353	-0.161791	-1.3313	-0.474377	-0.90398	-1.02783	0.271299	0.566484	-1.08542	-0.720196	-0.833229	-1.77681	0.0263488	-2.05223	-0.933132	1.89776	0.556165	-2.01685	0.87628	-0.193315	0.954587	0.0660781	1.10899	0.965897	0.77245	0.632648	0.00459116	0.761031	-0.154432	-0.0542079	0.322896	0.69018	1.76404	0.533757	-0.312056	0.00143843	0.222627	0.392023
Citrulline_M176T62_POS	-0.2747	-1.21005	-1.23704	1.14034	-0.186197	-1.56205	0.0825741	-0.392425	0.65797	-0.279654	0.185758	0.166874	-0.84483	-1.25251	-1.93994	-0.0176473	-1.78777	-0.367939	0.97674	-0.145134	-1.09843	3.10299	0.258054	-0.12097	-0.361683	0.748124	0.404338	1.51259	-0.170994	0.590071	1.65774	-0.423408	-0.731995	-0.173412	0.729605	0.430551	-0.0886652	-0.176105	-0.0976533	1.75468	0.542198
1-(11Z,14Z-eicosadienoyl)-glycero-3-phosphate_M463T446_POS	-0.574373	-0.770305	-1.18004	2.16483	0.0186416	-1.19786	-0.338101	-1.49397	-0.832602	-0.074517	0.908691	-0.757462	-1.16424	-1.10475	-1.5694	-0.488101	-1.52561	0.609296	0.908306	0.0487099	-1.05351	2.18395	1.85287	-0.292903	0.493377	0.663096	0.942469	0.0471355	0.782192	-0.354549	1.35441	-0.0261531	0.316739	-0.192776	-0.482165	-0.194681	-0.786511	1.47618	1.20388	0.240118	0.239706
16-Feruloyloxypalmitate_M449T550_POS	-0.923388	-0.502718	-1.22949	1.15868	-0.832033	-0.941057	-0.503219	-1.59132	-0.822643	2.23456	-0.48218	-1.25984	-1.28283	-0.74092	-1.94015	-0.232219	-1.2742	0.974857	1.04543	0.0377827	-0.885833	2.06021	1.40375	-0.3754	-0.581376	-0.195652	0.599547	0.961558	1.02063	0.187149	0.987232	0.907195	0.549066	0.291092	0.410363	-0.318855	0.93665	0.385487	1.04913	-0.0807107	-0.204317
Ethyl benzoate_M151T397_POS	-0.459555	-1.16707	-1.40638	1.6217	-1.15646	-1.47655	-0.365322	-1.34	-0.736287	1.66394	0.177064	-0.473682	-1.04262	-0.899049	-1.68546	-0.924778	-1.76163	0.374658	0.279034	0.11344	-0.729395	2.46914	0.936038	-0.271721	0.612668	-0.569525	1.52986	0.352525	0.720985	0.644482	0.779907	0.849748	-0.0286952	-0.21088	-0.0295539	0.499457	0.199681	0.274678	1.05354	1.0135	0.568566
Phenylpropanoate_M151T397_POS	-0.459555	-1.16707	-1.40638	1.6217	-1.15646	-1.47655	-0.365322	-1.34	-0.736287	1.66394	0.177064	-0.473682	-1.04262	-0.899049	-1.68546	-0.924778	-1.76163	0.374658	0.279034	0.11344	-0.729395	2.46914	0.936038	-0.271721	0.612668	-0.569525	1.52986	0.352525	0.720985	0.644482	0.779907	0.849748	-0.0286952	-0.21088	-0.0295539	0.499457	0.199681	0.274678	1.05354	1.0135	0.568566
beta-Sitosterol acetate_M457T651_POS	-0.446911	-0.713856	-1.38414	0.805317	-0.416181	-1.08164	-0.703346	-1.15588	-0.680771	2.09916	0.11256	-0.0713571	-0.64426	-1.50157	-1.87806	-1.15444	-1.66273	0.345288	0.614211	-0.0901958	-0.793233	3.05446	0.854873	0.0612902	-0.0680085	-0.0546027	1.65788	0.863534	0.607533	0.475388	0.654743	0.795554	0.0629604	-0.0460637	-0.00193951	-0.0535448	-0.424243	0.100239	0.774518	1.10209	-0.0146306
cholesteryl butanoate_M457T651_POS	-0.446911	-0.713856	-1.38414	0.805317	-0.416181	-1.08164	-0.703346	-1.15588	-0.680771	2.09916	0.11256	-0.0713571	-0.64426	-1.50157	-1.87806	-1.15444	-1.66273	0.345288	0.614211	-0.0901958	-0.793233	3.05446	0.854873	0.0612902	-0.0680085	-0.0546027	1.65788	0.863534	0.607533	0.475388	0.654743	0.795554	0.0629604	-0.0460637	-0.00193951	-0.0535448	-0.424243	0.100239	0.774518	1.10209	-0.0146306
N-(arachidoyl)-sphinganine_M597T628_POS	-0.724503	-0.488471	-1.3919	0.969475	-0.42164	-1.08209	-0.44161	-1.41822	-0.617788	1.39505	0.869639	-0.340842	-0.867563	-1.03652	-2.04699	-0.663238	-1.86335	-0.0204663	0.0998999	-0.230496	-0.772363	3.46223	0.43643	-0.528633	0.372196	0.0519121	1.13492	1.00581	0.0212274	0.278716	0.966359	0.492715	0.499395	-0.110685	0.20887	0.013338	-0.109814	0.474079	1.11684	0.983368	0.324716
Hexadecadienylcarnitine_M382T591_POS	-0.839189	-0.840482	-1.43078	1.17467	-0.471548	-1.19602	-0.484107	-1.51626	-0.623514	1.57467	0.569852	-0.488343	-0.953162	-0.957693	-1.86508	-0.367824	-1.66719	0.00297448	0.38518	-0.00117813	-0.760366	2.84598	1.06985	-0.310396	0.437547	0.0113859	1.41133	1.47835	0.252302	0.213115	0.835143	0.749334	0.692688	-0.54933	0.142687	-0.272375	-0.69998	0.253449	0.311555	1.2743	0.608441
N-Stearoyl Proline_M382T591_POS	-0.839189	-0.840482	-1.43078	1.17467	-0.471548	-1.19602	-0.484107	-1.51626	-0.623514	1.57467	0.569852	-0.488343	-0.953162	-0.957693	-1.86508	-0.367824	-1.66719	0.00297448	0.38518	-0.00117813	-0.760366	2.84598	1.06985	-0.310396	0.437547	0.0113859	1.41133	1.47835	0.252302	0.213115	0.835143	0.749334	0.692688	-0.54933	0.142687	-0.272375	-0.69998	0.253449	0.311555	1.2743	0.608441
N-oleoyl-valine_M382T591_POS	-0.839189	-0.840482	-1.43078	1.17467	-0.471548	-1.19602	-0.484107	-1.51626	-0.623514	1.57467	0.569852	-0.488343	-0.953162	-0.957693	-1.86508	-0.367824	-1.66719	0.00297448	0.38518	-0.00117813	-0.760366	2.84598	1.06985	-0.310396	0.437547	0.0113859	1.41133	1.47835	0.252302	0.213115	0.835143	0.749334	0.692688	-0.54933	0.142687	-0.272375	-0.69998	0.253449	0.311555	1.2743	0.608441
3-oxochol-4,6-dienoate_M371T582_POS	-0.987378	-0.329348	-1.60024	1.06886	-0.672541	-0.466541	-0.835865	-1.51798	-1.27323	1.87624	-0.14649	-0.762288	-0.956142	-1.30834	-1.92305	-0.149087	-1.47543	0.20889	1.23443	-0.35404	-1.0314	2.39937	0.865993	-0.430326	0.358753	0.291195	0.36406	1.17405	0.92974	-0.0155652	1.52706	0.314588	0.184121	0.413093	-0.182161	0.167209	-0.0684388	0.502471	0.809633	0.81646	0.979677
Ethyl 3-phenylpropanoate_M179T439_POS	-0.796903	-0.708472	-1.44729	1.31643	-0.519174	-1.1109	-0.435085	-1.58148	-0.805249	1.24021	0.523035	-0.728117	-1.07798	-1.17716	-2.05957	-0.866356	-1.95496	0.339498	0.86158	0.220477	-0.907681	2.56282	0.588102	-0.565331	-0.115894	0.363815	0.374085	0.949428	0.783303	0.682606	0.863852	0.861184	0.569288	0.293504	0.200728	0.0317952	-0.245258	0.580678	1.18971	1.01172	0.695012
butyl benzoate_M179T439_POS	-0.796903	-0.708472	-1.44729	1.31643	-0.519174	-1.1109	-0.435085	-1.58148	-0.805249	1.24021	0.523035	-0.728117	-1.07798	-1.17716	-2.05957	-0.866356	-1.95496	0.339498	0.86158	0.220477	-0.907681	2.56282	0.588102	-0.565331	-0.115894	0.363815	0.374085	0.949428	0.783303	0.682606	0.863852	0.861184	0.569288	0.293504	0.200728	0.0317952	-0.245258	0.580678	1.18971	1.01172	0.695012
2-Methylpropyl benzoate_M179T439_POS	-0.796903	-0.708472	-1.44729	1.31643	-0.519174	-1.1109	-0.435085	-1.58148	-0.805249	1.24021	0.523035	-0.728117	-1.07798	-1.17716	-2.05957	-0.866356	-1.95496	0.339498	0.86158	0.220477	-0.907681	2.56282	0.588102	-0.565331	-0.115894	0.363815	0.374085	0.949428	0.783303	0.682606	0.863852	0.861184	0.569288	0.293504	0.200728	0.0317952	-0.245258	0.580678	1.18971	1.01172	0.695012
Tetraethylene glycol_M195T582_POS	-1.11013	-0.741348	-1.38568	1.17492	-0.654038	-1.39655	-0.613874	-1.50346	-0.550006	1.25672	0.485607	-0.632727	-1.05122	-1.16173	-1.82623	-0.495613	-1.82119	0.321219	0.731818	-0.064658	-0.941772	2.78941	0.920849	-0.318317	0.142298	0.0841623	1.03877	0.860109	0.728824	0.298975	0.855532	0.65119	0.685523	0.189461	0.174717	-0.0982998	-0.341892	0.306233	1.01369	1.42806	0.570654
Ethyl 3-hydroxybenzoate_M167T465_POS	-0.800461	-0.926287	-1.58263	1.21608	-0.573435	-1.236	-0.457847	-1.45669	-0.648104	1.56658	0.398497	-0.385685	-0.911773	-1.10608	-2.04225	-0.700478	-1.91374	0.459746	0.70674	0.409154	-0.858246	2.61807	0.917969	-0.5539	-0.0521544	0.0921121	0.89074	1.05216	0.610812	0.118677	1.04007	0.891183	0.792597	0.307046	-0.174654	0.283189	-0.278359	0.152953	1.05982	0.950292	0.124266
4-Ethoxybenzoic acid_M167T465_POS	-0.800461	-0.926287	-1.58263	1.21608	-0.573435	-1.236	-0.457847	-1.45669	-0.648104	1.56658	0.398497	-0.385685	-0.911773	-1.10608	-2.04225	-0.700478	-1.91374	0.459746	0.70674	0.409154	-0.858246	2.61807	0.917969	-0.5539	-0.0521544	0.0921121	0.89074	1.05216	0.610812	0.118677	1.04007	0.891183	0.792597	0.307046	-0.174654	0.283189	-0.278359	0.152953	1.05982	0.950292	0.124266
Ethyl 4-hydroxybenzoate_M167T465_POS	-0.800461	-0.926287	-1.58263	1.21608	-0.573435	-1.236	-0.457847	-1.45669	-0.648104	1.56658	0.398497	-0.385685	-0.911773	-1.10608	-2.04225	-0.700478	-1.91374	0.459746	0.70674	0.409154	-0.858246	2.61807	0.917969	-0.5539	-0.0521544	0.0921121	0.89074	1.05216	0.610812	0.118677	1.04007	0.891183	0.792597	0.307046	-0.174654	0.283189	-0.278359	0.152953	1.05982	0.950292	0.124266
2-Phenyllactic acid_M167T465_POS	-0.800461	-0.926287	-1.58263	1.21608	-0.573435	-1.236	-0.457847	-1.45669	-0.648104	1.56658	0.398497	-0.385685	-0.911773	-1.10608	-2.04225	-0.700478	-1.91374	0.459746	0.70674	0.409154	-0.858246	2.61807	0.917969	-0.5539	-0.0521544	0.0921121	0.89074	1.05216	0.610812	0.118677	1.04007	0.891183	0.792597	0.307046	-0.174654	0.283189	-0.278359	0.152953	1.05982	0.950292	0.124266
hexadecatetra-4,7,10,13-enoate_M249T505_POS	-0.967712	-0.699177	-1.40709	1.50293	-0.736121	-1.19121	-0.395684	-1.55615	-0.771579	1.56754	-0.039858	-0.54972	-1.2504	-0.986547	-2.0186	-0.654385	-1.86986	0.786904	0.948169	0.235939	-0.822904	2.77803	0.772901	-0.334931	0.469744	0.191705	1.00142	0.644894	0.505938	0.0495557	0.88351	0.656813	1.04316	0.29857	-0.070173	0.136552	0.17206	0.0921208	0.585135	0.496448	0.50206
2-Phenylethyl octanoate_M249T505_POS	-0.967712	-0.699177	-1.40709	1.50293	-0.736121	-1.19121	-0.395684	-1.55615	-0.771579	1.56754	-0.039858	-0.54972	-1.2504	-0.986547	-2.0186	-0.654385	-1.86986	0.786904	0.948169	0.235939	-0.822904	2.77803	0.772901	-0.334931	0.469744	0.191705	1.00142	0.644894	0.505938	0.0495557	0.88351	0.656813	1.04316	0.29857	-0.070173	0.136552	0.17206	0.0921208	0.585135	0.496448	0.50206
Dimethylbenzyl carbinyl hexanoate_M249T505_POS	-0.967712	-0.699177	-1.40709	1.50293	-0.736121	-1.19121	-0.395684	-1.55615	-0.771579	1.56754	-0.039858	-0.54972	-1.2504	-0.986547	-2.0186	-0.654385	-1.86986	0.786904	0.948169	0.235939	-0.822904	2.77803	0.772901	-0.334931	0.469744	0.191705	1.00142	0.644894	0.505938	0.0495557	0.88351	0.656813	1.04316	0.29857	-0.070173	0.136552	0.17206	0.0921208	0.585135	0.496448	0.50206
Octyl phenylacetate_M249T505_POS	-0.967712	-0.699177	-1.40709	1.50293	-0.736121	-1.19121	-0.395684	-1.55615	-0.771579	1.56754	-0.039858	-0.54972	-1.2504	-0.986547	-2.0186	-0.654385	-1.86986	0.786904	0.948169	0.235939	-0.822904	2.77803	0.772901	-0.334931	0.469744	0.191705	1.00142	0.644894	0.505938	0.0495557	0.88351	0.656813	1.04316	0.29857	-0.070173	0.136552	0.17206	0.0921208	0.585135	0.496448	0.50206
Monobutyl phthalate_M223T526_POS	-1.032	-0.185828	-1.6042	0.781833	-0.84721	-0.928836	-0.420987	-1.41018	-0.483881	1.29954	-0.100959	-0.690208	-1.26617	-1.24027	-1.72357	-0.976438	-1.56922	0.492408	0.991499	-0.0885875	-0.955151	3.0754	0.729824	-0.19223	0.30791	0.168066	1.22776	1.17157	0.871173	0.398253	0.901213	0.796809	0.393291	0.731536	0.0322672	-0.298405	-0.281923	-0.131711	1.03542	0.609827	0.412361
Neantine_M223T526_POS	-1.032	-0.185828	-1.6042	0.781833	-0.84721	-0.928836	-0.420987	-1.41018	-0.483881	1.29954	-0.100959	-0.690208	-1.26617	-1.24027	-1.72357	-0.976438	-1.56922	0.492408	0.991499	-0.0885875	-0.955151	3.0754	0.729824	-0.19223	0.30791	0.168066	1.22776	1.17157	0.871173	0.398253	0.901213	0.796809	0.393291	0.731536	0.0322672	-0.298405	-0.281923	-0.131711	1.03542	0.609827	0.412361
N-Stearoyl Alanine_M356T581_2_POS	-0.336909	-0.807276	-1.31733	0.885692	-0.57472	-1.02471	-0.580273	-1.34382	-0.23506	1.15283	0.891215	-1.06435	-0.969166	-1.07124	-2.05641	-0.288257	-2.08508	0.203152	1.22649	0.179662	-0.660933	3.20333	0.887493	-0.169878	0.000298489	-0.0276604	0.909355	1.34694	0.407172	0.237651	0.618579	0.700647	0.515503	-0.0861995	-0.259668	-0.19655	-0.206522	0.448514	-0.162468	1.16545	0.54449
N-palmitoyl-valine_M356T581_2_POS	-0.336909	-0.807276	-1.31733	0.885692	-0.57472	-1.02471	-0.580273	-1.34382	-0.23506	1.15283	0.891215	-1.06435	-0.969166	-1.07124	-2.05641	-0.288257	-2.08508	0.203152	1.22649	0.179662	-0.660933	3.20333	0.887493	-0.169878	0.000298489	-0.0276604	0.909355	1.34694	0.407172	0.237651	0.618579	0.700647	0.515503	-0.0861995	-0.259668	-0.19655	-0.206522	0.448514	-0.162468	1.16545	0.54449
Decanoylcholine [M]_M258T362_POS	-0.80263	-0.757389	-1.3103	1.64878	-0.841723	-0.871992	-0.647897	-1.50227	-0.820423	1.30285	0.730044	-0.712865	-1.28103	-1.39325	-2.04376	-0.965409	-1.98553	0.324106	1.64349	0.71333	-0.662996	2.21739	0.813889	-0.20426	-0.0156948	0.256408	0.946398	0.843551	0.676244	0.137482	0.496675	0.22443	0.669501	0.300906	0.617271	0.341204	-0.219436	0.262667	0.709757	0.554157	0.608328
myristoyl ethanolamide_M272T375_POS	-0.910946	-0.868304	-1.54397	1.33153	-1.01138	-1.04022	-0.268471	-1.42001	-0.702634	1.16681	0.697899	-0.718052	-1.25733	-0.660168	-1.9805	-0.783617	-1.97047	0.362717	1.56761	0.776736	-0.610044	2.52447	1.2268	-0.196617	0.26308	-0.0185988	0.922066	1.01196	0.6702	0.0802736	0.551459	0.414197	0.785868	0.226199	-0.18627	-0.429491	-0.0525884	0.225097	0.732695	0.95934	0.132681
Undecanoylcholine [M]_M272T375_POS	-0.910946	-0.868304	-1.54397	1.33153	-1.01138	-1.04022	-0.268471	-1.42001	-0.702634	1.16681	0.697899	-0.718052	-1.25733	-0.660168	-1.9805	-0.783617	-1.97047	0.362717	1.56761	0.776736	-0.610044	2.52447	1.2268	-0.196617	0.26308	-0.0185988	0.922066	1.01196	0.6702	0.0802736	0.551459	0.414197	0.785868	0.226199	-0.18627	-0.429491	-0.0525884	0.225097	0.732695	0.95934	0.132681
Hexadecasphingosine_M272T375_POS	-0.910946	-0.868304	-1.54397	1.33153	-1.01138	-1.04022	-0.268471	-1.42001	-0.702634	1.16681	0.697899	-0.718052	-1.25733	-0.660168	-1.9805	-0.783617	-1.97047	0.362717	1.56761	0.776736	-0.610044	2.52447	1.2268	-0.196617	0.26308	-0.0185988	0.922066	1.01196	0.6702	0.0802736	0.551459	0.414197	0.785868	0.226199	-0.18627	-0.429491	-0.0525884	0.225097	0.732695	0.95934	0.132681
9-Decenoylcholine [M]_M256T446_POS	-0.959517	-1.5606	-1.05791	0.783843	-0.560215	-1.02056	-0.179007	-0.995429	-0.704092	0.547965	0.640222	-0.316117	-0.996486	-0.532674	-1.44284	-1.13849	-1.66163	-0.410673	2.85255	-0.908739	-1.04884	1.85907	0.254063	-0.547111	-0.484319	0.119587	0.651292	0.563154	0.115612	0.546234	0.960288	1.72265	1.08878	0.836376	-0.489145	0.215737	0.327632	0.629736	0.635986	1.06015	0.603464
N-Stearoyl Glutamic acid_M414T544_POS	-0.987973	-1.45996	-1.79498	1.02011	-0.924211	-1.02269	-0.892749	-1.60187	-0.745169	0.484225	1.20751	0.262407	-1.09285	-0.709296	-1.66016	-1.13684	-1.16592	-0.0683294	2.64181	0.0804645	-0.825054	1.27854	-0.283129	0.463808	0.465081	0.726332	-0.00766076	-0.176504	0.676622	-0.0851298	0.933568	0.713562	1.1094	0.829807	-0.202866	0.303212	0.635203	0.260535	1.51669	0.878768	0.355679
Myristoleoylcarnitine [M]_M370T544_POS	-0.848989	-0.614328	-1.43597	1.20788	-0.484545	-1.42185	-1.01943	-1.40583	-0.990366	2.09581	0.539063	0.392575	-1.00393	-0.805198	-1.77807	-1.35207	-1.58731	-0.0117761	1.79158	0.0930331	-1.06201	1.9273	0.0587959	-0.0536713	0.664339	0.278168	0.62775	-0.240527	0.871798	0.0689176	1.30409	0.478266	0.761528	0.392642	-0.0877506	-0.187409	0.032494	1.04053	1.13884	0.454259	0.171356
22-hydroxy-26-aminocholesterol_M418T673_POS	-0.968327	-0.445969	-1.72124	2.01529	-0.957719	-0.884528	-0.183439	-1.11215	-0.573485	1.48118	0.70343	-0.0955028	-0.903247	-1.40834	-1.59202	-1.18795	-2.22751	-0.557264	0.595852	0.91122	-0.614487	1.52718	0.63228	-0.29746	0.187204	-0.704788	0.132039	0.639074	0.53262	0.117564	0.894729	0.742854	0.584784	0.568235	0.746358	-0.309826	0.168415	0.396491	1.98687	0.00556771	1.17602
Dodecenoylcarnitine_M342T304_POS	-0.954374	-0.35787	-1.01182	1.04187	-0.618199	-1.56654	-0.0177589	-1.00701	-1.44844	1.2004	-0.0239787	-0.371202	-0.837685	-1.99541	-1.57901	-0.439717	-1.60891	0.297121	1.20566	0.158045	-0.762255	2.95405	1.10025	-0.062667	0.258207	0.222282	0.641026	-0.236885	-0.449042	0.530299	0.98253	-0.041066	0.455515	0.954239	0.57997	0.561255	-0.522165	-0.285818	0.969141	0.993883	1.09209
Diisodecyl phthalate_M447T662_POS	-0.645365	-0.485849	-1.22617	1.60241	-0.232469	-1.05243	-0.295201	-1.09595	-0.623418	0.919279	-0.0189454	-0.453256	-0.990247	-0.939029	-1.60332	-2.61783	-1.59303	0.453316	1.19412	0.485073	-0.6921	2.06909	1.03123	-0.215587	0.312252	0.123397	0.418214	0.571868	-1.61266	0.216987	0.881613	0.933471	0.564814	0.434856	0.108291	0.550959	-0.0806969	0.270095	1.50099	1.11892	0.71232
Di-n-decyl phthalate_M447T662_POS	-0.645365	-0.485849	-1.22617	1.60241	-0.232469	-1.05243	-0.295201	-1.09595	-0.623418	0.919279	-0.0189454	-0.453256	-0.990247	-0.939029	-1.60332	-2.61783	-1.59303	0.453316	1.19412	0.485073	-0.6921	2.06909	1.03123	-0.215587	0.312252	0.123397	0.418214	0.571868	-1.61266	0.216987	0.881613	0.933471	0.564814	0.434856	0.108291	0.550959	-0.0806969	0.270095	1.50099	1.11892	0.71232
8-Methylundecanoylcarnitine_M344T395_POS	-0.885229	-0.602887	-1.22626	1.30209	-0.609695	-0.568371	-0.187892	-1.14095	-0.520028	1.0899	-3.34113	-0.629588	-0.713327	-0.891916	-1.66895	-0.481102	-1.52821	0.73487	0.867994	0.569629	-0.563685	2.32648	1.04321	-0.0955486	0.393005	0.263618	0.759137	1.06822	0.755626	0.473527	0.938308	0.418452	0.622339	0.177303	0.193465	0.0918028	-0.254995	0.0737238	0.650703	0.822306	0.274047
3-hydroxytridecanoyl carnitine_M374T376_POS	-0.58233	-1.07445	-1.4303	0.274272	-1.07668	-0.865003	-0.129918	-1.17394	-0.838703	0.770574	-0.0989549	-0.936427	-1.26322	-1.15126	-0.449535	-0.905367	-1.6913	0.135104	0.401339	0.259297	-0.642909	3.37011	0.385906	0.405907	0.100825	1.10913	0.833521	0.956047	1.01564	0.776945	1.21358	0.531907	0.930405	-0.444281	0.0551149	-0.11473	-0.933418	-0.389054	0.863731	1.62655	0.175898
N-(1-Hydroxyethyl)octadecanamide_M328T540_POS	-0.671926	-0.701012	-1.53966	0.121887	-0.336828	-1.17243	-0.00429173	-1.32669	-0.973317	-0.253871	-0.113928	-1.02543	-1.02441	-0.897551	-1.98893	-0.700636	-1.78348	0.516076	0.171259	0.390117	-0.881031	2.94542	-0.0840096	-0.246456	-0.362422	-0.329776	1.01668	0.624351	0.313639	0.507534	1.38281	1.53733	0.964369	0.713401	0.703162	0.53078	0.692786	0.694374	1.10244	0.52108	0.968593
3-Amino-2-methoxynonadec-5-en-4-ol_M328T540_POS	-0.671926	-0.701012	-1.53966	0.121887	-0.336828	-1.17243	-0.00429173	-1.32669	-0.973317	-0.253871	-0.113928	-1.02543	-1.02441	-0.897551	-1.98893	-0.700636	-1.78348	0.516076	0.171259	0.390117	-0.881031	2.94542	-0.0840096	-0.246456	-0.362422	-0.329776	1.01668	0.624351	0.313639	0.507534	1.38281	1.53733	0.964369	0.713401	0.703162	0.53078	0.692786	0.694374	1.10244	0.52108	0.968593
N,N-Dimethylsphing-4-enine_M328T540_POS	-0.671926	-0.701012	-1.53966	0.121887	-0.336828	-1.17243	-0.00429173	-1.32669	-0.973317	-0.253871	-0.113928	-1.02543	-1.02441	-0.897551	-1.98893	-0.700636	-1.78348	0.516076	0.171259	0.390117	-0.881031	2.94542	-0.0840096	-0.246456	-0.362422	-0.329776	1.01668	0.624351	0.313639	0.507534	1.38281	1.53733	0.964369	0.713401	0.703162	0.53078	0.692786	0.694374	1.10244	0.52108	0.968593
N-Acetylsphinganine_M344T415_POS	-0.944921	-0.802455	-1.87834	0.963525	-0.556171	-1.49231	0.711731	-1.54213	-0.807678	1.19567	0.143193	-1.01263	-1.06691	-0.796129	-2.16204	-1.06209	-1.65756	-0.0911477	1.02118	0.451333	-0.917057	2.33047	0.681253	0.194825	0.430245	0.0413977	0.871805	0.914973	0.692709	0.468044	1.11861	0.149811	1.09006	0.188627	-0.0725038	0.580821	0.106519	0.282617	0.81378	0.81793	0.600946
3-Hydroxyarachidonoylcarnitine_M464T441_POS	-0.84777	-0.619565	-1.35835	-0.0136375	-0.419317	-0.928202	-0.563663	-1.41827	-1.03511	0.446681	0.114853	-0.569999	-1.67845	-0.922641	-2.32379	-1.41913	-1.22756	0.368807	1.32157	0.284882	-0.35635	2.93685	0.39417	-0.318467	0.373111	-0.1463	0.459942	0.657613	0.753415	0.940433	0.475017	0.66692	1.07916	0.301128	-0.0289785	0.852656	0.15464	1.20647	1.02602	0.933788	0.447421
N-(hexadecanoyl)-sphinganine_M541T636_POS	-0.819127	-0.528163	-1.45919	0.532928	-0.590466	-0.833716	-0.549618	-1.2604	-0.234219	1.25381	0.406743	-0.524204	-0.78474	-0.811279	-1.75562	-1.79308	-1.82849	0.326353	0.121708	-0.783097	-0.880738	3.19131	0.71504	-0.0899605	0.214555	-0.0314247	1.35417	0.656054	0.256467	0.506033	1.62935	0.607745	-0.12274	0.585669	0.376604	0.0628166	0.339093	0.22359	0.800755	1.19841	0.321068
Icosa-8,11,14-trienoylcarnitine_M450T441_POS	-1.07006	-1.07945	-1.49399	1.17451	-0.361183	-1.42166	-0.401666	-1.45088	-1.02545	0.637407	0.621031	-0.311133	-0.741576	-0.543903	-2.02739	-1.15589	-1.84301	0.381653	0.785434	-0.213756	-1.03905	2.62851	0.256613	-0.430622	0.0342224	0.0311892	1.12618	0.897838	0.910808	0.075777	0.613563	0.541798	0.340665	0.800855	0.541916	0.33156	0.0519645	0.407602	0.829295	1.41504	1.17523
Hexyl salicylic acid_M223T403_POS	-1.27822	-0.980584	-1.76823	0.322196	-0.604241	-0.935079	-0.711956	-1.45898	-0.953446	0.560583	0.151249	-0.803705	-1.00697	-0.885597	-1.63935	-1.08648	-1.6221	-0.0990508	-0.234789	-0.254251	-1.1953	2.27677	0.667412	0.00160661	0.232598	0.216844	0.936261	0.918016	0.833755	0.734501	1.07018	0.997883	1.01833	0.592575	0.425837	0.439769	0.537673	0.820609	1.4631	1.47715	0.823436
Palmitoyl Serinol_M330T388_POS	-1.15413	-1.05309	-1.78187	-0.059338	-0.545622	-1.16526	-0.720104	-1.4897	-0.689656	0.424305	0.0238705	-0.574734	-0.851022	-0.620357	-1.70667	-1.24344	-1.3641	-0.266825	-0.0598122	-0.4481	-1.26776	2.21392	0.497861	-0.172103	0.321519	-0.080019	1.00041	1.08673	0.833971	0.736965	1.23691	0.797761	0.954391	0.718174	0.399845	0.650238	0.649407	0.621817	1.35608	1.75954	1.02999
Dihydroceramide_M330T388_POS	-1.15413	-1.05309	-1.78187	-0.059338	-0.545622	-1.16526	-0.720104	-1.4897	-0.689656	0.424305	0.0238705	-0.574734	-0.851022	-0.620357	-1.70667	-1.24344	-1.3641	-0.266825	-0.0598122	-0.4481	-1.26776	2.21392	0.497861	-0.172103	0.321519	-0.080019	1.00041	1.08673	0.833971	0.736965	1.23691	0.797761	0.954391	0.718174	0.399845	0.650238	0.649407	0.621817	1.35608	1.75954	1.02999
2-Hydroxyeicosanoic acid_M329T553_POS	-0.850941	-0.691835	-1.4384	0.553284	-0.577746	-0.873136	-1.15711	-1.82757	-0.526291	0.438157	-0.00590645	-0.517065	-1.36193	-1.38279	-1.58184	-0.634351	-1.37708	0.531486	-0.208497	0.0756161	-1.16578	2.95431	1.15898	-0.329583	0.316215	0.457114	0.685566	0.838708	1.31942	0.701934	1.33247	1.0865	0.300561	0.190873	0.576986	0.601467	-0.0187837	0.226797	0.927538	1.00198	0.250675
Erucoylacetone_M379T582_POS	-1.14211	-1.08657	-1.61351	0.711296	-0.438412	-0.843478	-0.452173	-1.36716	-0.330841	0.0018024	0.246266	-1.06714	-0.683784	-0.823527	-1.81723	-0.477333	-1.94139	0.602691	0.844044	-0.182992	-0.730011	3.06042	1.20617	-0.255993	-0.468828	0.19709	1.26505	1.54493	0.594822	0.927177	0.864033	0.886958	0.918746	0.190524	0.498621	0.335307	0.0436666	0.117074	0.114746	0.88022	-0.329172
Stigmastane_M401T584_POS	-0.871591	-0.955329	-1.63202	0.346863	-0.537516	-0.825929	-0.662457	-1.13016	-0.481094	1.26559	0.58399	-0.686252	-0.598741	-1.12364	-1.69605	-0.617465	-1.68559	-0.378382	0.556165	-0.609611	-0.847043	3.08019	1.41496	-0.379407	-0.625174	0.277091	1.00156	0.996969	0.337072	0.836104	1.49438	0.929372	0.984206	0.120953	0.0112836	0.0984449	-0.445991	0.60595	0.654149	0.944821	0.249321
cetyltrimethylammonium [M]_M284T426_POS	-0.497525	-1.00396	-1.50003	0.215221	-1.06324	-1.15829	0.0471125	-0.319348	-1.16332	0.218938	-0.277234	-0.736389	-0.939206	-1.22463	-0.637455	-0.95745	-1.42667	0.35319	0.893938	3.01287	-1.16223	1.274	-0.000431171	-0.0620443	-0.399223	-0.465931	-0.0494937	0.350306	1.1217	0.978211	0.879588	0.449121	1.87421	0.0926612	-0.480909	0.101798	0.113687	-0.373727	0.798396	1.49779	1.62599
Nonadec-9-enoylcarnitine_M440T585_POS	-1.05446	-0.998698	-1.77844	1.48929	-0.312016	-1.13289	-0.741274	-1.79714	-1.02425	0.501625	1.10558	0.980586	-1.81174	-0.846073	-1.82351	0.0502316	-1.38787	-0.0931005	0.864531	0.92413	-0.534795	1.41312	0.555046	-0.498858	1.18519	-0.304076	0.0775962	-0.0264687	0.90425	0.102804	0.0707558	1.1016	1.95299	0.647075	-0.172034	0.870422	-0.291934	-0.18686	0.925961	0.455114	0.638591
Cortisone_M361T345_POS	-0.785244	-0.376351	-0.720647	0.850813	-0.99963	-1.23024	-0.550707	-1.53466	-1.47021	0.925701	0.306173	0.359513	-1.50364	-1.1042	-0.732149	-0.88981	-1.98399	-1.23372	-0.92634	0.810982	-0.521703	1.69893	1.23635	0.472579	1.79872	0.1546	1.14912	0.465711	1.59756	0.0739621	0.222627	0.857608	0.35056	0.0512365	0.0829521	0.878684	-0.159628	-0.521026	1.39912	0.265699	1.2347
Cer(t18:0/PGF1alpha)_M657T588_POS	-1.36015	-1.10004	-1.5043	3.06096	-0.821606	-1.25384	-0.661131	-1.17304	-1.47458	-0.596843	-0.132841	-0.125704	-1.58411	0.214384	-0.766146	-0.335521	-1.49798	1.06299	-0.108618	0.320313	-1.00079	1.03436	1.47981	0.0548892	0.0801157	0.0220151	0.107549	0.615201	0.011842	0.376521	0.778993	1.34454	1.74008	0.0548405	0.435635	0.738225	0.335876	0.313779	0.60743	0.102039	0.604854
3-Hydroxydodeca-6,9-dienoylcarnitine_M356T433_POS	-0.750054	-0.751344	-1.7239	1.09371	-1.53109	-1.05681	-0.457044	-1.51885	-0.153979	-0.428211	0.69753	-0.475639	-1.18577	-1.41657	-1.46547	-0.955168	-1.61202	0.5105	0.783094	-0.3267	-0.926906	1.63386	1.26731	-0.383305	-0.427252	0.538226	0.557264	1.53307	1.26949	0.287838	0.987004	1.16508	0.785268	0.536747	0.492418	0.413424	0.424202	-0.171629	0.261851	1.80765	0.672171
Phenylethyl alcohol_M123T209_POS	-0.971358	-0.534513	-0.876605	1.58906	-0.907151	-0.931293	-0.932963	-1.21417	-0.817629	-1.43835	0.902232	-0.955025	-1.04401	-0.82596	-2.13835	-0.714136	-1.73956	0.581534	1.70907	0.101056	-0.915205	2.11522	1.01509	0.223855	0.603213	-0.0223327	1.45479	0.834196	1.0387	-0.0769936	0.783986	0.452693	0.84843	0.325083	-0.0119944	-0.0225054	0.322803	0.153123	0.566194	0.712321	0.757455
2-Ethylphenol_M123T209_POS	-0.971358	-0.534513	-0.876605	1.58906	-0.907151	-0.931293	-0.932963	-1.21417	-0.817629	-1.43835	0.902232	-0.955025	-1.04401	-0.82596	-2.13835	-0.714136	-1.73956	0.581534	1.70907	0.101056	-0.915205	2.11522	1.01509	0.223855	0.603213	-0.0223327	1.45479	0.834196	1.0387	-0.0769936	0.783986	0.452693	0.84843	0.325083	-0.0119944	-0.0225054	0.322803	0.153123	0.566194	0.712321	0.757455
Ala-Ser_M177T93_POS	-0.381933	-0.29608	-1.08102	0.930215	-0.542162	-0.897712	-0.28118	-0.701557	0.00344117	-3.4456	0.432297	-0.605517	-0.928389	-0.693217	-1.53152	-0.587506	-1.94989	-0.888782	1.0589	0.51187	-0.644114	2.22906	0.850967	-0.00814224	0.494548	0.481093	0.965973	1.03786	0.584269	0.686028	1.33908	0.501324	0.383954	0.407433	-0.141953	0.319332	-0.104251	0.32371	0.818583	0.822667	0.527922
bufexamac_M224T209_POS	-1.01953	-0.492893	-0.65918	0.926805	-0.494927	-0.926682	-0.665151	-0.780204	-0.781051	-2.12687	0.8887	-0.262771	-1.33619	-0.614248	-1.13123	-0.480525	-1.71998	0.37353	0.84124	0.115372	-0.523142	1.82329	0.433216	-0.0678761	0.436774	-0.414632	0.884649	0.900013	0.546343	0.0803093	1.71526	0.462128	0.333505	-0.0566153	-0.551014	0.267037	-0.318401	0.349827	3.40913	0.175037	0.46096
beta-Butoxyethyl nicotinate_M224T209_POS	-1.01953	-0.492893	-0.65918	0.926805	-0.494927	-0.926682	-0.665151	-0.780204	-0.781051	-2.12687	0.8887	-0.262771	-1.33619	-0.614248	-1.13123	-0.480525	-1.71998	0.37353	0.84124	0.115372	-0.523142	1.82329	0.433216	-0.0678761	0.436774	-0.414632	0.884649	0.900013	0.546343	0.0803093	1.71526	0.462128	0.333505	-0.0566153	-0.551014	0.267037	-0.318401	0.349827	3.40913	0.175037	0.46096
1,3-Dicyclohexylurea_M225T413_POS	-0.989633	-0.936401	-1.21014	0.0856978	-0.826232	-0.989685	-0.944259	-1.17523	-1.15468	-0.493884	-0.120588	-0.876775	-1.02895	-0.725937	-1.18641	-0.993691	-1.06065	-0.955026	0.115597	0.567372	-1.04278	0.340831	-0.00201892	0.399644	0.767501	0.763367	1.35747	0.804304	0.755851	0.328478	1.78472	0.888305	0.065677	0.673422	0.188469	0.501769	0.442288	3.24838	1.36026	0.327461	0.946102
2-Ethylhexyl-4-hydroxybenzoate_M251T452_POS	-1.13057	-1.08856	-1.11999	0.0369054	-1.10689	-0.904788	-1.00264	-0.834304	-0.988717	-0.655954	0.818348	-1.09431	-0.990044	-1.03273	-1.10913	-1.05941	-1.09916	-0.924429	0.0198326	1.12918	-0.985438	-0.306313	0.55193	0.224358	1.92763	1.0276	1.72688	1.59547	0.902771	1.12255	2.17463	0.334124	0.186774	0.528864	-0.106952	0.949861	0.0492451	0.846878	0.905592	0.289689	0.191228
2-methylpropyl 2-benzyl-3-hydroxybutanoate_M251T452_POS	-1.13057	-1.08856	-1.11999	0.0369054	-1.10689	-0.904788	-1.00264	-0.834304	-0.988717	-0.655954	0.818348	-1.09431	-0.990044	-1.03273	-1.10913	-1.05941	-1.09916	-0.924429	0.0198326	1.12918	-0.985438	-0.306313	0.55193	0.224358	1.92763	1.0276	1.72688	1.59547	0.902771	1.12255	2.17463	0.334124	0.186774	0.528864	-0.106952	0.949861	0.0492451	0.846878	0.905592	0.289689	0.191228
Ethylhexyl salicylate_M251T452_POS	-1.13057	-1.08856	-1.11999	0.0369054	-1.10689	-0.904788	-1.00264	-0.834304	-0.988717	-0.655954	0.818348	-1.09431	-0.990044	-1.03273	-1.10913	-1.05941	-1.09916	-0.924429	0.0198326	1.12918	-0.985438	-0.306313	0.55193	0.224358	1.92763	1.0276	1.72688	1.59547	0.902771	1.12255	2.17463	0.334124	0.186774	0.528864	-0.106952	0.949861	0.0492451	0.846878	0.905592	0.289689	0.191228
N-Stearoyl GABA_M370T568_POS	-0.96165	-0.632602	-1.36644	-0.222457	-0.880222	-1.16174	-0.721706	-1.33127	-1.24626	-0.28517	0.987813	-0.325501	-1.02953	-0.838135	-1.5512	-1.25307	-1.32873	-0.43696	0.731193	0.0122261	-0.755198	1.30304	0.408021	0.634777	1.20839	-0.040431	1.59653	0.947333	0.402496	1.33488	2.88062	0.708236	0.0247144	0.0116812	-0.0400694	0.466	0.191958	0.76819	1.3836	0.379099	0.0275374
N-palmitoyl-leucine_M370T568_POS	-0.96165	-0.632602	-1.36644	-0.222457	-0.880222	-1.16174	-0.721706	-1.33127	-1.24626	-0.28517	0.987813	-0.325501	-1.02953	-0.838135	-1.5512	-1.25307	-1.32873	-0.43696	0.731193	0.0122261	-0.755198	1.30304	0.408021	0.634777	1.20839	-0.040431	1.59653	0.947333	0.402496	1.33488	2.88062	0.708236	0.0247144	0.0116812	-0.0400694	0.466	0.191958	0.76819	1.3836	0.379099	0.0275374
N-Palmitoyl Isoleucine_M370T568_POS	-0.96165	-0.632602	-1.36644	-0.222457	-0.880222	-1.16174	-0.721706	-1.33127	-1.24626	-0.28517	0.987813	-0.325501	-1.02953	-0.838135	-1.5512	-1.25307	-1.32873	-0.43696	0.731193	0.0122261	-0.755198	1.30304	0.408021	0.634777	1.20839	-0.040431	1.59653	0.947333	0.402496	1.33488	2.88062	0.708236	0.0247144	0.0116812	-0.0400694	0.466	0.191958	0.76819	1.3836	0.379099	0.0275374
4-amino-3-hydroxyhexadecanoate_M288T451_POS	-1.02021	-1.09966	-1.14409	0.150078	-0.822356	-1.07961	-0.968964	-1.10738	-0.971224	-0.544366	0.907624	-0.826291	-1.01339	-1.0017	-1.22996	-1.02527	-1.21745	-0.769993	0.0966086	0.151233	-0.98029	0.976209	0.200774	0.795307	1.20017	0.2421	1.62188	0.995847	0.268236	1.11304	3.19561	0.59235	0.328179	0.365799	-0.120946	0.631677	0.539492	0.869004	1.22289	0.42719	0.0518658
Lauroyl diethanolamide_M288T451_POS	-1.02021	-1.09966	-1.14409	0.150078	-0.822356	-1.07961	-0.968964	-1.10738	-0.971224	-0.544366	0.907624	-0.826291	-1.01339	-1.0017	-1.22996	-1.02527	-1.21745	-0.769993	0.0966086	0.151233	-0.98029	0.976209	0.200774	0.795307	1.20017	0.2421	1.62188	0.995847	0.268236	1.11304	3.19561	0.59235	0.328179	0.365799	-0.120946	0.631677	0.539492	0.869004	1.22289	0.42719	0.0518658
Tyrosine O-sulfate_M260T212_NEG	-0.483013	-1.57437	-0.959534	0.01016	-1.11867	-1.02035	-1.21466	-1.37666	-1.03851	-1.4213	1.75138	-1.04904	-0.515803	-0.0489332	-1.28896	-1.11651	-0.883326	-0.859135	1.69193	-0.0132826	-0.902123	0.53192	0.651706	0.604493	0.777511	1.10048	0.448491	0.629361	1.15005	-0.197499	0.627985	0.230479	0.505345	0.396005	2.12105	-0.252438	0.608377	1.0329	1.64088	0.816656	0.00695929
1-Methyladenosine_M282T161_POS	-0.357051	-1.80793	-0.717624	0.156786	-0.44021	-1.62413	-0.562798	-2.2247	0.164051	-2.8952	0.49458	-1.79966	-0.302302	-0.53926	-0.387476	0.145256	-0.125139	-0.79414	0.256005	-0.114714	-1.03775	1.37751	0.208795	0.798979	0.8082	0.715252	0.617563	0.783938	0.756231	0.965606	2.00282	0.46737	0.41108	0.41114	0.612275	0.410926	0.24369	0.926425	0.943849	0.552035	0.499714
N6-Methyladenosine_M282T161_POS	-0.357051	-1.80793	-0.717624	0.156786	-0.44021	-1.62413	-0.562798	-2.2247	0.164051	-2.8952	0.49458	-1.79966	-0.302302	-0.53926	-0.387476	0.145256	-0.125139	-0.79414	0.256005	-0.114714	-1.03775	1.37751	0.208795	0.798979	0.8082	0.715252	0.617563	0.783938	0.756231	0.965606	2.00282	0.46737	0.41108	0.41114	0.612275	0.410926	0.24369	0.926425	0.943849	0.552035	0.499714
Methyl dodecadienoate_M211T398_POS	-1.09284	-0.043701	-0.92328	0.326273	-1.10776	-1.30109	-0.603931	-1.09248	-1.19034	0.59852	-0.427163	-0.320971	-1.09918	-1.22438	-1.21049	-1.21281	-1.22088	-0.741021	1.05827	-0.930566	-1.16717	1.30217	0.841625	-0.151779	-0.00500045	0.323239	0.738757	0.646322	-0.093345	0.335981	0.235715	1.89405	1.77037	1.02907	0.185654	0.04451	0.5638	1.40364	2.18042	1.24643	0.435347
Ilmofosine_M526T512_POS	-0.838797	-0.968627	-1.24724	0.326969	-0.609679	-0.709088	-1.56749	-1.41556	-1.80553	-0.0688199	0.582674	-1.27661	0.0365025	-0.952006	-1.59512	-1.4817	0.220146	-1.41126	-0.108534	-0.591625	-1.10458	0.919426	0.475674	0.426861	0.228744	0.823021	0.496165	0.770777	0.648602	0.697813	0.255427	0.881102	0.980943	0.899029	1.32754	0.707284	1.55843	1.77104	1.26644	0.843918	0.607738
Sphingosyl-phosphocholine [M]_M465T360_POS	-0.987864	-0.860735	-1.07067	-0.264075	-0.719928	-0.824636	-1.17825	-0.934653	-1.27618	1.87192	0.378494	-1.48654	-0.824901	-0.761058	-1.65348	-1.30818	-1.08293	-1.06736	0.455986	-0.221589	-1.24645	0.637293	0.747426	0.886516	-0.451808	0.110125	0.678269	0.107064	0.51459	0.845659	1.2311	1.50889	1.04041	0.378117	1.82177	0.734556	1.21704	1.12964	0.59566	0.691568	0.639202
N-palmitoyl-threonine_M358T412_POS	-0.896296	-0.870067	-0.781651	0.928448	-1.14924	-1.29486	-1.08046	-1.55949	-1.02335	0.414278	0.219134	-1.09562	-1.43167	-1.04716	-0.883916	-1.25552	-0.572635	-0.18737	0.345986	-0.326352	-0.75836	1.51979	0.665601	1.48216	-0.38345	0.513734	0.163802	0.549745	0.931374	2.32124	1.55735	0.228593	0.217277	1.43752	-0.19422	0.423269	0.00544233	-0.161673	0.861818	1.90942	0.257383
1-Stearoyl-sn-glycerol_M359T653_POS	0.466895	1.14151	-1.32895	0.209155	-1.2639	-1.35031	-0.876395	-1.51717	-1.28032	-0.278681	-0.0242705	-1.00456	-1.35962	-1.23441	-1.67913	-0.562506	-1.63208	-0.423072	0.236674	0.0953642	-1.299	1.09065	0.336778	0.172944	0.0413853	0.0557753	0.505463	0.917434	0.976764	0.96554	1.11213	1.51605	0.639758	0.809538	0.191335	0.815221	1.42993	-0.204474	0.801956	1.62203	1.16857
1-palmitoyl-sn-glycerol_M331T592_POS	1.10054	0.395194	-0.78068	0.156657	-1.00005	-1.23648	-1.07116	-1.50637	-1.53179	-0.162963	0.140397	-1.37423	-1.19119	-1.22796	-1.59865	-0.0147439	-1.63543	-1.02601	0.178435	-0.185684	-1.26878	1.10827	0.474707	0.643239	-0.446912	0.314542	0.180102	0.770675	0.745207	1.44868	1.20583	1.03655	0.997958	0.417338	0.805272	0.622833	1.12564	-0.45932	0.92678	1.67842	1.24513
2-palmitoylglycerol_M331T592_POS	1.10054	0.395194	-0.78068	0.156657	-1.00005	-1.23648	-1.07116	-1.50637	-1.53179	-0.162963	0.140397	-1.37423	-1.19119	-1.22796	-1.59865	-0.0147439	-1.63543	-1.02601	0.178435	-0.185684	-1.26878	1.10827	0.474707	0.643239	-0.446912	0.314542	0.180102	0.770675	0.745207	1.44868	1.20583	1.03655	0.997958	0.417338	0.805272	0.622833	1.12564	-0.45932	0.92678	1.67842	1.24513
gamma-CEHC (gamma-Carboxyethyl hydrochroman)_M263T371_NEG	-0.394874	-0.848926	-0.706449	0.0322187	-0.71443	-1.00839	-1.00233	-0.668272	-1.38527	-0.948707	0.712657	-1.43324	-0.856093	-0.364438	-1.3461	-0.616817	-1.14662	0.30749	2.10392	2.02167	-1.10252	-0.594486	2.17984	-0.338947	-0.234833	0.0670599	0.341228	0.795711	0.0418167	1.05733	0.241346	1.67084	-0.350054	-0.397223	0.169922	0.398938	0.463532	1.64964	1.56683	0.372477	0.264564
LPC(18:2/0:0)_M520T475_2_POS	-0.463249	-0.558801	-1.26361	0.526222	-0.735594	-0.650868	-1.38573	-1.1558	-1.47833	-0.45625	0.592155	-1.54007	-0.833848	-1.19961	-1.60013	-1.37841	-0.956816	-0.970882	0.244093	0.945095	-1.37825	-0.0396783	0.601312	0.804549	0.419357	0.773359	0.117116	1.04475	0.242396	1.08166	-0.201071	0.742835	0.880696	1.20275	1.40959	1.69597	1.17385	0.70884	0.70258	1.33405	1.00378
Oleoylglycerone phosphate_M433T475_NEG	-0.763713	-0.579569	-0.192112	1.29277	0.0470918	-0.284774	-1.36103	-0.762309	-1.58689	-0.716173	0.0418951	-1.97499	-0.968254	-1.21008	-1.81837	-1.07353	-1.47533	-0.736633	0.835253	0.997256	-1.12012	0.297204	0.34938	-0.079403	-0.162252	0.431725	-0.11112	1.28357	0.24521	1.14023	-0.335751	0.839309	0.920101	1.22255	0.958053	1.69161	1.2371	0.42822	0.954268	1.34949	0.750121
LPE(18:1(9Z)/0:0)_M480T501_POS	0.265742	0.667548	-0.795738	1.80304	-0.892345	-1.08287	-1.32459	-0.920469	-1.49413	-0.586855	0.215421	-1.0455	-0.512272	-0.75414	-1.651	-1.4516	-1.22402	-0.645815	0.184694	0.177887	-1.21396	-0.392182	0.134974	0.281013	-0.190863	1.18375	-0.287395	1.26996	0.149479	0.328895	0.0459465	0.645476	0.129856	0.642317	2.03364	1.63937	1.60801	1.99032	0.587363	0.237351	0.243692
sn-glycero-3-phospho-N-(linoleoyl)ethanolamine_M478T469_POS	0.136764	-0.280978	-1.01118	1.3024	-0.563209	-0.847989	-1.17983	-0.902274	-1.19277	-0.918466	0.508041	-1.20692	-0.919907	-0.949067	-1.42434	-1.26448	-1.15463	-0.867851	0.135539	1.04242	-1.20362	-0.43574	0.878974	0.636991	0.393552	1.38657	-0.515034	1.18945	0.0134168	0.509688	-0.215069	0.306477	-0.0278574	0.354412	2.12911	2.57773	1.23617	0.944487	0.298276	0.566552	0.534174
1-(linoleoyl)-sn-glycero-3-phosphoethanolamine_M478T469_POS	0.136764	-0.280978	-1.01118	1.3024	-0.563209	-0.847989	-1.17983	-0.902274	-1.19277	-0.918466	0.508041	-1.20692	-0.919907	-0.949067	-1.42434	-1.26448	-1.15463	-0.867851	0.135539	1.04242	-1.20362	-0.43574	0.878974	0.636991	0.393552	1.38657	-0.515034	1.18945	0.0134168	0.509688	-0.215069	0.306477	-0.0278574	0.354412	2.12911	2.57773	1.23617	0.944487	0.298276	0.566552	0.534174
Dihydroxyoctadecanoic acid_M317T562_POS	-1.09171	-1.60674	-1.08059	0.917152	-1.38546	-1.28652	0.0329024	-1.46274	-1.17065	-0.476958	-0.566638	0.251732	-1.05629	-0.608853	0.804566	0.205076	-0.939746	-0.949297	-0.113143	-0.220842	-0.341774	-0.179495	1.0604	0.354386	-0.320882	0.208183	1.29193	-0.212724	0.166913	0.252354	0.521229	0.271064	3.09666	1.00519	-0.00725196	0.34387	2.62583	0.794263	0.263845	-0.0832139	0.693982
Indole-3-propionic acid_M188T349_NEG	-0.279094	0.0694226	-0.784054	3.94745	-0.687007	-0.546093	-0.56078	-0.584875	-0.767828	-0.43182	-0.793786	-0.695946	-0.553019	-0.873324	-0.725205	-0.651268	-0.463051	-0.486703	-0.476218	-0.296018	-0.759724	0.844481	-0.758258	-0.484621	-0.429395	1.96691	-0.127276	-0.67807	-0.289291	0.350466	0.626694	0.259958	0.783389	1.05965	1.98611	-0.878164	1.67741	0.156071	0.934038	-0.000862357	0.399709
3-Hydroxytetradec-4-enedioylcarnitine_M416T440_POS	-0.975935	-0.588245	-0.973004	0.932385	-0.967183	-0.299738	-0.289686	-0.386566	-0.501391	-0.785191	-0.0176884	-0.810511	-0.988825	-1.20897	-0.916761	-1.05916	-0.974111	-0.652526	-0.183067	-0.521882	-0.85132	1.82231	0.675002	-0.086957	-0.548675	1.97159	-0.656752	-0.453656	1.24912	-0.649852	-0.508798	0.466708	0.596233	0.660749	0.343771	0.616092	2.22601	1.96323	2.23876	1.05511	0.039391
N-[(3-palmitoyloxy)-palmitoyl]glycine_M568T679_POS	-1.27056	-0.937586	-1.30393	1.56006	-0.209351	-0.843362	-0.717037	-0.87053	-1.10152	0.186111	0.0929729	0.251126	-1.48523	-0.317814	-1.25473	-0.783807	-0.939726	-0.469966	0.498894	-0.145048	-0.890371	0.112055	1.01981	-0.567532	1.03585	0.645362	-0.557509	0.141399	1.87162	-0.392481	-0.041283	1.14512	1.33306	1.55017	0.22227	2.04371	0.885312	-0.0320085	-0.366323	-1.20176	2.10456
Cer(d16:1/18:12OH(9,10))_M568T679_POS	-1.27056	-0.937586	-1.30393	1.56006	-0.209351	-0.843362	-0.717037	-0.87053	-1.10152	0.186111	0.0929729	0.251126	-1.48523	-0.317814	-1.25473	-0.783807	-0.939726	-0.469966	0.498894	-0.145048	-0.890371	0.112055	1.01981	-0.567532	1.03585	0.645362	-0.557509	0.141399	1.87162	-0.392481	-0.041283	1.14512	1.33306	1.55017	0.22227	2.04371	0.885312	-0.0320085	-0.366323	-1.20176	2.10456
5-Pentacosyl-1,3-benzenediol_M461T662_POS	-1.05447	-0.832827	-1.29463	0.590325	-0.720653	-0.851555	-0.941677	-0.787748	-0.93227	-0.105634	0.15802	-0.424278	-1.2247	0.907588	-1.19813	-1.34014	-1.14057	-0.368173	-0.162132	0.630889	-0.913269	0.591632	0.852709	-0.348542	-0.196951	0.431303	-0.1858	0.55839	0.0713598	-0.0369521	-0.255299	1.91958	0.771831	0.47666	0.50698	3.06195	0.403369	-0.04366	1.40855	-0.389578	2.4085
tetradeca-3,5-dienoate_M225T616_POS	-1.04698	-0.789981	-1.44431	1.14599	-0.405734	-1.30018	-0.785622	-1.22442	-1.49921	0.223961	-0.385557	0.528533	-1.66865	0.696518	-1.52573	-1.49812	-1.28443	-0.642739	-0.377596	0.631701	-0.709763	0.918033	0.399592	-0.293131	1.17685	0.0306658	-0.11369	0.981458	1.35363	-0.310168	0.662324	0.66163	0.904122	0.693054	0.550592	1.97545	0.482641	-0.0140281	0.429084	0.756446	2.11777
2-trans-6-cis-Dodecadienal_M181T687_POS	-0.744555	-0.637602	-1.50961	0.143442	-0.710791	-1.19132	-0.539099	-1.13682	-1.33094	1.01629	-0.451826	-0.513063	-1.48761	0.756212	-0.603374	-1.16566	-0.670836	-0.544163	-0.491901	-0.093246	-0.646925	1.45115	-0.162538	-0.58738	0.94772	-0.193516	0.260531	0.449525	1.15821	0.32208	0.20258	0.55981	1.09074	0.825367	0.738547	3.00925	0.227963	-0.275159	-0.0806959	-0.0267446	2.63594
2,4-Dodecadienal_M181T687_POS	-0.744555	-0.637602	-1.50961	0.143442	-0.710791	-1.19132	-0.539099	-1.13682	-1.33094	1.01629	-0.451826	-0.513063	-1.48761	0.756212	-0.603374	-1.16566	-0.670836	-0.544163	-0.491901	-0.093246	-0.646925	1.45115	-0.162538	-0.58738	0.94772	-0.193516	0.260531	0.449525	1.15821	0.32208	0.20258	0.55981	1.09074	0.825367	0.738547	3.00925	0.227963	-0.275159	-0.0806959	-0.0267446	2.63594
13-(3,4-Dimethyl-5-pentylfuran-2-yl)tridecanoylcarnitine_M522T544_POS	-1.67222	-1.18762	-1.5017	1.42548	-0.258341	-0.63748	-0.670471	-1.19308	-0.88561	-0.873467	0.297045	-0.825106	-1.69296	1.05259	-1.65304	0.604984	-1.73046	0.798064	-0.380948	0.652682	0.0719324	0.400684	1.20995	0.14049	1.08967	0.160182	0.16459	-0.62974	0.383149	0.372466	-0.624319	1.75543	0.549085	1.68547	-0.41191	0.549856	0.168678	0.362412	0.118408	0.785156	2.03004
Octacosapentaenoic acid_M415T611_POS	-1.16678	-1.04782	-1.38278	0.717001	-0.805554	-0.812272	-0.981615	-1.31903	-1.19357	0.743809	-0.631348	-0.47945	-1.40589	-0.0927032	-1.36136	-0.41196	-1.15464	-0.866665	0.329267	1.41297	-0.320063	0.342869	0.926101	0.420059	0.535582	0.432846	0.727855	0.633844	0.367932	-0.184333	-0.129252	0.214751	1.50205	2.64339	-0.0707455	1.30922	0.000992441	0.65472	-0.0873771	-0.424143	2.4141
4alpha-formyl-5alpha-cholesta-8-en-3beta-ol_M415T611_POS	-1.16678	-1.04782	-1.38278	0.717001	-0.805554	-0.812272	-0.981615	-1.31903	-1.19357	0.743809	-0.631348	-0.47945	-1.40589	-0.0927032	-1.36136	-0.41196	-1.15464	-0.866665	0.329267	1.41297	-0.320063	0.342869	0.926101	0.420059	0.535582	0.432846	0.727855	0.633844	0.367932	-0.184333	-0.129252	0.214751	1.50205	2.64339	-0.0707455	1.30922	0.000992441	0.65472	-0.0873771	-0.424143	2.4141
Esters_M415T611_POS	-1.16678	-1.04782	-1.38278	0.717001	-0.805554	-0.812272	-0.981615	-1.31903	-1.19357	0.743809	-0.631348	-0.47945	-1.40589	-0.0927032	-1.36136	-0.41196	-1.15464	-0.866665	0.329267	1.41297	-0.320063	0.342869	0.926101	0.420059	0.535582	0.432846	0.727855	0.633844	0.367932	-0.184333	-0.129252	0.214751	1.50205	2.64339	-0.0707455	1.30922	0.000992441	0.65472	-0.0873771	-0.424143	2.4141
1-Arachidonoylglycerol_M379T609_POS	-1.21543	-1.13587	-1.63862	1.36474	-0.74943	-0.867248	-1.06887	-1.43852	-1.20462	0.570278	-0.515385	-0.0496091	-2.08364	0.548712	-1.59089	0.429132	-1.05657	-0.966603	0.477393	0.492169	-0.176973	0.667261	0.543001	0.239069	1.59371	0.523845	-0.0762014	0.488675	0.644483	0.224998	-0.113688	0.658986	1.11517	1.88285	-0.158093	0.347785	0.516337	0.676544	-0.158644	-0.134701	2.39447
6-deoxo-28-norcathasterone_M405T609_POS	-1.36709	-1.21423	-1.53926	1.39989	-0.911228	-0.762735	-0.945455	-1.45596	-1.46409	0.112672	-0.40383	-0.163222	-1.94496	-0.175252	-1.31772	0.372564	-1.243	-0.8143	0.261257	1.29658	-0.28982	0.576951	0.563074	0.405049	0.936094	0.578136	-0.169994	0.096108	0.335145	0.0346243	0.0476431	0.281223	1.46273	1.92773	0.305563	0.6279	0.566502	0.454623	-0.115696	1.85411	1.80169
5-Heneicosyl-1,3-benzenediol_M405T609_POS	-1.36709	-1.21423	-1.53926	1.39989	-0.911228	-0.762735	-0.945455	-1.45596	-1.46409	0.112672	-0.40383	-0.163222	-1.94496	-0.175252	-1.31772	0.372564	-1.243	-0.8143	0.261257	1.29658	-0.28982	0.576951	0.563074	0.405049	0.936094	0.578136	-0.169994	0.096108	0.335145	0.0346243	0.0476431	0.281223	1.46273	1.92773	0.305563	0.6279	0.566502	0.454623	-0.115696	1.85411	1.80169
5alpha-Cholestan-5alpha,6beta-diol_M405T609_POS	-1.36709	-1.21423	-1.53926	1.39989	-0.911228	-0.762735	-0.945455	-1.45596	-1.46409	0.112672	-0.40383	-0.163222	-1.94496	-0.175252	-1.31772	0.372564	-1.243	-0.8143	0.261257	1.29658	-0.28982	0.576951	0.563074	0.405049	0.936094	0.578136	-0.169994	0.096108	0.335145	0.0346243	0.0476431	0.281223	1.46273	1.92773	0.305563	0.6279	0.566502	0.454623	-0.115696	1.85411	1.80169
3alpha,7alpha-Dihydroxy-5beta-cholestane_M405T609_POS	-1.36709	-1.21423	-1.53926	1.39989	-0.911228	-0.762735	-0.945455	-1.45596	-1.46409	0.112672	-0.40383	-0.163222	-1.94496	-0.175252	-1.31772	0.372564	-1.243	-0.8143	0.261257	1.29658	-0.28982	0.576951	0.563074	0.405049	0.936094	0.578136	-0.169994	0.096108	0.335145	0.0346243	0.0476431	0.281223	1.46273	1.92773	0.305563	0.6279	0.566502	0.454623	-0.115696	1.85411	1.80169
7alpha-Hydroxycampesterol_M417T675_POS	-1.62547	-1.59946	-0.154306	0.244985	-1.57035	0.182806	0.723145	-0.620219	-0.682259	1.3491	0.0114909	-0.110439	-0.30325	-0.263703	-1.60467	-0.819722	-1.21847	0.0152412	-0.542198	-0.492361	-1.72839	1.45208	1.60251	-0.443574	0.92208	1.31241	1.91593	0.514174	0.489532	-0.134882	-0.162739	1.48935	-0.457012	1.01107	-0.170389	1.33094	0.707996	-0.19714	-0.259194	-1.29522	1.18057
6-Oxocampestanol_M417T675_POS	-1.62547	-1.59946	-0.154306	0.244985	-1.57035	0.182806	0.723145	-0.620219	-0.682259	1.3491	0.0114909	-0.110439	-0.30325	-0.263703	-1.60467	-0.819722	-1.21847	0.0152412	-0.542198	-0.492361	-1.72839	1.45208	1.60251	-0.443574	0.92208	1.31241	1.91593	0.514174	0.489532	-0.134882	-0.162739	1.48935	-0.457012	1.01107	-0.170389	1.33094	0.707996	-0.19714	-0.259194	-1.29522	1.18057
4alpha-hydroxymethyl-5alpha-cholesta-8-en-3beta-ol_M417T675_POS	-1.62547	-1.59946	-0.154306	0.244985	-1.57035	0.182806	0.723145	-0.620219	-0.682259	1.3491	0.0114909	-0.110439	-0.30325	-0.263703	-1.60467	-0.819722	-1.21847	0.0152412	-0.542198	-0.492361	-1.72839	1.45208	1.60251	-0.443574	0.92208	1.31241	1.91593	0.514174	0.489532	-0.134882	-0.162739	1.48935	-0.457012	1.01107	-0.170389	1.33094	0.707996	-0.19714	-0.259194	-1.29522	1.18057
Octacosatetraenoic acid_M417T675_POS	-1.62547	-1.59946	-0.154306	0.244985	-1.57035	0.182806	0.723145	-0.620219	-0.682259	1.3491	0.0114909	-0.110439	-0.30325	-0.263703	-1.60467	-0.819722	-1.21847	0.0152412	-0.542198	-0.492361	-1.72839	1.45208	1.60251	-0.443574	0.92208	1.31241	1.91593	0.514174	0.489532	-0.134882	-0.162739	1.48935	-0.457012	1.01107	-0.170389	1.33094	0.707996	-0.19714	-0.259194	-1.29522	1.18057
22alpha-Hydroxy-5alpha-campestan-3-one_M417T675_POS	-1.62547	-1.59946	-0.154306	0.244985	-1.57035	0.182806	0.723145	-0.620219	-0.682259	1.3491	0.0114909	-0.110439	-0.30325	-0.263703	-1.60467	-0.819722	-1.21847	0.0152412	-0.542198	-0.492361	-1.72839	1.45208	1.60251	-0.443574	0.92208	1.31241	1.91593	0.514174	0.489532	-0.134882	-0.162739	1.48935	-0.457012	1.01107	-0.170389	1.33094	0.707996	-0.19714	-0.259194	-1.29522	1.18057
Ruscogenin_M431T499_POS	-0.906446	-0.930911	-0.0205329	1.36672	-0.205279	-0.805681	-0.545638	-0.959746	-0.51422	2.30066	-0.654409	-0.335608	-0.68018	-0.871836	-1.09737	-0.64186	-1.65364	-1.43645	-0.217629	-0.104704	-1.26203	0.221745	-0.580147	1.46782	1.49922	2.03615	-0.052561	-0.535822	1.88482	1.68653	0.275042	1.06289	-0.125381	0.0567944	0.195201	-0.0600238	-0.411336	-0.483796	0.177765	1.14578	0.716105
Convallamarogenin_M431T499_POS	-0.906446	-0.930911	-0.0205329	1.36672	-0.205279	-0.805681	-0.545638	-0.959746	-0.51422	2.30066	-0.654409	-0.335608	-0.68018	-0.871836	-1.09737	-0.64186	-1.65364	-1.43645	-0.217629	-0.104704	-1.26203	0.221745	-0.580147	1.46782	1.49922	2.03615	-0.052561	-0.535822	1.88482	1.68653	0.275042	1.06289	-0.125381	0.0567944	0.195201	-0.0600238	-0.411336	-0.483796	0.177765	1.14578	0.716105
Yuccagenin_M431T499_POS	-0.906446	-0.930911	-0.0205329	1.36672	-0.205279	-0.805681	-0.545638	-0.959746	-0.51422	2.30066	-0.654409	-0.335608	-0.68018	-0.871836	-1.09737	-0.64186	-1.65364	-1.43645	-0.217629	-0.104704	-1.26203	0.221745	-0.580147	1.46782	1.49922	2.03615	-0.052561	-0.535822	1.88482	1.68653	0.275042	1.06289	-0.125381	0.0567944	0.195201	-0.0600238	-0.411336	-0.483796	0.177765	1.14578	0.716105
Nuatigenin_M431T499_POS	-0.906446	-0.930911	-0.0205329	1.36672	-0.205279	-0.805681	-0.545638	-0.959746	-0.51422	2.30066	-0.654409	-0.335608	-0.68018	-0.871836	-1.09737	-0.64186	-1.65364	-1.43645	-0.217629	-0.104704	-1.26203	0.221745	-0.580147	1.46782	1.49922	2.03615	-0.052561	-0.535822	1.88482	1.68653	0.275042	1.06289	-0.125381	0.0567944	0.195201	-0.0600238	-0.411336	-0.483796	0.177765	1.14578	0.716105
furostanol-26-aldehyde_M431T499_POS	-0.906446	-0.930911	-0.0205329	1.36672	-0.205279	-0.805681	-0.545638	-0.959746	-0.51422	2.30066	-0.654409	-0.335608	-0.68018	-0.871836	-1.09737	-0.64186	-1.65364	-1.43645	-0.217629	-0.104704	-1.26203	0.221745	-0.580147	1.46782	1.49922	2.03615	-0.052561	-0.535822	1.88482	1.68653	0.275042	1.06289	-0.125381	0.0567944	0.195201	-0.0600238	-0.411336	-0.483796	0.177765	1.14578	0.716105
3,6-Dioxo-5alpha-cholan-24-oic acid_M387T427_NEG	-0.979413	-1.24307	0.044215	1.54772	-0.882377	0.0842676	-0.777733	-0.552516	-0.876061	-0.532772	-0.23878	-1.04291	-0.255172	-0.517537	-0.883455	-0.790978	-1.15338	-0.592268	0.789427	-0.478305	-1.02562	-0.628117	-0.444886	1.20114	1.52099	3.36655	-0.203175	-0.926578	0.997919	0.549435	-0.453242	1.94085	0.0897255	0.299555	0.997218	-0.46293	0.560672	-0.109622	-0.0717345	0.824299	1.30866
7alpha-hydroxy-3-oxochol-4-enoate_M389T427_POS	-0.912229	-1.18848	-0.670682	1.52093	-0.691513	-0.474627	-0.901837	-0.93086	-0.727812	-0.480119	-0.105871	-1.08769	-0.746133	-0.681534	-1.11289	-0.911432	-1.26182	-0.861303	0.666262	-0.450091	-0.955686	-0.153713	-0.342895	0.957705	1.30489	3.24543	0.271673	-0.487054	1.49464	0.796203	-0.0576811	1.73239	0.415009	0.0480905	0.864373	-0.318367	0.310041	0.195474	0.290613	1.00641	1.39219
Dodeca-3,6,9-trienoylcarnitine_M338T330_POS	-0.247167	-1.18144	-1.07835	0.83082	-0.846687	-1.09532	-0.592856	-1.07371	-0.419954	-0.726075	-0.375248	-1.00311	-0.263893	-0.720754	-1.51468	-0.912211	-0.842343	-0.893224	1.71865	1.23357	-1.02708	1.3891	0.662659	0.168538	0.286116	0.668561	0.381644	1.41517	-0.115121	2.24779	0.0506423	-0.00605902	0.317345	-0.891736	-0.411093	0.119832	0.598298	0.888415	0.348953	2.85857	0.0534182
2-Hydroxyoctanoic acid_M159T358_NEG	-0.758295	-0.722395	-0.738961	0.400836	-0.842149	-0.635315	0.714242	-0.822479	-0.98537	-0.315827	-0.222459	-0.895751	-0.143334	-0.409281	-0.909783	-0.815541	-0.865539	0.00338078	1.46904	1.47784	-0.980842	-0.177825	1.02362	0.141014	-0.888218	2.90735	2.18085	1.59655	-1.32178	0.406353	-0.57602	-0.0186679	-0.659161	-0.344141	-0.438591	0.255297	0.19306	0.630008	0.491527	2.13793	-0.541167
5-Hydroxyvalproic acid_M159T358_NEG	-0.758295	-0.722395	-0.738961	0.400836	-0.842149	-0.635315	0.714242	-0.822479	-0.98537	-0.315827	-0.222459	-0.895751	-0.143334	-0.409281	-0.909783	-0.815541	-0.865539	0.00338078	1.46904	1.47784	-0.980842	-0.177825	1.02362	0.141014	-0.888218	2.90735	2.18085	1.59655	-1.32178	0.406353	-0.57602	-0.0186679	-0.659161	-0.344141	-0.438591	0.255297	0.19306	0.630008	0.491527	2.13793	-0.541167
Dehydroepiandrosterone sulfate_M367T691_2_NEG	-0.852012	-0.755776	-1.05558	-1.23103	-0.976048	-0.603537	-0.777858	-0.867561	-1.23173	1.64493	-0.436554	-0.201764	0.441261	-1.00943	-0.527412	-1.26007	-0.833713	-0.563234	0.707713	1.70282	-0.213336	0.37055	1.49092	0.95861	-0.0571701	1.38184	1.59927	0.0620333	0.762378	-0.858988	-1.20293	-0.206292	1.64003	1.55182	-0.908315	0.605772	-0.427733	-0.489608	-0.223099	1.5215	1.32934
Androstenediol 3-sulfate_M369T692_NEG	-0.687654	-0.540479	-0.78549	-1.26241	-1.10192	-0.292349	-0.419999	-1.00694	-0.504047	0.694311	0.119082	-1.05743	-0.16824	-0.480056	-0.297029	-0.862576	-0.561495	-0.406131	1.78723	0.992617	-0.787786	1.07355	0.420281	1.55335	0.160461	0.554356	1.00543	0.460737	-0.238739	-0.783912	-1.11512	-0.523433	1.92257	3.05011	-0.985971	-0.535545	0.889483	-0.736139	-0.801587	1.02494	1.23397
androsterone sulfate_M369T692_NEG	-0.687654	-0.540479	-0.78549	-1.26241	-1.10192	-0.292349	-0.419999	-1.00694	-0.504047	0.694311	0.119082	-1.05743	-0.16824	-0.480056	-0.297029	-0.862576	-0.561495	-0.406131	1.78723	0.992617	-0.787786	1.07355	0.420281	1.55335	0.160461	0.554356	1.00543	0.460737	-0.238739	-0.783912	-1.11512	-0.523433	1.92257	3.05011	-0.985971	-0.535545	0.889483	-0.736139	-0.801587	1.02494	1.23397
delta-Valerobetaine_M160T85_POS	-1.12385	-0.578901	-0.860799	-0.648594	-1.22744	-0.0355348	-0.427722	-1.17068	1.79382	0.585768	-0.759758	0.0323858	-1.10957	-1.13926	-1.50348	-1.02849	-1.33459	0.057337	0.382618	1.33101	-0.451166	0.597799	0.950378	1.68492	2.26012	-0.756214	1.75564	-0.677785	-0.469325	0.381003	0.658394	0.11079	-0.210753	0.574322	-0.17585	1.10802	-0.803863	-0.123387	-0.0295773	1.90573	0.476527
Pregabalin_M160T85_POS	-1.12385	-0.578901	-0.860799	-0.648594	-1.22744	-0.0355348	-0.427722	-1.17068	1.79382	0.585768	-0.759758	0.0323858	-1.10957	-1.13926	-1.50348	-1.02849	-1.33459	0.057337	0.382618	1.33101	-0.451166	0.597799	0.950378	1.68492	2.26012	-0.756214	1.75564	-0.677785	-0.469325	0.381003	0.658394	0.11079	-0.210753	0.574322	-0.17585	1.10802	-0.803863	-0.123387	-0.0295773	1.90573	0.476527
18-(3-Ethylcycloprop-1-en-1-yl)-14-hydroxyoctadeca-4,7,10,12,16-pentaenoylcarnitine_M498T458_NEG	-1.33023	-0.589007	-1.07423	-0.540229	-1.04639	1.19067	-0.953506	-0.69843	-0.420538	-0.575856	-0.728122	-1.01318	0.0119084	-1.13566	-1.01251	-0.457519	-0.0425197	-1.21596	1.3251	0.373081	-0.532186	0.43506	0.344539	0.934514	0.274862	-0.152753	2.53122	-0.0815541	-0.308916	0.606523	-0.303676	-0.160759	0.840108	0.606981	0.169709	-0.435796	0.278091	-0.769516	1.49799	3.33452	0.824178
2,6 Dimethylheptanoyl carnitine_M302T319_POS	-1.07376	-0.850782	-1.07762	0.631226	0.413568	-1.02729	-0.733605	-1.03107	0.563691	0.417195	-0.681956	-0.819345	-0.34766	-1.16834	-1.3096	-1.17976	-0.999257	-1.14863	0.999245	1.15568	-1.09848	0.758198	1.16528	0.23159	-0.539567	0.373474	0.580324	0.310728	0.109139	0.125237	0.137725	-0.0874086	0.447284	2.99521	0.0267515	0.504048	0.0389963	-0.226298	0.144251	3.0323	0.239282
1-heptadecanoyl-sn-glycero-3-phosphocholine_M510T518_POS	-1.3988	-0.948813	-1.55199	-0.243834	-0.727813	0.700916	-1.54227	-1.1778	-0.59151	0.431149	-0.677172	-0.801282	-0.4596	-1.32701	-1.29321	-1.37987	-0.326798	-1.1996	0.123125	1.58724	-0.917997	0.220391	0.393178	1.72957	0.73745	-0.0465875	1.881	-0.254145	0.519257	0.38956	0.315339	0.246331	-0.0027899	2.12933	0.823283	1.61979	0.533647	0.556518	0.500661	0.989893	0.441263
LysoPE(20:0/0:0)_M510T518_POS	-1.3988	-0.948813	-1.55199	-0.243834	-0.727813	0.700916	-1.54227	-1.1778	-0.59151	0.431149	-0.677172	-0.801282	-0.4596	-1.32701	-1.29321	-1.37987	-0.326798	-1.1996	0.123125	1.58724	-0.917997	0.220391	0.393178	1.72957	0.73745	-0.0465875	1.881	-0.254145	0.519257	0.38956	0.315339	0.246331	-0.0027899	2.12933	0.823283	1.61979	0.533647	0.556518	0.500661	0.989893	0.441263
Tetracosahexaenic acid_M357T463_POS	0.0859861	-0.599582	-0.265938	-0.0709208	-1.07773	-1.00747	-1.09554	-0.37799	-1.13413	-1.18142	0.675641	-1.17386	-1.01928	-1.12659	0.411373	-1.1396	-0.698447	0.548877	-0.340726	-0.966325	2.18573	0.660858	-0.481309	1.32943	-0.493591	2.27611	0.844225	-0.0572632	-0.0830808	1.91715	-0.176166	1.18956	-1.01082	1.46797	-0.712614	0.316519	1.28974	-0.318688	1.04552	0.780152	-0.415791
Docosahexaenoic acid ethyl ester_M357T463_POS	0.0859861	-0.599582	-0.265938	-0.0709208	-1.07773	-1.00747	-1.09554	-0.37799	-1.13413	-1.18142	0.675641	-1.17386	-1.01928	-1.12659	0.411373	-1.1396	-0.698447	0.548877	-0.340726	-0.966325	2.18573	0.660858	-0.481309	1.32943	-0.493591	2.27611	0.844225	-0.0572632	-0.0830808	1.91715	-0.176166	1.18956	-1.01082	1.46797	-0.712614	0.316519	1.28974	-0.318688	1.04552	0.780152	-0.415791
Tetracosahexaenoic acid, n-3_M357T463_POS	0.0859861	-0.599582	-0.265938	-0.0709208	-1.07773	-1.00747	-1.09554	-0.37799	-1.13413	-1.18142	0.675641	-1.17386	-1.01928	-1.12659	0.411373	-1.1396	-0.698447	0.548877	-0.340726	-0.966325	2.18573	0.660858	-0.481309	1.32943	-0.493591	2.27611	0.844225	-0.0572632	-0.0830808	1.91715	-0.176166	1.18956	-1.01082	1.46797	-0.712614	0.316519	1.28974	-0.318688	1.04552	0.780152	-0.415791
tetracosa-6,9,12,15,18,21-hexaenoate_M357T463_POS	0.0859861	-0.599582	-0.265938	-0.0709208	-1.07773	-1.00747	-1.09554	-0.37799	-1.13413	-1.18142	0.675641	-1.17386	-1.01928	-1.12659	0.411373	-1.1396	-0.698447	0.548877	-0.340726	-0.966325	2.18573	0.660858	-0.481309	1.32943	-0.493591	2.27611	0.844225	-0.0572632	-0.0830808	1.91715	-0.176166	1.18956	-1.01082	1.46797	-0.712614	0.316519	1.28974	-0.318688	1.04552	0.780152	-0.415791
22-oxocholest-4-en-3-one_M357T463_POS	0.0859861	-0.599582	-0.265938	-0.0709208	-1.07773	-1.00747	-1.09554	-0.37799	-1.13413	-1.18142	0.675641	-1.17386	-1.01928	-1.12659	0.411373	-1.1396	-0.698447	0.548877	-0.340726	-0.966325	2.18573	0.660858	-0.481309	1.32943	-0.493591	2.27611	0.844225	-0.0572632	-0.0830808	1.91715	-0.176166	1.18956	-1.01082	1.46797	-0.712614	0.316519	1.28974	-0.318688	1.04552	0.780152	-0.415791
Cholenic acid_M375T407_POS	-0.653109	-0.176423	0.106174	-0.459554	-0.844569	-0.87897	-0.896115	-0.684953	-0.886474	-0.882195	0.985547	-0.970803	-0.826787	-0.747111	0.100031	-0.875707	0.50599	-0.586227	0.329371	-0.550317	-0.655069	-0.258159	0.254759	3.29851	-0.268166	0.134442	-0.173869	0.233765	1.73974	1.26628	1.87333	-0.481374	-0.504303	0.349296	-0.345704	0.245937	0.296466	-0.313158	-0.318189	2.99873	-0.481065
N-Myristoyl Glutamine_M357T434_2_POS	0.316022	-0.616485	-0.292223	-0.11381	-1.06027	-0.973726	-1.04844	-0.819021	-1.01593	-1.02976	-0.199925	-1.06139	-1.06743	-1.05839	0.594241	-1.00045	-0.791287	0.320605	0.132115	-0.543684	-0.571579	1.00899	0.520247	2.63545	-0.140448	2.82757	0.0870945	0.234641	1.16021	-0.295533	0.525756	0.495807	-0.55165	0.0717008	0.0306086	0.1605	0.303038	-0.331149	-0.353192	2.81484	0.696345
Phenobarbital_M231T301_NEG	-1.06833	-0.0232428	-1.71806	-1.17531	-0.319346	0.0136901	-0.727435	-1.58278	-0.588999	0.926047	0.282768	-1.06838	-0.15592	0.905254	-1.3552	-0.862849	-1.0362	0.311031	-1.56865	1.18369	0.189707	2.44803	0.931135	1.18074	1.41732	-0.796879	-1.3478	0.0568396	-0.327371	0.253164	0.769726	0.02886	0.861169	0.070001	0.406264	0.489958	2.11684	-0.280309	0.291141	1.07249	-0.202812
N-Formyltryptophan_M233T300_POS	-0.936492	-0.250854	-1.56831	-0.660221	-0.359045	-0.97694	-0.904809	-1.54044	-0.866889	1.12404	0.37014	-1.04785	-0.755138	-0.683377	-1.21187	-0.928373	-1.14173	-0.313864	-1.13984	0.894654	-0.464747	2.28003	1.15726	1.58986	0.968588	-0.710231	-0.929284	0.277971	-0.0603195	-0.0460174	1.15518	0.391179	0.847326	0.798348	0.595802	1.03531	0.91898	-0.0573681	0.711937	2.08612	0.35128
1-arachidonoyl-sn-glycero-3-phosphocholine_M544T474_2_POS	-0.842166	-0.997451	-0.982069	-0.840778	-0.970904	0.252944	-1.48493	-1.13518	-1.44767	3.08605	0.525317	-1.299	-0.437198	-0.784381	-1.22059	-0.785049	0.319731	-0.950045	-0.00237675	-0.248535	-0.0141353	0.000769274	-0.482402	1.96177	1.01864	0.293771	0.835638	-0.0604283	0.982859	1.37293	1.06022	0.81167	1.10323	-0.23101	0.468617	-0.53801	-0.0811773	0.910369	1.14806	-0.0208504	-0.296246
LysoPC(0:0/20:4(5Z,8Z,11Z,14Z))_M544T474_2_POS	-0.842166	-0.997451	-0.982069	-0.840778	-0.970904	0.252944	-1.48493	-1.13518	-1.44767	3.08605	0.525317	-1.299	-0.437198	-0.784381	-1.22059	-0.785049	0.319731	-0.950045	-0.00237675	-0.248535	-0.0141353	0.000769274	-0.482402	1.96177	1.01864	0.293771	0.835638	-0.0604283	0.982859	1.37293	1.06022	0.81167	1.10323	-0.23101	0.468617	-0.53801	-0.0811773	0.910369	1.14806	-0.0208504	-0.296246
Tryptophan_M203T237_NEG	-2.16607	-3.38099	0.149291	0.320086	-0.973415	0.013253	-0.0401056	-1.20737	-0.696012	1.26806	-0.566436	-1.46665	-0.0704949	0.0386679	-0.611533	-0.534701	-1.15216	-0.506316	0.443479	-0.843997	-0.231614	0.670012	-0.513284	0.725325	-0.235323	1.02177	0.970007	1.06786	0.855125	0.58778	1.54521	1.06231	0.692918	0.410284	0.543722	-0.10344	0.618834	-0.541976	0.547891	1.11077	1.17923
5-Bromotryptophan_M283T277_POS	-1.34245	-2.08767	-0.55366	0.953925	-0.756969	-0.847849	-0.593951	-1.16928	-0.580233	1.72955	0.0313155	-1.56979	-0.640673	-1.04593	-1.67884	-1.33779	-0.323258	-0.487909	0.614803	0.556219	-0.879594	0.140994	-0.136014	0.0937259	-0.576086	0.947808	1.41478	0.339739	0.495597	0.118641	0.538221	0.484772	1.58552	0.755887	0.155258	0.466216	0.907185	0.4375	0.482821	2.54833	0.809133
Histidine_M156T57_POS	-0.677953	-0.946707	-1.3731	0.755239	-0.665637	-0.968404	-0.764317	-1.33374	-0.813459	2.74184	0.164135	-0.488123	-0.22333	-0.918417	-1.95364	-1.2482	-1.11512	-0.381414	0.931405	-0.257044	-1.22301	1.75847	0.37309	0.239308	0.0702452	0.373641	1.51625	0.694603	0.734786	0.621041	0.924576	0.0460075	1.71247	-0.331978	0.632613	-0.25263	0.157076	-0.788357	0.87916	0.777434	0.6212
Indole-3-carboxaldehyde_M146T236_POS	-1.27927	-1.65374	-1.2771	0.72725	-0.892324	-0.895777	-0.645034	-1.51945	-0.83391	1.84231	0.233392	-1.33879	-0.752158	-0.73603	-1.68353	-1.1553	-1.20638	-0.866603	0.594704	0.131022	-1.05265	0.876682	-0.00723597	0.50603	0.139527	1.05407	1.71609	1.39988	0.838745	0.834578	1.02135	0.725151	0.611033	0.370453	0.443968	0.290672	0.99647	-0.0857831	0.450931	1.22007	0.856681
Skatole_M132T237_POS	-1.14124	-1.78799	-1.57259	0.796151	-0.89071	-0.835952	-0.827178	-1.39276	-0.955336	1.8373	0.136934	-1.10389	-0.67992	-0.680261	-1.99651	-1.18158	-1.14933	-0.323954	0.651255	-0.0331507	-0.775378	0.883597	-0.0199177	0.549422	0.0852386	1.03198	1.78016	1.42731	0.856971	0.64843	1.06403	0.65528	0.608784	0.471258	0.547667	0.251624	0.924479	-0.131965	0.341216	1.19604	0.734486
1-Palmitoyllysophosphatidate_M409T497_NEG	-1.26592	-1.29868	-1.14943	1.67954	-1.51598	1.21268	-2.2108	-1.03537	-2.32496	0.0194947	0.322576	-1.14094	-0.0729757	-0.0184239	0.022206	-1.46197	-0.76779	0.0495822	0.898665	0.496294	-0.220688	1.41646	0.674087	0.0525641	0.0756278	1.64235	-0.742361	0.646663	0.697244	1.74243	0.430282	-0.00254245	1.06741	-0.0985839	0.531393	0.426962	-0.000843709	-0.131639	0.678425	0.454619	0.222349
2-16:1-lysophosphatidylglycerol_M481T497_NEG	-1.63928	-1.34591	-1.31133	-0.284956	-1.35653	2.07724	-1.8962	-1.1178	-1.54748	1.0146	0.518112	-1.86151	0.412423	-0.408468	-0.0159674	-1.30358	0.117719	-0.220481	0.00252137	-0.184828	0.0890389	0.954928	0.918346	1.34017	1.36601	0.594729	0.0405022	0.243869	0.366243	1.5579	0.417718	-0.815309	0.0321595	0.0782249	0.143265	-0.634528	0.854333	1.34188	0.506821	-0.0197343	0.975129
1-Oleoylglycerophosphoserine_M524T497_2_POS	-1.31982	-1.18147	-1.54077	0.661178	-1.21532	0.38448	-2.01368	-1.39386	-1.75999	1.54166	0.472789	-1.75781	0.217753	-0.71085	-1.29941	-1.837	-0.120606	-1.06827	0.940104	0.536595	-0.585006	0.796245	1.1624	0.576391	0.67207	0.86803	0.609222	0.478803	0.869823	0.621822	0.524048	0.941495	0.638485	0.266564	0.308691	0.741765	0.45732	0.599505	0.633531	0.715058	0.568034
1-Palmitoylglycerophosphocholine [M]_M496T496_POS	-1.25929	-1.15416	-1.51641	0.340469	-1.15579	0.45065	-1.7013	-1.2536	-1.54696	1.71759	0.845122	-1.57031	0.343016	-0.805739	-1.33029	-2.55301	0.637579	-1.06875	0.518397	0.213308	-0.744243	0.44794	0.916315	0.784868	0.803804	0.841993	0.347056	0.130753	0.838188	0.562046	0.682613	0.71617	0.524623	0.499197	0.564967	0.585545	0.771911	0.878279	0.631412	0.546664	0.519394
1-Nonadecanoyl-glycero-3-phosphoethanolamine_M496T496_POS	-1.25929	-1.15416	-1.51641	0.340469	-1.15579	0.45065	-1.7013	-1.2536	-1.54696	1.71759	0.845122	-1.57031	0.343016	-0.805739	-1.33029	-2.55301	0.637579	-1.06875	0.518397	0.213308	-0.744243	0.44794	0.916315	0.784868	0.803804	0.841993	0.347056	0.130753	0.838188	0.562046	0.682613	0.71617	0.524623	0.499197	0.564967	0.585545	0.771911	0.878279	0.631412	0.546664	0.519394
1-Octadecanoyl-sn-glycero-3-phosphoethanolamine_M480T497_NEG	-1.94542	-1.4135	-0.848223	0.365107	-1.52895	1.92497	-2.22733	-1.11745	-2.13016	1.08105	0.582156	-1.8598	0.970716	-0.155596	-0.341573	-1.74176	0.403228	-0.863968	0.635949	0.102926	0.365209	0.352965	0.947253	0.404746	0.432544	1.07744	0.0697521	0.0906722	0.50686	0.426873	0.482555	0.768597	0.683955	0.441075	0.466843	0.465086	0.283584	0.80375	0.226056	0.506454	0.305357
2-acyl-sn-glycero-3-phosphoethanolamine (n-C18:0)_M480T497_NEG	-1.94542	-1.4135	-0.848223	0.365107	-1.52895	1.92497	-2.22733	-1.11745	-2.13016	1.08105	0.582156	-1.8598	0.970716	-0.155596	-0.341573	-1.74176	0.403228	-0.863968	0.635949	0.102926	0.365209	0.352965	0.947253	0.404746	0.432544	1.07744	0.0697521	0.0906722	0.50686	0.426873	0.482555	0.768597	0.683955	0.441075	0.466843	0.465086	0.283584	0.80375	0.226056	0.506454	0.305357
sn-glycero-3-phospho-N-(stearoyl)ethanolamine_M480T497_NEG	-1.94542	-1.4135	-0.848223	0.365107	-1.52895	1.92497	-2.22733	-1.11745	-2.13016	1.08105	0.582156	-1.8598	0.970716	-0.155596	-0.341573	-1.74176	0.403228	-0.863968	0.635949	0.102926	0.365209	0.352965	0.947253	0.404746	0.432544	1.07744	0.0697521	0.0906722	0.50686	0.426873	0.482555	0.768597	0.683955	0.441075	0.466843	0.465086	0.283584	0.80375	0.226056	0.506454	0.305357
LysoPC(20:3(5Z,8Z,11Z)/0:0)_M544T497_NEG	-1.9796	-1.37974	-0.946954	-0.0875082	-1.65779	2.28713	-2.06753	-0.70031	-1.84743	1.23588	0.430063	-1.78253	1.1883	-0.393547	-0.684467	-1.51534	0.313506	-0.488509	0.776641	-0.576429	0.0598667	0.847357	0.787589	0.362109	0.0081486	1.08959	0.0166432	0.56744	0.855704	0.574476	0.601487	0.215426	0.542854	0.429228	0.512422	0.0881174	0.74911	0.214335	0.800219	0.373739	0.180308
LysoPC(20:3(8Z,11Z,14Z)/0:0)_M544T497_NEG	-1.9796	-1.37974	-0.946954	-0.0875082	-1.65779	2.28713	-2.06753	-0.70031	-1.84743	1.23588	0.430063	-1.78253	1.1883	-0.393547	-0.684467	-1.51534	0.313506	-0.488509	0.776641	-0.576429	0.0598667	0.847357	0.787589	0.362109	0.0081486	1.08959	0.0166432	0.56744	0.855704	0.574476	0.601487	0.215426	0.542854	0.429228	0.512422	0.0881174	0.74911	0.214335	0.800219	0.373739	0.180308
1-O-Hexadecyl-lyso-sn-glycero-3-phosphocholine_M482T527_POS	-1.33882	-1.02366	-1.54973	0.0908332	-1.25796	1.58112	-1.49355	-1.30726	-1.27652	0.543172	0.00743049	-1.54134	0.4635	-1.21623	-1.46872	-1.34647	2.15139	-1.261	1.31631	0.35311	-0.544403	0.137432	0.500395	0.372847	-0.247752	0.263481	0.490685	0.0531743	0.874632	0.668867	0.394824	0.66961	0.454924	0.666626	0.927897	0.429623	1.39795	0.155466	-0.129333	0.909609	1.12787
LysoPE(P-18:0/0:0)_M464T518_NEG	-1.32741	-1.15758	-1.22333	-0.0286238	-1.36306	2.66014	-1.70133	-1.03573	-1.53117	0.266475	0.0189137	-1.60287	1.17052	-1.13206	-0.917006	-1.24867	1.30015	-1.40324	0.695995	0.437496	0.271982	-0.0231345	-0.135751	0.592902	-0.241762	0.668521	-0.0157352	0.59453	0.414244	0.967643	0.479584	1.053	0.876384	0.880151	0.0457347	-0.00844672	0.980297	0.0518424	0.00611488	0.340608	1.32368
E81120_M738T459_NEG	-1.03718	-1.97463	-0.272403	0.722221	-0.76663	1.00765	-1.67033	-0.555051	-1.73011	-0.398201	0.558225	-1.90698	0.908894	-0.713502	-1.07505	-1.47691	0.555967	-1.04706	-0.1764	-0.34749	-0.71417	-1.12309	1.65005	0.451019	0.209138	0.738382	0.288232	-0.227556	0.422342	0.787015	0.957761	0.530896	0.992077	0.357197	1.43754	-0.366317	1.27532	1.38292	0.507249	0.618817	1.22015
1-(9Z-Nonadecenoyl)-glycero-3-phosphoethanolamine_M494T459_POS	-0.867896	-1.33122	-1.15198	0.878876	-0.473994	-0.0536975	-1.53371	-0.93585	-1.47342	-0.0696088	0.640903	-1.48743	0.278549	-0.881323	-1.28412	-1.52295	1.18385	-1.29703	-0.4101	-0.706603	-1.01503	-0.380014	0.909864	1.28498	0.395794	0.764951	0.218131	-0.496444	0.785503	0.0619883	1.56366	0.472734	0.585427	-0.30809	1.92688	0.362556	1.64926	0.991527	0.748261	0.803139	1.17369
1-palmitoleoyl-sn-glycero-3-phosphocholine_M494T459_POS	-0.867896	-1.33122	-1.15198	0.878876	-0.473994	-0.0536975	-1.53371	-0.93585	-1.47342	-0.0696088	0.640903	-1.48743	0.278549	-0.881323	-1.28412	-1.52295	1.18385	-1.29703	-0.4101	-0.706603	-1.01503	-0.380014	0.909864	1.28498	0.395794	0.764951	0.218131	-0.496444	0.785503	0.0619883	1.56366	0.472734	0.585427	-0.30809	1.92688	0.362556	1.64926	0.991527	0.748261	0.803139	1.17369
2-{[Hexadec-9-enoyl]oxy}-3-hydroxypropyl 2-(trimethylazaniumyl)ethyl phosphate_M494T459_POS	-0.867896	-1.33122	-1.15198	0.878876	-0.473994	-0.0536975	-1.53371	-0.93585	-1.47342	-0.0696088	0.640903	-1.48743	0.278549	-0.881323	-1.28412	-1.52295	1.18385	-1.29703	-0.4101	-0.706603	-1.01503	-0.380014	0.909864	1.28498	0.395794	0.764951	0.218131	-0.496444	0.785503	0.0619883	1.56366	0.472734	0.585427	-0.30809	1.92688	0.362556	1.64926	0.991527	0.748261	0.803139	1.17369
beta-galactosyl-deoxycholate_M553T484_NEG	-1.48063	-1.47952	-0.84082	1.07057	-0.612284	0.920949	-1.76754	-0.692609	-1.59833	-0.461973	0.41763	-1.54737	0.545771	-1.01299	-0.387491	-1.45861	1.26335	-1.44611	0.0117631	-0.216124	-0.791263	-0.245873	0.117534	1.22038	0.0299467	0.815103	0.723844	-0.14651	0.618896	0.362693	0.373419	0.444722	0.238263	0.380065	2.77264	0.453521	1.32022	1.40693	0.114242	0.393827	0.169764
beta-galactosyl-chenodeoxycholate_M553T484_NEG	-1.48063	-1.47952	-0.84082	1.07057	-0.612284	0.920949	-1.76754	-0.692609	-1.59833	-0.461973	0.41763	-1.54737	0.545771	-1.01299	-0.387491	-1.45861	1.26335	-1.44611	0.0117631	-0.216124	-0.791263	-0.245873	0.117534	1.22038	0.0299467	0.815103	0.723844	-0.14651	0.618896	0.362693	0.373419	0.444722	0.238263	0.380065	2.77264	0.453521	1.32022	1.40693	0.114242	0.393827	0.169764
1-Heneicosanoyl-glycero-3-phosphoserine_M566T512_2_NEG	-0.720539	-0.830356	-0.236782	0.557366	-1.3416	0.566965	-1.9891	-0.927952	-2.18019	-0.315794	0.941922	-1.69411	1.11038	-0.899	-1.18902	-1.54611	0.526933	-1.44112	0.443313	-0.303035	-0.590216	-0.184359	0.112172	0.464935	-0.479956	1.2926	0.179747	0.619431	0.626205	0.718804	-0.170977	0.710174	0.708304	0.919698	1.88528	0.825679	1.32331	1.45439	0.0106764	0.412107	0.629833
1-Oleoylglycerophosphocholine [M]_M522T512_POS	-0.626493	-0.845906	-1.22133	0.69892	-1.23622	-0.250729	-1.64463	-1.2699	-1.74979	0.271119	0.79086	-1.59333	0.639467	-1.08306	-1.56587	-1.5808	0.41421	-1.43779	0.482391	-0.114353	-1.08203	0.129012	0.260185	0.574878	-0.0959031	0.984493	0.334174	0.605529	0.99198	0.618298	0.13994	0.906734	0.628586	0.787397	1.90142	0.643233	1.51042	1.49987	0.428075	0.642764	0.514175
LysoPC(0:0/18:1(9Z))_M522T512_POS	-0.626493	-0.845906	-1.22133	0.69892	-1.23622	-0.250729	-1.64463	-1.2699	-1.74979	0.271119	0.79086	-1.59333	0.639467	-1.08306	-1.56587	-1.5808	0.41421	-1.43779	0.482391	-0.114353	-1.08203	0.129012	0.260185	0.574878	-0.0959031	0.984493	0.334174	0.605529	0.99198	0.618298	0.13994	0.906734	0.628586	0.787397	1.90142	0.643233	1.51042	1.49987	0.428075	0.642764	0.514175
Succinyldisalicylic acid_M357T366_NEG	-0.550866	-0.327714	0.472551	-0.659888	-0.529994	1.52455	-0.136232	1.79718	-0.232541	1.98492	-0.569222	-0.179517	-0.0805109	0.277693	4.66192	0.0815345	0.627894	0.248992	-0.119964	-0.23431	0.364721	-0.309966	-0.0640483	-0.909707	-0.439104	-0.116118	-0.226298	-0.469841	-0.345042	-1.02641	0.563241	-0.556022	-0.867704	-0.444647	-0.643278	0.0995811	-0.364272	-0.621222	-0.531426	-0.893848	-0.255064
Rutin_M609T244_NEG	-0.18994	-0.32404	0.0934945	-0.857583	0.0540292	0.228448	0.71264	2.60639	0.367875	-0.860415	-0.263342	0.568226	0.0297739	0.34728	5.00409	-0.204973	0.296526	-0.506664	-0.263331	-0.298259	0.890059	-0.0785596	-0.20788	-0.85981	-0.298747	-0.297322	-0.858395	-0.255962	-0.264224	-0.260428	-0.238862	-0.225568	-0.856495	-0.860523	-0.283572	-0.280124	-0.299105	-0.282496	-0.222901	-0.23848	-0.260832
Taurodehydrocholic acid_M508T327_NEG	0.112909	0.00631628	1.32817	-0.596417	0.36425	0.437573	0.53757	1.579	0.470924	-0.614875	-0.620344	1.53469	0.872969	1.10796	4.47101	0.557985	0.884676	0.335459	-0.578739	-0.625198	0.482143	-0.562126	-0.594029	-0.636701	-0.567434	-0.615883	-0.519014	-0.576956	-0.592523	-0.610768	-0.576487	-0.647098	-0.638554	-0.621196	-0.608477	-0.633772	-0.633846	-0.586185	-0.605932	-0.60027	-0.620781
Phosphate_M97T64_NEG	-1.13949	-1.15659	0.181125	0.498698	-0.612855	2.74553	0.0373585	-0.212079	-0.298881	-2.0537	-0.199795	1.30818	1.17268	0.0172927	2.33754	1.05485	3.04599	0.245075	-0.212041	-0.0612276	0.520887	0.429334	0.581399	-0.796569	-0.48361	-0.61628	-0.522615	-0.250156	-0.945262	-0.351885	0.0461966	-0.578424	-0.472691	-0.512503	-0.480284	-0.409889	-0.626766	-0.657529	-0.146466	-0.505467	0.0809161
lesquerolate_M325T546_NEG	-0.510055	-0.241082	0.929026	-0.0599344	-0.538836	-0.0846935	-0.133058	-0.25716	-0.286177	0.300979	-0.183063	2.01425	1.22551	0.250927	4.46706	0.526031	2.66808	-0.331881	-0.68633	-0.251975	0.404453	-0.37074	-0.527855	-0.540512	-0.349431	-0.590565	-0.466498	-0.441683	-0.321726	-0.494679	-0.423056	-0.431903	-0.514713	-0.426648	-0.466016	-0.709325	-0.360611	-0.614788	-0.332933	-0.465441	-0.372947
9-Oxooctadecanoic acid_M297T505_NEG	-0.438544	-0.0592451	0.758466	-0.133566	-0.44876	0.043938	-0.341048	-0.0331233	-0.389862	0.143729	-0.284338	4.01457	0.835329	0.284158	3.3211	0.185695	2.06328	-0.425688	-0.629621	0.191343	0.754208	-0.463282	-0.513128	-0.545396	0.174643	-0.612462	-0.491364	-0.102071	-0.334416	-0.380184	-0.315709	-0.576999	-0.599393	-0.564254	-0.70402	-0.643637	-0.675351	-0.575207	-0.504759	-0.513766	-0.471264
9-Hydroxyoctadecanoic acid_M299T530_NEG	-0.738669	-0.365739	1.40257	0.0872654	-0.82611	0.0639335	-0.303357	0.205325	-0.493733	0.553943	0.0264372	3.18729	0.771291	0.267688	3.18807	-0.145948	2.54295	-0.150583	-0.747585	0.236636	1.07637	-0.555999	-0.160302	-0.850208	0.492406	-0.709903	-0.657306	-0.671581	-0.298801	-0.740581	-0.468507	-0.410751	-0.455048	-0.244956	-0.788949	-0.501686	-0.810272	-0.819277	-0.36567	-0.565246	-0.255414
trans-11-Eicosenoic acid_M309T502_NEG	0.311754	1.04265	-0.769911	0.961062	3.58298	0.304925	1.23838	0.534535	-0.0111253	-0.679861	1.31684	0.388146	0.129061	0.658185	1.31246	0.305921	1.01221	1.38707	1.29061	-0.479106	0.0538058	-0.111971	-0.874589	-1.28473	-0.928207	-0.0587689	-0.630464	-1.01641	0.240371	-0.379341	-0.746778	-0.938683	-0.939375	-1.145	-1.04686	-0.234385	-1.28322	-0.682759	-0.49388	-0.410236	-0.925297
cis-11-Eicosenoic acid_M309T502_NEG	0.311754	1.04265	-0.769911	0.961062	3.58298	0.304925	1.23838	0.534535	-0.0111253	-0.679861	1.31684	0.388146	0.129061	0.658185	1.31246	0.305921	1.01221	1.38707	1.29061	-0.479106	0.0538058	-0.111971	-0.874589	-1.28473	-0.928207	-0.0587689	-0.630464	-1.01641	0.240371	-0.379341	-0.746778	-0.938683	-0.939375	-1.145	-1.04686	-0.234385	-1.28322	-0.682759	-0.49388	-0.410236	-0.925297
6-Paradol_M277T470_NEG	-1.42692	-0.254745	-0.0223026	0.847364	-0.145302	0.32195	1.72201	0.189186	-0.0292144	0.722661	0.25569	1.21093	-0.250595	0.343493	1.52896	0.703371	-2.09589	2.19919	0.284007	-0.772169	1.00545	2.61401	-0.095441	-0.920425	-0.756229	-1.15684	-0.0145057	-0.807975	-0.438119	-0.422486	0.0942797	0.920287	0.189038	-0.574461	-1.33637	-1.55745	-1.25707	-0.367505	-0.227018	-0.444482	0.221642
Panaxacol_M277T470_NEG	-1.42692	-0.254745	-0.0223026	0.847364	-0.145302	0.32195	1.72201	0.189186	-0.0292144	0.722661	0.25569	1.21093	-0.250595	0.343493	1.52896	0.703371	-2.09589	2.19919	0.284007	-0.772169	1.00545	2.61401	-0.095441	-0.920425	-0.756229	-1.15684	-0.0145057	-0.807975	-0.438119	-0.422486	0.0942797	0.920287	0.189038	-0.574461	-1.33637	-1.55745	-1.25707	-0.367505	-0.227018	-0.444482	0.221642
13(S)-HODE_M295T494_NEG	-0.159359	2.58446	0.148387	0.55776	-0.394721	0.350482	0.53901	0.212562	-0.534301	2.43064	-0.0223765	2.44139	-0.867382	0.28381	0.113096	1.37817	-0.831763	1.08404	-0.451638	0.846814	0.435868	0.73584	-0.337422	-0.618206	0.218799	-0.709406	-0.818732	1.5694	-0.361934	-0.604188	-0.616303	-0.801883	-0.914254	-0.976297	-1.52151	-1.05438	-1.15035	-1.13447	-0.436285	-0.194919	-0.418447
9-Oxo-10(E),12(E)-octadecadienoic acid_M293T506_NEG	-0.535665	0.971332	1.07103	2.02508	-0.546448	-0.27909	0.188751	-0.0376058	-1.26432	0.321675	0.463271	2.69441	-0.275742	-0.110738	0.286764	0.981875	-1.40063	1.42255	0.817675	2.12947	0.667687	1.05383	-0.311673	-0.648174	1.32697	-1.07213	-0.68527	-0.305643	0.103367	-0.377788	-0.551109	-0.778148	-0.804057	-0.934037	-1.4135	-0.926424	-1.00225	-0.80498	-0.725515	-0.0718711	-0.662925
Mono(2-ethylhexyl) phthalate_M277T483_NEG	-0.869113	0.372961	0.0893867	-0.14267	-0.408143	1.11383	0.0309629	-0.222101	-0.540295	-0.304889	-0.788721	0.824668	0.313132	0.133933	2.53084	-0.014558	0.762944	-0.207588	-0.0297818	-0.25435	4.73073	0.434634	-0.436851	-0.463476	0.0230378	-0.142309	-0.704718	-0.558602	-0.158985	-0.655808	1.0178	-0.399244	-0.727167	-0.487075	-0.846011	-0.867914	-0.390023	-0.242553	-0.695342	-0.412111	-0.40845
Malic acid_M133T81_NEG	-0.48959	-0.516043	-0.815438	-0.216945	-0.206191	1.48	-0.383621	-1.22528	-0.23803	0.378883	-0.560272	1.35985	3.88725	0.0785297	-0.112496	0.434358	2.62649	-0.76998	-0.281667	-0.143995	2.42103	-0.02849	-0.597571	-0.55768	-0.052748	-0.0782725	-0.4626	0.0622879	-0.147992	-0.199666	-0.107454	-0.124923	-1.03543	-0.286686	-0.391426	-0.412693	-0.510872	-0.673603	-0.699509	-0.102825	-0.298702
Adenosine monophosphate (AMP)_M346T131_NEG	-0.488084	-0.0933571	-0.090006	-0.440545	-0.195698	1.41628	-0.342807	-0.232555	-0.467444	-0.501601	-0.40884	-0.131845	2.5053	-0.246211	1.86052	-0.178372	4.0277	-0.469147	-0.421119	-0.423867	2.62336	0.0669567	-0.443083	-0.457293	-0.397996	-0.318629	-0.387231	-0.402698	-0.37975	-0.443074	0.126944	-0.448504	-0.437064	-0.349354	-0.475519	-0.448956	-0.404585	-0.42078	-0.417692	-0.43618	-0.427183
2'-Deoxyguanosine 5'-monophosphate (dGMP)_M346T131_NEG	-0.488084	-0.0933571	-0.090006	-0.440545	-0.195698	1.41628	-0.342807	-0.232555	-0.467444	-0.501601	-0.40884	-0.131845	2.5053	-0.246211	1.86052	-0.178372	4.0277	-0.469147	-0.421119	-0.423867	2.62336	0.0669567	-0.443083	-0.457293	-0.397996	-0.318629	-0.387231	-0.402698	-0.37975	-0.443074	0.126944	-0.448504	-0.437064	-0.349354	-0.475519	-0.448956	-0.404585	-0.42078	-0.417692	-0.43618	-0.427183
Taurine_M124T58_NEG	-0.590422	-0.663235	0.332081	-0.0675062	-0.514107	1.82061	-0.382922	-0.57628	-0.437426	2.43752	-0.573245	-0.239945	1.91609	-0.668575	0.52287	-0.0902491	2.79597	-0.419084	-0.477055	-0.118903	3.09929	1.41651	-0.182097	-0.549599	-0.583086	-0.477944	-0.44056	-0.351606	-0.413663	-0.591905	-0.0572026	-0.554909	-0.309665	-0.572925	-0.693651	-0.604156	-0.565306	-0.349133	-0.358647	-0.389215	-0.476722
Palmitic acid_M255T422_NEG	-1.20371	-0.593956	0.0525089	0.353307	-0.748264	0.825731	-0.842117	-0.299788	-0.449637	2.8072	-0.325619	1.38323	2.2719	-0.123522	1.0882	-0.0468496	2.96201	-0.580084	-0.609696	-0.286364	2.03923	-0.384586	-0.83711	-0.652895	-0.106401	0.339862	-0.803826	0.00241842	-0.270908	-0.33014	0.331048	-0.400818	-0.0621373	-0.0144209	-0.814412	-0.774929	-0.952461	-0.643821	-0.265461	-0.789199	-0.243514
Oleoylcarnitine (C18:1)_M424T428_NEG	-0.279531	0.00712457	-0.416997	-0.212349	-1.09696	0.516067	-0.73592	-0.445871	-0.856024	1.91421	-0.112792	1.25147	2.77997	0.278124	1.44338	0.308683	2.481	-0.484605	-0.148255	-0.310821	2.98653	-0.386575	-1.33106	-0.587956	-0.476677	0.116905	-0.520265	-0.206475	-0.21004	-0.38575	0.106291	-0.364877	-0.56377	-0.332034	-0.687769	-1.08149	-0.213171	-0.229468	-0.428396	-0.485023	-0.598828
nortestosterone laurate_M471T428_NEG	-0.501094	0.00330139	-0.0496216	-0.154466	-0.811142	0.634954	-0.362483	-0.337272	-0.650849	1.59947	-0.324517	1.36987	2.67771	0.291662	1.62466	0.67104	2.70273	-0.803488	-0.515329	-0.247874	2.90888	-0.317623	-1.30804	-0.48515	-0.334948	-0.050767	-0.885199	-0.130063	-0.123848	-0.489525	-0.270012	-0.540708	-0.488713	-0.334173	-0.512114	-0.907162	-0.655633	-0.338086	-0.498016	-0.525411	-0.530948
Glyceryl palmitoleate_M327T428_NEG	-0.391521	0.0197577	-0.0129833	-0.127685	-0.586441	0.337793	-0.427339	-0.528909	-0.655567	1.70466	-0.396022	1.41827	2.89932	0.188292	2.02461	0.659221	2.37583	-0.752028	-0.508791	-0.419493	2.6987	-0.163726	-1.2688	-0.532825	-0.502884	0.199048	-0.735522	-0.200946	-0.123677	-0.628216	-0.204072	-0.309097	-0.630582	-0.34681	-0.367261	-0.948226	-0.645669	-0.58382	-0.423123	-0.37376	-0.729704
Methyl 8-[3-(2-hydroxyoctyl)oxiran-2-yl]octanoate_M327T428_NEG	-0.391521	0.0197577	-0.0129833	-0.127685	-0.586441	0.337793	-0.427339	-0.528909	-0.655567	1.70466	-0.396022	1.41827	2.89932	0.188292	2.02461	0.659221	2.37583	-0.752028	-0.508791	-0.419493	2.6987	-0.163726	-1.2688	-0.532825	-0.502884	0.199048	-0.735522	-0.200946	-0.123677	-0.628216	-0.204072	-0.309097	-0.630582	-0.34681	-0.367261	-0.948226	-0.645669	-0.58382	-0.423123	-0.37376	-0.729704
N-Acetylneuraminic acid_M308T68_NEG	0.0321241	-0.773334	0.208561	-0.595498	-0.43964	0.593044	0.542235	-0.203959	3.76009	1.49719	-0.600605	1.75126	1.40227	0.0615903	-0.574514	0.544041	1.97186	0.702077	0.16381	-0.400938	1.73289	0.104044	-0.807134	-0.784195	-0.424104	-0.763573	-0.61071	-0.492303	-0.843726	-0.301871	0.0382745	-0.850172	-0.906182	-0.871266	-0.480369	-0.685268	-0.753102	-0.149702	-0.488864	-0.698745	-0.605585
6'-Sialyllactose_M632T73_NEG	0.215093	-0.521465	-0.368814	-0.289046	-0.070892	0.199479	0.549259	-0.821878	4.05326	1.26048	-0.499901	0.955249	1.35928	0.139085	-1.16476	-0.077416	1.71326	2.50559	0.10935	-0.742032	0.927995	0.117423	-0.40548	-0.398302	-0.131658	-0.577339	-0.714197	-0.699941	-0.682805	-0.479001	-0.302697	-0.531817	-0.675044	-0.474387	-0.208057	-0.706992	-0.694314	-0.417942	-0.335965	-0.448285	-0.664385
3'-Sialyllactose_M632T73_NEG	0.215093	-0.521465	-0.368814	-0.289046	-0.070892	0.199479	0.549259	-0.821878	4.05326	1.26048	-0.499901	0.955249	1.35928	0.139085	-1.16476	-0.077416	1.71326	2.50559	0.10935	-0.742032	0.927995	0.117423	-0.40548	-0.398302	-0.131658	-0.577339	-0.714197	-0.699941	-0.682805	-0.479001	-0.302697	-0.531817	-0.675044	-0.474387	-0.208057	-0.706992	-0.694314	-0.417942	-0.335965	-0.448285	-0.664385
6-Sialyllactose_M632T73_NEG	0.215093	-0.521465	-0.368814	-0.289046	-0.070892	0.199479	0.549259	-0.821878	4.05326	1.26048	-0.499901	0.955249	1.35928	0.139085	-1.16476	-0.077416	1.71326	2.50559	0.10935	-0.742032	0.927995	0.117423	-0.40548	-0.398302	-0.131658	-0.577339	-0.714197	-0.699941	-0.682805	-0.479001	-0.302697	-0.531817	-0.675044	-0.474387	-0.208057	-0.706992	-0.694314	-0.417942	-0.335965	-0.448285	-0.664385
Vanillylmandelic acid_M197T224_NEG	-1.45569	-1.53583	1.59921	-0.561003	-0.491224	-0.33853	1.14857	0.300443	3.7703	0.217587	-0.0248561	0.731294	1.21261	1.04389	0.643113	0.645413	1.25133	-0.0178767	-1.20226	0.175958	0.526494	-0.00187228	0.0538519	0.273397	0.369866	-1.19646	-0.618647	-1.29481	-1.02945	0.450596	-0.804103	-0.447003	-1.17402	0.465051	-0.0737139	-0.914281	0.150902	-0.649897	-0.125621	-0.32421	-0.748524
N6-Threonylcarbamoyladenosine_M411T236_NEG	-0.875638	-2.21225	0.686309	-0.154841	-0.552759	-0.515815	0.602655	0.441173	2.66023	2.65461	-0.519496	1.06579	2.2973	-0.293766	0.107808	0.463787	2.07301	-0.49925	0.305666	-0.652185	0.342871	-0.654531	-0.264269	0.134476	-0.514302	-0.379396	-0.299856	-0.40676	-0.712471	-0.318163	0.498124	-0.320041	-1.1276	-0.677968	0.591307	-0.763105	-0.752739	0.249618	-0.527011	-0.537482	-0.643032
3,3'-thiodipropanoate_M177T226_NEG	-0.757752	-1.25343	1.5835	-0.353379	-0.146111	0.152937	0.769728	0.879655	2.36742	0.601089	-0.648427	1.5204	2.57237	0.275604	1.9793	0.668218	1.86161	-0.440092	-0.119429	-0.804222	0.116152	-0.510822	-1.48775	-0.042961	-0.545871	-0.203647	-0.638767	-0.19502	-0.701618	-0.322405	-0.0228099	-1.60234	-0.829183	-0.470514	0.0943644	-0.911718	-0.449996	-0.00167209	-0.5148	-0.695592	-0.772014
Isoleucylproline_M229T210_POS	-0.115865	-0.953113	1.2264	-0.438765	-0.400541	-0.257959	2.43422	-0.480274	2.15909	-0.0300823	-0.652516	2.15152	3.04995	-0.45824	0.257782	1.21308	2.12056	-0.466552	-0.355026	-0.0915591	-0.478444	-0.250658	-0.693075	-0.440075	-0.627823	-0.397032	-0.451711	-0.21823	-0.647137	-0.43042	-0.211738	-0.716496	-0.485644	-0.505449	0.0266163	-0.479157	-0.640698	-0.501345	-0.515225	-0.730255	-0.518102
leucyl-proline dipeptide_M229T210_POS	-0.115865	-0.953113	1.2264	-0.438765	-0.400541	-0.257959	2.43422	-0.480274	2.15909	-0.0300823	-0.652516	2.15152	3.04995	-0.45824	0.257782	1.21308	2.12056	-0.466552	-0.355026	-0.0915591	-0.478444	-0.250658	-0.693075	-0.440075	-0.627823	-0.397032	-0.451711	-0.21823	-0.647137	-0.43042	-0.211738	-0.716496	-0.485644	-0.505449	0.0266163	-0.479157	-0.640698	-0.501345	-0.515225	-0.730255	-0.518102
11-beta-Hydroxyandrosterone-3-glucuronide_M481T335_NEG	1.24759	-0.595965	0.221157	-1.08303	0.877956	-0.173013	1.37404	-0.305191	0.816133	0.899645	-1.09267	1.03304	2.39874	-0.712575	0.0315819	-0.0296587	3.62692	-0.581136	0.0956464	-0.00238581	-0.269258	0.400023	-0.52083	0.481788	1.02561	-0.141732	-0.0765139	0.150227	-0.681027	-1.13468	-0.95039	-0.416986	-0.938675	0.283231	-0.895323	-0.428909	-0.568865	-0.290614	-0.841967	-0.689543	-1.5424
N-Lactoylphenylalanine_M236T302_NEG	-0.139737	-0.0729897	0.192342	-1.10647	0.266604	1.21277	0.0203816	-0.125702	0.563189	1.46825	-0.659403	0.563507	2.35078	0.0523069	0.127293	0.209213	4.32739	-0.175171	0.292845	-0.282767	0.0247367	-0.436238	-0.636871	-0.410697	1.04755	0.00831547	-0.631267	0.372103	-0.557158	-0.393522	-0.295	-1.17228	-1.18047	-0.572646	-0.0776689	-0.745062	-0.350134	-0.338179	-1.12191	-0.758128	-0.860109
O-[17-Carboxyheptadec-9-enoyl]carnitine_M454T360_NEG	-0.410745	0.200448	0.536385	-0.301936	-0.219332	-0.297773	0.356624	-0.380698	0.165471	0.65495	-0.680194	3.03005	2.45349	0.364171	-0.0831567	0.628923	2.62607	-0.406519	-0.886076	-0.145633	0.0936133	-0.370736	-0.780973	-0.514908	-0.421381	-0.572081	-0.566369	-0.234095	2.91504	-0.544422	-0.780743	-0.701874	-0.78762	-0.299452	-0.626302	-0.477244	-0.496088	-0.348141	-0.475312	-0.710272	-0.505152
Hexadecanedioic acid mono-carnitine ester_M430T349_POS	-0.508813	0.648071	-0.0225625	-0.0173601	0.353755	-0.495662	0.581694	-0.675905	0.268465	1.11716	-0.450103	4.05026	1.73844	0.316119	-0.369843	0.0877485	3.08282	-0.233842	-0.330405	0.781956	0.462874	-0.415683	-0.668559	-0.465495	-0.0491474	-0.649096	-0.608723	-0.457696	-0.815676	-0.393986	-0.745118	-0.779296	-0.511511	-0.047623	-0.718064	-0.502478	-0.691421	-0.638069	-0.0597255	-0.727751	-0.439744
Pentadecanedioylcarnitine_M414T380_NEG	-0.357688	1.32581	0.671553	1.17763	-0.498731	-0.52595	-0.327387	-0.438177	0.0583406	2.12792	-0.318752	1.32658	3.08872	-0.32417	-0.379919	0.271453	0.72963	-1.11473	-0.951734	0.930071	2.63593	0.626937	-1.44829	-0.484245	-0.0511441	-0.286264	-0.406601	0.0445042	-0.372816	-0.982487	-0.390063	-0.814435	-0.850527	-0.162526	-0.722844	-0.720512	-0.850349	-0.587244	0.382194	-0.881978	-0.147712
Tridecanedioylcarnitine_M386T354_NEG	-0.581628	0.328247	0.114161	1.70928	-0.266522	-0.643142	-0.383675	-0.348192	0.527366	1.8616	-0.59738	2.09563	2.20577	-0.724284	-0.840439	-0.0632258	0.854232	-1.16083	-0.950882	1.47535	2.12615	1.39761	-1.06978	-0.297629	0.151717	-0.381408	-0.0347359	-0.151785	-0.193207	-0.708281	0.177278	-0.59244	-1.62798	-0.171908	-0.77551	-1.01797	-0.473031	-0.779709	1.10299	-0.86312	-0.428696
2-Hydroxy-2-methylbutyric acid_M117T248_NEG	-0.405661	-0.580721	0.0971636	-0.747893	-0.0933557	0.47422	0.10861	-0.281721	-0.146674	4.16195	-0.784005	1.21848	1.47764	1.46826	0.509404	0.898718	0.112331	0.000767732	-0.749838	1.38976	0.367563	0.49813	-0.73997	-0.705624	0.766353	1.35631	-0.712121	-0.732739	-0.754077	-0.139652	-0.748419	-0.756017	-0.761494	-0.747627	-0.795334	-0.744936	0.223892	-0.767049	-0.757986	-0.748579	-0.728067
Hydroxyphenyllactic acid_M181T247_NEG	-0.297659	-0.499985	0.590074	-0.846596	-0.000591072	0.672684	0.591495	0.00432259	1.11669	3.12486	-0.824767	2.93643	1.28276	0.290288	0.0748649	1.25757	0.950579	-0.264397	-0.835029	0.390566	0.262521	0.304179	-0.823682	-0.841075	0.366245	0.895446	-0.84688	-0.825739	-0.843176	0.782393	-0.841795	-0.845823	-0.845692	-0.840776	-0.83317	-0.841227	0.261267	-0.839231	-0.844961	-0.833398	-0.839587
gamma-Glutamylphenylalanine_M293T249_NEG	0.329598	-0.570784	0.863631	-1.04969	0.385458	0.692154	0.949914	0.410912	1.03518	1.92638	-0.980574	1.31489	2.30382	0.669427	0.535243	1.24446	0.908729	0.580869	-0.982832	0.589387	0.377146	0.513713	-1.06624	-0.913683	0.68771	1.00294	-1.00857	-1.00126	-1.00888	0.928153	-1.01155	-1.0096	-1.06297	-1.0373	-1.08544	-1.01854	0.537813	-1.0326	-0.986935	-1.04477	-0.915303
Phenylacetylglutamine_M263T270_NEG	-0.632432	-0.774095	0.398576	-0.813969	-0.946017	-0.732422	0.630597	1.32073	2.07311	1.77813	-0.87109	-0.0091936	1.31211	-0.447422	0.211914	1.46296	2.8869	1.47435	-0.895094	-0.648294	0.274204	0.451703	-0.651193	0.0895787	0.0230995	-0.15383	-0.00319602	-0.802053	-0.856497	1.77949	-0.846884	-0.177877	-0.91971	-0.954916	-0.097622	-0.436392	-0.584592	-0.645542	-1.00541	-0.615581	-0.646131
p-Cresol glucuronide_M283T288_NEG	-0.639934	-0.447488	-0.528187	-0.533934	-0.56292	-0.487273	0.191064	0.655261	0.570956	1.5674	-0.632438	-0.378796	-0.0433899	-0.489878	1.50109	1.6249	1.42464	3.10498	-0.626401	-0.554422	3.41429	-0.232831	-0.385982	-0.637429	0.211794	-0.522751	-0.200534	-0.630832	-0.627888	0.437425	-0.639449	-0.626862	-0.639975	-0.638523	-0.275528	0.118269	-0.499878	-0.642786	-0.642394	-0.640107	-0.41327
3-hydroxy-2-methylpentanedioylcarnitine_M306T244_POS	0.785922	0.813221	1.4503	-0.860189	1.16239	0.717245	1.21265	1.30559	0.946542	-0.856555	-0.858275	1.52795	0.63136	0.849132	1.54193	1.51908	0.800507	0.89251	-0.852965	-0.856647	0.965392	-0.856483	1.29569	-0.858448	-0.857327	-0.859553	-0.853383	-0.851048	-0.859044	-0.85437	-0.858341	-0.856986	1.27666	-0.859696	-0.854303	-0.849089	-0.854256	-0.857796	-0.853497	-0.856144	-0.859684
Succinylcarnitine_M262T236_POS	0.627664	0.174948	1.66099	0.852487	1.09467	0.737318	1.55959	1.301	1.19438	-0.766954	-0.851594	1.32697	0.935675	1.15212	1.49646	1.58733	0.660102	0.907579	-0.829755	-0.845662	1.30097	-0.843892	-0.851127	-0.852514	-0.839442	-0.851184	-0.851334	0.848461	-0.847102	-0.852053	-0.850162	-0.846813	-0.847469	-0.852457	-0.850848	-0.849228	-0.84294	-0.851433	-0.849749	-0.845362	-0.849622
Ethyl 2,4-dioxohexanoate_M173T217_POS	-0.446916	0.369205	1.85791	-0.616624	0.598896	0.366268	1.30066	1.67518	0.567992	-0.638936	-0.689352	1.73836	0.593673	1.23331	2.30686	2.05432	-0.181882	1.43752	-0.644298	-0.754628	1.58764	-0.416796	-0.636966	-0.81872	-0.769136	-0.763636	-0.636558	-0.557856	-0.659721	-0.723359	-0.618893	-0.688383	-0.640311	-0.737978	-0.764637	-0.803068	-0.807174	-0.76671	-0.640612	-0.592001	-0.67264
5-Hydroxydec-6-enedioylcarnitine_M360T225_POS	0.375632	0.365284	2.05724	-0.732922	1.00809	0.0596752	0.897632	1.32325	1.4915	-0.709412	-0.724543	1.57651	1.08458	0.982603	2.2956	1.96612	1.05647	0.697814	-0.727619	-0.71712	1.00478	-0.727636	-0.73995	-0.75176	-0.721148	-0.723281	-0.726683	-0.743082	-0.753028	-0.69817	-0.735683	-0.737267	-0.748536	-0.725974	-0.729984	-0.702203	-0.747962	-0.732624	-0.730029	-0.7172	-0.738976
3-Hydroxydeca-4,6-dienoylcarnitine_M328T252_POS	0.761904	1.10721	1.77194	-0.754662	0.920846	0.63623	1.08641	1.77149	1.38259	-0.75442	-0.7546	1.44082	0.642108	0.944964	2.348	1.44321	0.647575	0.874439	-0.75287	-0.754295	1.08431	-0.753523	-0.755253	-0.755294	-0.754876	-0.754063	-0.755079	-0.753046	-0.755113	-0.754795	-0.755309	-0.755071	-0.752764	-0.755641	-0.754965	-0.754676	-0.754499	-0.754843	-0.754857	-0.754508	-0.75503
2-(2-Butoxyethoxy)acetic acid_M177T235_POS	0.749487	1.12329	1.91153	-0.761765	0.947281	0.678435	1.22787	1.61056	1.30393	-0.755451	-0.764016	1.43482	0.672191	1.03654	2.03976	1.65069	0.734094	0.85137	-0.763544	-0.76734	1.06457	-0.757968	-0.761417	-0.769798	-0.762989	-0.764886	-0.759945	-0.7601	-0.755939	-0.765171	-0.76211	-0.761544	-0.761114	-0.763202	-0.757593	-0.764288	-0.75845	-0.760755	-0.755807	-0.758283	-0.762948
Sodium (4-methoxybenzoyloxy)acetate_M209T287_NEG	0.258982	0.057527	0.85975	-1.02783	0.838521	1.37783	1.32775	2.94956	0.817415	1.74959	-1.51305	-0.277815	-0.544851	-0.0308518	2.30824	0.398285	-0.287521	0.38114	-1.03344	0.222092	0.438342	-0.510561	-0.707199	-0.628017	0.154489	1.83253	-0.849967	-0.741011	-1.127	-0.359917	-0.357239	-0.505182	-0.216896	-0.727302	-0.843256	-0.804041	-0.0307271	-0.747117	-0.455221	-0.878684	-0.767359
4-(2-Hydroxyethoxycarbonyl)benzoate_M209T287_NEG	0.258982	0.057527	0.85975	-1.02783	0.838521	1.37783	1.32775	2.94956	0.817415	1.74959	-1.51305	-0.277815	-0.544851	-0.0308518	2.30824	0.398285	-0.287521	0.38114	-1.03344	0.222092	0.438342	-0.510561	-0.707199	-0.628017	0.154489	1.83253	-0.849967	-0.741011	-1.127	-0.359917	-0.357239	-0.505182	-0.216896	-0.727302	-0.843256	-0.804041	-0.0307271	-0.747117	-0.455221	-0.878684	-0.767359
4-Hydroxydecanedioylcarnitine_M362T291_POS	0.834221	1.03406	2.69246	-0.544577	1.04642	0.568289	1.31477	2.30529	1.3683	2.05265	-0.589484	-0.48838	-0.616728	-0.595396	-0.483672	2.11408	-0.665975	0.874889	-0.514668	-0.559229	0.969256	-0.441711	-0.581472	-0.652564	-0.588066	-0.66311	-0.607555	-0.595133	-0.577374	-0.607289	-0.556861	-0.599749	-0.558179	-0.584899	-0.664632	-0.653421	-0.645526	-0.640871	-0.630527	-0.606486	-0.661158
7,16,17-Trihydroxydocosa-4,8,10,12,14,19-hexaenoylcarnitine_M520T275_POS	0.993955	0.936734	2.59139	-0.681358	1.09527	0.762495	1.58806	2.43844	1.61554	-0.531997	-0.679925	0.184402	-0.218225	-0.0307612	0.868139	1.98501	-0.130208	0.897117	-0.679277	-0.681086	1.26353	-0.6742	-0.678835	-0.682694	-0.680373	-0.680302	-0.678167	-0.67972	-0.678964	-0.680647	-0.678632	-0.678254	-0.678989	-0.68035	-0.680615	-0.679331	-0.680108	-0.681524	-0.67818	-0.677458	-0.679905
3-Oxohexanoylcarnitine_M274T279_POS	1.0288	0.304675	2.80568	-0.635651	1.26567	0.953408	1.80871	2.21305	1.64629	-0.169818	-0.640086	-0.239962	-0.431894	-0.328973	0.0270139	2.03909	-0.386966	1.31154	-0.631713	-0.644799	1.27941	-0.617185	-0.642247	-0.633015	-0.618448	-0.635527	-0.661527	-0.619894	-0.631302	-0.623798	-0.606378	-0.60162	-0.645527	-0.649684	-0.638483	-0.650162	-0.639383	-0.640951	-0.622908	-0.581767	-0.613671
Nona-2,4,7-trienoylcarnitine_M296T283_POS	1.08157	0.903732	2.7017	-0.627044	1.12032	0.860172	1.65978	2.55366	1.64708	0.0306302	-0.627434	-0.428075	-0.512674	-0.448077	-0.2695	2.04125	-0.511303	0.982856	-0.605527	-0.603761	1.27426	-0.570826	-0.593032	-0.618976	-0.621398	-0.6261	-0.619345	-0.607795	-0.620932	-0.607352	-0.602345	-0.608459	-0.598359	-0.620016	-0.61591	-0.612605	-0.612973	-0.611636	-0.611108	-0.625866	-0.618579
Suberoyl-carnitine_M318T285_POS	0.951062	0.99273	2.81321	-0.60263	1.17292	0.808905	1.58225	2.40595	1.51012	0.46008	-0.611536	-0.473866	-0.552778	-0.505281	-0.36827	2.15996	-0.535989	0.953666	-0.618619	-0.619136	1.28264	-0.601912	-0.597631	-0.634305	-0.612429	-0.620578	-0.608871	-0.612527	-0.606116	-0.617473	-0.605995	-0.614385	-0.601155	-0.604697	-0.615369	-0.610998	-0.613383	-0.616172	-0.610582	-0.603165	-0.597634
5-Oxo-delta-bilirubin_M597T401_NEG	0.0577586	-0.44798	-0.334605	-0.340518	-0.465581	-0.301817	1.79025	-0.606556	-0.533944	1.54315	-0.446136	0.8567	1.00014	0.418218	-0.0129887	0.329479	0.33232	0.220335	-0.827391	0.15618	4.29175	-0.77394	-0.970189	0.840788	0.283663	-0.142816	-1.08709	0.321161	0.47932	-1.05269	-0.565029	-1.10536	-0.803539	0.281312	-0.722184	1.34016	-0.621484	-0.870358	-0.346308	-0.685391	-0.478784
15-Oxo-beta-bilirubin_M597T401_NEG	0.0577586	-0.44798	-0.334605	-0.340518	-0.465581	-0.301817	1.79025	-0.606556	-0.533944	1.54315	-0.446136	0.8567	1.00014	0.418218	-0.0129887	0.329479	0.33232	0.220335	-0.827391	0.15618	4.29175	-0.77394	-0.970189	0.840788	0.283663	-0.142816	-1.08709	0.321161	0.47932	-1.05269	-0.565029	-1.10536	-0.803539	0.281312	-0.722184	1.34016	-0.621484	-0.870358	-0.346308	-0.685391	-0.478784
Biliverdin_M581T396_NEG	0.480722	0.964603	-0.486991	-0.274104	-0.108791	-0.342242	-0.468466	-0.358321	-0.898196	0.523683	0.476799	0.73467	-0.0403781	0.905717	0.573313	-0.0352787	0.477255	0.952909	-0.977288	1.83391	3.27005	-0.177489	-0.257463	2.72554	0.963189	-0.952414	-0.593933	0.0386291	0.36921	-1.09407	0.0109017	-0.909839	-0.801341	-0.802541	-1.0449	-0.874921	0.0715126	-1.04199	-1.04346	-0.666735	-1.12145
Bilirubin_M583T466_NEG	0.444786	-0.283162	-0.753988	-0.0299124	-0.0398256	-0.589779	0.651315	0.461947	-0.515095	3.69764	0.0136248	1.03168	0.154945	1.4296	-0.973641	-0.370936	-0.153723	1.42693	-0.656828	0.94976	3.22825	-0.549014	-0.767289	0.484671	0.0223715	-0.556077	-0.400376	-0.633076	-0.225779	-0.666294	-0.546275	-0.0590896	-0.533913	-0.554954	-0.859702	-0.724599	-0.374111	-0.85077	-0.687185	-0.282605	-0.359528
bilirubin-III alpha_M583T335_NEG	0.582468	0.332186	-0.0197522	1.09454	-0.274699	-0.67222	0.164584	-0.0263139	-0.610968	2.83188	0.0448311	1.56561	-0.363674	0.54427	-0.833101	-0.117174	-0.0222707	0.23696	-0.438174	2.79626	2.66468	-0.023697	-0.381873	1.63038	0.0330032	-0.553756	-0.542565	-0.55562	-0.243213	-0.982867	-0.584725	-0.489809	-0.61622	-0.797233	-0.887156	-0.906128	-0.628347	-0.872867	-0.934114	-0.666524	-0.476581
bilirubin-IX beta_M583T335_NEG	0.582468	0.332186	-0.0197522	1.09454	-0.274699	-0.67222	0.164584	-0.0263139	-0.610968	2.83188	0.0448311	1.56561	-0.363674	0.54427	-0.833101	-0.117174	-0.0222707	0.23696	-0.438174	2.79626	2.66468	-0.023697	-0.381873	1.63038	0.0330032	-0.553756	-0.542565	-0.55562	-0.243213	-0.982867	-0.584725	-0.489809	-0.61622	-0.797233	-0.887156	-0.906128	-0.628347	-0.872867	-0.934114	-0.666524	-0.476581
Phytochromobilin_M583T335_NEG	0.582468	0.332186	-0.0197522	1.09454	-0.274699	-0.67222	0.164584	-0.0263139	-0.610968	2.83188	0.0448311	1.56561	-0.363674	0.54427	-0.833101	-0.117174	-0.0222707	0.23696	-0.438174	2.79626	2.66468	-0.023697	-0.381873	1.63038	0.0330032	-0.553756	-0.542565	-0.55562	-0.243213	-0.982867	-0.584725	-0.489809	-0.61622	-0.797233	-0.887156	-0.906128	-0.628347	-0.872867	-0.934114	-0.666524	-0.476581
15,16-Dihydrobiliverdin_M583T335_NEG	0.582468	0.332186	-0.0197522	1.09454	-0.274699	-0.67222	0.164584	-0.0263139	-0.610968	2.83188	0.0448311	1.56561	-0.363674	0.54427	-0.833101	-0.117174	-0.0222707	0.23696	-0.438174	2.79626	2.66468	-0.023697	-0.381873	1.63038	0.0330032	-0.553756	-0.542565	-0.55562	-0.243213	-0.982867	-0.584725	-0.489809	-0.61622	-0.797233	-0.887156	-0.906128	-0.628347	-0.872867	-0.934114	-0.666524	-0.476581
Tetrahydrocorticosterone_M349T628_NEG	0.629152	1.04442	1.35849	-0.116831	0.160761	0.632083	-0.0801522	1.00806	0.22075	2.29394	0.254168	1.57621	0.622679	-0.527473	1.32872	0.80558	1.21313	-0.0739363	-1.0085	0.0513125	1.66287	0.778202	-1.46274	-0.792032	0.261482	-1.15531	-0.405026	-0.971954	0.52205	-0.256264	0.317385	-1.049	-1.5339	-1.36659	-1.49972	-1.62324	-1.36973	-0.555629	-0.180187	-0.312239	-0.400983
1-alpha-linolenoyl-2-palmitoyl-sn-glycerol 3-phosphate_M669T628_NEG	0.722262	-0.00140357	0.979088	-0.008953	-0.179808	0.583883	-0.236465	0.622729	0.563103	2.26469	-0.0542081	1.9103	0.910368	-1.35412	2.69866	0.882181	0.919319	-0.252935	-0.481056	0.0292686	-0.498459	0.903921	-1.1747	-0.507079	0.0245417	-0.756217	-0.267384	-0.474604	0.290092	-0.87968	0.91496	-0.634419	-1.99609	-1.19187	-1.41885	-1.41673	-1.06137	0.477887	-0.461521	-0.222162	-0.167174
1-linoleoyl-2-palmitoleoyl-sn-glycerol 3-phosphate_M669T628_NEG	0.722262	-0.00140357	0.979088	-0.008953	-0.179808	0.583883	-0.236465	0.622729	0.563103	2.26469	-0.0542081	1.9103	0.910368	-1.35412	2.69866	0.882181	0.919319	-0.252935	-0.481056	0.0292686	-0.498459	0.903921	-1.1747	-0.507079	0.0245417	-0.756217	-0.267384	-0.474604	0.290092	-0.87968	0.91496	-0.634419	-1.99609	-1.19187	-1.41885	-1.41673	-1.06137	0.477887	-0.461521	-0.222162	-0.167174
7S-HDoHE_M343T488_NEG	-0.345762	-0.133449	0.0685612	-0.201311	-0.0901346	-0.0127907	-0.278037	-0.0618592	-0.271706	5.65926	-0.402917	0.747883	-0.209012	-0.256706	1.98231	-0.0101732	0.309003	-0.0172969	-0.374096	-0.084059	0.403054	-0.367278	-0.358736	-0.358381	0.203574	-0.389286	-0.354019	-0.376553	-0.240363	-0.392787	-0.183339	-0.29457	-0.347026	-0.319067	-0.450644	-0.526125	-0.388707	-0.39473	-0.319982	-0.224623	-0.338123
11S-HDoHE_M343T488_NEG	-0.345762	-0.133449	0.0685612	-0.201311	-0.0901346	-0.0127907	-0.278037	-0.0618592	-0.271706	5.65926	-0.402917	0.747883	-0.209012	-0.256706	1.98231	-0.0101732	0.309003	-0.0172969	-0.374096	-0.084059	0.403054	-0.367278	-0.358736	-0.358381	0.203574	-0.389286	-0.354019	-0.376553	-0.240363	-0.392787	-0.183339	-0.29457	-0.347026	-0.319067	-0.450644	-0.526125	-0.388707	-0.39473	-0.319982	-0.224623	-0.338123
HDoHE_M343T488_NEG	-0.345762	-0.133449	0.0685612	-0.201311	-0.0901346	-0.0127907	-0.278037	-0.0618592	-0.271706	5.65926	-0.402917	0.747883	-0.209012	-0.256706	1.98231	-0.0101732	0.309003	-0.0172969	-0.374096	-0.084059	0.403054	-0.367278	-0.358736	-0.358381	0.203574	-0.389286	-0.354019	-0.376553	-0.240363	-0.392787	-0.183339	-0.29457	-0.347026	-0.319067	-0.450644	-0.526125	-0.388707	-0.39473	-0.319982	-0.224623	-0.338123
22-Hydroxydocosahexaenoate_M343T488_NEG	-0.345762	-0.133449	0.0685612	-0.201311	-0.0901346	-0.0127907	-0.278037	-0.0618592	-0.271706	5.65926	-0.402917	0.747883	-0.209012	-0.256706	1.98231	-0.0101732	0.309003	-0.0172969	-0.374096	-0.084059	0.403054	-0.367278	-0.358736	-0.358381	0.203574	-0.389286	-0.354019	-0.376553	-0.240363	-0.392787	-0.183339	-0.29457	-0.347026	-0.319067	-0.450644	-0.526125	-0.388707	-0.39473	-0.319982	-0.224623	-0.338123
dihydrosorgoleone_M343T488_NEG	-0.345762	-0.133449	0.0685612	-0.201311	-0.0901346	-0.0127907	-0.278037	-0.0618592	-0.271706	5.65926	-0.402917	0.747883	-0.209012	-0.256706	1.98231	-0.0101732	0.309003	-0.0172969	-0.374096	-0.084059	0.403054	-0.367278	-0.358736	-0.358381	0.203574	-0.389286	-0.354019	-0.376553	-0.240363	-0.392787	-0.183339	-0.29457	-0.347026	-0.319067	-0.450644	-0.526125	-0.388707	-0.39473	-0.319982	-0.224623	-0.338123
Pyrophosphate_M177T65_NEG	-0.683052	-0.71721	-0.287444	-0.149322	-0.504763	1.83529	-0.240565	-0.325677	-0.251351	4.16639	-0.358502	0.658532	0.646916	-0.172078	1.7104	0.337883	3.1277	-0.196681	-0.477611	-0.214044	0.0655607	-0.258065	-0.141	-0.491708	-0.432962	-0.588833	-0.529527	-0.344929	-0.667614	-0.372175	-0.223011	-0.413475	-0.385906	-0.532404	-0.379747	-0.396736	-0.510699	-0.427863	-0.315623	-0.4461	-0.112
Decadienedioic acid_M197T305_NEG	-0.498716	-0.332438	0.564396	-0.451112	0.160687	-0.442778	0.48242	-0.0445324	0.428445	3.55554	-0.435333	1.9865	1.4158	-0.517678	0.120212	0.495054	3.62496	-0.380726	-0.541253	0.0376204	-0.1391	0.159638	-0.800237	-0.697836	-0.603313	-0.562802	-0.515871	-0.277004	-0.714347	-0.0404707	-0.327277	-0.303279	-0.255254	-0.547354	-0.295262	-0.663881	-0.702697	-0.756697	-0.36472	-0.766617	-0.052692
2,3-Methylene suberic acid_M197T305_NEG	-0.498716	-0.332438	0.564396	-0.451112	0.160687	-0.442778	0.48242	-0.0445324	0.428445	3.55554	-0.435333	1.9865	1.4158	-0.517678	0.120212	0.495054	3.62496	-0.380726	-0.541253	0.0376204	-0.1391	0.159638	-0.800237	-0.697836	-0.603313	-0.562802	-0.515871	-0.277004	-0.714347	-0.0404707	-0.327277	-0.303279	-0.255254	-0.547354	-0.295262	-0.663881	-0.702697	-0.756697	-0.36472	-0.766617	-0.052692
3,4-Methylene suberic acid_M197T305_NEG	-0.498716	-0.332438	0.564396	-0.451112	0.160687	-0.442778	0.48242	-0.0445324	0.428445	3.55554	-0.435333	1.9865	1.4158	-0.517678	0.120212	0.495054	3.62496	-0.380726	-0.541253	0.0376204	-0.1391	0.159638	-0.800237	-0.697836	-0.603313	-0.562802	-0.515871	-0.277004	-0.714347	-0.0404707	-0.327277	-0.303279	-0.255254	-0.547354	-0.295262	-0.663881	-0.702697	-0.756697	-0.36472	-0.766617	-0.052692
2,7-Dimethyl-2,4-octadienedioic acid_M197T305_NEG	-0.498716	-0.332438	0.564396	-0.451112	0.160687	-0.442778	0.48242	-0.0445324	0.428445	3.55554	-0.435333	1.9865	1.4158	-0.517678	0.120212	0.495054	3.62496	-0.380726	-0.541253	0.0376204	-0.1391	0.159638	-0.800237	-0.697836	-0.603313	-0.562802	-0.515871	-0.277004	-0.714347	-0.0404707	-0.327277	-0.303279	-0.255254	-0.547354	-0.295262	-0.663881	-0.702697	-0.756697	-0.36472	-0.766617	-0.052692
Hexadecanedioic acid_M285T465_NEG	-0.301473	0.92886	0.3995	0.070902	-0.0565864	-0.49121	0.178349	-0.292571	-0.247265	0.0208691	-0.379259	5.81573	-0.17917	0.0180878	-0.061598	-0.268609	0.80945	0.345711	-0.502541	0.609388	0.36831	-0.298471	-0.37548	-0.320324	0.180147	-0.514737	-0.434718	-0.123644	-0.465196	-0.374632	-0.500871	-0.392326	-0.370625	-0.232782	-0.55866	-0.333337	-0.468531	-0.394208	-0.126836	-0.430338	-0.249304
3-Hydroxydodecanedioic acid_M245T323_NEG	0.235094	1.02267	0.297184	0.0326875	-0.299017	-0.373234	-0.155368	-0.416575	-0.0725817	0.909195	0.100083	5.69708	-0.0432779	-0.130717	-0.0455272	-0.21687	0.625724	-0.378073	-0.554922	0.706932	0.0491232	-0.21734	-0.491846	-0.0514303	0.232101	-0.0455721	-0.601011	-0.507263	-0.538554	-0.0482293	-0.502671	-0.464551	-0.584253	-0.580437	-0.463315	-0.565929	-0.467321	-0.509775	-0.425672	-0.251153	0.0946074
3-Hydroxybutyric acid_M103T178_NEG	-0.343399	0.908382	-0.081235	-0.38072	-0.233265	-0.316838	-0.0769298	-0.252347	-0.355444	3.38304	-0.339885	4.66938	-0.2942	0.0293138	0.720243	0.5282	0.122559	-0.246025	-0.45015	0.597875	0.507886	-0.211621	-0.475374	-0.447064	-0.148911	-0.435799	-0.439549	-0.414889	-0.402728	-0.385315	-0.449898	-0.43488	-0.453017	-0.435609	-0.470124	-0.360874	-0.462386	-0.450366	-0.42287	-0.443514	-0.351655
Sebacic acid_M201T335_NEG	-0.536959	0.400706	-0.184262	-0.304879	-0.370733	-0.40931	0.0375745	-0.381865	0.213711	1.20722	-0.299754	5.77588	0.424436	0.0335561	-0.170921	-0.10635	0.548288	-0.00471815	-0.345999	0.736567	0.510121	-0.260091	-0.370168	-0.391268	-0.108497	-0.364609	-0.438016	-0.0224485	-0.40116	-0.382974	-0.347264	-0.475486	-0.462723	-0.274239	-0.250473	-0.352893	-0.480825	-0.310892	-0.375083	-0.477888	-0.225313
Suberic acid_M173T291_NEG	-0.521663	0.0998319	-0.0914905	-0.507735	-0.0700591	-0.198987	0.276479	-0.351683	0.292418	1.63986	-0.393123	5.53468	0.815259	0.10438	-0.0510466	0.370694	1.06951	-0.085531	-0.524369	0.224008	0.158728	-0.0708325	-0.441013	-0.440047	-0.133124	-0.296532	-0.526528	-0.361074	-0.520243	-0.292499	-0.476317	-0.404061	-0.269802	-0.414229	-0.403816	-0.513126	-0.379604	-0.508749	-0.400586	-0.443247	-0.494737
Matsutakic acid A_M199T325_NEG	-0.416925	0.0866849	-0.110097	-0.36472	-0.29786	-0.305342	-0.00639967	-0.385396	0.0540329	2.10261	-0.325544	5.35865	0.91564	-0.0961364	0.0697699	0.763393	1.14005	-0.288797	-0.407119	0.116158	0.154696	-0.382882	-0.410371	-0.3703	-0.216907	-0.380257	-0.428777	-0.274675	-0.473817	-0.333342	-0.436188	-0.42898	-0.455022	-0.39744	-0.369228	-0.411641	-0.436863	-0.369998	-0.381543	-0.405605	-0.393508
cis-4-Decenedioic acid_M199T325_NEG	-0.416925	0.0866849	-0.110097	-0.36472	-0.29786	-0.305342	-0.00639967	-0.385396	0.0540329	2.10261	-0.325544	5.35865	0.91564	-0.0961364	0.0697699	0.763393	1.14005	-0.288797	-0.407119	0.116158	0.154696	-0.382882	-0.410371	-0.3703	-0.216907	-0.380257	-0.428777	-0.274675	-0.473817	-0.333342	-0.436188	-0.42898	-0.455022	-0.39744	-0.369228	-0.411641	-0.436863	-0.369998	-0.381543	-0.405605	-0.393508
Nepetalinic acid_M199T325_NEG	-0.416925	0.0866849	-0.110097	-0.36472	-0.29786	-0.305342	-0.00639967	-0.385396	0.0540329	2.10261	-0.325544	5.35865	0.91564	-0.0961364	0.0697699	0.763393	1.14005	-0.288797	-0.407119	0.116158	0.154696	-0.382882	-0.410371	-0.3703	-0.216907	-0.380257	-0.428777	-0.274675	-0.473817	-0.333342	-0.436188	-0.42898	-0.455022	-0.39744	-0.369228	-0.411641	-0.436863	-0.369998	-0.381543	-0.405605	-0.393508
10-Dehydrogingerdione_M345T563_NEG	1.33013	1.57897	0.950035	-0.0535835	-0.423191	0.0428898	-1.11614	-0.118955	-0.9289	0.126556	-0.263588	2.99334	0.13443	0.237613	1.56304	0.302533	0.0747286	0.214688	-0.868374	0.786482	0.0119099	1.02048	-0.729239	-0.261477	2.46723	-0.874497	-0.509974	-0.883335	0.514194	-0.21118	-0.190932	-0.820372	-1.25515	-1.45522	-1.3255	-1.32495	-1.12647	0.372131	-0.20721	0.441542	-0.214703
FAHFA(18:0/11-O-16:0)_M537T621_NEG	0.642021	1.12764	1.71512	0.159537	-0.035232	0.297165	0.0129753	0.743316	-0.61312	0.862987	-0.130075	2.87721	-0.757527	-1.29459	1.3897	0.891197	0.946922	0.345359	-1.03865	-0.138506	0.838925	0.63577	-1.03844	-0.550683	1.85855	-1.14172	-0.704043	-1.06277	0.31885	-1.07177	0.324478	-0.884025	-1.25827	-0.901572	-1.38054	-0.847319	-1.27329	-0.51148	0.363384	-0.101024	0.383511
FAHFA(16:0/12-O-18:0)_M537T621_NEG	0.642021	1.12764	1.71512	0.159537	-0.035232	0.297165	0.0129753	0.743316	-0.61312	0.862987	-0.130075	2.87721	-0.757527	-1.29459	1.3897	0.891197	0.946922	0.345359	-1.03865	-0.138506	0.838925	0.63577	-1.03844	-0.550683	1.85855	-1.14172	-0.704043	-1.06277	0.31885	-1.07177	0.324478	-0.884025	-1.25827	-0.901572	-1.38054	-0.847319	-1.27329	-0.51148	0.363384	-0.101024	0.383511
FAHFA(18:0/13-O-16:0)_M537T621_NEG	0.642021	1.12764	1.71512	0.159537	-0.035232	0.297165	0.0129753	0.743316	-0.61312	0.862987	-0.130075	2.87721	-0.757527	-1.29459	1.3897	0.891197	0.946922	0.345359	-1.03865	-0.138506	0.838925	0.63577	-1.03844	-0.550683	1.85855	-1.14172	-0.704043	-1.06277	0.31885	-1.07177	0.324478	-0.884025	-1.25827	-0.901572	-1.38054	-0.847319	-1.27329	-0.51148	0.363384	-0.101024	0.383511
FAHFA(16:0/13-O-18:0)_M537T621_NEG	0.642021	1.12764	1.71512	0.159537	-0.035232	0.297165	0.0129753	0.743316	-0.61312	0.862987	-0.130075	2.87721	-0.757527	-1.29459	1.3897	0.891197	0.946922	0.345359	-1.03865	-0.138506	0.838925	0.63577	-1.03844	-0.550683	1.85855	-1.14172	-0.704043	-1.06277	0.31885	-1.07177	0.324478	-0.884025	-1.25827	-0.901572	-1.38054	-0.847319	-1.27329	-0.51148	0.363384	-0.101024	0.383511
FAHFA(18:0/12-O-16:0)_M537T621_NEG	0.642021	1.12764	1.71512	0.159537	-0.035232	0.297165	0.0129753	0.743316	-0.61312	0.862987	-0.130075	2.87721	-0.757527	-1.29459	1.3897	0.891197	0.946922	0.345359	-1.03865	-0.138506	0.838925	0.63577	-1.03844	-0.550683	1.85855	-1.14172	-0.704043	-1.06277	0.31885	-1.07177	0.324478	-0.884025	-1.25827	-0.901572	-1.38054	-0.847319	-1.27329	-0.51148	0.363384	-0.101024	0.383511
16-Hydroxypalmitic acid_M271T484_NEG	-0.622241	0.26202	1.34247	0.123163	-0.284405	0.0228182	-0.437372	0.128482	-0.527718	0.873262	-0.0391763	3.97912	0.55839	0.116519	1.7508	-0.203144	2.25749	-0.396802	-0.959495	1.12986	0.594087	-0.463433	-0.335989	-0.68529	1.32513	-0.841747	-0.548635	-0.734747	-0.151614	-0.70145	-0.139269	-0.409832	-0.672994	-0.512022	-0.976267	-0.836945	-0.837893	-0.866851	-0.39484	-0.71782	-0.165617
trans-Vaccenic acid_M281T628_NEG	0.588813	0.528755	0.850093	-0.13663	-0.00625072	-0.122705	-0.386841	0.466361	-0.413956	1.81048	-0.171107	3.77195	0.279554	0.296771	1.57073	0.640487	2.19361	-0.194797	-0.853348	0.166829	0.966469	0.0084384	-1.1524	-0.644412	0.479804	-0.778413	-0.644847	-0.828027	0.12897	-0.652484	-0.110909	-0.739289	-1.05076	-1.00341	-1.09971	-1.13969	-0.978344	-0.481973	-0.33334	-0.509016	-0.315448
Oleic acid_M281T628_NEG	0.588813	0.528755	0.850093	-0.13663	-0.00625072	-0.122705	-0.386841	0.466361	-0.413956	1.81048	-0.171107	3.77195	0.279554	0.296771	1.57073	0.640487	2.19361	-0.194797	-0.853348	0.166829	0.966469	0.0084384	-1.1524	-0.644412	0.479804	-0.778413	-0.644847	-0.828027	0.12897	-0.652484	-0.110909	-0.739289	-1.05076	-1.00341	-1.09971	-1.13969	-0.978344	-0.481973	-0.33334	-0.509016	-0.315448
cis-11.14-Eicosadienoic acid_M307T637_NEG	0.382173	0.192915	0.0821939	0.561807	0.23218	-0.739552	-0.336797	0.0902436	-0.60095	1.73272	-0.281464	3.64432	-0.894114	-0.0193658	0.628145	0.807422	1.07338	-0.0924941	-0.917979	0.308779	0.557191	-0.0777306	-0.613537	-0.219739	3.24365	-0.655797	-0.779743	-0.937814	0.358658	-0.481696	-0.630537	-0.261446	-0.911541	-0.763906	-0.715409	-1.11823	-0.630241	-0.582866	-0.0831586	-0.386475	-0.163179
Heptadecanoic acid_M269T652_NEG	0.388236	0.397877	0.543435	0.153879	0.189347	0.117213	-0.365688	-0.334726	-0.593018	0.400553	-0.746068	3.90778	-0.27061	0.871247	0.907075	-1.00033	1.07416	0.543694	-0.538359	1.49937	0.540161	-0.200159	-1.46489	0.290417	2.22662	-0.807977	-0.663883	-0.780843	0.544282	-0.736092	-0.410224	-0.390789	-1.84513	-0.65764	-0.906032	-0.731402	-0.67731	-0.171832	-0.0899299	-0.109726	-0.10269
14-Methylhexadecanoicacid_M269T652_NEG	0.388236	0.397877	0.543435	0.153879	0.189347	0.117213	-0.365688	-0.334726	-0.593018	0.400553	-0.746068	3.90778	-0.27061	0.871247	0.907075	-1.00033	1.07416	0.543694	-0.538359	1.49937	0.540161	-0.200159	-1.46489	0.290417	2.22662	-0.807977	-0.663883	-0.780843	0.544282	-0.736092	-0.410224	-0.390789	-1.84513	-0.65764	-0.906032	-0.731402	-0.67731	-0.171832	-0.0899299	-0.109726	-0.10269
Quetiapine (Drug)_M382T589_NEG	0.345933	0.630653	0.404308	-0.412937	-0.0597318	0.841119	-0.852609	0.106486	-0.993809	1.17143	-0.471264	3.42361	-0.0827455	0.276878	0.556428	1.08875	0.819734	0.548845	-0.962687	1.34287	1.06273	0.315973	-1.02929	-0.106113	2.18916	-0.632699	-0.861403	-0.920696	0.13646	-0.412112	-0.234187	-1.1873	-1.1505	-1.0438	-1.3555	-1.00188	-1.27089	-0.248569	0.106864	-0.504282	0.42676
Linoleic acid_M279T589_NEG	0.302861	0.560372	0.298384	-0.130176	-0.192322	0.591772	-0.699575	0.219066	-0.870911	0.961741	-0.394089	3.81439	-0.0443313	0.299515	0.644422	0.595439	0.937409	0.156842	-0.792286	1.48911	0.609489	0.0419177	-0.786262	-0.112863	2.56192	-0.638277	-0.903475	-1.002	-0.162461	-0.319854	-0.214464	-0.798002	-0.971977	-1.02277	-1.44245	-1.03296	-1.24014	-0.407519	0.20209	-0.240168	0.132587

## Sheet: MFR_vs_CON
	T3_ion_Y112	T3_ion_Y12	T3_ion_Y129	T3_ion_Y14	T3_ion_Y145	T3_ion_Y174	T3_ion_Y224	T3_ion_Y23	T3_ion_Y237	T3_ion_Y257	T3_ion_Y271	T3_ion_Y35	T3_ion_Y45	T3_ion_Y5	T3_ion_Y51	T3_ion_Y53	T3_ion_Y56	T3_ion_Y60A	T3_ion_Y60B	T3_ion_Y77	T3_ion_Y82	T3_ion_Y88	T3_ion_Y9	T3_ion_Y95	T3_ion_CON212	T3_ion_CON214	T3_ion_CON216	T3_ion_CON227	T3_ion_CON249	T3_ion_CON281	T3_ion_CON284	T3_ion_CON297	T3_ion_CON299	T3_ion_CON301	T3_ion_CON304	T3_ion_CON319	T3_ion_CON328	T3_ion_CON337	T3_ion_CON340	T3_ion_CON343	T3_ion_CON351	T3_ion_CON356	T3_ion_CON359	T3_ion_CON383
N-Lactoylphenylalanine_M236T302_NEG	1.62402	-1.52298	-0.439668	0.613482	-0.254414	-0.270304	1.14455	-0.492648	0.126112	3.2743	1.00458	2.28158	0.152056	-0.0208616	1.18454	0.176326	-0.114418	0.365696	-0.717239	0.708619	-0.432178	0.00568718	-0.448206	-0.944523	-0.320614	-0.62935	-0.281311	1.96266	0.36347	-0.620727	0.92327	-0.506686	-0.254883	-0.103275	-1.45324	-1.46584	-0.53052	0.231156	-0.795835	-0.188117	-0.169719	-1.37573	-0.815942	-0.972871
3,3'-thiodipropanoate_M177T226_NEG	1.23694	-2.23376	-0.669461	0.175411	-0.141269	0.846493	2.09374	1.02276	1.134	2.5591	-0.501775	0.233195	0.741206	-1.23842	1.04772	1.05674	-1.10602	-0.50433	0.558545	-0.586101	1.30976	0.1705	0.307284	-0.351012	-0.307324	-1.93599	0.472663	-0.365755	0.204778	-0.520626	0.219161	-0.625406	0.00679151	0.506257	-2.12703	-0.838075	-0.240126	0.701603	-0.975672	-0.205919	0.541497	-0.313957	-0.615361	-0.742766
Bilirubin_M583T466_NEG	1.37542	0.0825389	-0.913924	-0.716201	-0.544196	0.102917	0.99473	0.881168	2.66307	1.15262	-0.0573759	-0.814873	2.05355	-0.247185	2.31458	1.47155	0.493014	-0.8631	0.427024	0.475579	1.44554	0.833948	0.0415539	0.528211	-0.783291	-1.07551	0.600569	-0.0183409	-0.792747	-0.5843	-0.89583	-0.350556	-0.940301	-0.779624	-0.127398	-0.763074	-0.791243	-1.19923	-1.01836	-0.549137	-1.18727	-0.968269	-0.426633	-0.529614
bilirubin-III alpha_M583T335_NEG	0.76347	0.314271	-1.25418	-0.270827	-0.820378	2.43025	-0.539836	1.9589	1.30725	-0.23141	-0.565245	-1.19783	0.358316	-0.360512	2.15298	1.00898	-0.091692	-0.281797	1.20327	0.868389	1.2299	0.0518305	0.661942	0.938647	0.114017	-0.359854	2.30238	0.189032	-0.587257	-0.572453	-0.589724	-0.176405	-1.15498	-0.62823	-0.502655	-0.669899	-0.909381	-1.02835	-1.05345	-0.685942	-1.00945	-1.09048	-0.736451	-0.485155
bilirubin-IX beta_M583T335_NEG	0.76347	0.314271	-1.25418	-0.270827	-0.820378	2.43025	-0.539836	1.9589	1.30725	-0.23141	-0.565245	-1.19783	0.358316	-0.360512	2.15298	1.00898	-0.091692	-0.281797	1.20327	0.868389	1.2299	0.0518305	0.661942	0.938647	0.114017	-0.359854	2.30238	0.189032	-0.587257	-0.572453	-0.589724	-0.176405	-1.15498	-0.62823	-0.502655	-0.669899	-0.909381	-1.02835	-1.05345	-0.685942	-1.00945	-1.09048	-0.736451	-0.485155
Phytochromobilin_M583T335_NEG	0.76347	0.314271	-1.25418	-0.270827	-0.820378	2.43025	-0.539836	1.9589	1.30725	-0.23141	-0.565245	-1.19783	0.358316	-0.360512	2.15298	1.00898	-0.091692	-0.281797	1.20327	0.868389	1.2299	0.0518305	0.661942	0.938647	0.114017	-0.359854	2.30238	0.189032	-0.587257	-0.572453	-0.589724	-0.176405	-1.15498	-0.62823	-0.502655	-0.669899	-0.909381	-1.02835	-1.05345	-0.685942	-1.00945	-1.09048	-0.736451	-0.485155
15,16-Dihydrobiliverdin_M583T335_NEG	0.76347	0.314271	-1.25418	-0.270827	-0.820378	2.43025	-0.539836	1.9589	1.30725	-0.23141	-0.565245	-1.19783	0.358316	-0.360512	2.15298	1.00898	-0.091692	-0.281797	1.20327	0.868389	1.2299	0.0518305	0.661942	0.938647	0.114017	-0.359854	2.30238	0.189032	-0.587257	-0.572453	-0.589724	-0.176405	-1.15498	-0.62823	-0.502655	-0.669899	-0.909381	-1.02835	-1.05345	-0.685942	-1.00945	-1.09048	-0.736451	-0.485155
Rutin_M609T244_NEG	2.82964	-0.0972922	2.02043	-0.783625	1.09435	3.34438	0.849679	-0.826013	1.19357	1.71799	-0.397147	-0.844221	-0.218141	-0.688905	0.173431	0.132998	-0.148682	-0.343485	0.494935	-0.194412	0.214145	0.273899	-0.254696	-0.265594	0.166725	-0.111637	-1.51492	-0.307229	-0.304162	-1.51188	-0.215134	-0.232918	-0.224749	-0.178327	-0.149712	-1.50779	-1.51646	-0.274566	-0.267143	-0.308	-0.27225	-0.143971	-0.177505	-0.225617
2-Hydroxy-2-methylbutyric acid_M117T248_NEG	0.400803	-0.907737	-0.226325	1.35292	-0.44319	0.162651	1.44536	-0.302664	0.433075	0.94437	-0.362695	-0.300082	0.236104	-0.615253	0.808116	0.513862	-0.187274	1.40655	3.68146	0.913127	0.469048	0.657672	2.13679	-0.904371	0.27603	-0.85309	-0.821767	0.520644	1.05867	-0.827692	-0.846495	-0.865955	-0.305613	-0.860796	-0.867725	-0.872719	-0.860073	-0.903581	-0.857619	0.0259316	-0.877786	-0.86952	-0.860941	-0.842235
Hydroxyphenyllactic acid_M181T247_NEG	1.22578	-1.05104	0.0507781	0.899265	0.0435435	0.0747185	1.57996	0.0810717	0.844004	1.662	0.04846	0.0380422	-1.04126	-0.389432	0.824683	0.685521	0.260504	1.43901	1.24298	0.90551	0.630436	0.208454	2.2569	-1.03641	0.518357	-1.01614	-1.03981	0.602801	1.3228	-1.0477	-1.01894	-1.04266	1.16899	-1.04079	-1.04627	-1.04609	-1.0394	-1.02905	-1.04001	0.459973	-1.0373	-1.04509	-1.02936	-1.03778
gamma-Glutamylphenylalanine_M293T249_NEG	1.32692	-1.18754	0.0829004	0.247009	0.110077	0.982157	1.6048	0.583532	0.81393	1.74517	0.230503	0.586142	-1.03178	0.00844684	1.14866	1.01844	0.0684153	0.77223	0.234377	1.74581	0.970508	0.490104	0.88027	-1.17396	0.571716	-1.14472	-0.978987	0.760743	1.10321	-1.08207	-1.07413	-1.08241	1.02196	-1.08531	-1.08319	-1.14117	-1.11328	-1.16558	-1.0929	0.597897	-1.10818	-1.05857	-1.1214	-0.980746
Sodium (4-methoxybenzoyloxy)acetate_M209T287_NEG	2.14122	-1.50755	1.22107	0.770643	0.842656	2.28191	-0.341415	1.07444	-0.468925	-0.186503	-0.296057	-0.572966	-0.711705	0.331982	0.911186	0.361156	-0.422712	-0.674293	2.6122	1.15342	1.0208	1.24247	0.444199	-0.888069	-0.562612	-0.753299	-0.676513	0.0823139	1.70957	-0.891747	-0.786088	-1.16039	-0.416526	-0.413929	-0.557395	-0.277833	-0.772794	-0.885239	-0.847211	-0.0972977	-0.792009	-0.508946	-0.919595	-0.811638
4-(2-Hydroxyethoxycarbonyl)benzoate_M209T287_NEG	2.14122	-1.50755	1.22107	0.770643	0.842656	2.28191	-0.341415	1.07444	-0.468925	-0.186503	-0.296057	-0.572966	-0.711705	0.331982	0.911186	0.361156	-0.422712	-0.674293	2.6122	1.15342	1.0208	1.24247	0.444199	-0.888069	-0.562612	-0.753299	-0.676513	0.0823139	1.70957	-0.891747	-0.786088	-1.16039	-0.416526	-0.413929	-0.557395	-0.277833	-0.772794	-0.885239	-0.847211	-0.0972977	-0.792009	-0.508946	-0.919595	-0.811638
3-hydroxy-2-methylpentanedioylcarnitine_M306T244_POS	0.915466	-0.968412	1.15381	1.24007	0.783584	1.18754	0.771787	1.36097	1.092	0.636012	0.601344	0.739154	0.050356	0.767853	0.860499	0.914124	-0.965639	-0.96104	1.20673	1.38665	1.22008	1.09602	1.13079	-0.963272	-0.966511	1.07594	-0.968376	-0.967312	-0.969425	-0.963569	-0.961353	-0.968941	-0.964506	-0.968274	-0.966989	1.05789	-0.969561	-0.964442	-0.959494	-0.964398	-0.967757	-0.963677	-0.96619	-0.969549
Ethyl 2,4-dioxohexanoate_M173T217_POS	1.0525	-0.459687	-0.557664	1.16404	-0.859039	1.27979	1.28131	1.52189	1.75551	0.849741	0.552762	-0.229179	-0.254876	-0.390015	1.10417	0.974091	-0.417793	-0.859878	1.07534	1.95596	1.5653	1.98447	1.68647	-0.697689	-0.511671	-0.709938	-0.873611	-0.828959	-0.824007	-0.709571	-0.638698	-0.730429	-0.787736	-0.693663	-0.75624	-0.71295	-0.800901	-0.824907	-0.859516	-0.863213	-0.826774	-0.713221	-0.669446	-0.742063
Taurodehydrocholic acid_M508T327_NEG	1.25836	-0.876251	1.36835	0.738317	0.948844	1.51564	1.99415	0.623993	2.01726	2.21902	0.778298	0.171741	0.0888303	0.192664	0.416227	0.345347	-0.84216	-0.776321	0.763757	0.86941	1.35556	1.06775	0.965486	-0.785734	-0.758967	-0.808046	-0.873692	-0.767133	-0.841666	-0.692644	-0.781781	-0.805729	-0.833798	-0.78106	-0.889686	-0.876542	-0.849839	-0.830273	-0.869186	-0.8693	-0.795979	-0.826358	-0.817646	-0.849201
Succinylcarnitine_M262T236_POS	1.21006	-0.919134	0.785347	0.985962	0.71949	1.50528	0.891503	1.15678	1.30734	0.803823	0.686116	0.821963	-0.0186946	0.80734	1.18423	0.941129	-0.918075	-0.918183	1.13362	1.39633	1.39516	1.30434	1.37501	-0.90896	-0.912428	-0.919298	-0.920615	-0.908202	-0.919352	-0.919495	0.694551	-0.915476	-0.920177	-0.918382	-0.915201	-0.915824	-0.920561	-0.919033	-0.917495	-0.911524	-0.919589	-0.91799	-0.913824	-0.917869
5-Hydroxydec-6-enedioylcarnitine_M360T225_POS	1.44891	-0.81241	1.01534	1.07812	0.649733	1.40621	0.904395	0.700496	1.83293	1.42735	0.338844	0.942481	-0.102314	0.925895	1.32933	0.947472	-0.839793	-0.87362	0.935465	1.5403	1.13065	1.33309	0.932821	-0.84595	-0.86279	-0.876905	-0.890442	-0.855354	-0.857799	-0.861698	-0.880495	-0.891895	-0.829016	-0.872014	-0.87383	-0.886746	-0.860886	-0.865482	-0.833638	-0.886089	-0.868508	-0.865533	-0.850828	-0.875789
3-Hydroxydeca-4,6-dienoylcarnitine_M328T252_POS	0.947654	-0.887948	1.18495	1.32441	0.841505	1.19374	0.825306	1.36764	1.05086	0.736296	0.518456	0.935133	0.749859	0.938097	1.10879	1.12133	-0.888826	-0.890148	1.08499	1.40058	1.24217	1.36207	1.41725	-0.88964	-0.888574	-0.890328	-0.890369	-0.889945	-0.889122	-0.890151	-0.888091	-0.890186	-0.889864	-0.890384	-0.890143	-0.887805	-0.89072	-0.890036	-0.889743	-0.889563	-0.889912	-0.889926	-0.889573	-0.890102
2-(2-Butoxyethoxy)acetic acid_M177T235_POS	1.0167	-0.863788	1.08444	1.32857	0.991599	1.29017	0.948163	1.32903	1.08884	0.73033	0.596764	0.91274	-0.0943825	1.04268	1.09706	1.09825	-0.889838	-0.874991	1.15573	1.36327	1.28657	1.36276	1.44452	-0.874585	-0.875256	-0.878732	-0.88718	-0.880316	-0.882229	-0.877249	-0.877405	-0.873211	-0.882516	-0.879431	-0.87886	-0.878427	-0.880532	-0.874877	-0.881626	-0.875741	-0.878065	-0.873077	-0.875573	-0.880275
trans-11-Eicosenoic acid_M309T502_NEG	-0.161458	2.58998	-0.460047	-1.10351	0.635067	0.296239	-0.118746	1.28591	-0.255739	0.69163	-0.423299	0.439173	-1.51938	0.493809	-0.672957	0.542188	1.65818	-1.01832	-0.33167	1.64806	1.14198	0.66833	0.845538	1.20197	0.799458	-0.77551	-1.62253	-0.886241	0.909333	-0.271338	-1.06841	1.52712	0.247283	-0.511551	-0.907878	-0.909305	-1.33397	-1.13129	0.546647	-1.61941	-0.379339	0.0107355	0.183478	-0.880232
cis-11-Eicosenoic acid_M309T502_NEG	-0.161458	2.58998	-0.460047	-1.10351	0.635067	0.296239	-0.118746	1.28591	-0.255739	0.69163	-0.423299	0.439173	-1.51938	0.493809	-0.672957	0.542188	1.65818	-1.01832	-0.33167	1.64806	1.14198	0.66833	0.845538	1.20197	0.799458	-0.77551	-1.62253	-0.886241	0.909333	-0.271338	-1.06841	1.52712	0.247283	-0.511551	-0.907878	-0.909305	-1.33397	-1.13129	0.546647	-1.61941	-0.379339	0.0107355	0.183478	-0.880232
N-Acetylsphinganine_M344T415_POS	-0.269752	1.07974	-0.44455	0.296498	-0.168013	0.492564	1.13867	0.458388	0.547808	1.0892	1.69358	-0.377582	-0.391934	0.0266554	0.594007	0.614805	1.25825	1.52299	1.79314	3.47932	0.399289	0.942232	-0.128868	0.677431	-0.452408	-0.802173	-0.905335	-0.855407	-0.937874	-0.761761	-0.752606	-0.799743	-0.84739	-0.709419	-0.914881	-0.715474	-0.906649	-0.96203	-0.823473	-0.924063	-0.886716	-0.774067	-0.773187	-0.819205
1-(11Z,14Z-eicosadienoyl)-glycero-3-phosphate_M463T446_POS	0.206708	1.85444	-0.383499	0.575596	0.76607	0.010974	0.683517	1.11497	0.878427	0.240137	0.815862	-0.33644	0.317955	0.583111	1.19143	-1.65418	2.00673	2.63599	0.170114	0.353443	0.617568	1.04188	0.507987	1.88495	-0.279748	-0.381251	-1.03909	-0.798038	-0.746006	-0.660357	-0.934844	-0.709494	-1.05799	-0.534065	-0.957313	-0.852191	-1.0084	-1.09711	-1.00898	-1.19042	-0.496736	-0.580215	-0.875681	-0.875807
1-(6Z,9Z,12Z-octadecatrienoyl)-glycero-3-phosphate_M433T446_POS	0.0907547	1.37986	-0.46795	0.241493	0.740122	-0.171642	0.80424	1.25731	0.985135	0.152082	0.275889	-0.331208	1.37135	0.740359	1.76367	0.761237	1.52989	3.04769	-0.242546	0.231595	0.413379	0.80496	0.30392	1.69445	-0.720623	-0.768506	-0.952115	-0.854838	-0.813499	-0.846219	-0.896693	-0.830627	-0.920572	-0.807599	-0.923548	-0.911587	-0.931061	-0.97643	-0.88895	-0.935949	-0.776245	-0.838829	-0.880224	-0.901924
1-(9Z,12Z,15Z-octadecatrienoyl)-glycero-3-phosphate_M433T446_POS	0.0907547	1.37986	-0.46795	0.241493	0.740122	-0.171642	0.80424	1.25731	0.985135	0.152082	0.275889	-0.331208	1.37135	0.740359	1.76367	0.761237	1.52989	3.04769	-0.242546	0.231595	0.413379	0.80496	0.30392	1.69445	-0.720623	-0.768506	-0.952115	-0.854838	-0.813499	-0.846219	-0.896693	-0.830627	-0.920572	-0.807599	-0.923548	-0.911587	-0.931061	-0.97643	-0.88895	-0.935949	-0.776245	-0.838829	-0.880224	-0.901924
Dec-4-enedioylcarnitine_M344T304_POS	-0.72353	2.19716	-0.174912	1.52086	-0.451127	0.319962	0.329031	0.785289	0.121025	-0.679712	-0.619736	-0.0542691	-0.816932	0.279918	0.132798	0.865431	2.371	0.825656	-0.0563798	0.723489	1.20986	1.35963	1.54195	0.139602	1.78177	0.0492943	-0.302347	-0.36149	-0.25193	-0.466995	-1.37645	-1.68467	-0.684583	-0.254834	-1.63209	-1.09311	0.249798	-0.335779	-0.454289	-1.7352	-1.64017	-0.605021	-0.0253205	-0.322649
13(S)-HODE_M295T494_NEG	0.0167406	1.11597	0.061239	1.22864	-0.420445	0.986568	-0.468766	1.65904	1.55603	-0.819969	-0.520061	-0.76887	1.01651	0.646016	0.590494	0.357233	1.54119	-0.770451	0.937312	0.543588	0.663332	0.163667	2.84066	-0.17371	0.710517	-0.420184	-0.715995	0.165805	-0.812076	-0.927253	1.58869	-0.446008	-0.701227	-0.713991	-0.909502	-1.02789	-1.09325	-1.66764	-1.17551	-1.27662	-1.25989	-0.524338	-0.270055	-0.505546
2-[4-(2-Carboxy-2-methylpropyl)phenyl]propionic acid_M249T407_NEG	0.133225	1.58147	-1.49696	1.74206	-1.16044	0.78061	1.13799	1.37899	0.825888	0.125598	0.37056	-1.12457	0.505852	-0.316778	0.566826	0.710247	1.05529	-0.359819	0.857218	0.63818	1.39069	1.24492	2.23762	0.743849	1.02018	0.114158	-1.43423	-1.11982	-0.984983	-0.108705	-0.3282	-0.589876	-1.16487	-0.528715	-0.548957	-0.993547	-0.578281	-1.22918	-0.640775	-1.39894	-0.990449	-0.660697	-0.691295	-0.711349
9-Oxo-10(E),12(E)-octadecadienoic acid_M293T506_NEG	0.454846	1.59684	-0.395657	1.92809	-0.521174	0.76063	0.428559	1.78774	0.675467	-0.0133161	0.203676	-0.768443	0.100079	0.199248	0.566007	0.0514568	2.00682	-0.232663	0.922927	0.115187	1.06629	0.951146	2.62531	0.558367	0.434029	-0.623362	-0.883935	0.645534	-1.21223	-0.91266	-0.618693	-0.301972	-0.674559	-0.808771	-0.984581	-1.00464	-1.10529	-1.47657	-1.0994	-1.15812	-1.00536	-0.943824	-0.437669	-0.895357
Succinyldisalicylic acid_M357T366_NEG	0.159573	1.06082	0.364105	3.19539	-0.298258	0.38177	0.010528	0.759143	-0.332331	1.70465	0.384277	-0.968887	-0.759894	-0.568088	0.807367	0.0794615	-0.568502	-0.802432	3.45769	0.048305	0.115053	0.986229	0.209988	0.00563866	-0.297433	0.0880629	-1.23757	-0.499867	0.00643989	-0.166276	-0.548049	-0.352417	-1.42051	1.07139	-0.683145	-1.17173	-0.508556	-0.819925	0.344565	-0.382561	-0.785352	-0.644589	-1.21271	-0.21137
9-Oxooctadecanoic acid_M297T505_NEG	1.7041	-0.836412	0.456684	0.744325	-0.394592	-0.118964	0.0887136	-0.179947	0.533544	0.179665	-0.535738	-1.38173	0.0846679	-0.548887	0.676076	1.85432	0.518109	-0.911131	2.98503	1.39248	-0.145734	0.537367	1.87192	0.166072	-0.408673	-0.601566	-0.726431	2.0599	-0.985955	-0.517345	0.989099	0.0899978	-0.087111	0.162388	-0.848727	-0.935382	-0.799404	-1.34026	-1.10659	-1.22931	-0.841789	-0.569179	-0.604032	-0.439562
lesquerolate_M325T546_NEG	1.68326	-0.928973	0.284676	0.345648	-0.237562	-0.0361338	0.307479	0.384636	0.322042	0.141714	-0.276583	-1.44058	-0.465908	-0.0256978	0.211769	1.22622	0.608221	-1.05158	4.29005	0.288169	0.586318	2.27635	0.705741	0.280678	-0.0545858	-0.783818	-0.842564	0.0443192	-1.07488	-0.499036	-0.383857	0.17291	-0.629836	-0.297403	-0.338468	-0.72282	-0.314077	-0.496798	-1.62609	-0.00757085	-1.18731	0.120892	-0.494131	-0.0648255
9-Hydroxyoctadecanoic acid_M299T530_NEG	0.718523	-0.479781	0.103066	1.81686	-0.738445	-0.554408	-0.208154	-0.453583	-0.104988	-0.142524	-0.631896	-0.985366	-0.101193	0.47034	0.517182	2.26011	0.368579	-0.623534	4.85272	0.662531	-0.38587	0.518953	0.200702	0.0443408	-0.441828	0.0867351	-0.834824	0.958606	-0.647409	-0.57715	-0.596218	-0.0982683	-0.688387	-0.324958	-0.247809	-0.306979	-0.0263439	-0.752997	-0.369277	-0.781479	-0.793508	-0.18759	-0.454179	-0.0403131
N-Acetylneuraminic acid_M308T68_NEG	0.101027	-1.16501	-1.31359	1.84398	0.230989	-0.32139	1.13257	1.71032	0.46933	1.88327	0.675072	-1.30357	0.526552	-1.3653	0.551782	1.6919	-1.22585	-0.452278	0.653514	0.637791	0.947469	2.37042	0.815977	1.0219	0.658611	-0.918484	-0.878781	-0.255524	-0.843087	-0.578507	-0.373566	-0.981819	-0.0439595	0.544775	-0.992976	-1.08992	-1.02949	-0.352909	-0.707555	-0.824965	0.219419	-0.367613	-0.730882	-0.569637
6-Paradol_M277T470_NEG	-0.299601	0.409606	-2.081	1.95214	-1.11891	0.566432	1.0696	0.978795	0.97671	0.261663	0.160347	-2.16778	0.969766	-1.04484	0.0273907	0.463433	0.815944	-0.878496	1.06926	0.737236	0.640498	1.47841	1.73164	0.365225	2.13337	-0.16625	-0.866445	-0.727085	-1.0671	-0.0975567	-0.771004	-0.457094	-0.443825	-0.00522629	0.695838	0.0751989	-0.572812	-1.21947	-1.40711	-1.15217	-0.397161	-0.277924	-0.462494	0.102871
Panaxacol_M277T470_NEG	-0.299601	0.409606	-2.081	1.95214	-1.11891	0.566432	1.0696	0.978795	0.97671	0.261663	0.160347	-2.16778	0.969766	-1.04484	0.0273907	0.463433	0.815944	-0.878496	1.06926	0.737236	0.640498	1.47841	1.73164	0.365225	2.13337	-0.16625	-0.866445	-0.727085	-1.0671	-0.0975567	-0.771004	-0.457094	-0.443825	-0.00522629	0.695838	0.0751989	-0.572812	-1.21947	-1.40711	-1.15217	-0.397161	-0.277924	-0.462494	0.102871
trans-Vaccenic acid_M281T628_NEG	0.391255	-1.20098	0.752702	0.517581	-0.836534	0.0933704	0.441695	0.96264	1.09826	0.0297321	0.0897442	-1.89167	-0.398759	-0.692278	0.70189	1.16502	2.24492	-0.69075	2.66532	1.02099	0.157795	0.170356	1.94613	-0.267227	0.546792	-1.32839	-0.5078	1.30822	-0.724261	-0.508503	-0.804406	0.741495	-0.520839	0.354002	-0.66106	-1.1642	-1.08771	-1.24327	-1.30785	-1.04722	-0.245403	-0.00530537	-0.289086	0.0235964
Oleic acid_M281T628_NEG	0.391255	-1.20098	0.752702	0.517581	-0.836534	0.0933704	0.441695	0.96264	1.09826	0.0297321	0.0897442	-1.89167	-0.398759	-0.692278	0.70189	1.16502	2.24492	-0.69075	2.66532	1.02099	0.157795	0.170356	1.94613	-0.267227	0.546792	-1.32839	-0.5078	1.30822	-0.724261	-0.508503	-0.804406	0.741495	-0.520839	0.354002	-0.66106	-1.1642	-1.08771	-1.24327	-1.30785	-1.04722	-0.245403	-0.00530537	-0.289086	0.0235964
Tetrahydrocorticosterone_M349T628_NEG	0.494762	-0.829791	0.404566	1.10603	-1.05292	0.372712	0.474453	1.48735	1.04618	-0.242845	0.28266	-1.83332	-0.107639	-0.528657	0.76874	1.31426	2.13987	-0.790664	1.2297	1.89525	1.09967	1.23797	1.6911	-0.167735	0.615523	-1.24822	-0.690405	0.185779	-0.992533	-0.36854	-0.840041	0.402488	-0.244818	0.232272	-0.904122	-1.3074	-1.16825	-1.27897	-1.3817	-1.17087	-0.493793	-0.181547	-0.291372	-0.365178
1-alpha-linolenoyl-2-palmitoyl-sn-glycerol 3-phosphate_M669T628_NEG	0.844624	-0.426434	-0.212561	0.102688	-1.37922	0.939906	0.889856	1.1927	0.676741	-0.4412	0.729067	-1.68919	-0.386203	-0.377835	0.602049	1.22774	1.83117	-1.21232	1.84878	1.08959	1.36258	0.792368	1.96802	-0.0940346	0.829092	-1.12848	-0.499742	0.000920994	-0.734372	-0.274005	-0.469158	0.251007	-0.850646	0.839489	-0.619667	-1.90205	-1.14466	-1.35841	-1.35642	-1.02175	0.427867	-0.456837	-0.231417	-0.17963
1-linoleoyl-2-palmitoleoyl-sn-glycerol 3-phosphate_M669T628_NEG	0.844624	-0.426434	-0.212561	0.102688	-1.37922	0.939906	0.889856	1.1927	0.676741	-0.4412	0.729067	-1.68919	-0.386203	-0.377835	0.602049	1.22774	1.83117	-1.21232	1.84878	1.08959	1.36258	0.792368	1.96802	-0.0940346	0.829092	-1.12848	-0.499742	0.000920994	-0.734372	-0.274005	-0.469158	0.251007	-0.850646	0.839489	-0.619667	-1.90205	-1.14466	-1.35841	-1.35642	-1.02175	0.427867	-0.456837	-0.231417	-0.17963
Decadienedioic acid_M197T305_NEG	-0.0914799	-0.853451	0.41112	0.711781	-0.235377	-0.750893	-0.0484998	1.4308	1.40339	0.821528	-0.687506	-0.785894	-0.414088	-0.697184	0.0441023	2.28418	-0.618765	-0.86078	3.18767	-0.549666	0.00266849	0.402575	3.06611	-0.707755	0.883855	-1.00309	-0.801783	-0.615968	-0.53633	-0.444073	0.0254961	-0.83424	0.490479	-0.0733309	-0.0261546	0.0682537	-0.505963	-0.0103945	-0.735034	-0.81134	-0.917493	-0.146937	-0.936994	0.466454
2,3-Methylene suberic acid_M197T305_NEG	-0.0914799	-0.853451	0.41112	0.711781	-0.235377	-0.750893	-0.0484998	1.4308	1.40339	0.821528	-0.687506	-0.785894	-0.414088	-0.697184	0.0441023	2.28418	-0.618765	-0.86078	3.18767	-0.549666	0.00266849	0.402575	3.06611	-0.707755	0.883855	-1.00309	-0.801783	-0.615968	-0.53633	-0.444073	0.0254961	-0.83424	0.490479	-0.0733309	-0.0261546	0.0682537	-0.505963	-0.0103945	-0.735034	-0.81134	-0.917493	-0.146937	-0.936994	0.466454
3,4-Methylene suberic acid_M197T305_NEG	-0.0914799	-0.853451	0.41112	0.711781	-0.235377	-0.750893	-0.0484998	1.4308	1.40339	0.821528	-0.687506	-0.785894	-0.414088	-0.697184	0.0441023	2.28418	-0.618765	-0.86078	3.18767	-0.549666	0.00266849	0.402575	3.06611	-0.707755	0.883855	-1.00309	-0.801783	-0.615968	-0.53633	-0.444073	0.0254961	-0.83424	0.490479	-0.0733309	-0.0261546	0.0682537	-0.505963	-0.0103945	-0.735034	-0.81134	-0.917493	-0.146937	-0.936994	0.466454
2,7-Dimethyl-2,4-octadienedioic acid_M197T305_NEG	-0.0914799	-0.853451	0.41112	0.711781	-0.235377	-0.750893	-0.0484998	1.4308	1.40339	0.821528	-0.687506	-0.785894	-0.414088	-0.697184	0.0441023	2.28418	-0.618765	-0.86078	3.18767	-0.549666	0.00266849	0.402575	3.06611	-0.707755	0.883855	-1.00309	-0.801783	-0.615968	-0.53633	-0.444073	0.0254961	-0.83424	0.490479	-0.0733309	-0.0261546	0.0682537	-0.505963	-0.0103945	-0.735034	-0.81134	-0.917493	-0.146937	-0.936994	0.466454
Adipic acid_M145T241_NEG	0.4453	-0.793813	-0.365423	1.94567	-0.0986197	-0.0568881	0.559313	0.617811	0.513591	-0.16462	-0.116932	-0.19717	-0.78707	-0.499497	0.153723	0.081253	-0.0186393	0.0295729	3.06395	0.109266	-0.225729	0.515884	4.55352	-0.173938	-0.465028	-0.179546	-0.580754	0.0346837	-0.471072	-0.624349	0.191977	-0.739659	-0.454101	-0.691885	-0.713908	-0.762212	-0.252954	-0.671864	-0.124845	-0.286129	-0.079653	-0.74913	-0.747927	-0.722154
Suberic acid_M173T291_NEG	-0.131802	-0.522046	-0.266776	2.64929	-0.390525	-0.176933	1.69042	0.892742	0.93648	0.0597473	-0.214776	-0.470917	-0.541431	-0.374565	0.864241	0.842477	0.229489	-0.289706	1.13228	-0.129203	0.780708	0.549521	4.21801	-0.525664	0.386164	-0.690331	-0.68752	0.205018	-0.270176	-0.93901	-0.457865	-0.920733	-0.258449	-0.792995	-0.582872	-0.192444	-0.612443	-0.582161	-0.900036	-0.511753	-0.887307	-0.572768	-0.696828	-0.846562
Matsutakic acid A_M199T325_NEG	-0.179053	-0.552844	-0.204419	2.59344	-0.510991	-0.501768	0.246815	0.119653	0.490822	-0.249312	-0.472951	-0.452836	-0.127037	-0.44504	-0.00567969	1.11072	-0.237166	-0.473263	1.33314	-0.444592	0.193571	1.33636	5.06754	-0.270122	-0.353608	-0.434339	-0.316658	0.133823	-0.3459	-0.488392	-0.035828	-0.620667	-0.208121	-0.510158	-0.488988	-0.565468	-0.396363	-0.313511	-0.438068	-0.512139	-0.31577	-0.349676	-0.42034	-0.384816
cis-4-Decenedioic acid_M199T325_NEG	-0.179053	-0.552844	-0.204419	2.59344	-0.510991	-0.501768	0.246815	0.119653	0.490822	-0.249312	-0.472951	-0.452836	-0.127037	-0.44504	-0.00567969	1.11072	-0.237166	-0.473263	1.33314	-0.444592	0.193571	1.33636	5.06754	-0.270122	-0.353608	-0.434339	-0.316658	0.133823	-0.3459	-0.488392	-0.035828	-0.620667	-0.208121	-0.510158	-0.488988	-0.565468	-0.396363	-0.313511	-0.438068	-0.512139	-0.31577	-0.349676	-0.42034	-0.384816
Nepetalinic acid_M199T325_NEG	-0.179053	-0.552844	-0.204419	2.59344	-0.510991	-0.501768	0.246815	0.119653	0.490822	-0.249312	-0.472951	-0.452836	-0.127037	-0.44504	-0.00567969	1.11072	-0.237166	-0.473263	1.33314	-0.444592	0.193571	1.33636	5.06754	-0.270122	-0.353608	-0.434339	-0.316658	0.133823	-0.3459	-0.488392	-0.035828	-0.620667	-0.208121	-0.510158	-0.488988	-0.565468	-0.396363	-0.313511	-0.438068	-0.512139	-0.31577	-0.349676	-0.42034	-0.384816
FAHFA(18:0/11-O-16:0)_M537T621_NEG	0.582435	-1.12476	0.443905	0.747997	-0.89307	-0.235901	-0.0307286	0.261117	0.418798	-0.156733	-0.266055	4.3647	-0.251986	-0.404336	0.463744	1.09312	1.51026	-0.827321	1.1203	0.781543	-0.136249	0.413111	0.772834	-0.415027	0.493482	-0.912293	-0.502742	1.52021	-0.999017	-0.631513	-0.93272	0.227375	-0.940277	0.2321	-0.782638	-1.09688	-0.797371	-1.19954	-0.751817	-1.10949	-0.469824	0.264769	-0.125179	0.281668
FAHFA(16:0/12-O-18:0)_M537T621_NEG	0.582435	-1.12476	0.443905	0.747997	-0.89307	-0.235901	-0.0307286	0.261117	0.418798	-0.156733	-0.266055	4.3647	-0.251986	-0.404336	0.463744	1.09312	1.51026	-0.827321	1.1203	0.781543	-0.136249	0.413111	0.772834	-0.415027	0.493482	-0.912293	-0.502742	1.52021	-0.999017	-0.631513	-0.93272	0.227375	-0.940277	0.2321	-0.782638	-1.09688	-0.797371	-1.19954	-0.751817	-1.10949	-0.469824	0.264769	-0.125179	0.281668
FAHFA(18:0/13-O-16:0)_M537T621_NEG	0.582435	-1.12476	0.443905	0.747997	-0.89307	-0.235901	-0.0307286	0.261117	0.418798	-0.156733	-0.266055	4.3647	-0.251986	-0.404336	0.463744	1.09312	1.51026	-0.827321	1.1203	0.781543	-0.136249	0.413111	0.772834	-0.415027	0.493482	-0.912293	-0.502742	1.52021	-0.999017	-0.631513	-0.93272	0.227375	-0.940277	0.2321	-0.782638	-1.09688	-0.797371	-1.19954	-0.751817	-1.10949	-0.469824	0.264769	-0.125179	0.281668
FAHFA(16:0/13-O-18:0)_M537T621_NEG	0.582435	-1.12476	0.443905	0.747997	-0.89307	-0.235901	-0.0307286	0.261117	0.418798	-0.156733	-0.266055	4.3647	-0.251986	-0.404336	0.463744	1.09312	1.51026	-0.827321	1.1203	0.781543	-0.136249	0.413111	0.772834	-0.415027	0.493482	-0.912293	-0.502742	1.52021	-0.999017	-0.631513	-0.93272	0.227375	-0.940277	0.2321	-0.782638	-1.09688	-0.797371	-1.19954	-0.751817	-1.10949	-0.469824	0.264769	-0.125179	0.281668
FAHFA(18:0/12-O-16:0)_M537T621_NEG	0.582435	-1.12476	0.443905	0.747997	-0.89307	-0.235901	-0.0307286	0.261117	0.418798	-0.156733	-0.266055	4.3647	-0.251986	-0.404336	0.463744	1.09312	1.51026	-0.827321	1.1203	0.781543	-0.136249	0.413111	0.772834	-0.415027	0.493482	-0.912293	-0.502742	1.52021	-0.999017	-0.631513	-0.93272	0.227375	-0.940277	0.2321	-0.782638	-1.09688	-0.797371	-1.19954	-0.751817	-1.10949	-0.469824	0.264769	-0.125179	0.281668
6'-Sialyllactose_M632T73_NEG	-0.0967087	-0.296405	-0.783797	4.51894	-0.311374	0.402478	0.43303	0.896654	-0.13648	0.047046	2.07672	-0.0195884	0.736354	-0.577326	0.567858	0.0982912	-0.637291	-0.370729	-0.519679	0.844979	-0.201857	2.77607	-0.70958	0.045207	0.287024	-0.357671	-0.348821	-0.0200711	-0.569558	-0.738292	-0.720716	-0.699589	-0.448316	-0.230947	-0.513433	-0.69002	-0.442627	-0.114265	-0.72941	-0.713779	-0.373036	-0.271965	-0.410445	-0.676879
3'-Sialyllactose_M632T73_NEG	-0.0967087	-0.296405	-0.783797	4.51894	-0.311374	0.402478	0.43303	0.896654	-0.13648	0.047046	2.07672	-0.0195884	0.736354	-0.577326	0.567858	0.0982912	-0.637291	-0.370729	-0.519679	0.844979	-0.201857	2.77607	-0.70958	0.045207	0.287024	-0.357671	-0.348821	-0.0200711	-0.569558	-0.738292	-0.720716	-0.699589	-0.448316	-0.230947	-0.513433	-0.69002	-0.442627	-0.114265	-0.72941	-0.713779	-0.373036	-0.271965	-0.410445	-0.676879
6-Sialyllactose_M632T73_NEG	-0.0967087	-0.296405	-0.783797	4.51894	-0.311374	0.402478	0.43303	0.896654	-0.13648	0.047046	2.07672	-0.0195884	0.736354	-0.577326	0.567858	0.0982912	-0.637291	-0.370729	-0.519679	0.844979	-0.201857	2.77607	-0.70958	0.045207	0.287024	-0.357671	-0.348821	-0.0200711	-0.569558	-0.738292	-0.720716	-0.699589	-0.448316	-0.230947	-0.513433	-0.69002	-0.442627	-0.114265	-0.72941	-0.713779	-0.373036	-0.271965	-0.410445	-0.676879
Fructose_M179T57_NEG	-0.25222	1.54014	-0.829846	3.63927	-0.481408	0.142645	-0.60233	0.151373	-0.20334	-0.854481	2.18084	0.0029084	0.411108	-0.258952	0.0905536	-0.0369783	0.535722	-0.434106	0.230478	0.417241	0.253247	2.7497	-0.764519	-0.517533	1.80283	0.334673	-0.689358	0.604196	-0.790539	-0.302181	-0.089576	-0.982502	-0.977844	-0.877745	-0.714614	-0.14254	-0.0838953	-0.64573	-0.402987	-1.03242	-0.302177	-0.543539	-0.779545	-0.494018
Sorbose_M179T57_NEG	-0.25222	1.54014	-0.829846	3.63927	-0.481408	0.142645	-0.60233	0.151373	-0.20334	-0.854481	2.18084	0.0029084	0.411108	-0.258952	0.0905536	-0.0369783	0.535722	-0.434106	0.230478	0.417241	0.253247	2.7497	-0.764519	-0.517533	1.80283	0.334673	-0.689358	0.604196	-0.790539	-0.302181	-0.089576	-0.982502	-0.977844	-0.877745	-0.714614	-0.14254	-0.0838953	-0.64573	-0.402987	-1.03242	-0.302177	-0.543539	-0.779545	-0.494018
Glucose_M179T57_NEG	-0.25222	1.54014	-0.829846	3.63927	-0.481408	0.142645	-0.60233	0.151373	-0.20334	-0.854481	2.18084	0.0029084	0.411108	-0.258952	0.0905536	-0.0369783	0.535722	-0.434106	0.230478	0.417241	0.253247	2.7497	-0.764519	-0.517533	1.80283	0.334673	-0.689358	0.604196	-0.790539	-0.302181	-0.089576	-0.982502	-0.977844	-0.877745	-0.714614	-0.14254	-0.0838953	-0.64573	-0.402987	-1.03242	-0.302177	-0.543539	-0.779545	-0.494018
Allose_M179T57_NEG	-0.25222	1.54014	-0.829846	3.63927	-0.481408	0.142645	-0.60233	0.151373	-0.20334	-0.854481	2.18084	0.0029084	0.411108	-0.258952	0.0905536	-0.0369783	0.535722	-0.434106	0.230478	0.417241	0.253247	2.7497	-0.764519	-0.517533	1.80283	0.334673	-0.689358	0.604196	-0.790539	-0.302181	-0.089576	-0.982502	-0.977844	-0.877745	-0.714614	-0.14254	-0.0838953	-0.64573	-0.402987	-1.03242	-0.302177	-0.543539	-0.779545	-0.494018
Mannose_M179T57_NEG	-0.25222	1.54014	-0.829846	3.63927	-0.481408	0.142645	-0.60233	0.151373	-0.20334	-0.854481	2.18084	0.0029084	0.411108	-0.258952	0.0905536	-0.0369783	0.535722	-0.434106	0.230478	0.417241	0.253247	2.7497	-0.764519	-0.517533	1.80283	0.334673	-0.689358	0.604196	-0.790539	-0.302181	-0.089576	-0.982502	-0.977844	-0.877745	-0.714614	-0.14254	-0.0838953	-0.64573	-0.402987	-1.03242	-0.302177	-0.543539	-0.779545	-0.494018
Indoleacetic acid_M174T327_NEG	0.515813	-0.0289513	-0.806154	-0.752626	-0.753383	-0.842238	-0.44449	-0.733286	0.149336	-0.360797	0.0154728	-0.655001	-0.538755	-0.63773	0.476362	-0.273909	-0.388781	-0.361685	-0.319554	-0.759576	-0.490928	-0.468785	-0.209184	0.194661	-0.178569	-0.0573753	-0.418077	-0.1425	-0.0339204	-0.234246	-0.412243	1.1543	2.41811	0.22085	0.150847	-0.242483	-0.494953	4.2168	-0.238498	-0.219007	3.20534	0.171915	-0.462839	0.070718
LPE(18:1(9Z)/0:0)_M480T501_POS	-0.376521	0.630361	-0.631562	-1.05256	-0.466878	-1.22864	-0.963013	-1.07486	-1.13651	-0.819825	-0.236223	1.61121	-1.56967	0.426774	-0.507459	-0.862427	-0.224056	1.34844	-1.40394	-1.60443	-0.964271	-0.879897	-1.40974	0.717737	-0.351891	0.164556	0.307628	-0.154662	1.19203	-0.249233	1.27648	0.178766	0.354537	0.0773369	0.664686	0.159542	0.661591	2.02465	1.63838	1.60767	1.98221	0.607754	0.264852	0.271065
sn-glycero-3-phospho-N-(linoleoyl)ethanolamine_M478T469_POS	-0.400976	0.477139	-0.528599	-1.05865	-0.639813	-0.956809	-0.804486	-0.880948	-1.0489	-0.736005	-0.324848	0.570509	-1.3797	0.375501	-0.513631	-1.01772	-0.0070315	0.854374	-1.37805	-1.48103	-1.02425	-1.55639	-1.15167	-0.0121299	-0.384199	0.981382	0.730036	0.477179	1.50862	-0.466561	1.30387	0.0823361	0.597809	-0.15499	0.386735	0.0394651	0.436525	2.27989	2.74587	1.3524	1.04943	0.378216	0.656872	0.623241
1-(linoleoyl)-sn-glycero-3-phosphoethanolamine_M478T469_POS	-0.400976	0.477139	-0.528599	-1.05865	-0.639813	-0.956809	-0.804486	-0.880948	-1.0489	-0.736005	-0.324848	0.570509	-1.3797	0.375501	-0.513631	-1.01772	-0.0070315	0.854374	-1.37805	-1.48103	-1.02425	-1.55639	-1.15167	-0.0121299	-0.384199	0.981382	0.730036	0.477179	1.50862	-0.466561	1.30387	0.0823361	0.597809	-0.15499	0.386735	0.0394651	0.436525	2.27989	2.74587	1.3524	1.04943	0.378216	0.656872	0.623241
1-alpha-linolenoyl-sn-glycero-3-phosphocholine_M518T449_POS	-0.427987	-0.0930525	-0.645866	-1.05966	-0.590461	-1.06308	-0.882388	-1.05306	-1.00095	-0.70659	-0.599009	-0.202612	-1.07963	-0.615994	-0.727557	-0.960495	-0.210564	1.30101	-1.0508	-0.427463	-0.860438	-1.00786	-1.16424	-0.055745	-0.515263	1.03284	1.06515	0.805251	0.346019	0.333593	0.317826	1.15653	0.973493	-0.0531517	0.270198	0.0225909	0.416831	2.41784	0.838853	1.2446	3.2904	-0.1508	1.39074	-0.0190533
1-(alpha-linolenoyl)-sn-glycero-3-phosphoethanolamine_M474T444_NEG	0.458216	-0.0305641	-0.358857	-1.06882	-0.200588	-0.993491	-1.07991	-0.875757	-0.998122	-0.80358	-0.471148	1.8406	-1.03034	0.337887	-0.189331	-0.838804	-0.388447	1.53647	-1.29524	-0.140895	-0.80775	-0.902991	-1.27343	0.0493839	-1.02552	0.844616	0.664317	0.558978	0.709271	-0.306529	0.216281	0.695925	0.671248	-0.203219	-0.137519	-0.618502	-0.298646	2.46845	1.66954	1.32746	2.87257	-0.474231	0.354694	-0.46366
Leukotriene B4_M335T483_NEG	-0.236825	-0.643182	-0.522324	-0.630379	0.316885	-1.08561	-1.37504	0.383404	-0.184878	-0.291531	-1.11498	-1.45522	0.111244	-1.12075	-0.0719873	-0.0506953	-0.257758	2.45732	0.818152	-0.915233	-0.243073	-0.628898	-0.189838	-0.587378	0.512904	-0.320492	-0.0186663	0.866757	-0.373938	-0.305038	0.182126	-0.3942	0.292039	-1.20677	1.505	1.25005	-0.239986	-0.618346	0.420583	0.320789	0.56883	1.19995	-0.114913	3.99189
auricolate_M325T540_POS	-0.42531	0.207184	-0.773461	-1.00423	1.06897	-0.528229	-0.829892	-0.371597	-0.389072	-1.01787	-0.576553	-0.959247	-1.31224	-0.863506	-0.797431	-0.45791	1.21408	0.153759	-0.284378	-1.31602	-0.702398	-0.94908	-1.20749	0.213554	0.67071	1.28076	-0.345978	0.131334	-0.0262702	0.351366	-0.0993823	-0.335716	0.445956	0.501919	2.17056	2.03327	-0.190792	-0.0747786	0.397993	0.546316	0.265816	3.78962	-0.102474	0.498135
Eicosanedioic acid_M341T541_NEG	-0.619094	0.0171553	-0.553965	-0.792197	2.51038	-0.539494	-1.18958	-0.0256478	-0.6385	-0.718987	-0.762014	-0.662397	-0.0225063	-0.705153	-0.332127	-0.705902	0.297013	0.287445	-0.575137	-1.23381	-0.666192	-0.640572	-0.849567	0.0412442	0.126279	0.975337	-0.221859	-0.651136	-0.312685	-0.495858	-0.0672489	-0.0853649	-0.475587	-0.441149	2.14773	2.07997	0.184181	0.286298	0.729995	0.432816	0.208657	3.82567	0.379791	0.453773
hydroperoxyoctadeca-(9,11,14)-trienoate_M309T481_NEG	-0.484736	0.71168	-0.919147	-0.708263	-0.55061	-0.1546	-0.89808	0.755219	-0.298072	-1.50111	-0.333745	-0.628591	0.525317	-0.857744	-0.785703	-1.40686	-0.140036	1.65279	-1.07076	-0.997216	-0.300153	-0.553486	-1.03877	-0.867932	1.09719	1.63221	-0.217788	0.794086	-0.511273	-0.773765	-0.484862	-1.00807	1.28547	0.52388	0.864862	2.94786	-0.455129	-0.72793	1.04397	0.550127	0.536156	1.7762	1.18992	0.787485
2HPOT_M309T481_NEG	-0.484736	0.71168	-0.919147	-0.708263	-0.55061	-0.1546	-0.89808	0.755219	-0.298072	-1.50111	-0.333745	-0.628591	0.525317	-0.857744	-0.785703	-1.40686	-0.140036	1.65279	-1.07076	-0.997216	-0.300153	-0.553486	-1.03877	-0.867932	1.09719	1.63221	-0.217788	0.794086	-0.511273	-0.773765	-0.484862	-1.00807	1.28547	0.52388	0.864862	2.94786	-0.455129	-0.72793	1.04397	0.550127	0.536156	1.7762	1.18992	0.787485
10-Hydroperoxyoctadeca-8,12,15-trienoate_M309T481_NEG	-0.484736	0.71168	-0.919147	-0.708263	-0.55061	-0.1546	-0.89808	0.755219	-0.298072	-1.50111	-0.333745	-0.628591	0.525317	-0.857744	-0.785703	-1.40686	-0.140036	1.65279	-1.07076	-0.997216	-0.300153	-0.553486	-1.03877	-0.867932	1.09719	1.63221	-0.217788	0.794086	-0.511273	-0.773765	-0.484862	-1.00807	1.28547	0.52388	0.864862	2.94786	-0.455129	-0.72793	1.04397	0.550127	0.536156	1.7762	1.18992	0.787485
13HPOT_M309T481_NEG	-0.484736	0.71168	-0.919147	-0.708263	-0.55061	-0.1546	-0.89808	0.755219	-0.298072	-1.50111	-0.333745	-0.628591	0.525317	-0.857744	-0.785703	-1.40686	-0.140036	1.65279	-1.07076	-0.997216	-0.300153	-0.553486	-1.03877	-0.867932	1.09719	1.63221	-0.217788	0.794086	-0.511273	-0.773765	-0.484862	-1.00807	1.28547	0.52388	0.864862	2.94786	-0.455129	-0.72793	1.04397	0.550127	0.536156	1.7762	1.18992	0.787485
9HPOT_M309T481_NEG	-0.484736	0.71168	-0.919147	-0.708263	-0.55061	-0.1546	-0.89808	0.755219	-0.298072	-1.50111	-0.333745	-0.628591	0.525317	-0.857744	-0.785703	-1.40686	-0.140036	1.65279	-1.07076	-0.997216	-0.300153	-0.553486	-1.03877	-0.867932	1.09719	1.63221	-0.217788	0.794086	-0.511273	-0.773765	-0.484862	-1.00807	1.28547	0.52388	0.864862	2.94786	-0.455129	-0.72793	1.04397	0.550127	0.536156	1.7762	1.18992	0.787485
Cer(t18:0/20:42OH(5S,6R))_M637T604_POS	-0.766523	0.444598	-0.875932	-1.16652	-0.40447	-0.728526	-1.16959	-0.996009	-0.0529256	-0.847807	-0.273776	0.038693	-0.604048	-0.505015	-0.924026	-1.14568	0.136183	2.37726	-0.938751	-0.923367	-0.766906	-1.25134	-1.10167	-0.304726	0.384485	1.83612	0.0123382	0.205754	0.0338806	-0.329232	-0.136656	-0.357959	0.643852	0.202722	1.55923	3.22265	0.263457	0.2822	0.944975	0.357866	0.296008	1.08724	1.64085	0.601086
Cer(d18:0/PGD2)_M637T604_POS	-0.766523	0.444598	-0.875932	-1.16652	-0.40447	-0.728526	-1.16959	-0.996009	-0.0529256	-0.847807	-0.273776	0.038693	-0.604048	-0.505015	-0.924026	-1.14568	0.136183	2.37726	-0.938751	-0.923367	-0.766906	-1.25134	-1.10167	-0.304726	0.384485	1.83612	0.0123382	0.205754	0.0338806	-0.329232	-0.136656	-0.357959	0.643852	0.202722	1.55923	3.22265	0.263457	0.2822	0.944975	0.357866	0.296008	1.08724	1.64085	0.601086
Cer(d18:0/PGE2)_M637T604_POS	-0.766523	0.444598	-0.875932	-1.16652	-0.40447	-0.728526	-1.16959	-0.996009	-0.0529256	-0.847807	-0.273776	0.038693	-0.604048	-0.505015	-0.924026	-1.14568	0.136183	2.37726	-0.938751	-0.923367	-0.766906	-1.25134	-1.10167	-0.304726	0.384485	1.83612	0.0123382	0.205754	0.0338806	-0.329232	-0.136656	-0.357959	0.643852	0.202722	1.55923	3.22265	0.263457	0.2822	0.944975	0.357866	0.296008	1.08724	1.64085	0.601086
Cer(d18:1/PGD1)_M637T604_POS	-0.766523	0.444598	-0.875932	-1.16652	-0.40447	-0.728526	-1.16959	-0.996009	-0.0529256	-0.847807	-0.273776	0.038693	-0.604048	-0.505015	-0.924026	-1.14568	0.136183	2.37726	-0.938751	-0.923367	-0.766906	-1.25134	-1.10167	-0.304726	0.384485	1.83612	0.0123382	0.205754	0.0338806	-0.329232	-0.136656	-0.357959	0.643852	0.202722	1.55923	3.22265	0.263457	0.2822	0.944975	0.357866	0.296008	1.08724	1.64085	0.601086
Cer(d18:2(4E,14Z)/PGF1alpha)_M637T604_POS	-0.766523	0.444598	-0.875932	-1.16652	-0.40447	-0.728526	-1.16959	-0.996009	-0.0529256	-0.847807	-0.273776	0.038693	-0.604048	-0.505015	-0.924026	-1.14568	0.136183	2.37726	-0.938751	-0.923367	-0.766906	-1.25134	-1.10167	-0.304726	0.384485	1.83612	0.0123382	0.205754	0.0338806	-0.329232	-0.136656	-0.357959	0.643852	0.202722	1.55923	3.22265	0.263457	0.2822	0.944975	0.357866	0.296008	1.08724	1.64085	0.601086
5,6-DHET_M337T430_NEG	-0.473531	-0.36135	-0.458025	-0.609698	0.903979	-0.543869	-0.508736	-0.39034	-0.54492	-0.610572	-0.577358	-0.566613	-0.602052	-0.531778	-0.604341	-0.580185	-0.578997	2.35828	-0.615195	-0.548026	-0.593253	-0.539439	-0.563392	-0.593725	-0.547727	-0.274351	3.81266	0.999102	0.220091	-0.482743	-0.41767	-0.439921	-0.198966	0.089771	-0.203188	2.73676	0.363041	1.05563	0.036983	0.0794267	1.97916	-0.320922	-0.395473	0.64146
gamma-CEHC glucuronide_M439T293_NEG	0.102707	-1.39018	-0.467709	-0.334332	0.700773	-0.355658	0.00721807	-0.514364	-0.445927	-0.485188	-0.824327	0.662821	-0.516569	0.808412	-0.542321	-1.05264	0.207631	1.59341	-1.31179	-0.77218	-0.159176	-0.953586	-0.432348	-0.644942	0.673066	-0.980356	-1.34754	0.0206094	1.35807	-0.204167	0.232928	0.247729	-0.143231	0.10988	0.691515	3.88357	0.427971	-1.33657	-0.46019	-0.18166	1.86019	0.0266234	0.611733	1.6301
Oleoylglycerone phosphate_M433T475_NEG	-0.187538	0.425633	-0.739116	-1.33378	-0.592935	-0.716219	0.0791253	-0.852499	-0.254113	-0.205305	-0.760871	-1.28135	-1.6557	-1.5241	-0.56997	-1.43836	-0.29194	1.23663	-1.40795	-0.801169	-0.491746	-0.799315	-1.87173	-0.721015	0.479627	0.529687	0.118294	0.0388043	0.608693	0.0878629	1.42599	0.429742	1.28847	-0.127658	0.999748	1.07726	1.36745	1.11368	1.81749	1.3814	0.60533	1.11004	1.48924	0.914176
1-heptadecanoyl-sn-glycero-3-phosphocholine_M510T518_POS	-0.668874	-0.00151873	-1.12397	-1.15007	-0.995912	-1.09054	-0.697157	-1.25877	-0.991218	-0.251412	-0.316783	-0.858394	-1.30694	-1.01905	-1.02053	-1.0599	0.717385	0.56445	-1.05553	-0.966087	-0.801841	-0.824108	-1.35803	-0.0959517	0.445759	0.607425	1.8578	0.929539	0.195963	1.99949	0.00176467	0.725389	0.60404	0.534596	0.470029	0.236942	2.23183	1.00985	1.7551	0.738853	0.760252	0.707991	1.16573	0.652415
LysoPE(20:0/0:0)_M510T518_POS	-0.668874	-0.00151873	-1.12397	-1.15007	-0.995912	-1.09054	-0.697157	-1.25877	-0.991218	-0.251412	-0.316783	-0.858394	-1.30694	-1.01905	-1.02053	-1.0599	0.717385	0.56445	-1.05553	-0.966087	-0.801841	-0.824108	-1.35803	-0.0959517	0.445759	0.607425	1.8578	0.929539	0.195963	1.99949	0.00176467	0.725389	0.60404	0.534596	0.470029	0.236942	2.23183	1.00985	1.7551	0.738853	0.760252	0.707991	1.16573	0.652415
1-Oleoylglycerophosphoserine_M524T497_2_POS	-0.645261	0.955912	-1.16715	-1.17001	-0.938164	-1.11589	0.0366159	-1.49376	-0.784106	0.225363	0.588265	-1.28516	-2.121	-1.16226	-0.841916	-0.846441	1.04498	0.890714	-0.991046	-2.41763	-0.460194	-0.133809	-1.82365	0.719478	0.878224	1.2129	0.677272	0.764725	0.943838	0.70728	0.588073	0.945477	0.718797	0.629429	1.01099	0.734028	0.394082	0.432587	0.828429	0.568437	0.698399	0.729499	0.804018	0.669633
1-Palmitoylglycerophosphocholine [M]_M496T496_POS	-0.671844	0.630311	-1.174	-1.27021	-1.15199	-1.24837	-0.184733	-1.58003	-0.961839	0.39754	0.303501	-0.719933	-1.78068	-1.17491	-0.979403	-1.0923	0.930167	0.694257	-1.01729	-2.17398	-0.553362	-0.488689	-1.76479	0.687197	0.634213	1.10596	0.973568	0.992639	1.0311	0.532602	0.314742	1.02727	0.749141	0.870576	0.904375	0.711448	0.685839	0.752083	0.772809	0.960517	1.06765	0.819007	0.733648	0.706182
1-Nonadecanoyl-glycero-3-phosphoethanolamine_M496T496_POS	-0.671844	0.630311	-1.174	-1.27021	-1.15199	-1.24837	-0.184733	-1.58003	-0.961839	0.39754	0.303501	-0.719933	-1.78068	-1.17491	-0.979403	-1.0923	0.930167	0.694257	-1.01729	-2.17398	-0.553362	-0.488689	-1.76479	0.687197	0.634213	1.10596	0.973568	0.992639	1.0311	0.532602	0.314742	1.02727	0.749141	0.870576	0.904375	0.711448	0.685839	0.752083	0.772809	0.960517	1.06765	0.819007	0.733648	0.706182
1-O-Hexadecyl-lyso-sn-glycero-3-phosphocholine_M482T527_POS	-0.857471	0.783312	-1.25806	-1.34911	-1.09513	-1.13298	-0.61089	-1.30324	-1.07829	0.25331	-0.220963	-1.02965	-1.41865	-1.09645	-1.02392	-1.23439	0.56315	1.28802	-1.09893	-0.67507	-0.964622	-1.09913	-1.45877	0.287792	0.464751	0.835836	0.705434	0.0709458	0.59362	0.825909	0.378607	1.21845	1.00808	0.727903	1.00884	0.789348	1.00579	1.27291	0.763481	1.75348	0.483188	0.192016	1.25421	1.47735
LPC(18:2/0:0)_M520T475_2_POS	-0.559441	0.708086	-0.552472	-1.27053	-0.874353	-1.15219	-0.79811	-1.18584	-1.13675	-0.639682	-0.466142	-0.653831	-1.54579	-0.581363	-0.73395	-1.14672	0.346226	1.3173	-1.41248	-1.69918	-0.896657	-0.943696	-1.35011	0.180802	0.050152	0.673715	0.871426	0.496706	0.841084	0.202683	1.10509	0.324557	1.141	-0.106853	0.81139	0.945503	1.2588	1.46001	1.73861	1.23068	0.778319	0.77223	1.38653	1.06524
Ilmofosine_M526T512_POS	-0.694898	-0.239617	-0.852808	-1.30799	-0.85087	-1.32593	-0.785482	-1.33658	-1.18022	-0.326129	0.275014	-0.727238	-1.79257	-1.21956	-0.694488	-0.971201	0.165194	0.752599	-0.71722	-1.52457	-0.9358	-0.900319	-1.48501	0.26139	1.00258	0.599498	0.555158	0.375199	0.915011	0.618111	0.867556	0.756578	0.801279	0.399436	0.967769	1.05846	0.984054	1.3733	0.809881	1.58303	1.77615	1.3178	0.933994	0.719459
1-Oleoylglycerophosphocholine [M]_M522T512_POS	-0.642415	0.198419	-0.864898	-1.85151	-0.629181	-1.34	-0.460603	-1.20116	-1.0782	-0.10222	-0.159145	-0.842459	-1.69706	-1.08786	-0.553522	-0.862864	0.477249	0.9522	-0.929428	-1.77619	-0.684249	-0.887688	-1.56228	0.97153	0.310194	0.42971	0.716435	0.105268	1.08965	0.497123	0.744362	1.09647	0.755996	0.320151	1.0188	0.76537	0.910067	1.92508	0.778715	1.56883	1.55922	0.582679	0.778288	0.661127
LysoPC(0:0/18:1(9Z))_M522T512_POS	-0.642415	0.198419	-0.864898	-1.85151	-0.629181	-1.34	-0.460603	-1.20116	-1.0782	-0.10222	-0.159145	-0.842459	-1.69706	-1.08786	-0.553522	-0.862864	0.477249	0.9522	-0.929428	-1.77619	-0.684249	-0.887688	-1.56228	0.97153	0.310194	0.42971	0.716435	0.105268	1.08965	0.497123	0.744362	1.09647	0.755996	0.320151	1.0188	0.76537	0.910067	1.92508	0.778715	1.56883	1.55922	0.582679	0.778288	0.661127
5-Pentacosyl-1,3-benzenediol_M461T662_POS	-1.14351	-1.17915	-0.867851	-1.1941	-0.224708	-0.544271	-0.311791	-1.16205	-0.952377	-0.57207	-0.769853	-0.946433	-0.848104	-0.839547	-0.867752	-0.948412	0.814089	-0.127301	-0.089659	-1.12442	1.0792	-0.958109	-1.02245	0.205374	0.721655	0.965792	-0.157514	-0.0157593	0.571729	-0.00533254	0.69057	0.235142	0.133857	-0.0703215	1.96344	0.890162	0.614143	0.642496	3.03168	0.545608	0.127585	1.48557	-0.195888	2.42064
13-(3,4-Dimethyl-5-propylfuran-2-yl)tridecanoylcarnitine_M494T557_POS	-0.75587	0.958897	-1.27013	-0.956415	0.000829966	-0.891763	-0.96137	-1.18172	-0.154129	-1.02821	-1.08554	-1.15116	-0.916932	-0.829074	-1.28802	-0.819671	1.59727	0.926799	-0.870657	-1.04311	-0.361244	-1.52579	-0.659121	1.25045	0.361319	1.48649	-0.106012	0.881898	0.390332	0.0586628	-0.0364759	0.202283	0.123794	-0.122506	0.91827	1.83473	2.12119	0.695326	1.8945	0.630118	0.352498	0.108023	-0.192828	1.41407
Schidigeragenin C_M431T557_POS	-0.79013	0.827955	-1.12425	-1.23221	-0.242895	-0.767588	-0.915724	-1.07346	-0.109119	-0.712398	-0.997952	-0.868066	-0.933842	-0.787554	-1.45064	-0.821037	1.39426	0.553032	-0.565663	-0.820024	-0.551441	-1.63539	-0.490898	0.357604	0.217257	1.77739	-0.201625	-0.085639	0.345026	0.236706	-0.0332868	0.471772	0.104455	0.179353	0.579848	1.86845	1.82633	1.46999	2.38989	0.771486	0.445017	-0.149252	-0.323382	1.86764
3beta-hydroxycholest-5-en-7-one-26-oate_M431T557_POS	-0.79013	0.827955	-1.12425	-1.23221	-0.242895	-0.767588	-0.915724	-1.07346	-0.109119	-0.712398	-0.997952	-0.868066	-0.933842	-0.787554	-1.45064	-0.821037	1.39426	0.553032	-0.565663	-0.820024	-0.551441	-1.63539	-0.490898	0.357604	0.217257	1.77739	-0.201625	-0.085639	0.345026	0.236706	-0.0332868	0.471772	0.104455	0.179353	0.579848	1.86845	1.82633	1.46999	2.38989	0.771486	0.445017	-0.149252	-0.323382	1.86764
Hecogenin_M431T557_POS	-0.79013	0.827955	-1.12425	-1.23221	-0.242895	-0.767588	-0.915724	-1.07346	-0.109119	-0.712398	-0.997952	-0.868066	-0.933842	-0.787554	-1.45064	-0.821037	1.39426	0.553032	-0.565663	-0.820024	-0.551441	-1.63539	-0.490898	0.357604	0.217257	1.77739	-0.201625	-0.085639	0.345026	0.236706	-0.0332868	0.471772	0.104455	0.179353	0.579848	1.86845	1.82633	1.46999	2.38989	0.771486	0.445017	-0.149252	-0.323382	1.86764
N-[(3-palmitoyloxy)-palmitoyl]glycine_M568T679_POS	-0.640414	-0.673978	-1.01897	-1.18152	-0.264951	-0.837914	-0.348948	-0.913809	-0.522054	-0.469976	-1.0035	-1.09029	-0.988244	-0.666205	-0.97235	-1.01293	-0.194433	1.09024	-0.667804	-0.511058	-0.951727	-1.2328	-0.610502	0.825194	0.332318	1.18821	-0.308436	1.20332	0.835152	-0.298985	0.359985	1.99134	-0.143387	0.187742	1.30635	1.48356	1.68825	0.436236	2.15359	1.06139	0.196487	-0.118724	-0.906422	2.21097
Cer(d16:1/18:12OH(9,10))_M568T679_POS	-0.640414	-0.673978	-1.01897	-1.18152	-0.264951	-0.837914	-0.348948	-0.913809	-0.522054	-0.469976	-1.0035	-1.09029	-0.988244	-0.666205	-0.97235	-1.01293	-0.194433	1.09024	-0.667804	-0.511058	-0.951727	-1.2328	-0.610502	0.825194	0.332318	1.18821	-0.308436	1.20332	0.835152	-0.298985	0.359985	1.99134	-0.143387	0.187742	1.30635	1.48356	1.68825	0.436236	2.15359	1.06139	0.196487	-0.118724	-0.906422	2.21097
tetradeca-3,5-dienoate_M225T616_POS	-0.994016	-0.300976	-1.15364	-1.06395	-0.410392	-1.00779	-0.498794	-0.891702	-0.388848	-0.988061	-1.39777	-1.35088	-1.3229	-1.06714	-1.02167	-0.619924	0.99063	0.0319605	-0.67044	-0.425158	-1.05782	-1.18099	-0.932611	1.50173	1.05012	0.554195	-0.108443	1.2977	0.201292	0.0632049	1.11079	1.4668	-0.12474	0.805517	0.804853	1.03681	0.834912	0.698637	2.06161	0.633637	0.158539	0.582406	0.895551	2.19776
2-trans-6-cis-Dodecadienal_M181T687_POS	-0.935636	0.187917	-1.18786	-1.09682	-0.449866	-1.00128	-0.179041	-1.02566	-0.346986	-0.801554	-1.227	-1.15052	-0.828423	-1.11936	-0.961425	-0.615708	0.449361	-0.0355336	-0.408614	-1.0052	-0.844645	-1.28204	-0.946144	1.4371	1.47348	0.0924919	-0.271085	1.04264	0.0659813	0.454552	0.616292	1.22278	0.507225	0.404958	0.710673	1.16504	0.937935	0.863635	2.80689	0.42668	-0.00388796	0.162532	0.208703	2.48742
2,4-Dodecadienal_M181T687_POS	-0.935636	0.187917	-1.18786	-1.09682	-0.449866	-1.00128	-0.179041	-1.02566	-0.346986	-0.801554	-1.227	-1.15052	-0.828423	-1.11936	-0.961425	-0.615708	0.449361	-0.0355336	-0.408614	-1.0052	-0.844645	-1.28204	-0.946144	1.4371	1.47348	0.0924919	-0.271085	1.04264	0.0659813	0.454552	0.616292	1.22278	0.507225	0.404958	0.710673	1.16504	0.937935	0.863635	2.80689	0.42668	-0.00388796	0.162532	0.208703	2.48742
Tripelargonin_M511T622_NEG	-0.502844	-0.277846	-1.09805	-1.13274	-0.220734	-0.89521	0.82344	-0.99749	0.758567	-0.76619	-1.45446	-1.32018	0.564122	-1.21238	-0.378382	-0.553671	0.432913	-0.125526	0.35199	-1.63266	-0.669535	-1.30922	-0.690535	1.76669	0.808472	-0.689486	-0.547456	2.4322	0.475223	0.23472	0.0427307	0.938029	0.477262	0.0872523	0.231527	0.0745789	0.864403	0.756528	2.24151	0.87703	0.00173098	-0.561039	-0.482217	2.27694
2-Hydroxydodecanoic acid_M217T622_POS	-0.564163	-0.671197	-1.02701	-1.079	-0.581354	-0.690011	0.135271	-1.33733	0.716153	-1.08736	-1.09119	-0.940046	-0.735514	-1.04757	-0.286256	-0.275459	-0.504597	0.0155963	-0.144852	-1.76878	-0.787398	-0.864213	-0.627497	1.70904	1.51612	-0.483646	-0.241756	2.92412	0.57815	0.516423	-0.0571402	1.75353	0.156138	0.424766	0.948556	0.50999	0.346779	0.211311	1.2098	0.739817	0.203911	0.164463	-0.183627	2.29703
3-Hydroxydodecanoic acid_M217T622_POS	-0.564163	-0.671197	-1.02701	-1.079	-0.581354	-0.690011	0.135271	-1.33733	0.716153	-1.08736	-1.09119	-0.940046	-0.735514	-1.04757	-0.286256	-0.275459	-0.504597	0.0155963	-0.144852	-1.76878	-0.787398	-0.864213	-0.627497	1.70904	1.51612	-0.483646	-0.241756	2.92412	0.57815	0.516423	-0.0571402	1.75353	0.156138	0.424766	0.948556	0.50999	0.346779	0.211311	1.2098	0.739817	0.203911	0.164463	-0.183627	2.29703
13-(3,4-Dimethyl-5-pentylfuran-2-yl)tridecanoylcarnitine_M522T544_POS	-0.309054	2.14879	-1.20544	-1.35208	0.339577	-0.948992	-1.36443	-0.513787	-0.588707	-0.947403	-0.873461	-1.05911	-0.464634	-0.906048	-0.600878	-0.854073	1.74531	-0.0403795	-1.40129	-1.04944	-0.696673	-1.05453	-0.753469	1.51855	0.452507	1.23852	0.199787	1.1217	0.218913	0.223194	-0.548317	0.435475	0.425099	-0.543052	1.76834	0.596644	1.70038	-0.336745	0.597393	0.227165	0.415334	0.178339	0.825935	2.03505
Octacosapentaenoic acid_M415T611_POS	-0.998536	0.702101	-1.21835	-0.929682	-0.418076	-0.928312	-0.96605	-0.578074	-0.614308	-0.786196	-1.09131	-1.2999	-0.71787	-0.993952	-1.04318	-0.714527	1.71579	0.559945	-0.560707	0.784705	-0.741438	-1.41738	-1.08594	2.55067	0.305799	0.813214	0.372955	0.47346	0.38408	0.640739	0.558949	0.327604	-0.15287	-0.104949	0.194335	1.31429	2.30726	-0.0540483	1.14653	0.00836415	0.577111	-0.0685179	-0.361506	2.10778
4alpha-formyl-5alpha-cholesta-8-en-3beta-ol_M415T611_POS	-0.998536	0.702101	-1.21835	-0.929682	-0.418076	-0.928312	-0.96605	-0.578074	-0.614308	-0.786196	-1.09131	-1.2999	-0.71787	-0.993952	-1.04318	-0.714527	1.71579	0.559945	-0.560707	0.784705	-0.741438	-1.41738	-1.08594	2.55067	0.305799	0.813214	0.372955	0.47346	0.38408	0.640739	0.558949	0.327604	-0.15287	-0.104949	0.194335	1.31429	2.30726	-0.0540483	1.14653	0.00836415	0.577111	-0.0685179	-0.361506	2.10778
Esters_M415T611_POS	-0.998536	0.702101	-1.21835	-0.929682	-0.418076	-0.928312	-0.96605	-0.578074	-0.614308	-0.786196	-1.09131	-1.2999	-0.71787	-0.993952	-1.04318	-0.714527	1.71579	0.559945	-0.560707	0.784705	-0.741438	-1.41738	-1.08594	2.55067	0.305799	0.813214	0.372955	0.47346	0.38408	0.640739	0.558949	0.327604	-0.15287	-0.104949	0.194335	1.31429	2.30726	-0.0540483	1.14653	0.00836415	0.577111	-0.0685179	-0.361506	2.10778
1-Arachidonoylglycerol_M379T609_POS	-0.772635	0.767435	-1.20747	-1.10456	-0.154768	-0.648844	-0.946474	-1.3847	-0.542271	-0.684289	-0.969287	-0.806846	-0.824507	-0.9609	-0.806857	-0.465667	2.16319	0.297437	-1.36709	-0.679703	-1.45373	-1.21464	-0.769828	2.37517	0.671121	0.564517	0.303768	1.46594	0.548083	0.0332927	0.51791	0.651579	0.291697	0.00113245	0.664022	1.05539	1.71399	-0.0369637	0.397037	0.541641	0.679086	-0.0374358	-0.0168951	2.15292
6-deoxo-28-norcathasterone_M405T609_POS	-0.861615	0.637382	-1.28026	-1.18758	-0.303684	-0.488163	-1.11193	-1.03767	-0.68483	-0.807009	-0.909084	-1.0171	-1.05679	-1.11649	-0.992275	-0.607939	1.19647	0.0634231	-0.928238	-0.767501	-1.2392	-1.38891	-1.09919	1.83577	0.709042	0.695954	0.546916	1.04776	0.710159	0.00457443	0.255544	0.480987	0.197556	0.209835	0.430131	1.54445	1.983	0.453087	0.757093	0.699187	0.59367	0.0557842	1.91357	1.86413
5-Heneicosyl-1,3-benzenediol_M405T609_POS	-0.861615	0.637382	-1.28026	-1.18758	-0.303684	-0.488163	-1.11193	-1.03767	-0.68483	-0.807009	-0.909084	-1.0171	-1.05679	-1.11649	-0.992275	-0.607939	1.19647	0.0634231	-0.928238	-0.767501	-1.2392	-1.38891	-1.09919	1.83577	0.709042	0.695954	0.546916	1.04776	0.710159	0.00457443	0.255544	0.480987	0.197556	0.209835	0.430131	1.54445	1.983	0.453087	0.757093	0.699187	0.59367	0.0557842	1.91357	1.86413
5alpha-Cholestan-5alpha,6beta-diol_M405T609_POS	-0.861615	0.637382	-1.28026	-1.18758	-0.303684	-0.488163	-1.11193	-1.03767	-0.68483	-0.807009	-0.909084	-1.0171	-1.05679	-1.11649	-0.992275	-0.607939	1.19647	0.0634231	-0.928238	-0.767501	-1.2392	-1.38891	-1.09919	1.83577	0.709042	0.695954	0.546916	1.04776	0.710159	0.00457443	0.255544	0.480987	0.197556	0.209835	0.430131	1.54445	1.983	0.453087	0.757093	0.699187	0.59367	0.0557842	1.91357	1.86413
3alpha,7alpha-Dihydroxy-5beta-cholestane_M405T609_POS	-0.861615	0.637382	-1.28026	-1.18758	-0.303684	-0.488163	-1.11193	-1.03767	-0.68483	-0.807009	-0.909084	-1.0171	-1.05679	-1.11649	-0.992275	-0.607939	1.19647	0.0634231	-0.928238	-0.767501	-1.2392	-1.38891	-1.09919	1.83577	0.709042	0.695954	0.546916	1.04776	0.710159	0.00457443	0.255544	0.480987	0.197556	0.209835	0.430131	1.54445	1.983	0.453087	0.757093	0.699187	0.59367	0.0557842	1.91357	1.86413
16-Acetylpriverogenin A_M515T589_POS	-0.307998	0.153088	-0.782756	-1.26512	-0.406829	-1.16748	-0.801954	-1.15912	0.474505	-0.610981	-0.937471	-1.40984	-0.4357	-0.76078	-0.50084	-0.734703	1.42832	0.479862	-0.625888	-1.07875	-0.89601	-1.24813	0.174206	1.47511	0.692563	-0.0183399	0.142192	3.65214	-0.0572452	-0.624038	-0.479999	0.985064	-0.0660709	-0.114757	0.861472	0.835629	0.436803	-0.252262	0.458192	0.332211	0.517672	1.16397	0.353018	2.12705
Rubitic acid_M473T568_POS	-0.425724	0.818827	-0.866305	-0.899742	-0.655875	-0.841101	-0.65746	-0.735941	-0.183118	-0.570039	-0.919358	-1.0822	-0.627519	-0.370579	-1.04557	-1.00335	1.22869	1.06703	-1.16038	-0.975293	-0.756653	-1.1349	-0.425528	0.36947	-0.294036	0.231354	-0.171212	3.52786	0.785894	-0.248107	-0.665482	0.880073	-0.540966	0.141803	0.671939	0.544673	1.9602	-0.393214	1.33982	1.00788	0.595991	0.372521	0.26048	1.84513
delta-Maslinic acid_M473T568_POS	-0.425724	0.818827	-0.866305	-0.899742	-0.655875	-0.841101	-0.65746	-0.735941	-0.183118	-0.570039	-0.919358	-1.0822	-0.627519	-0.370579	-1.04557	-1.00335	1.22869	1.06703	-1.16038	-0.975293	-0.756653	-1.1349	-0.425528	0.36947	-0.294036	0.231354	-0.171212	3.52786	0.785894	-0.248107	-0.665482	0.880073	-0.540966	0.141803	0.671939	0.544673	1.9602	-0.393214	1.33982	1.00788	0.595991	0.372521	0.26048	1.84513
Siaresinol_M473T568_POS	-0.425724	0.818827	-0.866305	-0.899742	-0.655875	-0.841101	-0.65746	-0.735941	-0.183118	-0.570039	-0.919358	-1.0822	-0.627519	-0.370579	-1.04557	-1.00335	1.22869	1.06703	-1.16038	-0.975293	-0.756653	-1.1349	-0.425528	0.36947	-0.294036	0.231354	-0.171212	3.52786	0.785894	-0.248107	-0.665482	0.880073	-0.540966	0.141803	0.671939	0.544673	1.9602	-0.393214	1.33982	1.00788	0.595991	0.372521	0.26048	1.84513
Azukisapogenol_M473T568_POS	-0.425724	0.818827	-0.866305	-0.899742	-0.655875	-0.841101	-0.65746	-0.735941	-0.183118	-0.570039	-0.919358	-1.0822	-0.627519	-0.370579	-1.04557	-1.00335	1.22869	1.06703	-1.16038	-0.975293	-0.756653	-1.1349	-0.425528	0.36947	-0.294036	0.231354	-0.171212	3.52786	0.785894	-0.248107	-0.665482	0.880073	-0.540966	0.141803	0.671939	0.544673	1.9602	-0.393214	1.33982	1.00788	0.595991	0.372521	0.26048	1.84513
3alpha-Corosolic acid_M473T568_POS	-0.425724	0.818827	-0.866305	-0.899742	-0.655875	-0.841101	-0.65746	-0.735941	-0.183118	-0.570039	-0.919358	-1.0822	-0.627519	-0.370579	-1.04557	-1.00335	1.22869	1.06703	-1.16038	-0.975293	-0.756653	-1.1349	-0.425528	0.36947	-0.294036	0.231354	-0.171212	3.52786	0.785894	-0.248107	-0.665482	0.880073	-0.540966	0.141803	0.671939	0.544673	1.9602	-0.393214	1.33982	1.00788	0.595991	0.372521	0.26048	1.84513
Linalyl isobutyrate_M225T589_POS	-0.838844	0.519207	-1.28764	-0.945736	-0.37727	-0.608544	-0.730379	-0.754401	-0.0358274	-0.99307	-0.955841	-1.92974	-1.82359	-0.792885	-0.592827	-0.705437	1.73174	-0.197585	-0.860326	0.238484	-0.913432	-1.07691	-0.484519	1.10155	1.68609	-0.156948	-0.0137262	2.65914	0.298716	0.050531	0.292443	0.975933	-0.139702	0.84038	0.988061	0.841206	0.0621824	-0.215522	0.249486	0.503643	0.867634	0.869989	0.528079	2.1262
Allyl undecylenate_M225T589_POS	-0.838844	0.519207	-1.28764	-0.945736	-0.37727	-0.608544	-0.730379	-0.754401	-0.0358274	-0.99307	-0.955841	-1.92974	-1.82359	-0.792885	-0.592827	-0.705437	1.73174	-0.197585	-0.860326	0.238484	-0.913432	-1.07691	-0.484519	1.10155	1.68609	-0.156948	-0.0137262	2.65914	0.298716	0.050531	0.292443	0.975933	-0.139702	0.84038	0.988061	0.841206	0.0621824	-0.215522	0.249486	0.503643	0.867634	0.869989	0.528079	2.1262
Linalyl butyrate_M225T589_POS	-0.838844	0.519207	-1.28764	-0.945736	-0.37727	-0.608544	-0.730379	-0.754401	-0.0358274	-0.99307	-0.955841	-1.92974	-1.82359	-0.792885	-0.592827	-0.705437	1.73174	-0.197585	-0.860326	0.238484	-0.913432	-1.07691	-0.484519	1.10155	1.68609	-0.156948	-0.0137262	2.65914	0.298716	0.050531	0.292443	0.975933	-0.139702	0.84038	0.988061	0.841206	0.0621824	-0.215522	0.249486	0.503643	0.867634	0.869989	0.528079	2.1262
Nonadec-9-enoylcarnitine_M440T585_POS	-1.05297	1.05715	-1.28142	-1.31449	-0.789196	-1.12867	-1.18144	-1.05282	-0.0581323	-0.806178	-0.928082	-1.2035	-1.54436	-0.812603	-0.850759	-1.09353	1.65887	0.683779	-1.11346	-0.195526	-0.639503	-1.01359	0.110364	1.43888	1.60803	0.740516	-0.324988	1.3776	-0.128062	0.257811	0.152601	1.09356	0.283296	0.250896	1.29309	2.15385	0.833559	0.00543371	1.05936	-0.115787	-0.00955545	1.11551	0.639485	0.824981
Cer(d16:1/5-iso PGF2VI)_M580T588_POS	-0.940535	0.280565	-1.36071	-1.35051	-0.447176	-0.886584	-1.1442	-0.953367	0.417937	-0.923213	-1.04136	-1.0926	-0.911169	-0.393126	-1.08729	-0.868587	1.81905	1.10268	-0.356474	-1.14918	-0.51803	-1.72455	-0.529586	0.414317	0.927816	1.05103	0.49407	1.69027	0.311349	-0.136113	-0.126534	0.799613	-0.0778439	0.37078	1.12039	1.57394	1.3279	-0.416834	1.31013	0.454021	0.357465	0.586825	-0.245623	2.27108
Undecanedioylcarnitine_M358T328_NEG	-0.262824	-0.122774	-0.459815	-0.834975	-0.0441183	-0.776645	-0.624458	-0.427589	-0.265811	-0.484252	-0.68878	-1.12997	-0.676357	-0.807997	-0.431402	-0.610315	-0.174352	0.881486	-1.06219	-0.784344	-0.538802	-0.727452	-0.366206	4.60024	1.41323	-0.128591	0.793067	1.47311	1.70821	0.639353	0.276299	-0.52826	0.613337	-0.253877	-0.251567	-0.248312	0.126449	-0.691547	0.290377	0.464224	0.00357116	1.57247	-0.289221	-0.162625
Tetradeca-7,9,11-trienoylcarnitine_M366T354_POS	-0.854034	-0.122922	0.260237	-0.992744	0.0469505	-1.17963	-0.89497	-0.498448	-0.406713	-1.0245	-1.20337	-1.57484	-1.23188	-1.08884	-0.769962	-0.41583	0.721646	0.725934	-0.671662	-1.71078	-0.637752	-0.780727	-0.103371	1.93144	2.51436	-0.869532	1.41744	2.34422	0.664478	0.466144	0.859737	0.500437	0.387712	0.129121	-0.130679	-0.084291	0.200077	-0.43794	0.356925	0.335742	0.998271	1.28086	1.11912	0.424559
2-trans,4-cis-Decadienoylcarnitine_M312T316_POS	-0.704495	-0.0805953	-0.465868	-0.991693	-0.175714	-0.922009	-0.914534	-0.627753	-0.626054	-0.890018	-1.0094	-1.17802	-1.18428	-0.92872	-0.749051	-0.666458	-0.0439786	0.930368	-1.00481	-0.869553	-0.611487	-1.06485	-1.00016	3.4839	1.74079	-0.29403	1.18455	1.88658	0.845198	1.18478	0.973833	0.367007	0.786893	0.0985955	-0.123021	0.0799185	0.259406	-0.181969	0.307286	0.364322	1.16524	0.915812	0.767748	-0.0336987
alpha-C-Mannosyltryptophan_M367T218_POS	-0.822107	0.022098	-2.34447	-2.14989	-1.66344	-0.356002	0.224744	0.427132	-0.320347	-0.497085	-1.04707	-1.53716	-1.34323	-1.83968	-0.240287	0.0507571	0.0855568	-0.318262	-1.12234	0.492472	-0.301429	-0.132935	-0.173863	1.34391	1.49578	-0.032613	0.567744	0.617444	0.853644	0.739072	0.339002	0.504845	1.30517	1.86424	0.315504	-0.100692	0.0916442	1.72852	0.00287421	0.0810606	1.62094	0.748179	0.587537	0.233035
N4-Acetylcytidine_M286T221_POS	-0.645446	0.0600777	-2.34251	-0.711739	-1.87929	-0.987647	-0.363983	-0.44544	-0.340929	-0.750128	-0.804414	-0.830362	-1.29845	-1.34837	0.350712	-0.305289	0.269878	0.548947	-1.18534	-0.233121	-0.0217957	-0.6188	-0.138854	0.69733	1.17947	0.838644	0.32179	0.389551	1.01354	1.90281	0.182976	-1.18789	1.71263	1.51563	0.276528	-0.0646881	0.0370179	1.92988	-0.40116	-0.253899	1.24953	1.67002	1.10719	-0.0946147
1-Methyladenosine_M282T161_POS	-1.47591	0.432516	-2.00903	-0.650564	0.062091	-1.20926	-0.87077	-0.125846	-0.274461	-2.42902	-0.867508	-0.694705	-2.12994	-1.22873	-0.543451	-0.210117	0.637719	-0.440293	-0.909542	-0.110359	-0.0612918	-0.971396	0.0179875	1.50896	1.55097	0.0748003	0.820241	0.831887	0.714489	0.5911	0.801243	0.766248	1.0307	2.34077	0.401396	0.330299	0.330375	0.584421	0.330105	0.118874	0.981214	1.00322	0.508334	0.44225
N6-Methyladenosine_M282T161_POS	-1.47591	0.432516	-2.00903	-0.650564	0.062091	-1.20926	-0.87077	-0.125846	-0.274461	-2.42902	-0.867508	-0.694705	-2.12994	-1.22873	-0.543451	-0.210117	0.637719	-0.440293	-0.909542	-0.110359	-0.0612918	-0.971396	0.0179875	1.50896	1.55097	0.0748003	0.820241	0.831887	0.714489	0.5911	0.801243	0.766248	1.0307	2.34077	0.401396	0.330299	0.330375	0.584421	0.330105	0.118874	0.981214	1.00322	0.508334	0.44225
N-Stearoyl GABA_M370T568_POS	-0.984688	0.404607	-1.17352	-0.851427	-1.11008	-0.712373	-0.865058	-0.791883	-0.702747	-0.972484	-0.545709	-1.29225	-1.50457	-0.949031	-0.878724	-0.418333	3.55762	0.752397	-0.724161	-0.10145	-0.879824	-0.614864	-0.605567	1.49376	0.968933	0.273455	0.449656	0.895386	-0.0750175	1.19699	0.69253	0.269162	0.993678	2.1948	0.506739	-0.0243959	-0.0345234	-0.0747365	0.318508	0.105562	0.553326	1.03153	0.250981	-0.0222022
N-palmitoyl-leucine_M370T568_POS	-0.984688	0.404607	-1.17352	-0.851427	-1.11008	-0.712373	-0.865058	-0.791883	-0.702747	-0.972484	-0.545709	-1.29225	-1.50457	-0.949031	-0.878724	-0.418333	3.55762	0.752397	-0.724161	-0.10145	-0.879824	-0.614864	-0.605567	1.49376	0.968933	0.273455	0.449656	0.895386	-0.0750175	1.19699	0.69253	0.269162	0.993678	2.1948	0.506739	-0.0243959	-0.0345234	-0.0747365	0.318508	0.105562	0.553326	1.03153	0.250981	-0.0222022
N-Palmitoyl Isoleucine_M370T568_POS	-0.984688	0.404607	-1.17352	-0.851427	-1.11008	-0.712373	-0.865058	-0.791883	-0.702747	-0.972484	-0.545709	-1.29225	-1.50457	-0.949031	-0.878724	-0.418333	3.55762	0.752397	-0.724161	-0.10145	-0.879824	-0.614864	-0.605567	1.49376	0.968933	0.273455	0.449656	0.895386	-0.0750175	1.19699	0.69253	0.269162	0.993678	2.1948	0.506739	-0.0243959	-0.0345234	-0.0747365	0.318508	0.105562	0.553326	1.03153	0.250981	-0.0222022
2-Ethylhexyl-4-hydroxybenzoate_M251T452_POS	-1.02359	-0.194483	-0.986179	-0.93712	-1.10717	-0.899564	-0.898383	-0.847992	-0.895747	-0.990544	-0.926466	-1.03472	-1.18806	-1.00293	-0.983816	-0.88588	1.76289	0.325355	-0.833517	-0.537859	-0.893726	-0.928538	-0.884054	1.4631	-0.234365	0.574087	0.265518	1.86997	1.02216	1.68087	1.55708	0.904573	1.1116	2.10265	0.368916	0.230115	0.552359	-0.0465702	0.948932	0.100565	0.851923	0.90723	0.327059	0.23431
2-methylpropyl 2-benzyl-3-hydroxybutanoate_M251T452_POS	-1.02359	-0.194483	-0.986179	-0.93712	-1.10717	-0.899564	-0.898383	-0.847992	-0.895747	-0.990544	-0.926466	-1.03472	-1.18806	-1.00293	-0.983816	-0.88588	1.76289	0.325355	-0.833517	-0.537859	-0.893726	-0.928538	-0.884054	1.4631	-0.234365	0.574087	0.265518	1.86997	1.02216	1.68087	1.55708	0.904573	1.1116	2.10265	0.368916	0.230115	0.552359	-0.0465702	0.948932	0.100565	0.851923	0.90723	0.327059	0.23431
Ethylhexyl salicylate_M251T452_POS	-1.02359	-0.194483	-0.986179	-0.93712	-1.10717	-0.899564	-0.898383	-0.847992	-0.895747	-0.990544	-0.926466	-1.03472	-1.18806	-1.00293	-0.983816	-0.88588	1.76289	0.325355	-0.833517	-0.537859	-0.893726	-0.928538	-0.884054	1.4631	-0.234365	0.574087	0.265518	1.86997	1.02216	1.68087	1.55708	0.904573	1.1116	2.10265	0.368916	0.230115	0.552359	-0.0465702	0.948932	0.100565	0.851923	0.90723	0.327059	0.23431
4-amino-3-hydroxyhexadecanoate_M288T451_POS	-0.964256	0.0795847	-1.02018	-0.845131	-0.934675	-0.892813	-0.938722	-0.891048	-0.877007	-1.00414	-0.593188	-0.96331	-1.21942	-1.02121	-0.901806	-0.869372	1.52289	0.604283	-0.765072	-1.64505	-0.825203	-0.799484	-0.863496	1.43575	0.940974	0.239088	0.77723	1.14369	0.276494	1.52541	0.958749	0.300151	1.06483	2.94987	0.593523	0.35441	0.388461	-0.0521162	0.62912	0.545679	0.843938	1.16425	0.444029	0.104304
Lauroyl diethanolamide_M288T451_POS	-0.964256	0.0795847	-1.02018	-0.845131	-0.934675	-0.892813	-0.938722	-0.891048	-0.877007	-1.00414	-0.593188	-0.96331	-1.21942	-1.02121	-0.901806	-0.869372	1.52289	0.604283	-0.765072	-1.64505	-0.825203	-0.799484	-0.863496	1.43575	0.940974	0.239088	0.77723	1.14369	0.276494	1.52541	0.958749	0.300151	1.06483	2.94987	0.593523	0.35441	0.388461	-0.0521162	0.62912	0.545679	0.843938	1.16425	0.444029	0.104304
LPE(16:0)_M454T487_POS	-0.0220396	-0.0830228	-1.24968	-1.00436	-1.04309	-1.27507	-0.590147	-1.23925	-0.937252	0.355633	0.244887	1.33105	-1.66884	-0.61666	-0.935137	-1.22922	-0.329879	0.452261	-1.39865	-2.09566	-0.384189	-0.175982	-1.84609	0.346363	-0.103123	0.832874	1.22628	1.40481	0.717153	-0.360783	0.374034	1.24035	0.848661	1.39719	1.04065	0.61144	0.450622	1.48774	1.20837	0.857828	0.933013	0.021352	0.938415	0.267144
LPC(15:0)_M482T469_POS	-0.599932	0.468346	-1.14497	-1.13303	-1.03681	-1.07665	-0.440539	-1.29239	-0.972554	-0.433428	0.204578	-0.324871	-1.14762	-0.928802	-1.00006	-1.17827	1.09259	0.0511872	-1.25476	-0.313709	-1.06027	-0.935337	-1.41975	0.143312	-0.0515249	1.36434	2.35034	1.9073	0.31146	1.16781	-0.416457	0.632593	0.454464	0.847381	0.486554	0.330567	-0.141107	2.19533	0.772133	0.805659	1.26182	0.0739588	0.748699	0.632414
1-Heptadecanoylglycerophosphoethanolamine_M468T514_POS	-0.378331	0.212105	-1.47065	-0.873661	-0.761539	-1.04309	-0.797471	-1.14852	-1.03635	-0.550713	0.00800022	0.726793	-1.79779	-0.921866	-1.23764	-1.0925	0.271984	-0.0698281	-1.50203	-0.299427	-0.688671	-0.264058	-1.61107	0.310619	0.33067	1.73931	1.03146	1.44431	0.575298	0.330702	-0.0948843	1.05066	0.537249	1.42622	1.24996	0.120854	-0.15949	2.34858	1.4428	0.295379	1.33874	-0.107076	0.648161	0.466806
LPC(14:0/0:0)_M468T443_POS	-0.294011	0.298101	-0.731412	-1.12647	-0.934759	-1.00632	-0.561905	-1.14569	-0.944637	-0.393653	0.507386	-0.112612	-1.03116	-0.795065	-0.830417	-0.86517	0.234548	0.976838	-1.04404	-0.829457	-1.02168	-1.02437	-1.22849	-0.103388	-0.422046	2.33668	1.55142	1.84554	0.320125	0.785873	-0.873297	0.337332	-0.0956308	2.5364	0.300711	0.435441	-0.325446	1.83015	-0.130506	1.06072	1.08429	0.325861	0.996836	0.107378
1-(9Z-Nonadecenoyl)-glycero-3-phosphoethanolamine_M494T459_POS	-0.293788	-0.139071	-0.826129	-1.48353	-0.890784	-1.0896	-0.411526	-1.18192	-0.974379	0.290977	1.29861	-0.674553	-1.4397	-1.0094	-0.74486	-0.429103	0.0453213	0.886275	-1.21099	-1.54124	-1.19737	-1.25714	-1.56113	0.807026	-0.242625	0.971892	1.32509	0.487857	0.835447	0.320573	-0.352253	0.854798	0.173554	1.58749	0.560302	0.666411	-0.174903	1.92949	0.456561	1.66809	1.04878	0.819732	0.871404	1.22031
1-palmitoleoyl-sn-glycero-3-phosphocholine_M494T459_POS	-0.293788	-0.139071	-0.826129	-1.48353	-0.890784	-1.0896	-0.411526	-1.18192	-0.974379	0.290977	1.29861	-0.674553	-1.4397	-1.0094	-0.74486	-0.429103	0.0453213	0.886275	-1.21099	-1.54124	-1.19737	-1.25714	-1.56113	0.807026	-0.242625	0.971892	1.32509	0.487857	0.835447	0.320573	-0.352253	0.854798	0.173554	1.58749	0.560302	0.666411	-0.174903	1.92949	0.456561	1.66809	1.04878	0.819732	0.871404	1.22031
2-{[Hexadec-9-enoyl]oxy}-3-hydroxypropyl 2-(trimethylazaniumyl)ethyl phosphate_M494T459_POS	-0.293788	-0.139071	-0.826129	-1.48353	-0.890784	-1.0896	-0.411526	-1.18192	-0.974379	0.290977	1.29861	-0.674553	-1.4397	-1.0094	-0.74486	-0.429103	0.0453213	0.886275	-1.21099	-1.54124	-1.19737	-1.25714	-1.56113	0.807026	-0.242625	0.971892	1.32509	0.487857	0.835447	0.320573	-0.352253	0.854798	0.173554	1.58749	0.560302	0.666411	-0.174903	1.92949	0.456561	1.66809	1.04878	0.819732	0.871404	1.22031
Cer(t18:0/PGF1alpha)_M657T588_POS	-0.870986	0.392794	-1.26097	-1.3715	-0.281284	0.778847	-0.897036	-1.42239	-0.0477874	-1.03411	-0.594203	-1.24345	-1.16756	-0.412854	-0.922988	-0.952179	0.639441	0.212149	-0.441428	-1.86661	-1.0594	-2.10781	-1.08768	0.659703	1.26327	1.66608	0.377536	0.400348	0.347808	0.425156	0.884223	0.338608	0.668386	1.03234	1.54377	1.90145	0.377491	0.721843	0.995473	0.631631	0.611649	0.877196	0.420172	0.874866
1-acyl-PAF_M538T393_POS	-0.399525	0.274751	-1.06142	-1.07955	-0.359357	-1.07416	-1.28027	-0.728245	-0.970567	-1.12597	0.207185	-0.0749258	-1.24257	-0.752153	-0.791594	-1.08208	0.209797	0.02586	-1.24726	-1.86642	-0.116794	-0.87282	-1.2637	1.29545	0.321019	0.561266	1.04553	0.00175224	0.608986	1.2652	0.0240094	2.27465	0.218688	0.896784	2.16078	0.892865	0.214667	1.48334	-0.254819	1.61996	0.769147	0.340829	-0.111837	1.04352
Sphingosyl-phosphocholine [M]_M465T360_POS	-1.2111	-0.0587781	-1.28488	-1.35635	-0.972338	-0.878308	-0.555305	-1.17715	-0.766641	-0.897839	0.20967	-0.247467	-1.94561	0.00551825	-0.672104	-0.897589	0.0972499	-0.315826	-1.39361	-1.6082	-0.069278	-0.913694	-1.25849	0.796063	0.748674	0.862673	1.00664	-0.378652	0.203004	0.791089	0.199836	0.621664	0.964354	1.36332	1.65086	1.16594	0.480402	1.97472	0.849351	1.34877	1.2583	0.70558	0.804855	0.75065
N-palmitoyl-threonine_M358T412_POS	-0.976251	0.690762	-0.334472	-0.775345	-1.09834	-0.73867	-1.10004	-1.19581	-0.667008	-1.23705	2.18466	-0.920817	-1.41441	0.209097	-0.746128	-0.527626	2.54649	-0.407238	-0.735742	-2.27239	-1.16865	0.0163436	-0.770178	0.329387	1.11886	0.52066	1.09251	-0.214006	0.414305	0.169243	0.439524	0.706785	1.68013	1.14517	0.214617	0.206692	1.06124	-0.0814855	0.350952	0.0583409	-0.0586924	0.658074	1.39173	0.234779
Methyl dodecadienoate_M211T398_POS	-0.969394	0.0800313	-1.01954	-0.890555	-0.786415	-0.833893	-0.846657	-0.806792	-0.608866	-1.09344	-0.360599	-0.624916	-1.80122	-0.998988	-0.695186	-0.539797	1.12635	1.23185	-0.390514	-2.67149	-0.359678	-0.568463	-0.907843	0.250125	1.2627	0.841442	-0.0672119	0.0670444	0.367281	0.747349	0.6628	-0.0137632	0.378936	0.287224	1.80409	1.69095	1.01289	0.241434	0.112331	0.587319	1.35551	2.06602	1.21171	0.469825
Allyl benzoate_M163T386_POS	-1.06235	1.83939	-1.37024	-0.274803	-0.949334	-0.497235	-0.745075	-0.356434	-0.413143	-1.1315	-0.457344	-0.771376	-3.09836	-1.08395	-0.521903	-0.574202	1.79485	0.249186	-0.488119	-2.02115	0.293249	0.00295509	-0.292696	0.281935	2.33382	0.614811	0.035014	0.492309	0.147144	0.960358	0.713053	-0.570017	0.449144	0.636459	0.514348	0.886119	0.0893375	0.484781	0.257054	0.165733	0.455999	1.29865	1.02057	0.662975
Cinnamyl formate_M163T386_POS	-1.06235	1.83939	-1.37024	-0.274803	-0.949334	-0.497235	-0.745075	-0.356434	-0.413143	-1.1315	-0.457344	-0.771376	-3.09836	-1.08395	-0.521903	-0.574202	1.79485	0.249186	-0.488119	-2.02115	0.293249	0.00295509	-0.292696	0.281935	2.33382	0.614811	0.035014	0.492309	0.147144	0.960358	0.713053	-0.570017	0.449144	0.636459	0.514348	0.886119	0.0893375	0.484781	0.257054	0.165733	0.455999	1.29865	1.02057	0.662975
Styrylacetic acid_M163T386_POS	-1.06235	1.83939	-1.37024	-0.274803	-0.949334	-0.497235	-0.745075	-0.356434	-0.413143	-1.1315	-0.457344	-0.771376	-3.09836	-1.08395	-0.521903	-0.574202	1.79485	0.249186	-0.488119	-2.02115	0.293249	0.00295509	-0.292696	0.281935	2.33382	0.614811	0.035014	0.492309	0.147144	0.960358	0.713053	-0.570017	0.449144	0.636459	0.514348	0.886119	0.0893375	0.484781	0.257054	0.165733	0.455999	1.29865	1.02057	0.662975
Ethyl 4-(methylthio)butyrate_M163T386_POS	-1.06235	1.83939	-1.37024	-0.274803	-0.949334	-0.497235	-0.745075	-0.356434	-0.413143	-1.1315	-0.457344	-0.771376	-3.09836	-1.08395	-0.521903	-0.574202	1.79485	0.249186	-0.488119	-2.02115	0.293249	0.00295509	-0.292696	0.281935	2.33382	0.614811	0.035014	0.492309	0.147144	0.960358	0.713053	-0.570017	0.449144	0.636459	0.514348	0.886119	0.0893375	0.484781	0.257054	0.165733	0.455999	1.29865	1.02057	0.662975
Methyl cinnamate_M163T386_POS	-1.06235	1.83939	-1.37024	-0.274803	-0.949334	-0.497235	-0.745075	-0.356434	-0.413143	-1.1315	-0.457344	-0.771376	-3.09836	-1.08395	-0.521903	-0.574202	1.79485	0.249186	-0.488119	-2.02115	0.293249	0.00295509	-0.292696	0.281935	2.33382	0.614811	0.035014	0.492309	0.147144	0.960358	0.713053	-0.570017	0.449144	0.636459	0.514348	0.886119	0.0893375	0.484781	0.257054	0.165733	0.455999	1.29865	1.02057	0.662975
8-Methylundecanoylcarnitine_M344T395_POS	-0.932744	0.972989	-1.18113	-0.490801	-0.896742	-0.488968	-0.486088	-0.60796	-0.363538	-1.08291	-0.210049	-1.1179	-2.08155	-1.32395	-0.95491	-0.454372	1.66773	0.200139	-0.456909	-3.1741	-0.00438008	0.239393	-0.706195	0.586415	2.32301	1.12725	0.0661477	0.521384	0.40082	0.862547	1.15056	0.859275	0.596414	1.0295	0.545096	0.735077	0.320392	0.335451	0.240722	-0.0824251	0.223876	0.761507	0.921408	0.410538
myristoyl ethanolamide_M272T375_POS	-1.01831	1.47153	-1.14054	-0.644742	-0.911524	-0.701993	-0.75569	-0.385078	0.0910537	-1.14844	-0.427306	-0.983028	-2.3308	-1.07488	-0.80693	-0.533602	2.2616	0.518436	-0.623362	-2.44419	0.295755	0.20083	-0.859117	0.866191	2.35035	1.20349	-0.0545083	0.351765	0.102822	0.934169	1.01362	0.711573	0.190204	0.606631	0.485321	0.813798	0.319171	-0.0453642	-0.26032	0.0727821	0.318196	0.766805	0.967111	0.236521
Undecanoylcholine [M]_M272T375_POS	-1.01831	1.47153	-1.14054	-0.644742	-0.911524	-0.701993	-0.75569	-0.385078	0.0910537	-1.14844	-0.427306	-0.983028	-2.3308	-1.07488	-0.80693	-0.533602	2.2616	0.518436	-0.623362	-2.44419	0.295755	0.20083	-0.859117	0.866191	2.35035	1.20349	-0.0545083	0.351765	0.102822	0.934169	1.01362	0.711573	0.190204	0.606631	0.485321	0.813798	0.319171	-0.0453642	-0.26032	0.0727821	0.318196	0.766805	0.967111	0.236521
Hexadecasphingosine_M272T375_POS	-1.01831	1.47153	-1.14054	-0.644742	-0.911524	-0.701993	-0.75569	-0.385078	0.0910537	-1.14844	-0.427306	-0.983028	-2.3308	-1.07488	-0.80693	-0.533602	2.2616	0.518436	-0.623362	-2.44419	0.295755	0.20083	-0.859117	0.866191	2.35035	1.20349	-0.0545083	0.351765	0.102822	0.934169	1.01362	0.711573	0.190204	0.606631	0.485321	0.813798	0.319171	-0.0453642	-0.26032	0.0727821	0.318196	0.766805	0.967111	0.236521
3-hydroxyundecanoyl carnitine_M346T375_POS	-0.868778	0.481907	-1.14027	-0.853122	-0.661102	-0.33465	-0.842296	-0.655283	-0.126424	-0.928128	0.0883435	-1.08081	-2.25327	-1.19207	-1.05692	-0.565039	1.51726	0.765036	-0.223141	-3.03541	0.374736	-0.176074	-0.762812	0.608528	2.6974	0.993469	-0.0396115	0.535708	0.0465088	1.31191	0.591545	0.58478	0.745647	0.562558	0.956854	0.927532	0.217825	0.23024	0.509421	0.226335	0.320887	0.549352	0.750537	0.200885
Ethyl benzoate_M151T397_POS	-1.14664	0.817937	-1.26013	-0.252613	-1.18629	-0.554936	-0.721224	-0.78685	-0.229243	-0.972918	-0.696759	-1.32671	-2.08932	-1.19724	-0.8327	-0.171259	1.34797	0.475276	-0.692068	-2.72644	0.134156	0.293022	-0.48868	0.755753	2.33381	0.995234	-0.0592795	0.712894	-0.319297	1.51371	0.485759	0.807467	0.740671	0.858913	0.919892	0.15291	-0.00615819	0.15216	0.614048	0.352309	0.41779	1.09783	1.06287	0.674388
Phenylpropanoate_M151T397_POS	-1.14664	0.817937	-1.26013	-0.252613	-1.18629	-0.554936	-0.721224	-0.78685	-0.229243	-0.972918	-0.696759	-1.32671	-2.08932	-1.19724	-0.8327	-0.171259	1.34797	0.475276	-0.692068	-2.72644	0.134156	0.293022	-0.48868	0.755753	2.33381	0.995234	-0.0592795	0.712894	-0.319297	1.51371	0.485759	0.807467	0.740671	0.858913	0.919892	0.15291	-0.00615819	0.15216	0.614048	0.352309	0.41779	1.09783	1.06287	0.674388
delta-Valerobetaine_M160T85_POS	-0.710673	0.907846	-1.30017	-0.89489	-0.84015	-0.878096	-0.668013	-1.22114	-0.347491	-0.401342	-0.682604	-0.975101	-1.15996	-0.671828	0.294295	-0.912533	1.76999	0.34674	-1.0044	-0.625147	-0.299581	-0.108682	-1.24522	-0.374539	0.744015	1.11442	1.88611	2.49039	-0.678468	1.9604	-0.596073	-0.377072	0.516255	0.807674	0.232379	-0.105424	0.719351	-0.0687559	1.28003	-0.728527	-0.0136403	0.0849131	2.11808	0.61661
Pregabalin_M160T85_POS	-0.710673	0.907846	-1.30017	-0.89489	-0.84015	-0.878096	-0.668013	-1.22114	-0.347491	-0.401342	-0.682604	-0.975101	-1.15996	-0.671828	0.294295	-0.912533	1.76999	0.34674	-1.0044	-0.625147	-0.299581	-0.108682	-1.24522	-0.374539	0.744015	1.11442	1.88611	2.49039	-0.678468	1.9604	-0.596073	-0.377072	0.516255	0.807674	0.232379	-0.105424	0.719351	-0.0687559	1.28003	-0.728527	-0.0136403	0.0849131	2.11808	0.61661
Testololactone_M303T383_POS	-0.782941	1.01576	-1.34834	0.46516	-1.31872	-0.189147	-1.14651	-0.488297	-1.15244	-0.816688	0.299098	-0.798307	-1.78326	-1.14417	-0.791487	-0.943688	0.823949	-0.164369	-0.850877	-1.07015	0.310357	-0.710327	-0.393359	0.95281	2.10222	0.327855	2.50535	2.03906	0.867543	-0.0599863	0.376835	0.608887	-0.866483	-0.0955935	0.508668	-0.459678	1.69535	-0.420959	1.1393	-0.0772693	0.238677	0.717833	0.0835977	0.794736
16alpha-Hydroxyandrost-4-ene-3,17-dione_M303T383_POS	-0.782941	1.01576	-1.34834	0.46516	-1.31872	-0.189147	-1.14651	-0.488297	-1.15244	-0.816688	0.299098	-0.798307	-1.78326	-1.14417	-0.791487	-0.943688	0.823949	-0.164369	-0.850877	-1.07015	0.310357	-0.710327	-0.393359	0.95281	2.10222	0.327855	2.50535	2.03906	0.867543	-0.0599863	0.376835	0.608887	-0.866483	-0.0955935	0.508668	-0.459678	1.69535	-0.420959	1.1393	-0.0772693	0.238677	0.717833	0.0835977	0.794736
11alpha,17beta-Dihydroxy-1,4-androstadien-3-one_M303T383_POS	-0.782941	1.01576	-1.34834	0.46516	-1.31872	-0.189147	-1.14651	-0.488297	-1.15244	-0.816688	0.299098	-0.798307	-1.78326	-1.14417	-0.791487	-0.943688	0.823949	-0.164369	-0.850877	-1.07015	0.310357	-0.710327	-0.393359	0.95281	2.10222	0.327855	2.50535	2.03906	0.867543	-0.0599863	0.376835	0.608887	-0.866483	-0.0955935	0.508668	-0.459678	1.69535	-0.420959	1.1393	-0.0772693	0.238677	0.717833	0.0835977	0.794736
5alpha-Androstane-3,11,17-trione_M303T383_POS	-0.782941	1.01576	-1.34834	0.46516	-1.31872	-0.189147	-1.14651	-0.488297	-1.15244	-0.816688	0.299098	-0.798307	-1.78326	-1.14417	-0.791487	-0.943688	0.823949	-0.164369	-0.850877	-1.07015	0.310357	-0.710327	-0.393359	0.95281	2.10222	0.327855	2.50535	2.03906	0.867543	-0.0599863	0.376835	0.608887	-0.866483	-0.0955935	0.508668	-0.459678	1.69535	-0.420959	1.1393	-0.0772693	0.238677	0.717833	0.0835977	0.794736
2-aminododecanoate_M216T348_POS	-0.314469	0.101762	-0.85121	1.44551	-1.12419	-0.614642	-0.975715	-0.769057	-0.688729	-0.90774	-0.598278	-1.58442	-1.2748	-1.25633	0.240124	0.303154	-0.209251	1.34396	-0.389043	-3.06881	-0.251871	-0.115983	-0.472336	1.41894	1.95922	1.18556	-0.520076	-0.13762	-0.160835	0.0667932	-0.667672	0.253716	0.650967	0.165066	1.01074	1.18081	1.46187	-0.444339	1.1256	0.633836	1.0102	0.219608	0.413411	1.20656
2-amino-4-dodecene-1,3-diol_M216T348_POS	-0.314469	0.101762	-0.85121	1.44551	-1.12419	-0.614642	-0.975715	-0.769057	-0.688729	-0.90774	-0.598278	-1.58442	-1.2748	-1.25633	0.240124	0.303154	-0.209251	1.34396	-0.389043	-3.06881	-0.251871	-0.115983	-0.472336	1.41894	1.95922	1.18556	-0.520076	-0.13762	-0.160835	0.0667932	-0.667672	0.253716	0.650967	0.165066	1.01074	1.18081	1.46187	-0.444339	1.1256	0.633836	1.0102	0.219608	0.413411	1.20656
Heptanoylcholine [M]_M216T348_POS	-0.314469	0.101762	-0.85121	1.44551	-1.12419	-0.614642	-0.975715	-0.769057	-0.688729	-0.90774	-0.598278	-1.58442	-1.2748	-1.25633	0.240124	0.303154	-0.209251	1.34396	-0.389043	-3.06881	-0.251871	-0.115983	-0.472336	1.41894	1.95922	1.18556	-0.520076	-0.13762	-0.160835	0.0667932	-0.667672	0.253716	0.650967	0.165066	1.01074	1.18081	1.46187	-0.444339	1.1256	0.633836	1.0102	0.219608	0.413411	1.20656
1-(9Z-Eicosenoyl)-sn-glycero-3-phosphocholine_M550T462_POS	0.448785	-0.895285	-0.796967	-0.604253	-0.771522	-0.335201	-1.00565	-1.02273	-0.144636	-0.970605	0.516234	-0.821729	-1.0487	-0.814089	-1.0339	-0.872635	-0.28186	0.0655946	0.238139	-1.0873	-0.703334	-0.182052	-0.552459	-0.587311	3.16672	-0.18919	-0.488515	0.254152	-0.31324	0.93006	-0.208803	-0.20853	0.904526	0.546145	-0.379714	0.988834	-0.0258382	0.18919	2.36943	0.19216	2.73341	1.66455	0.55814	0.57998
1-O-octadecanoyl-sn-glycero-3-phosphocholine_M510T506_POS	-0.232788	-1.0276	-0.622675	-0.418509	-0.871634	-0.745092	-0.820432	-0.912617	-0.424155	-0.891111	0.535529	-0.952271	-1.24551	-0.863376	-0.909336	-0.706677	-0.59765	0.0384982	0.146267	-0.736907	-0.345037	-0.484081	-0.790068	-0.449825	4.76175	-0.0385826	0.0659229	0.619942	0.131696	0.922988	0.147377	-0.230608	0.746456	0.644487	0.502784	1.00178	0.57595	0.282371	0.933275	0.290564	1.28747	1.03353	0.133649	0.51425
Uric acid_M169T86_POS	-1.35146	0.589976	-1.47426	-1.66757	-1.04373	-1.35926	-0.929854	-1.16239	-0.13431	-0.0983041	1.54262	-1.14469	-0.96272	-0.821254	-0.238776	-0.200783	-0.161606	1.08931	-0.851551	-0.0302746	0.00289008	-0.231841	-0.282007	-0.277785	3.03955	1.04172	0.171582	-0.667619	0.295769	0.0924606	0.0347299	0.467993	0.354841	-0.402884	1.32325	0.0175176	-0.0251338	2.17112	-0.242778	-0.269349	1.47959	0.649039	1.59248	0.0757551
N5-acetylornithine_M175T75_POS	-0.829336	0.801256	-1.57746	-0.244067	-0.797852	-0.512669	-0.832993	0.476455	0.124775	-0.494154	0.0247095	-0.617761	-1.24597	-1.00624	-1.27825	-1.23781	-0.261056	0.654628	-0.755194	-0.730732	1.4008	-0.245192	-1.02353	-0.312859	2.42041	1.90751	0.990641	0.0671227	0.0537951	-0.663546	-0.207	-1.07462	0.519811	-0.174093	-0.667144	-0.21436	0.720287	1.92234	0.545243	-0.262818	0.625604	0.431991	2.70631	0.873
O-(13-Carboxytridecanoyl)carnitine_M402T325_POS	-1.02279	0.381513	0.370822	-0.555244	-0.756675	-1.08419	-0.396826	-0.341519	-0.393991	-1.29046	-0.0292373	-0.276697	-1.94228	-0.907624	-0.733397	-0.0492383	1.00239	1.05173	0.213642	-2.06637	-0.6945	-0.634396	-0.0726756	-0.232898	0.666181	-0.085134	0.13599	0.194758	2.36639	-0.477629	0.545566	-0.983833	-0.00995957	-0.263122	0.22735	0.0829978	0.286159	0.746284	0.484316	-0.431837	1.82694	3.08503	1.79392	0.270553
3-Hydroxytetradec-4-enedioylcarnitine_M416T440_POS	-1.19201	-0.407228	-0.600014	-0.729321	-0.221705	-0.138731	-0.743664	-0.134947	-1.05193	-0.781937	0.844934	-0.756496	-1.08962	-0.588844	-0.952347	-1.17465	1.32532	1.31802	-1.19141	-0.410144	-1.17359	-0.777223	-1.1018	-0.272846	1.72974	0.623287	-0.111538	-0.556814	1.87371	-0.661042	-0.465179	1.17696	-0.654388	-0.518357	0.42241	0.547323	0.609541	0.303851	0.566475	2.11906	1.86564	2.13135	0.989855	0.0103105
2-Hydroxymyristoylcarnitine_M388T367_POS	-0.782702	-1.21467	-0.281936	-0.389484	-0.305081	-1.18263	0.0411362	-0.394904	-0.235759	-0.923908	-0.251966	-1.3923	-1.52005	-0.974701	0.200915	-0.347294	1.39659	-0.0550861	-0.404713	-2.13293	0.453737	-0.159794	-0.665845	0.0637707	1.92669	-1.24863	0.319134	2.61457	0.786585	-0.40283	0.52257	0.620374	-0.202681	1.70275	-0.10546	0.235272	1.7129	1.08148	0.116623	0.162106	0.190734	1.95601	-0.790005	0.261407
Heptadec-9-enoylcarnitine_M412T416_POS	-0.51319	-0.549825	-0.802118	-1.49545	-0.658941	-1.20565	0.392639	-0.544024	-0.357963	-0.613257	0.831069	-1.4878	-1.90518	-1.30077	-0.286293	-0.653659	2.08435	0.221522	0.340767	-2.24414	-0.01504	-0.456626	-0.73003	0.255096	0.90924	-1.08723	0.42352	0.704486	0.652445	0.318022	0.00646027	0.811956	0.0571234	2.30918	0.802357	0.494129	1.53854	0.818832	-0.189037	0.225162	0.0219391	1.99716	0.317533	0.562682
3-Hydroxyicos-13-enoylcarnitine_M470T428_POS	-0.195976	-1.04008	-0.596177	-0.113795	-0.759479	-1.24963	-0.650352	-0.679035	0.115056	-0.709762	-0.327999	-1.12272	-1.87344	-1.08773	0.413119	-0.517841	0.911255	0.291872	0.439964	-1.91562	-0.597123	-0.167588	-0.600807	0.945617	0.895468	-1.23534	0.249694	3.03768	1.2918	-0.259098	1.6678	0.462182	-0.503088	0.396523	-0.0210786	0.755692	0.695552	1.91624	-0.504514	0.544226	1.14833	1.21288	-0.271536	-0.391151
Hexadeca-5,8,11-trienoylcarnitine_M394T381_POS	-0.398895	-0.758726	-0.128211	-1.11931	-0.625459	-0.832242	-0.905304	-0.423062	0.679553	-0.881643	-0.788834	-1.5801	-2.0796	-1.1666	-0.164803	-0.212445	0.795926	0.844948	-0.944731	-1.65527	-0.383103	-0.476679	-0.318559	1.4077	0.895619	-0.918396	2.76857	2.30473	0.710368	-0.310264	0.427544	0.746891	0.21261	1.62823	-0.0423225	0.645336	0.0201148	0.738689	0.240171	0.174656	-0.0978156	1.13494	0.439443	0.396325
3-Hydroxyhexadecadienoylcarnitine_M412T365_POS	-0.645494	-1.05712	-0.208073	-0.567397	-0.304775	-0.77423	-0.606742	-0.135336	0.318576	-0.992533	-0.451644	-1.33305	-1.34383	-1.24624	-0.166187	-0.492811	1.01582	0.445537	-0.75991	-2.11076	-0.295068	-0.67241	1.37565	0.326553	1.04609	-1.10763	1.87822	3.61556	0.725697	-0.40251	0.0550812	0.1118	0.176168	1.59517	-0.165932	0.470316	0.232051	0.822016	0.192335	-0.256911	0.420587	1.00982	0.0618924	0.20166
12-Hydroxy-12-octadecanoylcarnitine_M444T421_POS	-0.0555858	-1.08071	-0.764304	-0.363876	-1.14916	-0.958805	-0.142008	-1.18197	-0.406761	-0.29352	-0.0410869	-1.338	-1.69103	-1.06505	0.362087	-0.902521	0.857164	0.44396	-0.560931	0.651057	-0.767889	-0.259457	-1.18067	0.0304802	1.14133	-0.923398	0.721545	3.35475	1.06574	-0.41126	0.537511	0.0111154	0.148062	0.996674	-0.188371	0.563719	2.35023	0.902201	0.0828236	0.0530842	0.136251	1.83255	-0.262978	-0.252997
Heptadecanoyl carnitine_M414T434_POS	-0.521054	-0.559641	-1.33275	-0.315638	-1.30509	-1.09024	0.0860576	-1.71444	-0.696857	-1.0296	0.0164152	-1.72061	-1.82366	-1.57145	-0.666177	-0.960435	0.936701	0.364669	-0.275175	0.760856	-0.986898	-0.556171	-1.20765	-0.206495	1.3806	-0.461301	0.810856	1.61272	0.395494	0.626639	0.40356	0.349143	0.417137	1.41133	0.362172	0.901468	1.62022	0.822953	1.33409	0.691982	0.58551	1.28437	0.769086	1.05732
Palmitoylcarnitine_M400T422_POS	-0.458924	-1.07534	-1.18069	-1.01674	-1.46936	-1.52854	0.696667	-1.3519	-0.472121	-0.253369	0.568657	-1.3286	-1.45624	-1.43167	-0.331879	-1.05443	1.35586	0.147371	-0.438056	0.499784	-0.49201	-0.768135	-1.33585	0.231124	0.565699	-0.619912	0.7011	1.70534	0.992408	-0.626602	0.391815	0.235591	0.448902	2.15885	0.823698	1.30496	1.1529	0.632047	0.234856	0.367026	0.14824	1.94397	0.539299	0.8442
15-Hydroxyicosa-8,11,13-trienoylcarnitine_M466T398_POS	-0.45268	-1.07004	-0.436802	-0.354581	-0.972327	-0.718249	-1.09962	-0.802234	-0.28803	-1.3944	-0.341211	-1.4976	-1.62947	-1.26324	0.335465	-0.914996	1.22329	0.955251	-1.09675	-0.429571	0.762567	0.791414	-1.25731	0.441085	0.364928	-0.906133	3.37598	1.7319	0.818737	0.0803071	-0.10833	0.980006	0.63403	1.01466	0.284311	0.809858	-0.271511	1.20975	0.630613	0.275955	-0.0193018	0.543038	-0.266367	0.327618
sn-glycero-3-phospho-N-(arachidonoyl)ethanolamine_M502T469_POS	-0.219692	-0.363946	-0.0342526	-0.837134	-1.09863	-1.12633	-1.01476	-1.08327	-0.893385	-0.763537	-0.445193	-1.07645	-1.65326	-0.475304	-0.723714	-0.765436	0.117878	1.26929	-1.35481	-1.88426	-0.952921	-0.512337	-1.23475	0.58503	-0.00574127	0.304973	2.06873	1.44639	1.5521	0.193004	0.7451	1.255	0.923745	0.748366	1.08335	0.722386	-0.00983127	1.20506	0.714987	0.779903	1.82228	0.70449	0.102703	0.184193
LysoPE(20:4(5Z,8Z,11Z,14Z)/0:0)_M502T469_POS	-0.219692	-0.363946	-0.0342526	-0.837134	-1.09863	-1.12633	-1.01476	-1.08327	-0.893385	-0.763537	-0.445193	-1.07645	-1.65326	-0.475304	-0.723714	-0.765436	0.117878	1.26929	-1.35481	-1.88426	-0.952921	-0.512337	-1.23475	0.58503	-0.00574127	0.304973	2.06873	1.44639	1.5521	0.193004	0.7451	1.255	0.923745	0.748366	1.08335	0.722386	-0.00983127	1.20506	0.714987	0.779903	1.82228	0.70449	0.102703	0.184193
1-palmitoyl-sn-glycero-3-phosphoinositol_M573T474_2_POS	0.285936	-0.629943	-0.0263955	-0.885498	-1.17039	-1.13258	-0.677514	-1.35436	-0.242631	0.161956	-0.279318	-1.29184	-1.45193	-1.04983	-0.433613	-0.58633	-0.369647	1.12902	-0.601348	-1.56381	-1.07159	0.182684	-1.32074	0.899244	0.286583	-0.329599	2.56993	1.56312	0.00560713	0.579859	-0.0752846	1.48426	1.42453	1.66406	0.981707	0.790931	-0.262402	0.00705549	-0.28824	-0.0546019	1.26993	1.74687	0.422982	-0.306828
1-arachidonoyl-sn-glycero-3-phosphocholine_M544T474_2_POS	-0.197874	-0.456151	-0.191959	-1.07155	-1.25433	-1.15924	-0.65768	-1.33092	-0.450402	-0.0426465	-0.427273	-1.27656	-1.54397	-1.16893	-0.688245	-0.656796	-0.198792	1.5351	-0.654708	-1.84877	-0.545987	0.0968563	-1.37871	0.946595	0.207137	-0.28722	2.21354	1.24858	0.506922	1.06134	0.144523	1.21196	1.61106	1.29112	1.03681	1.33512	-0.0300084	0.685817	-0.344116	0.123293	1.1378	1.38099	0.185017	-0.0967546
LysoPC(0:0/20:4(5Z,8Z,11Z,14Z))_M544T474_2_POS	-0.197874	-0.456151	-0.191959	-1.07155	-1.25433	-1.15924	-0.65768	-1.33092	-0.450402	-0.0426465	-0.427273	-1.27656	-1.54397	-1.16893	-0.688245	-0.656796	-0.198792	1.5351	-0.654708	-1.84877	-0.545987	0.0968563	-1.37871	0.946595	0.207137	-0.28722	2.21354	1.24858	0.506922	1.06134	0.144523	1.21196	1.61106	1.29112	1.03681	1.33512	-0.0300084	0.685817	-0.344116	0.123293	1.1378	1.38099	0.185017	-0.0967546
2-Hydroxydocosanoylcarnitine_M500T563_POS	-0.516763	0.256871	-1.26298	-1.26409	-0.479051	-1.03218	-0.37401	-1.16773	-0.0901875	-1.37837	-1.1898	-0.264389	-1.0455	-0.799731	-1.29342	-0.570407	1.50065	0.171069	1.6303	-1.06963	-0.192648	-1.68117	-1.10778	0.584765	2.37915	0.452541	0.153241	0.115299	-0.162288	-0.121313	0.545242	1.13453	0.142552	1.5905	0.984315	1.38779	0.676088	1.83955	1.01605	-0.395909	0.202332	-0.0411781	-0.230379	0.968067
9-HydroxyNonadecanoylcarnitine_M458T580_POS	-0.844391	-0.423679	-1.08778	-1.27026	-0.485684	-1.11471	-0.383057	-1.06354	0.546574	-1.17492	-1.1924	-1.01414	-1.03529	-0.751359	-0.847056	-0.720118	0.665269	-0.0699748	0.923873	-0.737011	-0.214492	-1.38782	-0.560072	1.37555	2.1619	-0.406282	0.672486	2.36983	-0.46672	-0.226402	1.35719	0.678489	-0.152127	1.94017	0.607577	1.63464	0.374023	1.13306	0.585738	-0.381147	0.155327	0.987237	-0.466401	0.307898
2-Hydroxyicosanoylcarnitine_M472T599_POS	-0.73633	-0.88124	-1.11893	-1.09091	0.0996558	-0.834502	-0.506531	-1.08817	0.227874	-0.973054	-0.983517	-0.777101	-0.796574	-0.833549	-0.988338	-0.77502	0.137389	-0.436952	0.910305	-0.911678	-0.674373	-1.34	-0.675142	0.980541	2.51446	-0.150811	0.756651	0.709493	-0.359291	0.0920835	2.16647	0.43287	0.12779	1.78886	1.12041	2.2545	0.463324	1.52545	0.274188	0.0524292	0.123671	0.84388	-0.841244	0.17096
3-Hydroxyeicosanoylcarnitine_M472T570_POS	-0.653287	-0.588265	-1.16036	-1.20438	-0.130723	-1.10371	-0.557654	-0.932488	0.515534	-1.28646	-1.03179	-0.735343	-0.724554	-0.738435	-1.01686	-0.606472	0.702144	-0.498588	1.49454	-1.14787	-0.444648	-1.34902	-1.07083	0.737231	2.2112	-0.532576	1.2163	1.16541	-0.432625	0.118548	1.22786	0.812274	0.141216	2.08368	1.00551	2.06531	0.174046	0.995666	0.187051	-0.32038	0.179822	1.20194	-0.409132	0.441155
Tyrosine O-sulfate_M260T212_NEG	-0.412365	-0.322553	-1.0307	-1.91892	0.429367	-1.41051	1.08505	-1.49236	-0.708554	0.181922	-0.643957	-2.03572	-0.553975	-0.0138659	-1.72698	-1.84431	0.199342	1.44935	-0.118932	-0.740568	0.643562	-0.989478	-0.97336	0.886937	0.447452	0.580976	0.528348	0.721209	1.08122	0.354455	0.556068	1.13648	-0.365619	0.554535	0.11144	0.41783	0.29595	2.21883	-0.426859	0.532677	1.00589	1.68359	0.764843	-0.137713
N-Eicosapentaenoyl Tyrosine_M466T560_POS	-0.371844	0.725268	-0.95864	-0.950358	-0.780912	-0.873084	-0.494358	-0.947453	0.262052	-0.960373	-0.943378	-2.31327	-1.41148	-0.740268	-1.74013	-0.516205	1.13542	0.378267	0.205705	-0.86669	0.646503	-1.51209	-0.946779	0.476916	1.08342	1.18307	0.755111	1.34738	1.38584	1.25719	0.122679	0.450816	0.777886	1.37733	-0.463847	0.955211	2.22127	0.394711	0.373936	0.532082	0.680285	-0.376761	-0.664754	0.104315
Ethyl icosapentate_M331T541_POS	-0.64821	0.53463	-1.33365	-1.38723	-0.649942	-1.11943	-0.855379	-0.672331	-0.32589	-0.537837	-1.57347	-2.00432	-1.40225	-0.92165	-0.73945	-0.400457	1.08262	1.27447	-0.218523	-1.0246	0.433427	-1.71315	-0.838201	2.42377	1.3989	0.763371	0.676952	1.32075	0.918748	0.70043	0.349085	0.553196	0.376464	-0.244674	0.0449753	1.32896	0.655541	1.12514	0.443038	0.549168	0.770375	0.590683	-0.0418325	0.337762
3-Oxo-5beta-cholanate_M375T564_POS	-0.683348	0.300959	-0.768963	-1.0305	-0.919591	-1.23366	-0.714492	-0.767357	-0.0365422	-0.796757	-1.05897	-1.48138	-1.77744	-0.833565	-0.940935	-0.819703	0.995506	0.636968	-0.505667	0.409273	0.155344	-1.93464	-0.69786	2.89946	1.41437	0.296343	-0.31963	2.19095	0.401747	0.351122	-0.185046	1.18303	0.344215	0.753239	0.0588835	0.566851	1.16384	0.428297	1.06526	-0.0229493	0.810161	0.382773	0.253812	0.466597
2-(10-Heptadecenyl)-6-hydroxybenzoic acid_M375T564_POS	-0.683348	0.300959	-0.768963	-1.0305	-0.919591	-1.23366	-0.714492	-0.767357	-0.0365422	-0.796757	-1.05897	-1.48138	-1.77744	-0.833565	-0.940935	-0.819703	0.995506	0.636968	-0.505667	0.409273	0.155344	-1.93464	-0.69786	2.89946	1.41437	0.296343	-0.31963	2.19095	0.401747	0.351122	-0.185046	1.18303	0.344215	0.753239	0.0588835	0.566851	1.16384	0.428297	1.06526	-0.0229493	0.810161	0.382773	0.253812	0.466597
D8'-Merulinic acid C_M375T564_POS	-0.683348	0.300959	-0.768963	-1.0305	-0.919591	-1.23366	-0.714492	-0.767357	-0.0365422	-0.796757	-1.05897	-1.48138	-1.77744	-0.833565	-0.940935	-0.819703	0.995506	0.636968	-0.505667	0.409273	0.155344	-1.93464	-0.69786	2.89946	1.41437	0.296343	-0.31963	2.19095	0.401747	0.351122	-0.185046	1.18303	0.344215	0.753239	0.0588835	0.566851	1.16384	0.428297	1.06526	-0.0229493	0.810161	0.382773	0.253812	0.466597
Cer(t18:0/PGD2)_M653T617_POS	-0.392884	-0.405363	-0.632934	-0.903816	-0.25872	-0.876458	-0.675552	-0.879368	-0.440574	-0.82113	-0.620507	-0.769748	-0.323127	-0.583395	-0.651604	-0.618217	-0.61499	0.293466	-0.569487	-0.526652	-0.981533	-1.07815	-0.675314	-0.413283	0.349276	0.672758	1.27943	4.63716	0.208229	-0.296286	0.0532018	0.124772	0.917981	0.0259906	1.00363	0.389133	0.975386	-0.314112	1.06188	1.78122	-0.063982	0.356585	1.04376	0.213329
Cer(t18:0/PGE2)_M653T617_POS	-0.392884	-0.405363	-0.632934	-0.903816	-0.25872	-0.876458	-0.675552	-0.879368	-0.440574	-0.82113	-0.620507	-0.769748	-0.323127	-0.583395	-0.651604	-0.618217	-0.61499	0.293466	-0.569487	-0.526652	-0.981533	-1.07815	-0.675314	-0.413283	0.349276	0.672758	1.27943	4.63716	0.208229	-0.296286	0.0532018	0.124772	0.917981	0.0259906	1.00363	0.389133	0.975386	-0.314112	1.06188	1.78122	-0.063982	0.356585	1.04376	0.213329
Cer(d18:1/TXB2)_M653T617_POS	-0.392884	-0.405363	-0.632934	-0.903816	-0.25872	-0.876458	-0.675552	-0.879368	-0.440574	-0.82113	-0.620507	-0.769748	-0.323127	-0.583395	-0.651604	-0.618217	-0.61499	0.293466	-0.569487	-0.526652	-0.981533	-1.07815	-0.675314	-0.413283	0.349276	0.672758	1.27943	4.63716	0.208229	-0.296286	0.0532018	0.124772	0.917981	0.0259906	1.00363	0.389133	0.975386	-0.314112	1.06188	1.78122	-0.063982	0.356585	1.04376	0.213329
Cer(t18:0/20:43OH(5S,6R,15S))_M653T617_POS	-0.392884	-0.405363	-0.632934	-0.903816	-0.25872	-0.876458	-0.675552	-0.879368	-0.440574	-0.82113	-0.620507	-0.769748	-0.323127	-0.583395	-0.651604	-0.618217	-0.61499	0.293466	-0.569487	-0.526652	-0.981533	-1.07815	-0.675314	-0.413283	0.349276	0.672758	1.27943	4.63716	0.208229	-0.296286	0.0532018	0.124772	0.917981	0.0259906	1.00363	0.389133	0.975386	-0.314112	1.06188	1.78122	-0.063982	0.356585	1.04376	0.213329
Cer(d18:1/6 keto-PGF1alpha)_M653T617_POS	-0.392884	-0.405363	-0.632934	-0.903816	-0.25872	-0.876458	-0.675552	-0.879368	-0.440574	-0.82113	-0.620507	-0.769748	-0.323127	-0.583395	-0.651604	-0.618217	-0.61499	0.293466	-0.569487	-0.526652	-0.981533	-1.07815	-0.675314	-0.413283	0.349276	0.672758	1.27943	4.63716	0.208229	-0.296286	0.0532018	0.124772	0.917981	0.0259906	1.00363	0.389133	0.975386	-0.314112	1.06188	1.78122	-0.063982	0.356585	1.04376	0.213329
Phenobarbital_M231T301_NEG	0.461627	-0.531197	-0.853784	-0.625651	-0.98206	1.48169	0.236986	-0.657864	-1.03932	-0.268138	-0.295889	-1.47923	-0.153419	-0.980821	-1.38662	-1.32632	-1.05053	0.882765	-0.705502	-1.4451	-0.217942	-0.262217	-0.599068	-0.677214	2.62689	1.08924	1.34225	1.58208	-0.662427	-1.22089	0.202975	-0.186494	0.401986	0.925618	0.174612	1.01831	0.216316	0.557182	0.642021	2.29116	-0.138788	0.440483	1.23253	-0.0602303
N-Formyltryptophan_M233T300_POS	-0.393854	-0.0239835	-0.889452	-0.787011	-0.884391	0.37724	-0.465362	-0.891711	-1.11474	-0.776509	-0.63253	-1.26904	-0.904428	-0.905322	-1.25201	-0.980972	-0.734755	0.556554	-0.772599	-1.52527	-0.580207	-0.404348	-0.749953	-0.216785	2.47375	1.31563	1.76186	1.12102	-0.610652	-0.836602	0.408662	0.0597213	0.0744737	1.31349	0.525435	0.995943	0.945423	0.736501	1.18985	1.06985	0.0627657	0.856292	2.27373	0.48428
5-Methyldodecanoylcarnitine_M358T376_2_POS	-0.657583	-0.366877	-0.315462	-0.933709	0.124716	-0.133574	-0.898746	-0.825424	0.425973	-0.853522	-0.590618	-1.12693	-0.47163	-0.636263	-0.99139	-0.669914	0.32627	-0.0593347	-0.786173	-0.745666	-0.948196	-0.26723	-0.997517	-0.270454	1.1922	-0.810792	1.95257	0.940675	-0.4176	0.208966	0.454188	1.00207	-0.344416	0.605341	-0.225894	1.22754	3.06642	-0.371027	0.0491815	-0.25408	0.168412	1.08103	3.30901	-0.164548
Icosa-5,8,10,12,14-pentaenoylcarnitine_M446T400_POS	-0.40299	-0.96539	-0.819327	-0.787638	-0.763043	-1.15064	0.410403	-0.727681	0.595696	-0.900154	0.181173	-1.40427	-1.17508	-1.16097	0.0188223	-0.981287	-0.609201	0.79588	0.496508	-1.53355	-0.842345	-0.292802	-1.25372	-0.0551312	1.84086	-0.726495	2.3073	0.939103	0.305737	0.43396	0.0466647	1.72952	-0.0961283	1.28853	0.229043	0.468395	1.42455	0.521665	-1.09595	0.320884	0.407062	0.509243	2.40864	0.0641267
Cervonyl carnitine_M472T411_2_POS	-0.00849926	-0.916516	-0.756673	-0.847644	-0.880926	-0.944626	-0.173949	-0.96315	0.271202	-0.390398	-0.311353	-1.26	-1.02088	-1.12655	-0.386117	-0.977738	0.019011	0.0742453	0.54527	-1.6406	-0.829636	-0.513882	-1.15421	0.455595	1.04287	-0.901302	1.68451	0.803763	0.367082	0.121991	0.108327	1.32436	1.24792	1.50721	0.142396	0.821963	2.65702	0.173649	-1.36777	0.214251	0.759063	1.42326	1.96664	-0.359166
Amyl salicylate_M209T422_POS	-0.237941	0.0886278	-0.755711	-1.42023	0.515118	-0.526188	-1.07448	-1.00084	-0.474785	-0.396212	-1.02004	-0.784794	0.462988	-0.495203	-0.760763	-1.13008	0.912769	0.180499	-1.25526	-0.970967	-0.189001	-1.22783	-0.879374	-0.960111	2.91565	-0.321228	1.95265	0.545183	-0.670509	0.642474	0.749229	0.713099	0.756959	0.751146	-0.0388186	2.06916	1.45861	-1.05396	0.100777	-0.454971	0.947267	1.13623	0.947343	0.253511
Isoamyl salicylate_M209T422_POS	-0.237941	0.0886278	-0.755711	-1.42023	0.515118	-0.526188	-1.07448	-1.00084	-0.474785	-0.396212	-1.02004	-0.784794	0.462988	-0.495203	-0.760763	-1.13008	0.912769	0.180499	-1.25526	-0.970967	-0.189001	-1.22783	-0.879374	-0.960111	2.91565	-0.321228	1.95265	0.545183	-0.670509	0.642474	0.749229	0.713099	0.756959	0.751146	-0.0388186	2.06916	1.45861	-1.05396	0.100777	-0.454971	0.947267	1.13623	0.947343	0.253511
Uridine_M245T209_POS	-0.560673	0.564483	-1.05417	-0.207961	-0.414061	-1.14496	-0.691073	-1.31074	-0.616405	-1.20581	-0.866325	-1.18938	-1.53656	-1.20999	-1.07806	-1.267	1.00787	0.488526	-1.44058	-0.290792	-0.466691	-0.771576	-0.543602	0.426103	2.4448	1.75839	1.35933	1.31344	-0.208416	1.39057	0.247736	1.30293	0.326763	1.59695	0.13076	0.245961	0.857833	0.950934	0.0886894	-0.307835	-0.0827322	0.419158	0.835607	0.708559
3-hydroxytridecanoyl carnitine_M374T376_POS	-0.865007	0.305621	-1.04654	-0.951291	-1.19284	-0.859952	-0.925236	-0.471122	-0.567077	-1.22724	-0.220276	-1.35006	-1.96353	-0.760223	-0.930801	-0.527528	1.12239	0.117157	-0.810252	-1.38255	-0.505815	0.151775	-0.935319	0.194837	3.02239	0.586083	0.602412	0.353342	1.17652	0.951517	1.05155	1.1002	0.905329	1.2618	0.705278	1.03061	-0.0916836	0.316024	0.177363	-0.491016	-0.0465959	0.976181	1.59895	0.414632
Palmitoyl Serinol_M330T388_POS	-0.891322	-0.34353	-1.04047	-0.905814	-0.890817	-0.74538	-0.728857	-0.983059	-0.572022	-0.928078	-0.609697	-1.19589	-1.54004	-1.24707	-1.11479	-0.868978	0.257984	-0.371624	-0.588676	-2.08443	-0.556226	-0.578509	-0.933887	-0.107348	1.94112	0.746803	0.280533	0.624075	0.34462	1.09656	1.15664	0.980723	0.91321	1.26116	0.955522	1.06453	0.900133	0.678587	0.852852	0.852274	0.833072	1.34409	1.62489	1.11715
Dihydroceramide_M330T388_POS	-0.891322	-0.34353	-1.04047	-0.905814	-0.890817	-0.74538	-0.728857	-0.983059	-0.572022	-0.928078	-0.609697	-1.19589	-1.54004	-1.24707	-1.11479	-0.868978	0.257984	-0.371624	-0.588676	-2.08443	-0.556226	-0.578509	-0.933887	-0.107348	1.94112	0.746803	0.280533	0.624075	0.34462	1.09656	1.15664	0.980723	0.91321	1.26116	0.955522	1.06453	0.900133	0.678587	0.852852	0.852274	0.833072	1.34409	1.62489	1.11715
Undec-6-enoylcarnitine_M328T339_POS	-0.0775418	-0.23511	-0.591232	-1.31947	0.951821	0.372532	-0.22848	-0.97114	-0.76358	-0.985334	-0.799283	-1.33338	-0.99405	-0.627831	-0.366466	-0.651367	0.545291	0.378446	-1.32161	-1.14504	-1.04228	-1.1177	-1.32608	0.141036	2.99615	-0.829108	1.03482	0.62003	0.796274	0.50948	1.85912	1.13501	-0.0598946	0.764624	-0.678722	0.108386	0.249827	0.81555	-0.239902	1.14229	0.512182	0.821734	2.10127	-0.151272
3-Hydroxydodecenoylcarnitine_M358T329_POS	-0.921793	-0.154299	-0.540613	-0.697774	-0.382819	-0.854554	-0.154038	-0.810559	-0.670528	-1.0275	-0.587135	-0.782346	-1.16958	-0.423068	-0.199001	-0.616143	1.42024	1.06447	-1.00879	-1.03926	-0.459767	-0.922192	-0.571194	0.651303	2.43881	-0.209825	0.563307	1.37942	0.358191	-0.758532	3.89485	0.0953096	-0.266645	-0.0418505	-0.427105	0.209308	0.728894	-0.52107	0.264575	-0.00451369	1.02229	0.927186	1.0521	0.15223
6-Keto-decanoylcarnitine_M330T299_POS	-1.0229	-0.033842	-0.345113	0.421594	-0.274702	-1.1571	0.720162	-0.449232	0.243219	-1.21976	-1.30158	-0.823311	-1.64322	-0.793101	-0.616905	-0.890128	0.311932	-0.0121687	-0.0214779	-1.23774	-0.804386	-0.581822	-0.0393776	-0.0721977	2.94412	-0.18587	0.125098	0.868897	-0.111288	-0.554467	0.895181	-0.221114	0.245062	-0.230654	0.388907	0.194262	0.892245	0.300216	1.13852	-0.477064	0.511134	3.75845	0.754757	0.40676
3-Hydroxy-5,8-tetradecadienoylcarnitine_M384T343_POS	-0.877265	-0.258508	0.0229133	-0.723486	-0.406684	-1.08056	-0.569143	-0.498563	-0.400576	-1.05133	-0.913285	-1.41139	-1.29006	-0.949842	-0.700722	-0.734239	1.04853	0.656102	-1.10483	-1.83583	-0.390034	-0.777037	0.0490041	0.492701	2.1429	-0.593587	1.76968	2.70054	0.572805	-0.648581	-0.06929	0.253672	0.248477	0.723211	-0.245319	0.183894	1.79141	0.0775036	1.0198	0.344382	0.2638	1.46424	0.757522	0.947075
3-hydroxyoctanoyl carnitine_M304T277_POS	-0.661746	-0.207216	0.0189727	-0.697863	-0.231294	-1.08505	-0.541671	-0.651559	-0.546358	-0.970985	-0.832133	-1.25402	-1.27195	-0.97108	-0.626048	-0.691001	0.740937	-0.220807	-0.836374	-0.824312	-0.287098	-0.612028	-0.961189	0.165014	3.2663	-0.851187	1.03565	1.06203	0.187925	-0.0987765	0.622986	0.552826	-0.148279	1.02897	-0.266801	0.510243	2.64141	0.378355	1.10393	0.28213	-0.0773932	2.33619	0.160569	0.32978
3-hydroxydecanoyl carnitine_M332T311_POS	-0.542266	-0.410188	0.0649323	-0.720617	-0.30657	-1.02175	-0.565554	-0.698993	-0.585683	-0.909994	-0.778522	-1.19085	-0.963216	-0.931111	-0.601727	-0.611654	0.386114	-0.0786287	-0.886761	-0.977273	-0.380082	-0.62207	-0.901799	0.326157	3.3246	-0.756601	1.54103	1.5179	0.193215	-0.083687	0.181876	0.478082	-0.223039	1.5762	-0.279921	0.123099	2.73245	0.242336	1.0566	0.212714	-0.177459	1.67628	0.107288	0.465139
Indoxyl sulfate_M212T322_NEG	0.348813	-0.304129	-1.16936	-1.07167	-1.55056	-0.474868	-0.673578	-0.925714	-0.316075	2.12449	-0.946291	-1.25996	0.463911	-1.04384	-0.758212	0.069137	-0.32602	0.720747	-0.82597	0.837512	-0.0272068	-0.820159	-0.163446	-0.582783	2.17965	0.354043	1.13496	-0.273037	0.919392	0.635194	0.318158	-0.956409	2.53721	-0.995923	1.33263	-1.23819	-0.191594	0.33094	0.507934	0.717242	1.04749	-1.08771	1.36273	0.0405268
Oxindole_M134T321_POS	-0.32859	0.464947	-1.20868	-1.06587	-1.42318	-0.694309	-0.922068	-0.917727	-0.582505	0.485154	-0.975325	-1.08988	-0.923715	-1.01223	-0.865945	-0.134855	0.260341	0.226179	-0.98725	1.21152	-0.275971	-0.732027	-0.50961	-0.143404	2.55845	0.816192	1.42815	-0.129689	0.650054	0.74138	0.533183	-0.735273	2.26481	-0.842649	1.43606	-0.999786	0.087713	0.644271	0.565484	0.382227	1.18982	-0.799618	2.00898	0.345243
N-Myristoyl Glutamine_M357T434_2_POS	-0.687768	0.596367	-0.623258	-1.07883	-0.726811	-0.916211	-0.949221	-0.0181317	-1.0443	-0.92891	-0.235898	-0.995834	-1.04475	0.991492	-0.526875	-0.987896	-0.198556	0.120681	-0.947433	0.768172	-0.886653	0.181255	-1.05546	-0.629514	1.01429	0.514775	2.6766	-0.160481	2.87295	0.072076	0.222875	1.16884	-0.318985	0.520406	0.489797	-0.580746	0.056343	0.0143452	0.147099	0.292779	-0.355386	-0.377914	2.85994	0.694754
Ruscogenin_M431T499_POS	-0.715199	0.0264142	-1.05184	-1.07338	0.44597	-0.713995	-0.727662	0.443597	-0.519228	-1.17836	-0.608868	-1.68315	-1.48729	-0.802796	-0.165587	-0.161318	1.44247	0.860812	-0.796991	-2.10434	-0.810165	-1.30182	-0.666453	0.0653078	0.403533	-0.324523	1.53487	1.56338	2.05088	0.154485	-0.284278	1.91348	1.73344	0.451924	1.16723	0.0883703	0.253771	0.379434	0.14771	-0.171254	-0.237043	0.363603	1.24249	0.852374
Convallamarogenin_M431T499_POS	-0.715199	0.0264142	-1.05184	-1.07338	0.44597	-0.713995	-0.727662	0.443597	-0.519228	-1.17836	-0.608868	-1.68315	-1.48729	-0.802796	-0.165587	-0.161318	1.44247	0.860812	-0.796991	-2.10434	-0.810165	-1.30182	-0.666453	0.0653078	0.403533	-0.324523	1.53487	1.56338	2.05088	0.154485	-0.284278	1.91348	1.73344	0.451924	1.16723	0.0883703	0.253771	0.379434	0.14771	-0.171254	-0.237043	0.363603	1.24249	0.852374
Yuccagenin_M431T499_POS	-0.715199	0.0264142	-1.05184	-1.07338	0.44597	-0.713995	-0.727662	0.443597	-0.519228	-1.17836	-0.608868	-1.68315	-1.48729	-0.802796	-0.165587	-0.161318	1.44247	0.860812	-0.796991	-2.10434	-0.810165	-1.30182	-0.666453	0.0653078	0.403533	-0.324523	1.53487	1.56338	2.05088	0.154485	-0.284278	1.91348	1.73344	0.451924	1.16723	0.0883703	0.253771	0.379434	0.14771	-0.171254	-0.237043	0.363603	1.24249	0.852374
Nuatigenin_M431T499_POS	-0.715199	0.0264142	-1.05184	-1.07338	0.44597	-0.713995	-0.727662	0.443597	-0.519228	-1.17836	-0.608868	-1.68315	-1.48729	-0.802796	-0.165587	-0.161318	1.44247	0.860812	-0.796991	-2.10434	-0.810165	-1.30182	-0.666453	0.0653078	0.403533	-0.324523	1.53487	1.56338	2.05088	0.154485	-0.284278	1.91348	1.73344	0.451924	1.16723	0.0883703	0.253771	0.379434	0.14771	-0.171254	-0.237043	0.363603	1.24249	0.852374
furostanol-26-aldehyde_M431T499_POS	-0.715199	0.0264142	-1.05184	-1.07338	0.44597	-0.713995	-0.727662	0.443597	-0.519228	-1.17836	-0.608868	-1.68315	-1.48729	-0.802796	-0.165587	-0.161318	1.44247	0.860812	-0.796991	-2.10434	-0.810165	-1.30182	-0.666453	0.0653078	0.403533	-0.324523	1.53487	1.56338	2.05088	0.154485	-0.284278	1.91348	1.73344	0.451924	1.16723	0.0883703	0.253771	0.379434	0.14771	-0.171254	-0.237043	0.363603	1.24249	0.852374
3,6-Dioxo-5alpha-cholan-24-oic acid_M387T427_NEG	-0.352968	-0.254914	-1.12227	-1.48021	0.235908	-0.858086	-0.160229	0.924614	-0.619654	-0.0841758	-0.254142	-0.708604	-0.883917	-1.00655	0.50588	-0.79982	1.06428	2.13578	-1.31357	-0.0600996	-0.539709	-1.25023	-1.18692	-0.145919	-0.71937	-0.538666	1.08465	1.4001	3.2202	-0.30029	-1.01371	0.884238	0.44194	-0.546907	1.81416	-0.011429	0.195506	0.883546	-0.556461	0.453021	-0.208026	-0.170662	0.713012	1.19069
7alpha-hydroxy-3-oxochol-4-enoate_M389T427_POS	-0.753764	-0.18544	-1.09927	-1.16361	-0.168241	-0.938547	-0.679	0.202135	-0.815661	-0.626619	-0.500096	-0.793265	-1.30479	-0.875673	-0.12858	-0.718772	1.10548	2.23001	-0.923641	-1.30636	-0.747481	-1.0363	-1.0869	-0.0305241	-0.158826	-0.341897	0.916683	1.25265	3.1305	0.252815	-0.481398	1.43627	0.760399	-0.0658976	1.66634	0.39152	0.0364567	0.826366	-0.318161	0.289944	0.179078	0.271144	0.963812	1.33713
18-(3-Ethylcycloprop-1-en-1-yl)-14-hydroxyoctadeca-4,7,10,12,16-pentaenoylcarnitine_M498T458_NEG	-0.601786	2.37945	-0.791185	-0.989162	-0.354813	-0.361335	-0.903927	-1.09954	-0.795596	0.100809	-0.715734	-1.06927	-0.808381	-0.989175	-0.852723	-1.03048	0.299818	1.21015	-0.386782	-0.668574	-0.601837	-0.944456	-1.25223	0.289247	0.464674	0.380315	0.930131	0.31538	-0.0831285	2.41815	-0.0167756	-0.228661	0.624466	-0.223778	-0.0905894	0.842151	0.624893	0.217385	-0.346905	0.318389	-0.65791	1.45525	3.16677	0.827305
5-Bromotryptophan_M283T277_POS	-1.1458	0.248025	-0.964528	-1.94406	-0.889957	-0.479716	-0.885315	-0.80511	-0.149729	-0.91548	-0.688704	-1.16258	-1.61346	-0.627149	-0.578344	-0.590284	1.07782	0.566855	-1.09132	-0.198155	-0.0467792	-0.518165	-1.45703	-0.525884	0.255126	-0.0548027	0.20224	-0.547174	1.15782	1.6803	0.47749	0.651871	0.230116	0.699561	0.63976	1.87132	0.943095	0.271085	0.618999	1.11237	0.586869	0.637577	2.94856	1.00267
Indole-3-carboxaldehyde_M146T236_POS	-0.809581	0.862444	-1.60425	-1.52705	-1.13927	-0.53012	-0.912334	-1.37993	-0.469615	-0.875312	-0.886334	-1.03775	-1.43219	-1.27999	-0.919098	-1.05329	0.695469	0.412837	-1.22503	0.562182	-0.348048	-0.857784	-1.32337	0.409371	1.01001	0.056461	0.610161	0.214785	1.20137	1.91555	1.57443	0.969086	0.964591	1.16608	0.846544	0.723436	0.463903	0.543209	0.377837	1.13924	-0.028274	0.550721	1.38045	0.988436
Skatole_M132T237_POS	-0.575281	0.908297	-1.87681	-1.58599	-1.10638	-0.542451	-0.961115	-1.18752	-0.483021	-1.05403	-0.884327	-1.24796	-1.42724	-1.17599	-0.70645	-1.17455	0.79536	0.448355	-1.2629	0.873534	-0.173311	-0.685957	-1.19181	0.400761	0.998244	0.0174164	0.635474	0.131571	1.15933	1.97153	1.58848	0.969339	0.742953	1.19412	0.75039	0.699915	0.550621	0.633568	0.312194	1.04262	-0.104219	0.409452	1.33742	0.836373
Dodeca-3,6,9-trienoylcarnitine_M338T330_POS	-0.522019	0.481982	-0.468261	-1.23877	-0.142917	-0.598276	-0.883407	-0.990053	-0.304	-0.723491	-0.821909	-1.03082	-0.947839	-0.872873	-0.24922	-0.960602	-0.208281	1.76663	-1.14619	-1.45532	-0.850567	-0.916545	-1.18252	-0.00459838	1.53018	0.821832	0.340018	0.454667	0.827588	0.547816	1.55561	0.0634231	2.36748	0.225058	0.169769	0.485119	-0.693849	-0.225177	0.292525	0.759075	1.04197	0.51594	2.96306	0.227765
2-Hydroxyoctanoic acid_M159T358_NEG	-0.815459	-0.0369484	-0.674246	-0.644427	-0.175761	-0.696403	-0.668904	-0.447909	-0.370691	-0.672092	-0.291793	-0.614082	-0.56582	0.0111376	-0.0401296	-0.451254	-0.449032	1.43461	-0.869981	-0.611184	-0.472855	-0.745938	-0.527246	-1.26354	-0.0291486	1.25066	0.310488	-0.785878	3.25726	2.48337	1.86097	-1.24772	0.593133	-0.453316	0.14039	-0.541879	-0.206312	-0.306923	0.432225	0.365928	0.831377	0.683863	2.43766	-0.416189
5-Hydroxyvalproic acid_M159T358_NEG	-0.815459	-0.0369484	-0.674246	-0.644427	-0.175761	-0.696403	-0.668904	-0.447909	-0.370691	-0.672092	-0.291793	-0.614082	-0.56582	0.0111376	-0.0401296	-0.451254	-0.449032	1.43461	-0.869981	-0.611184	-0.472855	-0.745938	-0.527246	-1.26354	-0.0291486	1.25066	0.310488	-0.785878	3.25726	2.48337	1.86097	-1.24772	0.593133	-0.453316	0.14039	-0.541879	-0.206312	-0.306923	0.432225	0.365928	0.831377	0.683863	2.43766	-0.416189
Dehydroepiandrosterone sulfate_M367T691_2_NEG	-1.1976	0.910615	0.0762879	-0.671202	-1.1256	-0.713688	-1.39232	-1.06494	-0.881958	-0.237905	-0.664663	-1.06927	0.0859519	-1.10579	-0.937982	-0.71267	0.171708	1.94827	0.654951	-0.595405	-0.114843	-0.98348	2.24899	-0.165145	0.303659	1.40566	0.882077	-0.117049	1.29837	1.51223	0.000199701	0.689062	-0.905721	-1.24402	-0.263727	1.55232	1.46556	-0.95424	0.535023	-0.481537	-0.542397	-0.280258	1.43574	1.24673
5-alpha-Dihydrotestosterone glucuronide_M465T379_2_NEG	-1.32577	-0.0306503	0.143296	-0.069362	0.230601	-0.77786	-1.00468	-0.615883	-1.16455	0.301645	-0.579261	-1.31406	0.794738	-1.27704	-1.40382	-0.734811	-0.467156	0.601502	-0.990503	-0.446583	1.68095	-1.00668	0.630389	-0.313121	0.333928	1.461	0.474891	-0.154419	1.91018	2.27846	1.2697	0.417518	-1.16732	-1.39656	0.557892	0.194605	1.43117	-0.159211	1.48959	-0.0390615	-0.6934	-1.05717	0.727814	1.25908
Androsterone glucuronide_M465T379_2_NEG	-1.32577	-0.0306503	0.143296	-0.069362	0.230601	-0.77786	-1.00468	-0.615883	-1.16455	0.301645	-0.579261	-1.31406	0.794738	-1.27704	-1.40382	-0.734811	-0.467156	0.601502	-0.990503	-0.446583	1.68095	-1.00668	0.630389	-0.313121	0.333928	1.461	0.474891	-0.154419	1.91018	2.27846	1.2697	0.417518	-1.16732	-1.39656	0.557892	0.194605	1.43117	-0.159211	1.48959	-0.0390615	-0.6934	-1.05717	0.727814	1.25908
16beta-OH-Dhea sulfate_M383T415_NEG	-0.83529	1.14515	-0.775094	-0.558092	-0.794303	-1.02197	2.70424	-0.409373	-0.795835	-0.64088	-0.917674	-0.821307	-0.366496	-0.488236	-0.514293	-0.85295	-0.880541	-0.463031	-0.0973059	-0.703123	-0.258875	-0.71991	-0.480663	0.481693	-0.461138	2.2663	-0.301038	-0.241247	1.41907	-0.128554	-0.334521	1.02088	-0.749323	-0.753625	1.38416	-0.300484	0.094501	0.169652	3.10919	-0.139557	0.23883	0.985312	0.511272	1.27447
16alpha-Hydroxy DHEA 3-sulfate_M383T415_NEG	-0.83529	1.14515	-0.775094	-0.558092	-0.794303	-1.02197	2.70424	-0.409373	-0.795835	-0.64088	-0.917674	-0.821307	-0.366496	-0.488236	-0.514293	-0.85295	-0.880541	-0.463031	-0.0973059	-0.703123	-0.258875	-0.71991	-0.480663	0.481693	-0.461138	2.2663	-0.301038	-0.241247	1.41907	-0.128554	-0.334521	1.02088	-0.749323	-0.753625	1.38416	-0.300484	0.094501	0.169652	3.10919	-0.139557	0.23883	0.985312	0.511272	1.27447
gamma-CEHC (gamma-Carboxyethyl hydrochroman)_M263T371_NEG	-0.290005	1.20692	-1.00916	-1.07981	-0.375154	-1.2303	-0.329216	-0.87886	-0.320195	-0.63651	-1.16589	0.200204	-0.658169	-0.481144	-0.723667	-1.31636	-0.450833	3.17542	-1.40239	-0.670054	-0.568058	-0.685026	-0.449936	-0.318963	-0.58289	2.30364	-0.317015	-0.20869	0.105413	0.39067	0.863536	0.079149	1.13574	0.286748	1.77406	-0.328572	-0.377648	0.212436	0.450715	0.517921	1.752	1.66585	0.423184	0.310906
Cer(d18:0/PGF1alpha)_M641T623_POS	-0.595129	0.406519	-1.06897	-1.15901	0.280886	-0.628375	-1.29912	-1.13056	-0.784209	-0.410914	-0.573245	-1.19363	-0.454122	-0.883641	-0.852852	-0.859344	0.09712	1.47515	-0.994195	-1.04403	-1.54119	-1.01978	-0.598064	0.0675267	0.136566	2.07902	0.071167	0.337537	0.456335	-0.191966	0.213162	-0.151907	0.227378	0.239621	2.29832	1.4265	0.902802	-0.0634125	1.30396	0.212721	0.460838	0.880394	2.15176	1.7724
Cer(d18:0/PGD1)_M639T633_POS	-0.548716	-0.181081	-0.770467	-1.01623	0.0399743	-0.657945	-0.898348	-0.956782	-0.620686	-0.6074	-0.0294839	-0.880585	0.0379585	-0.715217	-0.850869	-0.854879	-0.0596984	2.74202	-0.860188	-0.862502	-0.958725	-1.05348	-0.475712	-0.266737	-0.173973	2.52068	-0.0702752	0.43942	0.0922512	-0.459876	-0.0837664	-0.0940847	0.199985	-0.129648	1.81726	0.734089	0.273852	-0.224124	1.81509	-0.0790683	0.00764958	0.489702	2.71572	1.51491
Cer(d18:0/PGE1)_M639T633_POS	-0.548716	-0.181081	-0.770467	-1.01623	0.0399743	-0.657945	-0.898348	-0.956782	-0.620686	-0.6074	-0.0294839	-0.880585	0.0379585	-0.715217	-0.850869	-0.854879	-0.0596984	2.74202	-0.860188	-0.862502	-0.958725	-1.05348	-0.475712	-0.266737	-0.173973	2.52068	-0.0702752	0.43942	0.0922512	-0.459876	-0.0837664	-0.0940847	0.199985	-0.129648	1.81726	0.734089	0.273852	-0.224124	1.81509	-0.0790683	0.00764958	0.489702	2.71572	1.51491
Cer(d18:1/PGF1alpha)_M639T633_POS	-0.548716	-0.181081	-0.770467	-1.01623	0.0399743	-0.657945	-0.898348	-0.956782	-0.620686	-0.6074	-0.0294839	-0.880585	0.0379585	-0.715217	-0.850869	-0.854879	-0.0596984	2.74202	-0.860188	-0.862502	-0.958725	-1.05348	-0.475712	-0.266737	-0.173973	2.52068	-0.0702752	0.43942	0.0922512	-0.459876	-0.0837664	-0.0940847	0.199985	-0.129648	1.81726	0.734089	0.273852	-0.224124	1.81509	-0.0790683	0.00764958	0.489702	2.71572	1.51491
Cer(t18:0/20:32OH(5,6))_M639T633_POS	-0.548716	-0.181081	-0.770467	-1.01623	0.0399743	-0.657945	-0.898348	-0.956782	-0.620686	-0.6074	-0.0294839	-0.880585	0.0379585	-0.715217	-0.850869	-0.854879	-0.0596984	2.74202	-0.860188	-0.862502	-0.958725	-1.05348	-0.475712	-0.266737	-0.173973	2.52068	-0.0702752	0.43942	0.0922512	-0.459876	-0.0837664	-0.0940847	0.199985	-0.129648	1.81726	0.734089	0.273852	-0.224124	1.81509	-0.0790683	0.00764958	0.489702	2.71572	1.51491
Cer(d18:0/PGF2alpha)_M639T633_POS	-0.548716	-0.181081	-0.770467	-1.01623	0.0399743	-0.657945	-0.898348	-0.956782	-0.620686	-0.6074	-0.0294839	-0.880585	0.0379585	-0.715217	-0.850869	-0.854879	-0.0596984	2.74202	-0.860188	-0.862502	-0.958725	-1.05348	-0.475712	-0.266737	-0.173973	2.52068	-0.0702752	0.43942	0.0922512	-0.459876	-0.0837664	-0.0940847	0.199985	-0.129648	1.81726	0.734089	0.273852	-0.224124	1.81509	-0.0790683	0.00764958	0.489702	2.71572	1.51491
Cer(t18:0/20:4OH(5S))_M621T681_POS	-0.543374	0.276575	-0.93238	-0.971916	-0.38399	-0.657478	-1.06472	-0.986421	-0.575645	-0.710596	-0.210311	-1.03532	-0.276651	-0.723598	-0.977292	-1.02397	-0.495596	2.16697	-0.992866	-0.92458	-0.913129	-1.21315	-0.181674	-0.408357	-0.123115	2.26816	-0.223588	0.964648	0.222546	-0.530405	-0.207627	0.187529	0.274136	0.198454	2.19886	1.46965	0.575075	0.0767324	1.77372	0.0209512	0.0471989	1.3826	1.87477	1.30918
Cer(t18:0/20:3O(5,6))_M621T681_POS	-0.543374	0.276575	-0.93238	-0.971916	-0.38399	-0.657478	-1.06472	-0.986421	-0.575645	-0.710596	-0.210311	-1.03532	-0.276651	-0.723598	-0.977292	-1.02397	-0.495596	2.16697	-0.992866	-0.92458	-0.913129	-1.21315	-0.181674	-0.408357	-0.123115	2.26816	-0.223588	0.964648	0.222546	-0.530405	-0.207627	0.187529	0.274136	0.198454	2.19886	1.46965	0.575075	0.0767324	1.77372	0.0209512	0.0471989	1.3826	1.87477	1.30918
Cer(t18:0/20:3O(8,9))_M621T681_POS	-0.543374	0.276575	-0.93238	-0.971916	-0.38399	-0.657478	-1.06472	-0.986421	-0.575645	-0.710596	-0.210311	-1.03532	-0.276651	-0.723598	-0.977292	-1.02397	-0.495596	2.16697	-0.992866	-0.92458	-0.913129	-1.21315	-0.181674	-0.408357	-0.123115	2.26816	-0.223588	0.964648	0.222546	-0.530405	-0.207627	0.187529	0.274136	0.198454	2.19886	1.46965	0.575075	0.0767324	1.77372	0.0209512	0.0471989	1.3826	1.87477	1.30918
Cer(d18:1/20:32OH(5,6))_M621T681_POS	-0.543374	0.276575	-0.93238	-0.971916	-0.38399	-0.657478	-1.06472	-0.986421	-0.575645	-0.710596	-0.210311	-1.03532	-0.276651	-0.723598	-0.977292	-1.02397	-0.495596	2.16697	-0.992866	-0.92458	-0.913129	-1.21315	-0.181674	-0.408357	-0.123115	2.26816	-0.223588	0.964648	0.222546	-0.530405	-0.207627	0.187529	0.274136	0.198454	2.19886	1.46965	0.575075	0.0767324	1.77372	0.0209512	0.0471989	1.3826	1.87477	1.30918
Cer(t18:0/20:3O(11S,12R))_M621T681_POS	-0.543374	0.276575	-0.93238	-0.971916	-0.38399	-0.657478	-1.06472	-0.986421	-0.575645	-0.710596	-0.210311	-1.03532	-0.276651	-0.723598	-0.977292	-1.02397	-0.495596	2.16697	-0.992866	-0.92458	-0.913129	-1.21315	-0.181674	-0.408357	-0.123115	2.26816	-0.223588	0.964648	0.222546	-0.530405	-0.207627	0.187529	0.274136	0.198454	2.19886	1.46965	0.575075	0.0767324	1.77372	0.0209512	0.0471989	1.3826	1.87477	1.30918
Urea_M61T62_POS	-0.736902	0.054136	-0.873357	0.279132	-0.404156	-1.09071	-0.895394	-1.13118	-0.922805	-1.32528	-1.30703	-0.844903	-1.35345	-1.46676	-0.922953	-0.239803	1.40193	0.230591	-0.523517	-0.137252	-0.71146	0.950362	0.558667	1.20383	0.852787	-0.144231	0.717584	0.707051	-0.797009	1.42441	1.75341	-0.312645	2.45105	1.55316	-0.758014	0.90259	0.937172	1.73026	-0.888632	-0.698892	0.0291246	0.127843	0.258647	0.362606
Valerylcarnitine (C5:0)_M246T247_POS	-0.76358	0.295013	-0.88631	-1.13832	-1.16867	-0.783233	0.267849	-1.04987	-0.266452	-0.516845	-0.970055	-0.684112	-1.03897	-0.765013	-0.931714	-0.629338	0.0107263	0.862897	-0.719495	0.807285	-0.117782	-0.160468	-0.487956	0.156823	0.567016	0.0626547	0.641691	0.160991	0.589036	1.26715	2.538	-0.167978	0.843737	3.77616	-0.401502	-0.161282	-0.0583538	2.25407	-0.209546	-0.0425366	-0.636407	-0.398721	0.312752	-0.259352
2-Methylbutyroylcarnitine (C4:0,Me)_M246T247_POS	-0.76358	0.295013	-0.88631	-1.13832	-1.16867	-0.783233	0.267849	-1.04987	-0.266452	-0.516845	-0.970055	-0.684112	-1.03897	-0.765013	-0.931714	-0.629338	0.0107263	0.862897	-0.719495	0.807285	-0.117782	-0.160468	-0.487956	0.156823	0.567016	0.0626547	0.641691	0.160991	0.589036	1.26715	2.538	-0.167978	0.843737	3.77616	-0.401502	-0.161282	-0.0583538	2.25407	-0.209546	-0.0425366	-0.636407	-0.398721	0.312752	-0.259352
Isovalerylcarnitine (C5:0)_M246T247_POS	-0.76358	0.295013	-0.88631	-1.13832	-1.16867	-0.783233	0.267849	-1.04987	-0.266452	-0.516845	-0.970055	-0.684112	-1.03897	-0.765013	-0.931714	-0.629338	0.0107263	0.862897	-0.719495	0.807285	-0.117782	-0.160468	-0.487956	0.156823	0.567016	0.0626547	0.641691	0.160991	0.589036	1.26715	2.538	-0.167978	0.843737	3.77616	-0.401502	-0.161282	-0.0583538	2.25407	-0.209546	-0.0425366	-0.636407	-0.398721	0.312752	-0.259352
Propionylcarnitine (C3:0)_M218T211_POS	-0.0747799	0.152087	-0.784125	-1.08926	-1.02283	-0.767049	-0.101602	-1.2764	0.162651	-0.0552059	-0.847528	-0.950773	-1.04197	0.143566	-0.751225	-0.827507	-0.21006	0.351593	-1.30345	0.651517	-0.320466	-0.0592749	-0.95675	0.376369	0.898273	-0.734497	1.55132	0.115941	0.723455	1.48345	2.06318	0.0696765	1.11373	0.652878	-0.551026	-0.476164	0.335166	3.64463	-0.571253	0.203747	-0.999884	-0.733176	0.386492	1.42654
Isobutyrylcarnitine (C4:0)_M232T225_POS	-0.329821	0.149109	-0.807999	-0.885529	-0.897808	-0.84935	-0.831975	-0.91321	-0.59849	-0.64418	-0.904115	-0.764918	-0.910794	-0.770848	-0.668479	-0.625119	0.260056	-0.159272	-0.807327	-0.309431	-0.64983	-0.486967	-0.890293	0.691078	1.11931	0.485957	1.27904	0.37962	0.744732	0.902646	0.96953	-0.193862	1.8268	1.15194	0.00355925	-0.20668	0.723919	4.3409	-0.407027	0.177367	-0.450665	-0.382851	0.946595	0.194681
Butyrylcarnitine (C4:0)_M232T225_POS	-0.329821	0.149109	-0.807999	-0.885529	-0.897808	-0.84935	-0.831975	-0.91321	-0.59849	-0.64418	-0.904115	-0.764918	-0.910794	-0.770848	-0.668479	-0.625119	0.260056	-0.159272	-0.807327	-0.309431	-0.64983	-0.486967	-0.890293	0.691078	1.11931	0.485957	1.27904	0.37962	0.744732	0.902646	0.96953	-0.193862	1.8268	1.15194	0.00355925	-0.20668	0.723919	4.3409	-0.407027	0.177367	-0.450665	-0.382851	0.946595	0.194681
Cer(d18:0/20:32OH(5,6))_M623T620_POS	-0.129071	-0.743379	-0.611739	-0.685247	-1.16735	1.21985	-1.08858	-1.45005	-0.934112	-0.878217	0.36157	-1.40965	-1.53429	0.056615	0.138893	-0.859612	-0.508992	-0.86682	0.591694	0.626897	-1.5219	-1.48762	-0.915479	0.479862	0.769636	-0.0639515	1.13092	-0.332466	1.23079	1.0716	-0.465433	-0.0179616	0.231354	0.882082	0.289077	2.75845	1.66036	0.41646	0.469226	1.98201	0.404832	0.203052	0.737839	-0.0411519
Cer(t18:0/20:3(6,8,11)-OH(5))_M623T620_POS	-0.129071	-0.743379	-0.611739	-0.685247	-1.16735	1.21985	-1.08858	-1.45005	-0.934112	-0.878217	0.36157	-1.40965	-1.53429	0.056615	0.138893	-0.859612	-0.508992	-0.86682	0.591694	0.626897	-1.5219	-1.48762	-0.915479	0.479862	0.769636	-0.0639515	1.13092	-0.332466	1.23079	1.0716	-0.465433	-0.0179616	0.231354	0.882082	0.289077	2.75845	1.66036	0.41646	0.469226	1.98201	0.404832	0.203052	0.737839	-0.0411519
Heptanoylcarnitine_M274T287_POS	-0.668555	0.0556916	-1.21051	-0.867205	-0.47566	-0.723589	-0.605646	-0.820133	-0.657421	-0.735169	-1.0416	-1.20212	-1.68011	-0.892989	-0.462835	-0.576338	0.929529	0.00954637	-0.826978	-0.0660345	-0.307767	-0.497663	-0.33076	0.48876	1.3108	-0.0690521	0.785696	0.77356	0.0634202	2.07099	0.566296	0.352646	-0.315858	0.411165	-0.351609	0.381319	4.10458	0.619601	0.91063	-0.100751	-0.636002	0.43296	0.799637	1.05551
4,8 Dimethylnonanoyl carnitine_M330T347_POS	-0.726473	-0.666764	-0.415946	-0.803187	0.0837229	-0.436945	-0.718325	-0.547563	-0.778675	-0.553335	-0.755498	-0.584658	-0.817948	-0.784234	-0.769415	-0.780901	-0.559523	0.441019	-0.628395	-0.78227	-0.784813	-0.597184	-0.816132	0.206582	0.738476	-0.100779	0.584361	-0.0543956	0.280158	1.15321	0.167356	0.394183	0.208508	1.06222	0.158725	0.49497	5.16106	0.235535	0.523626	0.451275	-0.0120153	0.550986	0.921174	0.658219
Creatinine_M114T63_POS	-1.69012	0.250717	-1.04337	-1.44097	-0.358012	-0.930116	-1.19916	-0.919678	-0.875134	-0.520512	-0.312493	-1.05454	-1.26941	-2.25792	-1.24908	0.835957	0.38853	0.0194686	-0.810738	2.37234	0.326471	0.534666	0.13869	0.322225	1.53021	1.34122	0.295265	-0.157381	0.880434	0.525641	1.66275	-0.179609	1.7234	0.4556	0.362824	0.277973	1.4494	-0.267915	1.13115	-0.0949349	-0.29083	-0.504015	0.258108	0.342896
Cyclo(Pro-Ala)_M169T223_POS	-1.06733	0.163098	-1.32308	-1.17851	-1.0907	-0.689495	-0.988216	-0.68947	-0.577626	-0.887321	0.0310994	-0.734496	-1.47782	-1.18769	-0.905745	0.392323	-0.0129919	1.35947	-0.884345	2.21608	-0.447941	-0.970115	-0.898267	0.968052	1.35615	0.0972613	0.0351011	-0.390485	3.27957	0.230955	1.07092	-0.152487	0.781135	1.20525	0.681906	-0.309793	0.370211	0.631871	-0.138627	0.196108	-0.111453	1.06802	0.700025	0.279394
beta-Sitosterol acetate_M457T651_POS	-1.02977	1.77186	-1.10153	0.158419	-1.0643	-0.301333	-0.467064	-0.58646	-0.327583	-0.961343	0.239022	-0.812419	-2.2354	-0.742192	-0.681096	-1.52121	-1.20895	0.0188696	-0.335476	1.54636	-2.63503	-0.543957	-0.299765	0.685389	2.45758	0.864248	0.289395	0.195734	0.205445	1.44593	0.870522	0.685081	0.589358	0.719279	0.821279	0.290605	0.21163	0.243593	0.206211	-0.062314	0.317609	0.806041	1.04333	0.2344
cholesteryl butanoate_M457T651_POS	-1.02977	1.77186	-1.10153	0.158419	-1.0643	-0.301333	-0.467064	-0.58646	-0.327583	-0.961343	0.239022	-0.812419	-2.2354	-0.742192	-0.681096	-1.52121	-1.20895	0.0188696	-0.335476	1.54636	-2.63503	-0.543957	-0.299765	0.685389	2.45758	0.864248	0.289395	0.195734	0.205445	1.44593	0.870522	0.685081	0.589358	0.719279	0.821279	0.290605	0.21163	0.243593	0.206211	-0.062314	0.317609	0.806041	1.04333	0.2344
Ile-Leu_M245T248_POS	-0.617154	1.20832	-1.2583	-1.75368	-0.735622	-0.950314	-0.621598	-1.22042	-0.2389	-0.675298	-0.67593	-0.924296	-1.79639	-0.914486	-1.33676	-0.899841	0.816048	0.436209	-1.2599	-0.0985392	-0.528108	-1.05776	-1.0374	0.713589	2.77722	1.0179	0.290946	0.0598364	0.801727	0.54027	1.90992	0.627722	0.695769	1.2441	0.391834	0.362003	0.86458	0.82437	0.414164	0.377358	0.701148	0.742747	0.530409	0.252513
Leu-Ile_M245T248_POS	-0.617154	1.20832	-1.2583	-1.75368	-0.735622	-0.950314	-0.621598	-1.22042	-0.2389	-0.675298	-0.67593	-0.924296	-1.79639	-0.914486	-1.33676	-0.899841	0.816048	0.436209	-1.2599	-0.0985392	-0.528108	-1.05776	-1.0374	0.713589	2.77722	1.0179	0.290946	0.0598364	0.801727	0.54027	1.90992	0.627722	0.695769	1.2441	0.391834	0.362003	0.86458	0.82437	0.414164	0.377358	0.701148	0.742747	0.530409	0.252513
Leu-Leu_M245T248_POS	-0.617154	1.20832	-1.2583	-1.75368	-0.735622	-0.950314	-0.621598	-1.22042	-0.2389	-0.675298	-0.67593	-0.924296	-1.79639	-0.914486	-1.33676	-0.899841	0.816048	0.436209	-1.2599	-0.0985392	-0.528108	-1.05776	-1.0374	0.713589	2.77722	1.0179	0.290946	0.0598364	0.801727	0.54027	1.90992	0.627722	0.695769	1.2441	0.391834	0.362003	0.86458	0.82437	0.414164	0.377358	0.701148	0.742747	0.530409	0.252513
N-(arachidoyl)-sphinganine_M597T628_POS	-0.812678	-0.525079	-0.989112	-0.876754	-0.879144	-0.464596	-0.895016	-1.29978	-0.258071	-0.718963	-0.370346	-1.13147	-2.06901	-0.974412	-1.19961	-0.721927	1.37617	-0.0545175	-0.671858	0.00445104	-0.766254	-1.70074	-0.82142	0.516109	3.04826	0.724368	-0.0168241	0.675035	0.429049	1.26083	1.16166	0.405482	0.60324	1.13137	0.767596	0.772727	0.30417	0.549597	0.399423	0.304839	0.753283	1.24694	1.14443	0.638569
N-(hexadecanoyl)-sphinganine_M541T636_POS	-1.29428	0.664985	-1.15012	-0.730398	-0.760484	-0.63068	-1.29137	-1.0004	-0.109607	-1.06355	0.00985516	-1.30219	-2.28856	-1.45231	-1.31591	-0.913452	0.908455	0.164582	-0.638531	0.715611	-0.588611	-0.528751	-1.11894	-0.00666148	2.76351	0.844431	0.220564	0.45656	0.265929	1.33975	0.798717	0.489041	0.682452	1.55301	0.761278	0.19516	0.74417	0.582146	0.338965	0.553076	0.463562	0.910859	1.21903	0.539106
3-Hydroxyarachidonoylcarnitine_M464T441_POS	-1.31416	0.290052	-1.47237	-0.831048	-1.15255	-0.73477	-0.649663	-0.198164	-0.724118	-0.932589	-0.906918	-1.23498	-1.9544	-0.908189	-1.42589	-0.484347	1.08727	-0.705196	-0.720702	1.05549	-0.536257	-0.315949	-0.916337	-0.525597	2.90696	0.567607	-0.0880426	0.548232	0.0703561	0.628119	0.809982	0.898123	1.07019	0.641988	0.818545	1.19782	0.482005	0.178296	0.989428	0.34723	1.31495	1.14893	1.06407	0.616599
Hexyl salicylic acid_M223T403_POS	-1.19216	-0.251263	-1.26983	-0.990602	-1.1325	-0.831324	-0.840691	-0.968272	-0.729109	-1.05357	-0.655506	-1.24118	-1.83529	-1.33092	-1.21575	-0.880249	0.0598062	-0.216909	-0.679885	0.147919	-0.410793	-0.582807	-1.0902	-0.3207	2.09139	0.855139	0.343694	0.521133	0.50903	1.06166	1.04764	0.982917	0.906674	1.16453	1.10899	1.1247	0.797652	0.669571	0.680273	0.755479	0.972819	1.46635	1.47715	0.97499
3-Hydroxydodeca-6,9-dienoylcarnitine_M356T433_POS	-1.02831	0.244584	-1.19315	-0.753099	-0.916675	-0.855174	-1.06805	-0.933209	-0.459392	-1.15184	-0.692331	-1.59332	-2.28933	-1.11118	-1.33511	-0.694126	0.586069	0.0345212	-0.508287	1.0894	-0.612846	-0.689936	-1.0787	-0.120112	1.59129	1.30817	0.0332173	-0.00072744	0.745014	0.759719	1.51344	1.30985	0.551613	1.09165	1.2292	0.935832	0.743873	0.709632	0.648616	0.656942	0.196718	0.53154	1.72552	0.848475
9-Decenoylcholine [M]_M256T446_POS	-1.17354	0.347701	-1.31198	-0.573035	-1.28992	-0.897118	-0.939888	-1.22687	-0.855283	-1.07782	-0.542032	-1.26995	-1.94351	-1.4082	-1.09052	-0.885864	0.782678	-0.218908	-0.574331	1.5588	-0.380683	-0.74703	-0.951119	0.224487	1.81931	0.612033	0.00939411	0.0566261	0.510881	0.910827	0.844531	0.507891	0.831804	1.14325	1.7167	1.2399	1.05005	0.0529958	0.583205	0.667371	0.894613	0.899315	1.21837	0.874852
Diisodecyl phthalate_M447T662_POS	-0.960817	2.08767	-1.47336	-0.204139	-0.679955	-0.627894	-0.753693	-0.387905	-0.331175	-1.24312	-0.502487	-1.69432	-2.34637	-0.974805	-0.869744	-0.418361	0.896062	0.234926	-0.653068	0.749746	-0.988209	-0.479956	-0.321575	0.647722	2.24919	1.1382	-0.196475	0.368558	0.166395	0.481987	0.646468	-1.692	0.266581	0.978039	1.03355	0.638917	0.499801	0.150225	0.624086	-0.05208	0.323431	1.64106	1.23207	0.796818
Di-n-decyl phthalate_M447T662_POS	-0.960817	2.08767	-1.47336	-0.204139	-0.679955	-0.627894	-0.753693	-0.387905	-0.331175	-1.24312	-0.502487	-1.69432	-2.34637	-0.974805	-0.869744	-0.418361	0.896062	0.234926	-0.653068	0.749746	-0.988209	-0.479956	-0.321575	0.647722	2.24919	1.1382	-0.196475	0.368558	0.166395	0.481987	0.646468	-1.692	0.266581	0.978039	1.03355	0.638917	0.499801	0.150225	0.624086	-0.05208	0.323431	1.64106	1.23207	0.796818
Erucoylacetone_M379T582_POS	-1.13815	1.61425	-1.5052	-0.657438	-0.77846	-0.481788	-0.716207	-0.898836	-0.225793	-0.871504	-0.239381	-0.671968	-2.36608	-1.1776	-0.909989	-0.943664	1.55414	-0.218224	-1.0944	0.933782	-0.812724	-0.395857	-1.05564	0.923261	2.7648	1.11858	-0.179544	-0.368501	0.222706	1.17085	1.41933	0.575816	0.870884	0.814824	0.835177	0.863399	0.216877	0.490408	0.345416	0.0864961	0.151667	0.149601	0.829195	-0.244513
Hexadecadienylcarnitine_M382T591_POS	-1.25602	1.48413	-1.37596	-0.381956	-1.0856	-0.340428	-0.943225	-0.889615	-0.220221	-0.955692	-0.400622	-0.68327	-2.27675	-0.776243	-0.754297	-0.553046	1.82578	-0.177862	-0.92601	1.34207	-1.87332	-0.0955651	-0.690535	0.90275	2.48499	0.99995	-0.154082	0.471279	0.114963	1.28547	1.34151	0.316395	0.28363	0.803712	0.731967	0.684605	-0.353857	0.224745	-0.122292	-0.479816	0.317354	0.365936	1.1709	0.614165
N-Stearoyl Proline_M382T591_POS	-1.25602	1.48413	-1.37596	-0.381956	-1.0856	-0.340428	-0.943225	-0.889615	-0.220221	-0.955692	-0.400622	-0.68327	-2.27675	-0.776243	-0.754297	-0.553046	1.82578	-0.177862	-0.92601	1.34207	-1.87332	-0.0955651	-0.690535	0.90275	2.48499	0.99995	-0.154082	0.471279	0.114963	1.28547	1.34151	0.316395	0.28363	0.803712	0.731967	0.684605	-0.353857	0.224745	-0.122292	-0.479816	0.317354	0.365936	1.1709	0.614165
N-oleoyl-valine_M382T591_POS	-1.25602	1.48413	-1.37596	-0.381956	-1.0856	-0.340428	-0.943225	-0.889615	-0.220221	-0.955692	-0.400622	-0.68327	-2.27675	-0.776243	-0.754297	-0.553046	1.82578	-0.177862	-0.92601	1.34207	-1.87332	-0.0955651	-0.690535	0.90275	2.48499	0.99995	-0.154082	0.471279	0.114963	1.28547	1.34151	0.316395	0.28363	0.803712	0.731967	0.684605	-0.353857	0.224745	-0.122292	-0.479816	0.317354	0.365936	1.1709	0.614165
3-oxochol-4,6-dienoate_M371T582_POS	-1.13066	0.995776	-0.775927	-0.405477	-1.25512	-0.774871	-1.07264	-1.15497	-0.588289	-1.14976	-0.553046	-1.15192	-2.4937	-1.43782	-1.16545	-0.327064	2.02279	-0.479169	-0.216654	1.93421	-0.646319	-0.474942	-0.458285	0.746592	2.11796	0.846106	-0.229124	0.425376	0.36934	0.429778	1.10162	0.898981	0.114899	1.39443	0.388744	0.280528	0.470449	-0.0232841	0.2665	0.0710428	0.544583	0.799358	0.805021	0.940401
2-Hydroxyeicosanoic acid_M329T553_POS	-0.938162	0.595419	-1.59583	-0.883562	-1.11674	-0.487163	-0.840232	-0.483333	-0.711712	-1.01813	-0.92213	-1.1456	-2.49716	-1.20856	-1.06496	-0.60113	1.89847	-0.460246	-0.560251	1.32637	0.386372	-0.47399	-0.650461	0.0266367	2.68871	1.06112	-0.28836	0.297099	0.424834	0.631941	0.770775	1.20657	0.64678	1.21841	0.995418	0.282908	0.183468	0.533506	0.5557	-0.00659947	0.216036	0.851305	0.918787	0.237683
Ethyl 3-phenylpropanoate_M179T439_POS	-1.29687	1.3139	-1.41271	-0.650551	-1.10894	-0.497333	-0.804497	-0.437991	-0.544844	-1.31374	-0.341952	-1.22299	-2.66564	-1.33987	-0.994771	-0.596372	1.62331	0.142036	-0.691728	1.94439	0.283319	-0.148152	-0.832926	0.420455	2.39579	0.562756	-0.50792	-0.0907294	0.354561	0.364095	0.898157	0.743951	0.650479	0.818721	0.816245	0.545292	0.289295	0.203175	0.0463633	-0.210812	0.555865	1.1212	0.955984	0.661995
butyl benzoate_M179T439_POS	-1.29687	1.3139	-1.41271	-0.650551	-1.10894	-0.497333	-0.804497	-0.437991	-0.544844	-1.31374	-0.341952	-1.22299	-2.66564	-1.33987	-0.994771	-0.596372	1.62331	0.142036	-0.691728	1.94439	0.283319	-0.148152	-0.832926	0.420455	2.39579	0.562756	-0.50792	-0.0907294	0.354561	0.364095	0.898157	0.743951	0.650479	0.818721	0.816245	0.545292	0.289295	0.203175	0.0463633	-0.210812	0.555865	1.1212	0.955984	0.661995
2-Methylpropyl benzoate_M179T439_POS	-1.29687	1.3139	-1.41271	-0.650551	-1.10894	-0.497333	-0.804497	-0.437991	-0.544844	-1.31374	-0.341952	-1.22299	-2.66564	-1.33987	-0.994771	-0.596372	1.62331	0.142036	-0.691728	1.94439	0.283319	-0.148152	-0.832926	0.420455	2.39579	0.562756	-0.50792	-0.0907294	0.354561	0.364095	0.898157	0.743951	0.650479	0.818721	0.816245	0.545292	0.289295	0.203175	0.0463633	-0.210812	0.555865	1.1212	0.955984	0.661995
Ethyl 3-hydroxybenzoate_M167T465_POS	-1.20554	1.28301	-1.52192	-0.535011	-1.14319	-0.489938	-0.888385	-0.646296	-0.335362	-1.26761	-0.334773	-1.36305	-2.37349	-1.4461	-1.21915	-0.788773	2.08143	-0.00295331	-0.476941	1.24112	0.000461634	0.183272	-0.930951	0.541962	2.37949	0.907342	-0.367171	0.0672976	0.19222	0.883764	1.02354	0.64137	0.215223	1.01307	0.884148	0.798781	0.378335	-0.0387765	0.357676	-0.128577	0.244904	1.03018	0.935331	0.220063
4-Ethoxybenzoic acid_M167T465_POS	-1.20554	1.28301	-1.52192	-0.535011	-1.14319	-0.489938	-0.888385	-0.646296	-0.335362	-1.26761	-0.334773	-1.36305	-2.37349	-1.4461	-1.21915	-0.788773	2.08143	-0.00295331	-0.476941	1.24112	0.000461634	0.183272	-0.930951	0.541962	2.37949	0.907342	-0.367171	0.0672976	0.19222	0.883764	1.02354	0.64137	0.215223	1.01307	0.884148	0.798781	0.378335	-0.0387765	0.357676	-0.128577	0.244904	1.03018	0.935331	0.220063
Ethyl 4-hydroxybenzoate_M167T465_POS	-1.20554	1.28301	-1.52192	-0.535011	-1.14319	-0.489938	-0.888385	-0.646296	-0.335362	-1.26761	-0.334773	-1.36305	-2.37349	-1.4461	-1.21915	-0.788773	2.08143	-0.00295331	-0.476941	1.24112	0.000461634	0.183272	-0.930951	0.541962	2.37949	0.907342	-0.367171	0.0672976	0.19222	0.883764	1.02354	0.64137	0.215223	1.01307	0.884148	0.798781	0.378335	-0.0387765	0.357676	-0.128577	0.244904	1.03018	0.935331	0.220063
2-Phenyllactic acid_M167T465_POS	-1.20554	1.28301	-1.52192	-0.535011	-1.14319	-0.489938	-0.888385	-0.646296	-0.335362	-1.26761	-0.334773	-1.36305	-2.37349	-1.4461	-1.21915	-0.788773	2.08143	-0.00295331	-0.476941	1.24112	0.000461634	0.183272	-0.930951	0.541962	2.37949	0.907342	-0.367171	0.0672976	0.19222	0.883764	1.02354	0.64137	0.215223	1.01307	0.884148	0.798781	0.378335	-0.0387765	0.357676	-0.128577	0.244904	1.03018	0.935331	0.220063
N-(1-Hydroxyethyl)octadecanamide_M328T540_POS	-1.1394	1.20202	-1.46332	-0.200643	-0.7206	-0.725818	-0.860985	-0.803128	-0.76882	-1.59669	-0.531529	-0.759513	-2.42862	-1.4584	-0.946582	-0.980043	1.80428	-0.0277031	-0.909634	1.72895	0.211732	0.0318007	-0.28163	0.183196	2.51568	-0.118081	-0.259311	-0.360132	-0.331749	0.838849	0.497762	0.227631	0.396202	1.15716	1.2915	0.793371	0.575182	0.56628	0.416412	0.557259	0.55864	0.91341	0.407979	0.797044
3-Amino-2-methoxynonadec-5-en-4-ol_M328T540_POS	-1.1394	1.20202	-1.46332	-0.200643	-0.7206	-0.725818	-0.860985	-0.803128	-0.76882	-1.59669	-0.531529	-0.759513	-2.42862	-1.4584	-0.946582	-0.980043	1.80428	-0.0277031	-0.909634	1.72895	0.211732	0.0318007	-0.28163	0.183196	2.51568	-0.118081	-0.259311	-0.360132	-0.331749	0.838849	0.497762	0.227631	0.396202	1.15716	1.2915	0.793371	0.575182	0.56628	0.416412	0.557259	0.55864	0.91341	0.407979	0.797044
N,N-Dimethylsphing-4-enine_M328T540_POS	-1.1394	1.20202	-1.46332	-0.200643	-0.7206	-0.725818	-0.860985	-0.803128	-0.76882	-1.59669	-0.531529	-0.759513	-2.42862	-1.4584	-0.946582	-0.980043	1.80428	-0.0277031	-0.909634	1.72895	0.211732	0.0318007	-0.28163	0.183196	2.51568	-0.118081	-0.259311	-0.360132	-0.331749	0.838849	0.497762	0.227631	0.396202	1.15716	1.2915	0.793371	0.575182	0.56628	0.416412	0.557259	0.55864	0.91341	0.407979	0.797044
hexadecatetra-4,7,10,13-enoate_M249T505_POS	-1.15197	1.59165	-1.54916	-0.389736	-0.975431	-0.586744	-0.810608	-0.507405	-0.411726	-1.34672	-0.766477	-1.27346	-2.58517	-1.27315	-0.942404	-0.686998	2.64836	0.0624798	-0.579652	0.205912	0.302509	-0.0726203	-0.363493	0.842123	2.58603	0.741739	-0.277226	0.462901	0.207165	0.951929	0.624001	0.496191	0.0764182	0.843476	0.634964	0.990318	0.305458	-0.0337063	0.156436	0.189096	0.115569	0.569036	0.487463	0.492624
2-Phenylethyl octanoate_M249T505_POS	-1.15197	1.59165	-1.54916	-0.389736	-0.975431	-0.586744	-0.810608	-0.507405	-0.411726	-1.34672	-0.766477	-1.27346	-2.58517	-1.27315	-0.942404	-0.686998	2.64836	0.0624798	-0.579652	0.205912	0.302509	-0.0726203	-0.363493	0.842123	2.58603	0.741739	-0.277226	0.462901	0.207165	0.951929	0.624001	0.496191	0.0764182	0.843476	0.634964	0.990318	0.305458	-0.0337063	0.156436	0.189096	0.115569	0.569036	0.487463	0.492624
Dimethylbenzyl carbinyl hexanoate_M249T505_POS	-1.15197	1.59165	-1.54916	-0.389736	-0.975431	-0.586744	-0.810608	-0.507405	-0.411726	-1.34672	-0.766477	-1.27346	-2.58517	-1.27315	-0.942404	-0.686998	2.64836	0.0624798	-0.579652	0.205912	0.302509	-0.0726203	-0.363493	0.842123	2.58603	0.741739	-0.277226	0.462901	0.207165	0.951929	0.624001	0.496191	0.0764182	0.843476	0.634964	0.990318	0.305458	-0.0337063	0.156436	0.189096	0.115569	0.569036	0.487463	0.492624
Octyl phenylacetate_M249T505_POS	-1.15197	1.59165	-1.54916	-0.389736	-0.975431	-0.586744	-0.810608	-0.507405	-0.411726	-1.34672	-0.766477	-1.27346	-2.58517	-1.27315	-0.942404	-0.686998	2.64836	0.0624798	-0.579652	0.205912	0.302509	-0.0726203	-0.363493	0.842123	2.58603	0.741739	-0.277226	0.462901	0.207165	0.951929	0.624001	0.496191	0.0764182	0.843476	0.634964	0.990318	0.305458	-0.0337063	0.156436	0.189096	0.115569	0.569036	0.487463	0.492624
Monobutyl phthalate_M223T526_POS	-1.01042	1.50723	-1.36892	-0.358066	-1.08615	-0.815064	-1.26349	-0.176734	-0.533872	-1.3363	-0.472577	-0.98681	-2.48514	-0.933638	-0.919907	-0.596919	2.15205	0.0573655	-0.949486	0.502548	0.0972653	-0.0528241	-0.60235	0.9603	2.91688	0.660484	-0.226511	0.254613	0.120086	1.13949	1.08544	0.796458	0.34152	0.825356	0.724922	0.336747	0.662131	-0.0105497	-0.328648	-0.312793	-0.168293	0.954458	0.545049	0.355092
Neantine_M223T526_POS	-1.01042	1.50723	-1.36892	-0.358066	-1.08615	-0.815064	-1.26349	-0.176734	-0.533872	-1.3363	-0.472577	-0.98681	-2.48514	-0.933638	-0.919907	-0.596919	2.15205	0.0573655	-0.949486	0.502548	0.0972653	-0.0528241	-0.60235	0.9603	2.91688	0.660484	-0.226511	0.254613	0.120086	1.13949	1.08544	0.796458	0.34152	0.825356	0.724922	0.336747	0.662131	-0.0105497	-0.328648	-0.312793	-0.168293	0.954458	0.545049	0.355092
Myristoleoylcarnitine [M]_M370T544_POS	-1.10673	1.13479	-1.4885	-0.890238	-0.695417	-0.964207	-0.809283	-0.404838	-0.180555	-0.978167	-0.570726	-2.19474	-2.14515	-1.39328	-0.779374	-0.685639	1.88048	-0.145237	-0.539116	0.843568	0.15305	-0.957925	-0.810099	0.648035	2.13041	0.217558	0.102422	0.837471	0.442136	0.800014	-0.088868	1.04985	0.22792	1.4924	0.646982	0.936967	0.559327	0.0675343	-0.034489	0.190632	1.22259	1.32324	0.622406	0.332789
N-oleoylglycine_M340T571_POS	-1.03252	1.77311	-1.33859	-0.457937	-0.804626	-0.490122	-1.00951	-0.59046	-0.530833	-1.21241	-0.571775	-1.75311	-2.10397	-1.1451	-0.555632	-0.296119	2.12216	-0.339547	0.203537	0.503094	-0.539469	-0.474135	-0.788317	0.458177	2.27046	0.186052	0.207476	0.951861	-0.442112	0.0352128	0.15984	1.9256	0.0977843	-0.0202587	0.922825	0.397147	0.175969	-0.24069	-0.0799254	0.119862	0.370008	1.87955	1.06131	0.996129
4-amino-3-hydroxyhexadec-15-enoate_M286T516_POS	-1.22802	1.8593	-1.4882	-0.582306	-0.799547	-0.791573	-1.0795	-0.431619	-0.617262	-1.12302	-0.547292	-1.06958	-2.00142	-0.907287	-0.643875	-0.708447	1.69702	0.984032	-0.556827	0.692071	-0.760752	-0.58778	-0.909584	-0.0232176	2.4067	0.0814751	0.235398	0.838603	0.634707	0.741012	-0.440147	1.69443	0.0556167	0.811556	0.207698	0.642543	0.436825	-0.416301	0.277446	-0.28981	-0.22001	1.66612	1.28233	0.978503
NAE(18:2)_M324T542_POS	-0.862478	0.944302	-1.03145	-0.803069	-1.03281	-0.609188	-0.91415	-0.551967	-0.543981	-0.99636	-0.811221	-1.90676	-2.19295	-1.69534	-1.04221	-1.11732	2.61764	1.26345	-0.371866	1.24459	-0.519004	-0.251143	-0.316275	0.866241	1.22061	0.443709	-0.0205031	0.813418	0.720806	0.0760539	0.743203	0.870213	0.836225	0.793007	0.242432	0.0927014	1.15594	-0.365637	0.203915	0.430998	-0.196798	1.29453	1.05782	0.220667
NAE(18:1)_M326T575_POS	-1.17817	0.0332904	-1.23733	-0.909893	-1.09339	-0.577727	-0.506804	-0.629929	-0.58442	-0.642056	-0.162677	-1.75315	-2.21067	-1.49267	-0.709229	-0.511908	2.29846	0.0846477	0.777527	0.921057	-1.11307	-1.40286	-0.576442	1.02105	1.41211	0.0132919	0.175003	0.183801	0.536315	0.564034	0.652567	1.398	0.665895	1.24983	0.393537	0.239919	0.211188	0.0889465	0.139909	0.0165825	0.327542	1.68945	1.90461	0.293839
Palmitoylethanolamide_M300T564_POS	-0.998244	0.713057	-1.3919	-0.671838	-1.12392	-0.791598	-0.582927	-0.978508	-0.762842	-0.358521	0.941775	-1.9076	-2.2513	-1.50164	-0.627035	-0.628412	1.86242	0.297049	-0.0804237	1.53042	-0.975843	-0.885361	-1.2509	0.615285	1.22435	0.232105	-0.165717	0.600155	0.373633	0.00122169	0.209623	1.84589	0.813096	1.71398	0.687464	0.402836	0.719269	0.166722	0.25106	0.0166439	0.0482332	1.12215	1.05254	0.493551
Sphingosine_M300T564_POS	-0.998244	0.713057	-1.3919	-0.671838	-1.12392	-0.791598	-0.582927	-0.978508	-0.762842	-0.358521	0.941775	-1.9076	-2.2513	-1.50164	-0.627035	-0.628412	1.86242	0.297049	-0.0804237	1.53042	-0.975843	-0.885361	-1.2509	0.615285	1.22435	0.232105	-0.165717	0.600155	0.373633	0.00122169	0.209623	1.84589	0.813096	1.71398	0.687464	0.402836	0.719269	0.166722	0.25106	0.0166439	0.0482332	1.12215	1.05254	0.493551
triterpenoids_M473T575_POS	-0.925679	0.437201	-1.24406	-0.991219	-1.26422	-0.874595	-0.860719	-1.05901	-0.291375	-1.10878	-0.446141	-0.849535	-1.83361	-1.49248	-1.19887	-0.618242	1.52608	0.242169	0.964714	0.430922	-0.365703	-0.88431	-0.480972	-0.338447	3.06424	-0.0881343	-0.07554	0.150347	-0.273526	0.721534	0.136193	0.109575	0.677814	1.48164	0.37578	0.959282	0.464481	0.7917	0.696098	0.045904	1.75122	0.588457	0.541534	1.40828
N-Stearoyl Glutamic acid_M414T544_POS	-1.38569	-1.0044	-1.26589	-0.824354	-0.710815	-1.31826	-1.07442	-1.52734	-0.101113	-1.20025	-0.156503	-1.03935	-1.96137	-0.583449	-1.89597	-0.909246	1.50013	0.330285	1.06267	0.631096	-0.474279	-0.594988	-0.864969	0.513456	1.46244	-0.0184175	0.689869	0.691075	0.938808	0.242796	0.0826903	0.89167	0.169336	1.13532	0.926698	1.30206	1.03693	0.0576918	0.537583	0.852394	0.497114	1.68827	1.08336	0.587335
Cortisone_M361T345_POS	-1.03888	-0.0147146	-1.16525	-1.12577	-0.986446	-0.636626	-1.61737	-1.06749	-0.195864	-1.1508	-0.653274	-1.95371	-1.67638	-1.43846	-1.00359	-0.500697	1.46689	0.42598	0.829465	0.132558	-0.540666	-0.964564	-0.4098	-0.0843676	1.64007	1.24994	0.605781	1.72423	0.337601	1.17637	0.599989	1.55458	0.269592	0.394974	0.93051	0.502871	0.250425	0.277174	0.948285	0.0725838	-0.232215	1.38722	0.4313	1.24854
5-Hydroxyindole-3-acetic acid_M190T222_NEG	-0.0879106	-0.29965	-2.35378	-1.0644	-2.42283	0.369022	0.919108	-0.111789	0.102956	-0.17952	-0.464418	-1.47853	0.737591	-1.72201	-0.634233	-0.851522	-0.982218	-0.618125	-0.810312	1.01078	0.192265	-0.725662	-0.513116	1.44104	0.34701	0.237701	1.16776	-0.473939	0.239666	0.584075	0.784679	0.615195	0.616963	2.42572	0.963665	-0.0331782	-0.339263	1.88026	-0.361682	0.860456	1.14702	-0.204005	0.290042	-0.200888
Phenylalanine_M164T222_NEG	0.724317	0.133466	-2.43449	-0.689372	-2.42966	0.420778	0.752679	-1.11302	0.522433	0.694551	-0.505009	-1.56663	0.760929	-1.69793	-0.0184108	-0.464439	-0.950721	-0.467276	-0.502327	1.027	1.28611	-0.405522	-0.357311	-0.182667	0.193564	-0.953338	0.284191	0.439509	0.455276	0.432227	2.5651	1.83945	0.293798	1.46645	-0.71336	0.00592297	0.15284	1.02148	-0.58485	0.0826027	-0.656394	0.470325	0.380626	0.287087
Tryptophan_M203T237_NEG	0.299638	0.30956	-2.23515	-2.2073	-1.62974	1.30564	-0.459847	-1.56277	0.840811	0.632648	-0.839138	-1.34773	0.137486	-1.40823	-0.416886	-0.787784	-0.567997	-0.025092	-1.05802	1.62947	1.04747	-0.837652	-0.947221	-0.66426	0.600499	-0.615418	0.657337	-0.329794	0.961958	0.908764	1.00932	0.790715	0.516	1.49983	1.00361	0.624036	0.333611	0.470727	-0.194275	0.54791	-0.644901	0.475011	1.0534	1.12376
Methionine_M150T86_POS	0.239886	1.08066	-1.88681	-1.04081	-1.13492	-0.96738	-0.915779	-1.29109	0.878888	-1.45057	-1.1016	1.04042	-1.89574	-1.86213	-0.213386	-0.780161	0.0991055	-0.0562039	-1.04069	2.06645	0.895314	-0.516118	-0.946906	-0.0262074	0.839891	-0.385415	0.531242	0.178483	0.613552	1.49915	1.06471	0.680488	1.20593	1.01749	-0.793544	0.822764	0.370568	1.2102	-0.233468	0.349345	-0.0119432	0.740765	0.427613	0.697981
Tyrosine_M180T175_NEG	1.61607	0.145026	-1.42655	-2.12764	-1.07197	-0.0857575	1.03501	-1.31917	0.13969	-1.12888	0.073662	-0.468386	-0.0537174	-0.461702	0.235826	-0.878746	-0.319358	0.88432	-1.35678	0.879841	0.554436	-1.59719	-1.83159	0.0832841	0.224763	-0.908328	1.47627	0.26872	1.74426	1.74076	1.20663	0.205201	0.598589	1.37248	-0.59143	0.552383	0.256919	0.483145	-0.780839	1.36231	-0.48427	0.650828	-0.708449	-0.189665
3-Amino-3-(4-hydroxyphenyl)propanoic acid_M180T175_NEG	1.61607	0.145026	-1.42655	-2.12764	-1.07197	-0.0857575	1.03501	-1.31917	0.13969	-1.12888	0.073662	-0.468386	-0.0537174	-0.461702	0.235826	-0.878746	-0.319358	0.88432	-1.35678	0.879841	0.554436	-1.59719	-1.83159	0.0832841	0.224763	-0.908328	1.47627	0.26872	1.74426	1.74076	1.20663	0.205201	0.598589	1.37248	-0.59143	0.552383	0.256919	0.483145	-0.780839	1.36231	-0.48427	0.650828	-0.708449	-0.189665
E81120_M738T459_NEG	0.737772	-0.350416	-0.85106	-1.74239	-0.936404	-0.717269	0.858507	-1.40844	-1.03081	1.7639	2.07442	-0.608675	-0.601304	-1.07731	-0.103488	-0.0970989	0.0358442	0.37371	-1.49719	0.744105	-1.14207	-1.32085	-2.39243	1.44479	-1.19313	1.35025	0.250566	0.0287259	0.51412	0.101267	-0.371786	0.224265	0.558724	0.715322	0.323825	0.746795	0.164518	1.15535	-0.49905	1.00657	1.10526	0.302137	0.404461	0.955969
1-Heneicosanoyl-glycero-3-phosphoserine_M566T512_2_NEG	-0.0422495	0.179792	-0.792994	-1.67815	-0.560971	-1.61799	0.185045	-1.35412	-1.33935	0.896088	0.0613657	-0.323147	-1.78439	-1.47607	-0.286605	-1.04966	0.0221482	1.2176	-1.00957	0.103215	-0.54909	-0.80225	-2.15137	1.23901	-0.183479	0.128836	0.500374	-0.494809	1.37209	0.200008	0.663094	0.670228	0.767756	-0.169385	0.758667	0.756697	0.979343	1.99632	0.88032	1.40444	1.5425	0.0219375	0.444735	0.67405
beta-galactosyl-deoxycholate_M553T484_NEG	-0.000686672	0.213234	-0.824984	-1.76921	-0.715081	-1.13895	0.0307175	-1.5831	-0.983963	0.783656	0.686962	-0.572404	-0.867396	-1.30509	-0.523023	-1.17502	0.245381	0.590543	-1.42629	0.118966	-1.07179	-1.35913	-1.94432	0.763454	-0.132938	0.230583	1.33378	0.142969	0.928373	0.837085	-0.033543	0.732104	0.47582	0.48655	0.557875	0.351351	0.493198	2.88653	0.566677	1.43365	1.52039	0.227291	0.506965	0.282831
beta-galactosyl-chenodeoxycholate_M553T484_NEG	-0.000686672	0.213234	-0.824984	-1.76921	-0.715081	-1.13895	0.0307175	-1.5831	-0.983963	0.783656	0.686962	-0.572404	-0.867396	-1.30509	-0.523023	-1.17502	0.245381	0.590543	-1.42629	0.118966	-1.07179	-1.35913	-1.94432	0.763454	-0.132938	0.230583	1.33378	0.142969	0.928373	0.837085	-0.033543	0.732104	0.47582	0.48655	0.557875	0.351351	0.493198	2.88653	0.566677	1.43365	1.52039	0.227291	0.506965	0.282831
Sphingosine 1-phosphate (d16:1-P)_M350T393_NEG	-0.00298832	-0.816634	-1.20418	-0.495016	-0.99824	-1.04805	1.8215	-1.21946	-0.963217	0.844265	0.81663	-1.45274	-0.903717	-1.48684	-0.0427339	-0.69459	1.16406	0.734388	-0.491633	-0.19653	-0.448213	-0.904808	-1.25555	-0.372923	0.522342	0.740309	0.955572	0.583191	2.07581	0.747985	-1.04832	-0.557437	0.12586	3.08842	-0.514705	0.292154	0.912766	-0.466416	0.334079	-0.0404273	0.268486	0.647706	0.99235	-0.0424935
Dhv-PGE2_M377T408_NEG	-0.708402	-1.21249	-1.16416	-0.758258	-0.442955	-0.939418	1.88926	-0.605948	-0.712761	0.841326	0.940434	-1.55872	-1.08779	-2.05039	-0.284387	-0.664839	-0.155349	0.7373	-0.566334	1.04672	-0.374537	-0.926073	-1.31698	-0.12067	1.03063	-0.0367196	-0.539117	-0.590236	2.44857	0.621036	-0.199273	1.23976	0.82707	2.27684	-0.114178	-0.0863934	1.38447	0.117781	-0.450479	0.151686	0.316207	0.637581	0.465224	0.694958
1-(4-Nonylphenyl)propan-2-amine_M262T408_POS	-1.00566	-0.224211	-1.04914	-1.16649	-0.960069	-1.26897	0.227751	-1.10576	-1.2487	-0.482967	0.321316	-0.983268	-1.76891	-1.77827	-0.617583	-1.04427	1.08093	0.683221	-1.06313	1.62093	-0.537538	-0.583546	-1.40677	0.247345	1.39896	0.298433	0.0315498	-0.13503	1.30325	0.820121	0.356546	1.42464	1.04005	2.221	0.411395	0.77027	1.08131	0.437978	-0.185732	0.0147925	0.59785	0.526958	1.1114	0.58802
Sphinganine 1-phosphate_M382T446_POS	-0.258178	-0.419085	-1.12383	-1.21846	-0.955746	-1.149	1.68006	-0.763059	-0.896574	-1.27076	1.37767	-0.574338	-1.08804	-1.31145	-0.286581	-1.73687	1.10455	-0.195213	0.133092	-0.713308	0.030206	-1.73878	-1.41375	0.966888	1.02846	0.428829	0.0577482	0.442136	0.548291	-0.0449482	0.194162	0.0848494	1.53115	2.25584	1.41361	0.224175	0.926788	0.614408	-0.235191	-0.0785242	-0.273697	0.231496	1.57526	0.895735
O-stearoyl-carnitine_M428T448_POS	-0.690395	-0.850762	-0.882429	-0.589155	-1.20907	-1.30274	-0.126968	-1.26942	-0.861834	-0.4679	-0.0180907	-1.11065	-1.50409	-1.08938	-0.564439	-0.945912	0.40005	-0.014463	-0.019641	-1.58487	-0.52743	-0.506968	-1.2766	0.0699897	0.726349	-0.673419	0.436938	0.80705	1.20125	-0.24939	1.29638	0.674361	0.81698	0.636506	0.869655	1.19765	2.52391	1.44633	0.0998153	0.594301	0.654216	2.0444	1.32897	0.510906
Eicosadienoylcarnitine_M452T436_POS	-0.529881	-1.11222	-1.10144	-1.11512	-0.961161	-1.28168	1.05853	-0.943883	-0.456448	0.389728	0.64742	-1.02176	-1.4498	-1.24348	-1.87084	-0.879148	-0.211369	0.0385119	0.429179	-0.0150258	-0.854335	-0.509008	-1.29911	0.301384	0.393109	-0.99997	0.871942	0.543006	1.92632	-0.373354	0.570573	0.170631	0.685034	0.90661	1.0566	0.0423972	1.47732	2.32385	-0.164064	1.10295	0.443439	0.830411	0.46616	1.718
2-16:1-lysophosphatidylglycerol_M481T497_NEG	-0.610478	-0.597033	-2.12248	-0.891522	-1.68007	-0.754048	0.856072	-1.68704	-0.744912	1.30353	0.942272	-0.847225	-0.831407	-1.81752	-0.280234	-0.888632	0.737022	0.4226	-0.517	-0.813761	-0.155897	0.281394	-1.85856	0.771525	1.0416	1.00414	1.43612	1.46258	0.67273	0.105164	0.313425	0.438744	1.65908	0.491459	-0.771245	0.0966202	0.143794	0.2104	-0.586114	0.938582	1.43787	0.582706	0.0434774	1.06229
1-Palmitoyllysophosphatidate_M409T497_NEG	0.482498	0.252331	-1.72508	-1.10862	-1.59925	-0.858131	1.57813	-1.69383	0.273466	1.15565	1.26856	-1.05332	-1.16099	-1.86775	-1.50906	-1.09325	-0.360061	0.288146	0.294332	-0.950883	-0.310389	-0.63855	-1.94265	0.163652	1.33344	0.750881	0.263157	0.281256	1.51071	-0.360641	0.729361	0.769053	1.58924	0.559561	0.219913	1.05953	0.144547	0.638906	0.556956	0.221246	0.118608	0.754285	0.578659	0.396392
1-Octadecanoyl-sn-glycero-3-phosphoethanolamine_M480T497_NEG	-0.0122526	0.651019	-1.73353	-1.19346	-1.53482	-1.20643	1.11411	-2.08319	-0.550072	2.0089	0.983192	-1.18051	-1.16734	-1.6434	-0.743393	-1.35335	0.313081	0.858297	-0.692326	-0.253334	-0.255301	0.0727867	-2.39454	0.272115	0.442383	1.07941	0.497889	0.527686	1.21896	0.138803	0.161228	0.607346	0.521607	0.581293	0.887906	0.797176	0.536829	0.564451	0.562568	0.368014	0.925587	0.306348	0.60691	0.391352
2-acyl-sn-glycero-3-phosphoethanolamine (n-C18:0)_M480T497_NEG	-0.0122526	0.651019	-1.73353	-1.19346	-1.53482	-1.20643	1.11411	-2.08319	-0.550072	2.0089	0.983192	-1.18051	-1.16734	-1.6434	-0.743393	-1.35335	0.313081	0.858297	-0.692326	-0.253334	-0.255301	0.0727867	-2.39454	0.272115	0.442383	1.07941	0.497889	0.527686	1.21896	0.138803	0.161228	0.607346	0.521607	0.581293	0.887906	0.797176	0.536829	0.564451	0.562568	0.368014	0.925587	0.306348	0.60691	0.391352
sn-glycero-3-phospho-N-(stearoyl)ethanolamine_M480T497_NEG	-0.0122526	0.651019	-1.73353	-1.19346	-1.53482	-1.20643	1.11411	-2.08319	-0.550072	2.0089	0.983192	-1.18051	-1.16734	-1.6434	-0.743393	-1.35335	0.313081	0.858297	-0.692326	-0.253334	-0.255301	0.0727867	-2.39454	0.272115	0.442383	1.07941	0.497889	0.527686	1.21896	0.138803	0.161228	0.607346	0.521607	0.581293	0.887906	0.797176	0.536829	0.564451	0.562568	0.368014	0.925587	0.306348	0.60691	0.391352
LysoPC(20:3(5Z,8Z,11Z)/0:0)_M544T497_NEG	-0.313996	0.725145	-1.96012	-0.933259	-1.653	-1.29049	1.87454	-1.82618	-0.625922	1.2971	1.14137	-0.873523	-1.62141	-1.85113	-0.823123	-1.0539	0.355243	0.325114	-0.278027	-0.412874	-0.259657	-0.0736346	-2.17144	0.353394	0.963726	0.902333	0.465284	0.101699	1.21255	0.110424	0.676198	0.9723	0.683425	0.711171	0.314612	0.650943	0.534228	0.619684	0.183842	0.862808	0.313491	0.915306	0.47723	0.278539
LysoPC(20:3(8Z,11Z,14Z)/0:0)_M544T497_NEG	-0.313996	0.725145	-1.96012	-0.933259	-1.653	-1.29049	1.87454	-1.82618	-0.625922	1.2971	1.14137	-0.873523	-1.62141	-1.85113	-0.823123	-1.0539	0.355243	0.325114	-0.278027	-0.412874	-0.259657	-0.0736346	-2.17144	0.353394	0.963726	0.902333	0.465284	0.101699	1.21255	0.110424	0.676198	0.9723	0.683425	0.711171	0.314612	0.650943	0.534228	0.619684	0.183842	0.862808	0.313491	0.915306	0.47723	0.278539
LysoPE(P-18:1(9Z)/0:0)_M462T516_NEG	-0.530945	1.03953	-1.33826	-1.27487	-0.801258	-1.34578	-0.247527	-1.15678	-1.38376	1.76137	-0.293056	-1.00986	-0.678311	-1.05595	-0.966431	-1.42847	0.116373	2.08238	-0.589638	-0.841611	-0.0729773	-1.17698	-1.76444	1.04182	1.18184	-0.139851	1.24458	0.475354	0.602512	-0.0603393	0.745582	-0.0278537	1.06566	0.212088	0.300601	1.30089	0.801507	0.524111	-0.197875	1.19652	0.118065	0.415975	0.476375	1.67971
LysoPE(P-18:0/0:0)_M464T518_NEG	-0.421462	0.591201	-1.17691	-1.26252	-1.11201	-1.38306	-0.200644	-1.30681	-1.05189	1.05208	-0.158068	-0.940837	-1.13759	-1.35108	-0.856555	-1.34719	0.514063	1.74053	-1.24363	-0.520781	-0.316341	-1.17397	-1.86864	0.961974	0.18454	0.0602391	0.864491	-0.0567699	0.947955	0.192707	0.866288	0.667297	1.27811	0.739416	1.37233	1.17739	1.18154	0.260555	0.200752	1.29208	0.267296	0.216824	0.586022	1.67108
Gamma-linolenyl carnitine_M422T398_POS	-0.788654	-0.78374	-0.770986	-1.35464	-0.680451	-1.44739	0.600198	-0.79105	-0.709537	0.339437	-0.699946	-1.17312	-1.4611	-1.42031	-0.859883	-0.956556	0.816354	1.58513	-0.00440938	-1.74898	-0.638929	-0.805991	-1.05999	0.77507	0.779944	-0.501953	1.53353	1.36012	1.1417	0.0527761	0.969999	1.15703	1.35485	0.717759	0.432285	-0.163226	-0.305631	0.749406	0.208238	0.810057	1.83458	0.0832033	1.57367	0.251138
Linoleylcarnitine (C18:2)_M424T412_POS	-0.65499	-0.932301	-1.12462	-1.45758	-1.12717	-1.57206	1.00116	-0.723003	-0.480801	1.31925	-0.186596	-0.983025	-1.21794	-1.70095	-0.936376	-1.2563	0.589064	1.29796	-0.512139	0.222907	-0.664611	-0.785325	-0.916121	0.743557	0.0231202	-0.741654	1.67135	1.32248	1.93909	-0.81621	0.397248	0.49304	1.18071	1.09952	0.534635	-0.0266467	-0.0243155	0.190988	0.520978	0.672375	0.636515	0.775882	1.94997	0.258955
2-Hydroxypalmitic acid_M271T568_NEG	-0.270301	-1.16112	-1.99839	-0.582069	-1.6218	-0.156474	1.45037	0.362832	-0.716958	-0.763819	0.559253	-2.90482	-0.740405	-1.7644	0.323501	-0.409497	0.910471	0.00873397	0.665166	1.30952	-0.90086	0.427709	-0.59208	0.829129	0.199151	-0.704997	0.785949	1.55668	-0.104645	-0.293716	0.103937	0.707564	1.35108	0.92391	0.31548	0.71632	0.394796	-0.283049	1.16243	-0.5682	-0.566166	0.460301	-0.302929	1.88242
Deoxycholylthreonine_M492T411_NEG	0.464041	-2.14721	-1.21286	-0.670039	-0.349635	-1.01538	2.1181	-0.189095	1.28961	0.170919	-0.470559	-0.935629	-0.659668	-1.90344	-0.704581	-0.737058	-0.746107	0.361196	1.1255	-1.00433	-0.24653	-0.52354	0.0171413	0.560015	1.4865	-0.339168	-0.218403	-0.222149	1.4121	-0.210492	0.019059	-0.596352	0.353582	1.80509	0.324093	-0.514519	0.812246	0.671794	-1.73533	1.68519	0.604202	0.236627	0.0677869	1.76729
Chenodeoxycholylthreonine_M492T411_NEG	0.464041	-2.14721	-1.21286	-0.670039	-0.349635	-1.01538	2.1181	-0.189095	1.28961	0.170919	-0.470559	-0.935629	-0.659668	-1.90344	-0.704581	-0.737058	-0.746107	0.361196	1.1255	-1.00433	-0.24653	-0.52354	0.0171413	0.560015	1.4865	-0.339168	-0.218403	-0.222149	1.4121	-0.210492	0.019059	-0.596352	0.353582	1.80509	0.324093	-0.514519	0.812246	0.671794	-1.73533	1.68519	0.604202	0.236627	0.0677869	1.76729
Arachidonoylcarnitine (C20:4)_M448T412_POS	-0.317745	-1.00403	-1.05083	-1.21598	-0.890644	-1.30711	1.60204	-0.774467	0.123229	0.20887	-0.326717	-0.968818	-1.05397	-1.4295	-0.542217	-0.66482	-0.105964	0.345258	0.298064	-1.72231	-0.790626	0.262105	-1.31317	0.89077	0.182238	-0.701914	1.64925	-0.141129	1.97354	-0.258167	0.963283	0.806032	0.564146	2.94879	0.440277	-0.116811	0.460459	1.58067	-0.546745	0.782243	0.260591	0.252225	-0.0345042	0.684115
Docosa-4,7,10,13,16-pentaenoyl carnitine_M474T418_POS	0.0323957	-1.07834	-1.14354	-1.01845	-0.79677	-1.27602	1.09272	-0.934355	0.179438	-0.0419376	0.384171	-0.863238	-1.45265	-1.19388	-0.128195	-0.69947	-0.243869	0.259486	0.833577	-1.77925	-0.587742	0.397417	-1.15249	0.160579	0.319731	-0.768792	1.51062	0.154153	1.55552	0.0355689	-0.185071	0.154966	-0.0837201	3.4784	0.700789	-0.201134	1.48867	1.02137	-0.878217	0.954474	0.20368	0.205585	1.04507	0.338739

## Sheet: MFR_vs_FTR
	T3_ion_Y112	T3_ion_Y12	T3_ion_Y129	T3_ion_Y14	T3_ion_Y145	T3_ion_Y174	T3_ion_Y224	T3_ion_Y23	T3_ion_Y237	T3_ion_Y257	T3_ion_Y271	T3_ion_Y35	T3_ion_Y45	T3_ion_Y5	T3_ion_Y51	T3_ion_Y53	T3_ion_Y56	T3_ion_Y60A	T3_ion_Y60B	T3_ion_Y77	T3_ion_Y82	T3_ion_Y88	T3_ion_Y9	T3_ion_Y95	T3_ion_W125	T3_ion_W127	T3_ion_W13	T3_ion_W15	T3_ion_W151A	T3_ion_W151B	T3_ion_W177	T3_ion_W185	T3_ion_W191	T3_ion_W205	T3_ion_W211	T3_ion_W225	T3_ion_W233	T3_ion_W274	T3_ion_W281	T3_ion_W29	T3_ion_W312	T3_ion_W78	T3_ion_W8	T3_ion_W91	T3_ion_W99
N-Acetylsphinganine_M344T415_POS	-0.120324	1.10285	-0.278759	0.392919	-0.0281083	0.570632	1.15626	0.539655	0.620705	1.11141	1.65922	-0.21806	-0.231069	0.148337	0.662579	0.68143	1.26465	1.5046	1.74946	3.2778	0.486088	0.978207	0.00737201	0.738194	-0.915501	-0.888115	-1.09493	-0.548645	-0.840772	-1.02072	-0.597047	-1.0303	-0.889119	-0.50402	-0.706335	-0.928515	-0.938949	-0.886899	-1.14946	-0.938024	-1.05249	-0.751382	-0.537562	-0.647102	-0.910144
1-(11Z,14Z-eicosadienoyl)-glycero-3-phosphate_M463T446_POS	0.320779	1.80221	-0.20986	0.652436	0.823686	0.1448	0.749465	1.13737	0.924704	0.350834	0.868453	-0.167551	0.420798	0.659193	1.20612	-1.3523	1.93913	2.50488	0.287878	0.452705	0.690172	1.07166	0.591651	1.82964	-0.876869	-0.930874	-1.04381	-0.121853	-0.713414	-1.04872	-0.811745	-1.13034	-0.948046	-0.739092	-0.468086	-0.927334	-1.03946	-1.02306	-1.15113	-0.853089	-1.13906	-0.55061	-0.468192	-0.705126	-1.00894
1-(6Z,9Z,12Z-octadecatrienoyl)-glycero-3-phosphate_M433T446_POS	0.145316	1.39185	-0.394938	0.291076	0.773238	-0.108416	0.835239	1.27334	1.01016	0.204618	0.324336	-0.262712	1.38362	0.773468	1.76298	0.793657	1.53693	3.0046	-0.176977	0.281505	0.457286	0.835935	0.351442	1.69605	-0.867529	-0.738999	-0.935667	-0.56211	-0.84864	-0.957398	-0.880964	-0.951838	-0.930427	-0.82247	-0.766613	-0.900531	-0.948717	-0.954651	-0.987854	-0.906284	-0.984074	-0.780914	-0.708883	-0.81155	-0.937503
1-(9Z,12Z,15Z-octadecatrienoyl)-glycero-3-phosphate_M433T446_POS	0.145316	1.39185	-0.394938	0.291076	0.773238	-0.108416	0.835239	1.27334	1.01016	0.204618	0.324336	-0.262712	1.38362	0.773468	1.76298	0.793657	1.53693	3.0046	-0.176977	0.281505	0.457286	0.835935	0.351442	1.69605	-0.867529	-0.738999	-0.935667	-0.56211	-0.84864	-0.957398	-0.880964	-0.951838	-0.930427	-0.82247	-0.766613	-0.900531	-0.948717	-0.954651	-0.987854	-0.906284	-0.984074	-0.780914	-0.708883	-0.81155	-0.937503
1-arachidonyl-sn-glycero-3-phospho-(1'-sn-glycerol)_M533T577_POS	-0.816121	0.315475	-0.798952	-0.23925	-0.416358	-0.0631227	-0.109395	-0.169094	0.310648	-0.526393	1.22322	-0.989122	-0.781424	-0.402776	0.112811	0.336425	1.83409	2.47752	4.28652	0.654104	-0.423687	-0.383955	0.871641	0.954835	-0.276615	-0.0943834	-0.639037	-0.0147191	-0.514104	-0.399352	-0.376538	-1.15791	-0.826102	-0.0632201	0.129604	0.851652	-0.071104	-1.03006	-1.15455	-0.714579	-0.693571	0.0137026	0.743256	-0.364853	-0.605148
1-Stearoyl-sn-glycerol_M359T653_POS	0.294043	1.66632	-0.417922	0.0973652	-0.0958982	-0.176248	-0.456926	0.973045	-0.086292	-0.146398	0.232982	-0.107409	-1.0174	0.169242	0.646755	-0.663651	-0.296383	1.26164	1.61171	3.74706	-1.36203	0.235309	-0.203698	1.44249	0.821908	1.49211	-0.962203	0.565852	-0.897584	-0.983424	-0.512608	-1.1492	-0.91389	0.0812021	0.333951	-0.639935	-0.992675	-0.86828	-1.3101	-0.200768	-1.26336	-0.062246	0.593191	0.452804	-0.932454
1-palmitoyl-sn-glycerol_M331T592_POS	0.391455	1.20771	-0.102629	-0.0490364	-0.00280784	0.168682	-0.468632	0.669642	-0.192917	-0.124651	-0.0448327	0.261647	-0.381345	0.484846	1.46027	0.189572	1.65299	0.748731	1.28471	3.41461	1.30016	0.791074	0.278941	1.20924	0.853547	0.257489	-0.736194	0.0559117	-0.921571	-1.12137	-0.98167	-1.34944	-1.37093	-0.214187	0.042171	-1.23778	-1.0831	-1.11417	-1.42743	-0.0889324	-1.4585	-0.943516	0.0743155	-0.233387	-1.14866
2-palmitoylglycerol_M331T592_POS	0.391455	1.20771	-0.102629	-0.0490364	-0.00280784	0.168682	-0.468632	0.669642	-0.192917	-0.124651	-0.0448327	0.261647	-0.381345	0.484846	1.46027	0.189572	1.65299	0.748731	1.28471	3.41461	1.30016	0.791074	0.278941	1.20924	0.853547	0.257489	-0.736194	0.0559117	-0.921571	-1.12137	-0.98167	-1.34944	-1.37093	-0.214187	0.042171	-1.23778	-1.0831	-1.11417	-1.42743	-0.0889324	-1.4585	-0.943516	0.0743155	-0.233387	-1.14866
2-[4-(2-Carboxy-2-methylpropyl)phenyl]propionic acid_M249T407_NEG	-0.0348631	1.46424	-1.7223	1.63048	-1.37396	0.635258	1.00519	1.25465	0.682126	-0.042757	0.210807	-1.33683	0.35085	-0.500669	0.413965	0.562424	0.919584	-0.545221	0.714556	0.487826	1.26677	1.11587	2.14344	0.597206	-1.61818	-0.93555	-0.267767	0.941715	-1.44344	-0.672061	0.215472	-0.57971	-0.896054	-0.0389061	-0.2339	-0.0615756	-1.28114	-0.710631	-0.872939	0.0231892	-2.39731	1.006	0.412414	-0.638816	0.150536
9-Oxo-10(E),12(E)-octadecadienoic acid_M293T506_NEG	0.148666	1.42288	-0.800306	1.79248	-0.940355	0.489855	0.119337	1.63588	0.394831	-0.373698	-0.131583	-1.21625	-0.247174	-0.136523	0.272698	-0.301426	1.88033	-0.618441	0.670941	-0.230317	0.830906	0.702427	2.57042	0.264173	-1.24791	0.0541586	0.140301	0.964612	-1.25722	-1.02622	-0.622002	-0.817577	-1.87747	-0.507154	-0.384813	1.54292	-1.02333	-0.880764	-0.537317	0.0632676	-1.99525	0.444015	-0.0786034	1.0548	-0.208195
7alpha-Hydroxycampesterol_M417T675_POS	-0.548432	0.026877	-0.896211	-0.186391	-0.746572	0.290829	-0.348868	-0.596185	-0.281781	-0.0657992	-0.369253	0.879169	-0.607526	-0.796055	0.915838	-0.528191	3.95011	0.110153	-0.32513	2.91053	2.07275	1.93655	-0.15236	0.093066	-0.932342	-0.918022	-0.122409	0.0974168	-0.901999	0.0631846	0.360663	-0.378913	-0.413068	0.705275	-0.0311313	-0.0982588	-0.204409	-0.182637	-0.920895	-0.488747	-0.708272	-0.0290665	-0.335959	-0.308522	-0.989004
6-Oxocampestanol_M417T675_POS	-0.548432	0.026877	-0.896211	-0.186391	-0.746572	0.290829	-0.348868	-0.596185	-0.281781	-0.0657992	-0.369253	0.879169	-0.607526	-0.796055	0.915838	-0.528191	3.95011	0.110153	-0.32513	2.91053	2.07275	1.93655	-0.15236	0.093066	-0.932342	-0.918022	-0.122409	0.0974168	-0.901999	0.0631846	0.360663	-0.378913	-0.413068	0.705275	-0.0311313	-0.0982588	-0.204409	-0.182637	-0.920895	-0.488747	-0.708272	-0.0290665	-0.335959	-0.308522	-0.989004
4alpha-hydroxymethyl-5alpha-cholesta-8-en-3beta-ol_M417T675_POS	-0.548432	0.026877	-0.896211	-0.186391	-0.746572	0.290829	-0.348868	-0.596185	-0.281781	-0.0657992	-0.369253	0.879169	-0.607526	-0.796055	0.915838	-0.528191	3.95011	0.110153	-0.32513	2.91053	2.07275	1.93655	-0.15236	0.093066	-0.932342	-0.918022	-0.122409	0.0974168	-0.901999	0.0631846	0.360663	-0.378913	-0.413068	0.705275	-0.0311313	-0.0982588	-0.204409	-0.182637	-0.920895	-0.488747	-0.708272	-0.0290665	-0.335959	-0.308522	-0.989004
Octacosatetraenoic acid_M417T675_POS	-0.548432	0.026877	-0.896211	-0.186391	-0.746572	0.290829	-0.348868	-0.596185	-0.281781	-0.0657992	-0.369253	0.879169	-0.607526	-0.796055	0.915838	-0.528191	3.95011	0.110153	-0.32513	2.91053	2.07275	1.93655	-0.15236	0.093066	-0.932342	-0.918022	-0.122409	0.0974168	-0.901999	0.0631846	0.360663	-0.378913	-0.413068	0.705275	-0.0311313	-0.0982588	-0.204409	-0.182637	-0.920895	-0.488747	-0.708272	-0.0290665	-0.335959	-0.308522	-0.989004
22alpha-Hydroxy-5alpha-campestan-3-one_M417T675_POS	-0.548432	0.026877	-0.896211	-0.186391	-0.746572	0.290829	-0.348868	-0.596185	-0.281781	-0.0657992	-0.369253	0.879169	-0.607526	-0.796055	0.915838	-0.528191	3.95011	0.110153	-0.32513	2.91053	2.07275	1.93655	-0.15236	0.093066	-0.932342	-0.918022	-0.122409	0.0974168	-0.901999	0.0631846	0.360663	-0.378913	-0.413068	0.705275	-0.0311313	-0.0982588	-0.204409	-0.182637	-0.920895	-0.488747	-0.708272	-0.0290665	-0.335959	-0.308522	-0.989004
Dec-4-enedioylcarnitine_M344T304_POS	-0.614728	1.96467	-0.130217	1.3674	-0.374156	0.306828	0.314838	0.71778	0.131138	-0.57603	-0.523062	-0.0236724	-0.697215	0.271463	0.141536	0.788557	2.1182	0.75343	-0.0255364	0.663202	1.09274	1.22501	1.38602	0.147545	-0.771302	0.307869	-0.157246	0.530889	-0.925932	-2.04016	0.180156	-0.983081	-1.45122	1.10317	-0.96648	-0.545657	-0.529738	-2.39713	-1.60021	0.042329	-1.32416	0.409144	1.43106	0.209668	-0.947698
16-Feruloyloxypalmitate_M449T550_POS	-0.351612	2.51544	-1.16969	0.358013	-0.690313	-0.138036	-0.0567773	0.264675	0.427977	-0.700394	0.171926	-0.254408	-1.67301	-0.520996	-0.315923	0.0222592	2.40097	1.27984	-0.49545	2.29944	0.507734	0.536236	0.485444	1.65571	-0.660668	-0.333252	-0.898917	0.959847	-0.589564	-0.67442	-0.333642	-1.18053	-0.582256	1.79723	-0.317267	-0.922532	-0.940427	-0.518649	-1.45203	-0.122717	-0.933715	0.816775	0.871701	0.0874311	-0.631438
N-[2-Methoxy-2-(4-methoxyphenyl)ethyl]cinnamide_M312T296_POS	-0.64383	3.24722	-0.841822	0.626703	-0.585132	0.383673	-0.418706	0.483441	0.0917142	-0.643367	-0.041834	-0.0854842	-1.79171	0.0656663	-0.268214	0.410989	2.73327	0.708332	-0.17976	0.786905	0.895906	0.635214	0.58928	1.17316	-0.477494	-0.822062	-0.688416	1.32447	-0.311348	-1.30519	-0.430475	-1.20186	-0.357769	1.15945	0.4074	-0.498388	-0.578929	-0.895097	-1.44499	-0.66996	-1.32699	0.137906	1.15114	0.0998289	-0.602853
Pregnanediol 3-O-glucuronide_M495T390_NEG	-0.345414	0.934779	-0.601294	-0.551902	-0.75828	-0.451525	-0.540747	-0.362854	-0.417739	-0.398177	-0.550833	-1.00556	-0.319604	-0.896865	0.0731254	-0.168718	-0.680042	-0.552561	-0.462231	-0.410453	0.0157178	-0.714651	-0.33607	-0.784856	3.94822	-0.556168	-0.379735	-0.755251	0.268252	-0.43139	0.143986	-0.232094	0.659193	-0.109928	-0.65299	1.14109	0.603413	2.92552	1.13317	0.931523	2.34715	0.10485	0.0118367	-0.645536	-0.168354
3,3'-thiodipropanoate_M177T226_NEG	0.267512	-1.92868	-0.938821	-0.404201	-0.604591	0.0204464	0.809681	0.131983	0.202374	1.10415	-0.832712	-0.367637	-0.0461777	-1.29885	0.147781	0.153485	-1.21506	-0.834329	-0.161762	-0.886072	0.313592	-0.40731	-0.320755	-0.737312	-0.970161	-1.49307	1.49969	-0.543576	-0.324923	-0.00944795	0.641224	0.757189	2.32667	0.463321	-0.854831	1.43313	2.54288	0.119957	1.91724	0.534138	1.79308	-0.635052	-0.296775	-1.01918	-0.0482539
Succinyladenosine_M382T226_NEG	0.0802971	-0.774773	-1.38961	-0.368622	-1.10796	-0.247678	1.50985	0.510664	0.39676	0.0637599	-0.847135	-1.13055	0.46557	-1.37529	0.0978658	0.209703	-0.760822	-0.785236	-0.188622	-0.281769	0.206604	-0.712828	-0.032104	-0.44763	-0.861946	-2.272	0.473943	-0.4524	-0.372891	-0.315271	1.37865	-0.21061	2.79738	1.08999	-0.433693	1.51815	2.39111	-0.0953086	0.0570926	1.05895	1.89904	-0.662309	-0.345251	-0.00875044	0.275678
N6-Threonylcarbamoyladenosine_M411T236_NEG	0.113148	-1.18942	-1.33234	-0.385061	-0.188235	0.162519	1.23857	0.135537	0.137857	0.0412421	-0.772404	-1.00198	0.0742814	-1.10572	-0.105051	0.345556	-1.20972	-0.783005	-0.466037	-0.317272	0.0700834	-0.571836	0.446395	-0.676804	-0.862583	-2.18057	0.677601	-0.151829	-0.544203	-0.507774	0.595112	0.43588	2.62402	2.61848	-0.511404	1.05179	2.26615	-0.288819	0.10716	0.458179	2.04498	-0.491439	0.302261	-0.642244	0.338947
N-Acetylneuraminic acid_M308T68_NEG	-0.481904	-1.2595	-1.35076	0.588618	-0.402081	-0.741352	0.15167	0.506522	-0.255692	0.612751	-0.129325	-1.34461	-0.220547	-1.38252	-0.20505	0.495212	-1.29687	-0.821744	-0.142567	-0.152224	0.0379808	0.911955	-0.0427813	0.0836969	-0.215892	-1.07216	-0.028326	-0.883103	-0.717414	0.380409	0.326396	-0.466866	3.74722	1.34159	-0.888532	1.61168	1.24068	-0.184567	-0.860795	0.328316	1.84619	0.496319	-0.0758997	-0.676271	1.59216
Vanillylmandelic acid_M197T224_NEG	0.280276	-0.838568	-1.75194	-0.173764	-1.1873	-0.676321	-0.853459	1.39158	0.459675	-1.01454	-0.72124	-1.08703	-1.15054	-1.1162	0.664219	-0.287686	0.184142	-0.893528	-0.224102	-0.731983	0.587709	0.14895	-0.0127696	0.0543587	-1.26113	-1.33544	1.57192	-0.431413	-0.366701	-0.225096	1.15401	0.367475	3.58535	0.290636	0.065799	0.767037	1.2134	1.05694	0.685261	0.687393	1.24931	0.0722716	-1.0261	0.25203	0.57711
9-Oxooctadecanoic acid_M297T505_NEG	0.0152213	-0.692957	-0.332501	-0.25232	-0.569798	-0.492965	-0.435074	-0.509965	-0.311076	-0.409721	-0.609143	-0.844967	-0.436202	-0.612808	-0.271345	0.057096	-0.315379	-0.713785	0.372285	-0.0716442	-0.500428	-0.31001	0.0620022	-0.41351	-0.547039	-0.137892	0.744167	-0.218061	-0.558058	-0.0265891	-0.441871	-0.109715	-0.494526	0.0810551	-0.380698	4.2565	0.827078	0.232535	3.50846	0.126323	2.15166	-0.533171	-0.753152	0.132415	0.739573
lesquerolate_M325T546_NEG	-0.0589083	-0.659677	-0.380558	-0.366536	-0.500664	-0.454339	-0.375314	-0.357569	-0.371965	-0.413437	-0.509639	-0.777338	-0.55318	-0.451939	-0.397326	-0.164019	-0.306149	-0.687876	0.540611	-0.379755	-0.311186	0.0774942	-0.283721	-0.381478	-0.607294	-0.320179	0.928847	-0.126814	-0.638016	-0.153243	-0.20487	-0.337342	-0.368317	0.258441	-0.258248	2.08726	1.24533	0.205013	4.70551	0.498672	2.78519	-0.417102	-0.795458	-0.331807	0.368894
Octadecenoic acid_M283T530_POS	-0.648414	-0.0223856	-0.810149	0.321897	-1.21152	-0.832699	-1.0575	-1.07751	-0.636691	-1.05869	-0.697624	-1.16234	-1.95574	-0.124495	-0.388747	0.977946	0.707076	-0.331518	2.17894	0.699596	-1.01364	0.0786804	-0.851107	0.512576	-0.715806	-0.185704	0.159735	1.21626	-0.811551	-0.177379	0.126658	-0.554175	-0.540063	1.07036	0.732854	2.4573	0.334028	0.15113	1.43786	-0.314584	2.78521	-0.0257227	-0.145096	0.870905	0.531828
2-Hydroxystearic acid_M299T619_NEG	-0.244388	-0.8314	-0.393821	-0.682418	-1.05431	-0.640947	-0.00212246	-0.747795	-0.234621	-0.0723408	0.164909	-1.66851	-0.557467	-0.943177	-0.0125473	-0.47045	0.916712	-0.289353	0.703713	1.77414	-0.626736	-0.267007	-0.499069	-0.462944	-0.596828	-0.392409	0.838304	-0.109459	-0.443397	0.700537	-0.683274	-0.0220908	-0.620115	0.525032	-0.540837	2.80026	-0.294106	0.332383	0.84409	-0.0127501	4.01551	0.0296536	-0.894761	1.2584	0.407801
16-Hydroxypalmitic acid_M271T484_NEG	0.337818	-0.941498	-0.159435	0.156847	-1.06439	-0.716592	-0.711493	-0.792668	-0.0482747	-0.708738	-0.757729	-1.3914	-0.448624	-0.641789	-0.135938	0.670843	-0.0201674	-1.08479	1.1505	0.688467	-0.842838	-0.138761	0.757562	-0.538131	-0.785245	0.143206	1.27766	-0.00258949	-0.430526	-0.107949	-0.591138	0.00299526	-0.685999	0.784995	-0.173042	4.04607	0.454387	-0.00956632	1.70639	-0.345204	2.2384	-0.54854	-1.13935	1.05442	0.491869
trans-Vaccenic acid_M281T628_NEG	-0.315914	-1.38385	-0.0734865	-0.231185	-1.13941	-0.515709	-0.282083	0.067322	0.158285	-0.558392	-0.518141	-1.84711	-0.845788	-1.04265	-0.107566	0.20306	0.927366	-1.04163	1.20933	0.106461	-0.472499	-0.464074	0.726961	-0.757567	0.417213	0.352143	0.700296	-0.368767	-0.227508	-0.353681	-0.639858	0.284542	-0.669235	1.74082	-0.406122	3.86597	0.0821468	0.1008	1.48106	0.473199	2.15592	-0.431788	-1.14529	-0.0399851	0.826384
Oleic acid_M281T628_NEG	-0.315914	-1.38385	-0.0734865	-0.231185	-1.13941	-0.515709	-0.282083	0.067322	0.158285	-0.558392	-0.518141	-1.84711	-0.845788	-1.04265	-0.107566	0.20306	0.927366	-1.04163	1.20933	0.106461	-0.472499	-0.464074	0.726961	-0.757567	0.417213	0.352143	0.700296	-0.368767	-0.227508	-0.353681	-0.639858	0.284542	-0.669235	1.74082	-0.406122	3.86597	0.0821468	0.1008	1.48106	0.473199	2.15592	-0.431788	-1.14529	-0.0399851	0.826384
5-Oxo-delta-bilirubin_M597T401_NEG	-0.117098	-1.09741	-0.53345	-0.788662	-0.591217	0.196127	-0.443696	-0.109052	0.254022	-0.492052	0.207203	-1.21157	-0.447301	-1.10178	0.606185	-0.411957	-0.915063	-0.658248	0.318003	-0.710685	0.511186	-0.0391472	-0.223079	0.144001	0.0754582	-0.486195	-0.360285	-0.366852	-0.505741	-0.323872	1.99949	-0.662303	-0.581663	1.72507	-0.484147	0.96273	1.12203	0.475769	-0.00311091	0.377219	0.380375	0.256009	-0.907553	0.184761	4.77755
15-Oxo-beta-bilirubin_M597T401_NEG	-0.117098	-1.09741	-0.53345	-0.788662	-0.591217	0.196127	-0.443696	-0.109052	0.254022	-0.492052	0.207203	-1.21157	-0.447301	-1.10178	0.606185	-0.411957	-0.915063	-0.658248	0.318003	-0.710685	0.511186	-0.0391472	-0.223079	0.144001	0.0754582	-0.486195	-0.360285	-0.366852	-0.505741	-0.323872	1.99949	-0.662303	-0.581663	1.72507	-0.484147	0.96273	1.12203	0.475769	-0.00311091	0.377219	0.380375	0.256009	-0.907553	0.184761	4.77755
Icosa-5,8,10,12,14-pentaenoylcarnitine_M446T400_POS	-0.317678	-0.793139	-0.669655	-0.642864	-0.622071	-0.949751	0.369977	-0.592176	0.526627	-0.737988	0.176183	-1.16417	-0.970412	-0.958484	0.0389292	-0.806578	-0.492011	0.695865	0.442772	-1.27347	-0.689115	-0.224523	-1.0369	-0.0235923	-0.746692	0.153586	-0.520565	0.266791	2.14655	-0.488907	-0.753301	-0.870498	0.243683	1.37155	-0.0400141	-0.823003	0.855121	1.94634	3.15237	-0.0363273	1.71806	0.230588	0.968285	0.0302157	1.91039
Gamma-linolenyl carnitine_M422T398_POS	-0.609039	-0.604882	-0.594093	-1.08781	-0.51751	-1.16627	0.565796	-0.611065	-0.542113	0.345218	-0.534	-0.93426	-1.17787	-1.14336	-0.669292	-0.751068	0.748644	1.39896	0.054357	-1.42138	-0.482386	-0.623704	-0.838565	0.713721	-0.138383	1.12603	-0.632167	0.995354	-0.118511	-0.0392693	-0.712453	-0.869602	-0.875853	1.05191	0.542156	1.04437	3.2338	0.858776	0.477492	-0.0976257	1.85928	-0.595548	0.12625	1.69078	1.55518
Linoleylcarnitine (C18:2)_M424T412_POS	-0.475957	-0.692843	-0.843257	-1.10367	-0.845255	-1.1932	0.81932	-0.529151	-0.339724	1.0681	-0.109626	-0.732515	-0.916245	-1.294	-0.69603	-0.946244	0.49702	1.05145	-0.364233	0.210647	-0.483482	-0.577893	-0.680189	0.617849	-0.536304	-0.00169881	-0.970907	0.258389	-0.329531	0.747337	-0.721262	-0.955735	-0.772209	1.50911	0.103254	0.97122	2.70487	0.625515	0.0734704	0.398794	2.75624	-0.90158	0.111306	1.62442	1.86443
Palmitoylcarnitine_M400T422_POS	-0.27246	-0.653415	-0.718528	-0.617203	-0.896932	-0.933507	0.441722	-0.824341	-0.280615	-0.145422	0.362608	-0.809935	-0.88882	-0.873637	-0.193943	-0.640495	0.849118	0.102244	-0.259563	0.320043	-0.292907	-0.463558	-0.814416	0.154006	-0.579891	-0.136133	-0.406664	0.531566	-0.256626	0.176386	-0.476892	-0.52107	-0.282439	3.84905	0.122619	0.825622	1.94033	-0.156576	-0.136685	-0.35959	3.5456	-0.6476	-0.041088	0.217009	1.14303
Eicosadienoylcarnitine_M452T436_POS	-0.311566	-0.740533	-0.73259	-0.74267	-0.62926	-0.865367	0.858502	-0.616533	-0.257473	0.365846	0.55567	-0.673902	-0.989209	-0.837223	-1.29936	-0.568847	-0.0769402	0.107129	0.394906	0.0676918	-0.550568	-0.29619	-0.878202	0.300769	-0.462626	-0.432804	-0.636793	0.498126	-0.181411	0.518752	-0.34201	-0.649443	-0.445968	2.25772	0.625564	0.290049	2.26092	0.326592	-0.120611	0.276592	4.28831	-0.762988	-0.15623	-0.125297	1.38947
Eicoseneoylcarnitine_M454T453_POS	-0.434083	-0.659591	-0.698304	-0.474849	-0.478136	-0.771134	0.465516	-0.447039	-0.484993	-0.239223	-0.115903	-0.671961	-0.95755	-0.627586	-0.353051	-0.363223	0.123473	-0.23162	0.651586	-1.03418	-0.962779	-0.979852	-0.618451	0.650164	-0.117311	-0.086248	-0.236177	0.35884	-0.449133	0.394643	-0.00626562	-0.517158	-0.38127	2.8575	0.881621	0.306355	3.02138	0.0314672	0.295821	-0.00438341	3.80639	-0.637099	-0.194617	-0.356281	0.744707
N-Nervonoyl Serine_M454T453_POS	-0.434083	-0.659591	-0.698304	-0.474849	-0.478136	-0.771134	0.465516	-0.447039	-0.484993	-0.239223	-0.115903	-0.671961	-0.95755	-0.627586	-0.353051	-0.363223	0.123473	-0.23162	0.651586	-1.03418	-0.962779	-0.979852	-0.618451	0.650164	-0.117311	-0.086248	-0.236177	0.35884	-0.449133	0.394643	-0.00626562	-0.517158	-0.38127	2.8575	0.881621	0.306355	3.02138	0.0314672	0.295821	-0.00438341	3.80639	-0.637099	-0.194617	-0.356281	0.744707
Cervonyl carnitine_M472T411_2_POS	0.111775	-0.750363	-0.598597	-0.684972	-0.716572	-0.777053	-0.0453158	-0.794641	0.377344	-0.250828	-0.175777	-1.07649	-0.849451	-0.949787	-0.246763	-0.808492	0.137895	0.190338	0.637564	-1.43787	-0.667873	-0.368072	-0.976043	0.55242	-0.700104	-0.0520483	-0.21744	-0.115039	1.52822	-0.0134644	-0.594483	-0.393762	0.131457	2.92767	0.202515	-0.641007	0.70813	-0.0523516	1.10333	0.0297448	2.8514	-0.640154	0.262603	0.782611	3.05978
Deoxycholylthreonine_M492T411_NEG	0.210337	-1.57301	-0.934896	-0.56418	-0.345361	-0.800029	1.33997	-0.235721	0.774155	0.0101501	-0.427946	-0.745564	-0.557097	-1.40653	-0.587771	-0.609951	-0.616131	0.140099	0.662078	-0.792484	-0.274946	-0.464129	-0.094872	0.275882	-0.797324	-0.307675	-0.330392	-0.374987	1.07225	0.101669	-0.447151	-0.963621	-0.54769	1.66692	0.0780476	-0.172442	1.34321	1.3732	-0.0588788	1.38032	3.10087	-0.69138	-0.257597	-0.55628	3.00688
Chenodeoxycholylthreonine_M492T411_NEG	0.210337	-1.57301	-0.934896	-0.56418	-0.345361	-0.800029	1.33997	-0.235721	0.774155	0.0101501	-0.427946	-0.745564	-0.557097	-1.40653	-0.587771	-0.609951	-0.616131	0.140099	0.662078	-0.792484	-0.274946	-0.464129	-0.094872	0.275882	-0.797324	-0.307675	-0.330392	-0.374987	1.07225	0.101669	-0.447151	-0.963621	-0.54769	1.66692	0.0780476	-0.172442	1.34321	1.3732	-0.0588788	1.38032	3.10087	-0.69138	-0.257597	-0.55628	3.00688
Arachidonoylcarnitine (C20:4)_M448T412_POS	-0.207966	-0.616171	-0.644012	-0.742244	-0.54873	-0.796447	0.933935	-0.479627	0.0543279	0.105267	-0.213303	-0.595228	-0.645879	-0.869246	-0.341483	-0.414409	-0.0819976	0.186392	0.158321	-1.04341	-0.489238	0.136932	-0.800048	0.510866	-0.598966	-0.129548	-0.6244	-0.161142	-0.323718	0.179137	-0.52688	-0.641181	-0.301979	3.37712	0.0667269	-0.128948	1.19796	1.25211	-0.344753	-0.189555	3.82666	-0.708495	0.102688	-0.0990906	2.21964
Docosa-4,7,10,13,16-pentaenoyl carnitine_M474T418_POS	-0.0680537	-0.730607	-0.769498	-0.694886	-0.562652	-0.848527	0.564433	-0.644721	0.0196573	-0.112394	0.141781	-0.6023	-0.953883	-0.799527	-0.163846	-0.504612	-0.232846	0.0674058	0.409851	-1.1487	-0.437966	0.149682	-0.774839	0.00840794	-0.749201	-0.298306	-0.433459	0.00303953	0.413838	-0.211254	-0.65334	-0.497818	-0.453799	1.93131	0.133243	-0.159025	1.88935	1.18932	1.13516	-0.208381	4.39133	-0.532173	-0.00721634	-0.281604	2.08763
Taurine_M124T58_NEG	-0.392254	-0.304682	-0.750748	-0.593286	-0.670179	-0.265358	-0.336318	-0.102135	-0.163446	1.82831	-0.731383	-0.854239	0.0106642	-0.498787	-0.280184	-0.651173	-0.125419	-0.280712	-0.536922	-0.678132	-0.0507398	-0.637289	-0.357161	-0.0796167	-0.592522	-0.666976	0.350783	-0.0578145	-0.514486	1.87288	-0.380342	-0.578061	-0.436076	2.5037	-0.574957	-0.234142	1.97051	-0.672437	0.545874	-0.0810703	2.87023	-0.417321	-0.476598	-0.11037	3.18039
10-Nitrooctadec-9-enoylcarnitine_M469T412_NEG	-0.282308	-1.12097	-0.724741	-0.858693	-0.813246	-1.20087	1.80171	-0.482427	-0.330646	1.71654	-0.0693368	-0.902343	-0.240216	-1.33778	-0.520683	-0.75447	-0.19019	0.515869	-0.253352	-0.528409	-0.340063	-0.43477	-0.0431039	0.301596	-0.836466	-0.394023	-0.633568	-0.304389	-0.343009	0.976048	-0.950928	-0.761538	-0.68366	0.57636	-0.221371	1.09223	2.61977	0.567463	1.19742	0.787711	1.94107	-0.890834	-0.359009	1.00748	2.70613
Palmitic acid_M255T422_NEG	-0.116248	-1.09126	-0.932421	-0.601083	-1.19347	-0.83159	1.43656	-0.646814	0.129293	0.224922	0.437593	-1.16476	-0.378432	-1.36814	0.0523828	-0.601663	0.730727	-0.626604	-0.0976828	-0.741338	-0.200395	-0.442297	-0.497981	0.384165	-1.08748	-0.514329	0.0933306	0.376073	-0.659374	0.820138	-0.747593	-0.237819	-0.378673	2.68267	-0.262099	1.34417	2.1795	-0.0721336	1.06686	-6.36644e-05	2.82818	-0.50129	-0.529125	-0.2252	1.96079
nortestosterone laurate_M471T428_NEG	-0.257007	-1.28814	-0.698602	-0.53534	-0.640715	-0.861426	1.50347	-0.201442	-0.277885	0.544936	-0.104966	-1.12001	-0.432691	-1.2688	-0.218513	-0.454189	-0.222262	-0.555984	0.958229	-0.649497	-0.178867	-0.375037	-0.604585	0.03761	-0.588263	-0.083715	-0.136654	-0.24153	-0.898405	0.548129	-0.44961	-0.424391	-0.738063	1.51293	-0.411633	1.28327	2.59151	0.204733	1.53813	0.584225	2.61653	-0.890748	-0.602502	-0.334967	2.82275
Glyceryl palmitoleate_M327T428_NEG	-0.274093	-1.16478	-0.863755	-0.244267	-0.708393	-0.916116	1.77196	-0.576951	-0.0708958	0.546972	-0.250907	-1.11243	-0.564593	-1.2282	-0.271711	-0.124061	-0.210469	-0.566947	0.894136	-0.506774	-0.366753	-0.375933	-0.264975	-0.0758741	-0.483198	-0.0735106	-0.106125	-0.220382	-0.677363	0.243294	-0.518876	-0.620054	-0.746221	1.60487	-0.487681	1.31959	2.79491	0.0943715	1.92358	0.563477	2.27344	-0.842309	-0.600013	-0.511061	2.59506
Methyl 8-[3-(2-hydroxyoctyl)oxiran-2-yl]octanoate_M327T428_NEG	-0.274093	-1.16478	-0.863755	-0.244267	-0.708393	-0.916116	1.77196	-0.576951	-0.0708958	0.546972	-0.250907	-1.11243	-0.564593	-1.2282	-0.271711	-0.124061	-0.210469	-0.566947	0.894136	-0.506774	-0.366753	-0.375933	-0.264975	-0.0758741	-0.483198	-0.0735106	-0.106125	-0.220382	-0.677363	0.243294	-0.518876	-0.620054	-0.746221	1.60487	-0.487681	1.31959	2.79491	0.0943715	1.92358	0.563477	2.27344	-0.842309	-0.600013	-0.511061	2.59506
Aryl sulfate_M173T304_NEG	-0.686011	0.442952	-0.773517	-0.640624	-0.616422	-0.605524	-0.567717	-0.58714	-0.565534	-0.496737	-0.852763	-0.853687	0.132806	-0.161516	-0.566132	-0.325315	1.04376	1.18065	-0.278709	-0.573358	-0.681963	1.26852	-0.633063	-0.610187	1.43802	-0.530717	1.64572	-0.67211	-0.675622	-0.740542	-0.686793	-0.847273	2.39418	0.522529	-0.119406	-0.843393	2.60706	-0.843933	0.0647309	-0.691927	2.10611	1.63943	1.1785	0.964092	-0.901419
alpha-C-Mannosyltryptophan_M367T218_POS	-0.562213	0.261096	-2.0469	-1.85713	-1.38273	-0.107646	0.458726	0.656105	-0.0728729	-0.245237	-0.78161	-1.25957	-1.07044	-1.5546	0.00520589	0.289046	0.322984	-0.07084	-0.855014	0.719828	-0.0544234	0.1099	0.0699856	1.55019	-1.14914	-1.33353	-0.395943	1.09314	-0.97663	-0.236223	0.589933	-0.0119639	1.42869	1.93713	0.459846	1.24037	2.05824	-0.0919783	-0.718607	0.0977249	-0.384932	0.368306	2.06011	0.842975	0.600638
Undec-6-enoylcarnitine_M328T339_POS	0.147229	-0.0165749	-0.386789	-1.14385	1.21733	0.615112	-0.00968206	-0.78173	-0.565956	-0.796486	-0.603072	-1.15831	-0.805546	-0.424836	-0.153129	-0.449304	0.794708	0.62126	-1.14607	-0.96251	-0.85569	-0.934087	-1.15071	0.374456	-0.0884928	-0.0258734	0.73361	2.28281	-0.0614102	-0.574297	0.511893	0.460532	2.98599	1.2094	-0.0855006	-0.8797	2.13655	-0.589389	-0.716776	-0.609518	0.588858	-0.579363	2.37093	-0.0784289	-0.417579
4,8 Dimethylnonanoyl carnitine_M330T347_POS	-0.623516	-0.527369	-0.123487	-0.747047	0.681111	-0.1573	-0.610396	-0.335424	-0.707575	-0.344719	-0.670255	-0.395157	-0.770815	-0.716527	-0.692664	-0.711159	-0.354683	1.25645	-0.465586	-0.713364	-0.717459	-0.415327	-0.767891	0.878945	-0.699744	0.0164311	-0.281814	1.28163	0.157052	0.0785761	0.0881386	-0.309092	2.13848	1.9524	0.084693	0.0967321	0.278169	-0.375437	-0.783479	-0.504725	-0.2418	-0.376032	2.41711	4.00479	-0.270876
5-Methyldodecanoylcarnitine_M358T376_2_POS	-0.476786	-0.144443	-0.0856642	-0.792461	0.417559	0.122276	-0.752489	-0.668666	0.761964	-0.700788	-0.40023	-1.01336	-0.264199	-0.452412	-0.858402	-0.490883	0.647981	0.207147	-0.623794	-0.577485	-0.809022	-0.0305239	-0.865407	-0.0342098	-0.602925	0.919622	-0.526922	0.159794	4.77317	-0.311939	0.168078	-0.103758	0.838064	2.69203	-0.328632	-0.395008	-0.482125	-0.757916	0.0312299	0.286981	0.0780469	-0.213025	0.887933	1.14036	-0.36876
trans-11-Eicosenoic acid_M309T502_NEG	-0.802571	0.710596	-0.966782	-1.32066	-0.364518	-0.550858	-0.779081	-0.00658447	-0.854422	-0.333411	-0.946572	-0.472252	-1.54937	-0.442204	-1.08387	-0.415597	0.198149	-1.2738	-0.89618	0.192583	-0.0857369	-0.346225	-0.248769	-0.0527453	0.207145	1.03728	-1.02138	0.944612	3.92252	0.199389	1.25958	0.460174	-0.159572	-0.919104	1.34869	0.293909	-0.000352156	0.600612	1.34372	0.20052	1.0027	1.42846	1.31891	-0.691093	-0.0858254
cis-11-Eicosenoic acid_M309T502_NEG	-0.802571	0.710596	-0.966782	-1.32066	-0.364518	-0.550858	-0.779081	-0.00658447	-0.854422	-0.333411	-0.946572	-0.472252	-1.54937	-0.442204	-1.08387	-0.415597	0.198149	-1.2738	-0.89618	0.192583	-0.0857369	-0.346225	-0.248769	-0.0527453	0.207145	1.03728	-1.02138	0.944612	3.92252	0.199389	1.25958	0.460174	-0.159572	-0.919104	1.34869	0.293909	-0.000352156	0.600612	1.34372	0.20052	1.0027	1.42846	1.31891	-0.691093	-0.0858254
Cer(t18:0/PGD2)_M653T617_POS	-0.135936	-0.149964	-0.405792	-0.710309	0.0148865	-0.679554	-0.453702	-0.682825	-0.189548	-0.617356	-0.391823	-0.559595	-0.0575184	-0.350102	-0.426781	-0.389248	-0.38562	0.635635	-0.334468	-0.286314	-0.797676	-0.906285	-0.453435	-0.158869	0.189729	0.878756	-0.711753	1.38324	-0.181584	-0.529277	-0.382067	-0.369626	-0.506352	1.00024	5.08475	-0.0707987	-0.030749	0.657424	-0.543404	0.169162	-0.736462	1.0683	1.59917	1.45942	-0.555919
Cer(t18:0/PGE2)_M653T617_POS	-0.135936	-0.149964	-0.405792	-0.710309	0.0148865	-0.679554	-0.453702	-0.682825	-0.189548	-0.617356	-0.391823	-0.559595	-0.0575184	-0.350102	-0.426781	-0.389248	-0.38562	0.635635	-0.334468	-0.286314	-0.797676	-0.906285	-0.453435	-0.158869	0.189729	0.878756	-0.711753	1.38324	-0.181584	-0.529277	-0.382067	-0.369626	-0.506352	1.00024	5.08475	-0.0707987	-0.030749	0.657424	-0.543404	0.169162	-0.736462	1.0683	1.59917	1.45942	-0.555919
Cer(d18:1/TXB2)_M653T617_POS	-0.135936	-0.149964	-0.405792	-0.710309	0.0148865	-0.679554	-0.453702	-0.682825	-0.189548	-0.617356	-0.391823	-0.559595	-0.0575184	-0.350102	-0.426781	-0.389248	-0.38562	0.635635	-0.334468	-0.286314	-0.797676	-0.906285	-0.453435	-0.158869	0.189729	0.878756	-0.711753	1.38324	-0.181584	-0.529277	-0.382067	-0.369626	-0.506352	1.00024	5.08475	-0.0707987	-0.030749	0.657424	-0.543404	0.169162	-0.736462	1.0683	1.59917	1.45942	-0.555919
Cer(t18:0/20:43OH(5S,6R,15S))_M653T617_POS	-0.135936	-0.149964	-0.405792	-0.710309	0.0148865	-0.679554	-0.453702	-0.682825	-0.189548	-0.617356	-0.391823	-0.559595	-0.0575184	-0.350102	-0.426781	-0.389248	-0.38562	0.635635	-0.334468	-0.286314	-0.797676	-0.906285	-0.453435	-0.158869	0.189729	0.878756	-0.711753	1.38324	-0.181584	-0.529277	-0.382067	-0.369626	-0.506352	1.00024	5.08475	-0.0707987	-0.030749	0.657424	-0.543404	0.169162	-0.736462	1.0683	1.59917	1.45942	-0.555919
Cer(d18:1/6 keto-PGF1alpha)_M653T617_POS	-0.135936	-0.149964	-0.405792	-0.710309	0.0148865	-0.679554	-0.453702	-0.682825	-0.189548	-0.617356	-0.391823	-0.559595	-0.0575184	-0.350102	-0.426781	-0.389248	-0.38562	0.635635	-0.334468	-0.286314	-0.797676	-0.906285	-0.453435	-0.158869	0.189729	0.878756	-0.711753	1.38324	-0.181584	-0.529277	-0.382067	-0.369626	-0.506352	1.00024	5.08475	-0.0707987	-0.030749	0.657424	-0.543404	0.169162	-0.736462	1.0683	1.59917	1.45942	-0.555919
3-hydroxytridecanoyl carnitine_M374T376_POS	-0.645727	1.16019	-0.92578	-0.778837	-1.15147	-0.637929	-0.738643	-0.0380832	-0.186112	-1.20455	0.348895	-1.39402	-2.34041	-0.484078	-0.747227	-0.1251	2.42022	0.86945	-0.561257	-1.44414	-0.0916047	0.922856	-0.754198	0.989286	0.373407	-0.246399	-0.694582	1.45226	-0.249209	0.0173907	0.943201	-0.371703	0.0505154	2.07733	0.982197	-0.0725642	-0.484152	-0.343139	0.540656	-0.033445	-1.0233	1.27699	1.6123	1.4334	0.29711
Palmitoyl Serinol_M330T388_POS	-0.698195	0.291787	-0.967742	-0.724385	-0.697283	-0.434446	-0.404586	-0.863984	-0.121149	-0.764621	-0.189236	-1.24863	-1.87057	-1.34111	-1.10206	-0.657815	1.37886	0.241014	-0.151247	-2.85441	-0.0926026	-0.132874	-0.77512	0.718619	0.184446	0.311538	-0.605089	1.56144	0.949808	0.170448	0.730351	-0.237609	0.768648	2.16974	1.66609	0.913193	0.565689	0.85581	-0.510516	0.0721171	-0.0796414	1.30047	1.56084	1.07247	0.0415346
Dihydroceramide_M330T388_POS	-0.698195	0.291787	-0.967742	-0.724385	-0.697283	-0.434446	-0.404586	-0.863984	-0.121149	-0.764621	-0.189236	-1.24863	-1.87057	-1.34111	-1.10206	-0.657815	1.37886	0.241014	-0.151247	-2.85441	-0.0926026	-0.132874	-0.77512	0.718619	0.184446	0.311538	-0.605089	1.56144	0.949808	0.170448	0.730351	-0.237609	0.768648	2.16974	1.66609	0.913193	0.565689	0.85581	-0.510516	0.0721171	-0.0796414	1.30047	1.56084	1.07247	0.0415346
triterpenoids_M473T575_POS	-0.710831	0.882145	-1.08297	-0.787437	-1.10653	-0.651123	-0.634904	-0.866668	0.0305628	-0.924846	-0.150333	-0.621832	-1.77205	-1.37333	-1.03015	-0.35149	2.15486	0.654186	1.49872	0.874807	-0.0563135	-0.662478	-0.191043	-0.0244559	-0.189024	0.465208	-0.289031	0.846964	1.94942	-0.32568	-0.365774	-0.559723	-0.529181	2.14554	1.60606	1.37533	-1.19481	0.790605	-0.566667	0.255232	-0.968137	0.316575	1.53369	1.11247	-0.505586
N-(arachidoyl)-sphinganine_M597T628_POS	-0.588545	-0.206146	-0.823137	-0.673743	-0.676921	-0.125726	-0.698024	-1.23621	0.148875	-0.46394	-0.000408977	-1.01241	-2.259	-0.803592	-1.10303	-0.46788	2.3218	0.419525	-0.401308	0.497931	-0.526819	-1.76933	-0.600169	1.17824	0.269623	0.510655	-0.411914	1.99949	0.578903	-0.0955383	0.55851	-0.438786	0.378599	2.43408	1.89754	0.661412	0.123532	-0.0490024	-1.08088	0.332186	-0.893352	0.988576	1.11149	0.774097	0.22075
9-Decenoylcholine [M]_M256T446_POS	-0.976441	0.821408	-1.14005	-0.266748	-1.11399	-0.649759	-0.700306	-1.03947	-0.600316	-0.863322	-0.230107	-1.09038	-1.88642	-1.25377	-0.878322	-0.636459	1.33548	0.151771	-0.268279	2.25273	-0.039419	-0.47238	-0.713579	0.675789	0.05497	-0.47937	-0.0324976	1.60476	0.409937	0.000705316	0.748819	0.0230454	0.282034	1.39507	1.47709	0.626932	0.0221058	0.43442	-0.374692	-0.104135	-0.56919	0.542875	3.44378	0.10011	-0.0244321
3-Hydroxydodeca-6,9-dienoylcarnitine_M356T433_POS	-0.778391	0.969042	-1.00469	-0.400584	-0.625142	-0.540713	-0.832953	-0.64784	0.00261854	-0.947975	-0.317161	-1.55404	-2.50953	-0.892153	-1.19957	-0.319626	1.43783	0.680666	-0.0645039	2.12882	-0.208044	-0.313873	-0.847576	0.468384	0.289988	0.288621	-0.742642	2.24505	-0.53819	-0.03528	0.600686	-0.52522	0.922045	0.63126	1.82496	0.580969	-0.172032	-0.416757	-0.468616	0.0724935	-0.624009	1.62664	1.91569	0.738899	0.102461
N-(hexadecanoyl)-sphinganine_M541T636_POS	-1.16367	1.48732	-0.968617	-0.400709	-0.441417	-0.265786	-1.15973	-0.766034	0.439254	-0.851477	0.600892	-1.17438	-2.50899	-1.3775	-1.19294	-0.648391	1.81675	0.810247	-0.276409	1.55582	-0.208864	-0.12787	-0.926429	0.578544	0.121388	0.426493	-0.549781	1.53915	0.361162	0.106089	0.403995	-0.341331	0.734723	2.29508	1.40684	0.430644	0.157446	0.129617	-0.860616	-0.899905	-0.937031	1.32254	1.10795	0.159168	0.0567822
Hexyl salicylic acid_M223T403_POS	-1.14526	0.546406	-1.2849	-0.782874	-1.03799	-0.496504	-0.513344	-0.742726	-0.312728	-0.896093	-0.180395	-1.2334	-2.30156	-1.39475	-1.18767	-0.584467	1.10569	0.608173	-0.224226	1.26411	0.259583	-0.0496878	-0.961941	0.421563	-0.151468	0.259596	-0.828215	2.05886	0.779362	0.322442	0.630597	-0.401122	0.297076	2.3881	1.82277	0.503883	0.223148	0.390782	-0.65023	0.113346	-0.626398	1.47708	1.28961	1.26273	-0.0369514
3-Hydroxydodecenoylcarnitine_M358T329_POS	-0.720783	-0.0570448	-0.391133	-0.527049	-0.254671	-0.662633	-0.0568193	-0.624586	-0.503486	-0.812204	-0.431366	-0.600187	-0.935068	-0.289479	-0.0957038	-0.456453	1.30464	0.996965	-0.796022	-0.822365	-0.321217	-0.721128	-0.41758	0.639649	-0.443375	-0.0678655	-0.661549	4.5801	-0.426385	-0.363699	1.46114	-0.677419	1.35385	1.2606	0.215508	-0.233753	1.08307	-0.0869245	-0.739987	-0.363914	-0.0412222	-0.672663	0.851379	1.77582	-0.246983
3-Hydroxy-cis-5-tetradecenoylcarnitine_M386T356_POS	-0.6489	-0.628057	-0.122165	-0.306662	-0.271679	-0.846566	-0.0526143	-0.288016	-0.232519	-0.848052	-0.566411	-0.953585	-0.971498	0.129982	-0.0243633	-0.378702	0.785891	-0.199294	-0.336241	-1.29533	-0.170598	-0.503152	-0.31609	0.289708	0.0537254	0.360807	-0.28613	4.57571	-0.251321	-0.335467	-0.071458	-0.668273	0.426751	3.01316	0.173759	0.395989	1.53513	-0.540579	-0.432559	-0.1033	0.411422	-0.812143	0.0574988	1.1192	0.132985
Lauroylcarnitine (C12:0)_M344T368_POS	-0.531458	-0.234883	-0.0353221	-0.768116	-0.2887	-0.851597	-0.499033	-0.558566	-0.384845	-0.742207	-0.567556	-0.998497	-0.905202	-0.744167	-0.368196	-0.0034083	0.994384	-0.0156071	-0.66676	-0.714763	-0.412354	-0.440597	-0.298843	2.8982	-0.281466	0.500346	-0.292841	2.44451	-0.396702	-0.477346	-0.154887	-0.651885	0.424194	2.49296	0.167514	0.281692	2.41938	-0.436421	-0.783089	-0.41438	0.406679	-0.81579	-0.250474	2.36068	0.595406
3-Hydroxy-5,8-tetradecadienoylcarnitine_M384T343_POS	-0.648698	-0.142112	0.0882916	-0.522797	-0.263426	-0.815137	-0.396434	-0.338649	-0.258425	-0.791206	-0.678189	-1.08599	-0.986658	-0.708118	-0.504159	-0.531601	0.927978	0.606693	-0.835008	-1.43349	-0.249795	-0.56664	0.109653	0.472914	-0.330788	0.442767	-0.58594	3.35989	0.172011	-0.101794	0.0881031	-0.725564	0.658702	2.03611	0.14182	0.795248	0.969877	-0.30801	-0.803353	0.0583804	0.180541	-0.673103	0.319894	3.64223	0.213987
3-hydroxyoctanoyl carnitine_M304T277_POS	-0.391825	0.0579101	0.281713	-0.427562	0.034086	-0.810662	-0.273017	-0.381746	-0.277655	-0.697802	-0.560415	-0.977855	-0.995589	-0.697897	-0.356505	-0.420772	0.996063	0.0444631	-0.564611	-0.552677	-0.0211287	-0.342632	-0.688111	0.426214	-0.498347	0.231914	0.0784148	2.92086	-0.0993586	0.129077	-0.00900268	-0.551518	1.30401	3.79612	-0.135654	-0.0622695	0.929128	-0.523823	-0.873489	-0.460128	-0.49934	-0.765838	0.285901	2.85557	-0.454219
3-hydroxydecanoyl carnitine_M332T311_POS	-0.295863	-0.151314	0.36867	-0.491056	-0.037912	-0.820624	-0.321351	-0.467389	-0.34338	-0.698314	-0.554428	-1.00569	-0.756562	-0.721426	-0.360939	-0.371803	0.720179	0.211553	-0.672888	-0.771947	-0.118365	-0.383203	-0.689346	0.654561	-0.437199	0.174137	0.062164	3.21904	-0.170792	-0.145383	0.0842061	-0.629294	1.11621	2.5941	-0.108665	-0.131629	1.70311	-0.698535	-0.817574	-0.361308	0.0465544	-0.850192	0.12301	3.53929	-0.232425
3-Hydroxylinoleoylcarnitine_M440T387_POS	-0.566704	-0.282936	-0.00304947	-0.6045	-0.622964	-0.870052	-0.432504	-0.554286	-0.147072	-0.338438	-0.759558	-1.14135	-1.72678	-0.852616	-0.358337	-0.649227	2.562	0.0361016	-0.603391	-1.67612	-0.680521	-0.532018	1.46291	0.431954	-0.0464168	1.60442	-0.566465	1.72053	0.431961	0.0875178	-0.408995	-0.55146	-0.364439	1.79152	0.28964	1.29113	0.868051	-0.748017	-0.508664	0.093229	1.04347	-0.672332	0.142149	2.68798	0.724657
Tetradeca-7,9,11-trienoylcarnitine_M366T354_POS	-0.64113	-0.0858383	0.205177	-0.746483	0.0431824	-0.88843	-0.672222	-0.371057	-0.301383	-0.770603	-0.906458	-1.1886	-0.928109	-0.81947	-0.577276	-0.308308	0.555625	0.558882	-0.502616	-1.29184	-0.476861	-0.585453	-0.0709894	1.47448	0.118057	2.0258	-0.120722	1.74575	0.321197	-0.678098	-0.410291	-0.486051	-0.150613	0.527538	0.31728	1.16012	1.65308	-0.160981	-0.507095	-0.137798	0.0196219	-0.655048	-0.159462	4.19304	0.680445
9,12-Hexadecadienoylcarnitine [M]_M396T389_POS	-0.716234	-0.466808	-0.193025	-0.873871	-0.607119	-0.846869	-0.678572	-0.495664	-0.147077	-0.282455	-0.794824	-1.01899	-1.31577	-0.902942	-1.13021	-0.431667	1.1125	-0.092049	-0.695098	-1.33023	-0.658286	-0.550104	1.31094	1.28878	-0.0826115	1.76398	-0.405706	1.25312	0.138963	0.164258	-0.318865	-0.496629	-0.149334	1.30481	-0.102714	1.67352	1.30102	-0.131246	-0.500478	0.204969	1.33724	-0.738288	-0.477841	3.26054	1.51694
3, 5-Tetradecadiencarnitine_M368T367_POS	-0.657636	-0.328066	0.0395726	-0.784508	-0.353084	-0.787498	-0.727312	-0.356533	-0.124507	-0.665817	-0.805477	-1.0627	-0.937361	-0.872808	-0.591058	-0.346757	0.807388	0.0263236	-0.760367	-1.23754	-0.515259	-0.547732	1.25434	1.58298	-0.143469	1.496	-0.381704	1.23474	-0.0469157	-0.435833	-0.313648	-0.56048	0.109738	1.40393	-0.0194243	1.1193	1.07672	-0.274276	-0.685075	0.288092	0.613037	-0.791326	-0.414821	4.14544	1.33139
N-Linoleoyl Serine_M368T367_POS	-0.657636	-0.328066	0.0395726	-0.784508	-0.353084	-0.787498	-0.727312	-0.356533	-0.124507	-0.665817	-0.805477	-1.0627	-0.937361	-0.872808	-0.591058	-0.346757	0.807388	0.0263236	-0.760367	-1.23754	-0.515259	-0.547732	1.25434	1.58298	-0.143469	1.496	-0.381704	1.23474	-0.0469157	-0.435833	-0.313648	-0.56048	0.109738	1.40393	-0.0194243	1.1193	1.07672	-0.274276	-0.685075	0.288092	0.613037	-0.791326	-0.414821	4.14544	1.33139
6-Keto-decanoylcarnitine_M330T299_POS	-0.774455	0.00141351	-0.242764	0.358682	-0.187529	-0.879732	0.592894	-0.324441	0.218754	-0.928881	-0.993064	-0.617888	-1.26107	-0.594189	-0.455972	-0.670303	0.272657	0.0184152	0.0111126	-0.942991	-0.603042	-0.428451	-0.0029289	-0.0286748	-0.66699	0.845395	-0.343198	1.58588	-0.0711311	-0.934677	1.02712	-0.339901	0.91481	3.20643	-0.194965	2.97212	1.01505	-1.12175	-0.855389	0.139378	-0.0909696	-0.928376	0.468478	2.31597	-0.480839
O-(13-Carboxytridecanoyl)carnitine_M402T325_POS	-0.85861	-0.00101022	-0.00753908	-0.573081	-0.696093	-0.896107	-0.476336	-0.44256	-0.474604	-1.02207	-0.251852	-0.402974	-1.42013	-0.788277	-0.681878	-0.264067	0.378158	0.408284	-0.103528	-1.49591	-0.658123	-0.621418	-0.27838	-0.376227	1.16978	1.49148	-0.682267	2.34307	-0.366828	-0.623828	-0.147361	-0.601003	0.551151	0.814804	-0.0128406	3.66847	1.50233	0.0608485	-0.694123	-0.31564	0.840809	0.139389	0.648322	2.01175	0.206022
O-(17-Carboxyheptadecanoyl)carnitine_M456T372_NEG	-0.408028	-0.664707	-0.393413	-0.305244	-0.691717	-0.568076	-0.351525	0.32179	0.172732	-0.477192	-0.492478	-0.76342	-0.508257	-0.484074	0.173023	-0.0555117	-0.581494	-0.46274	0.132695	-0.60497	-0.185693	0.0650561	0.11298	-0.998712	-0.522022	-0.206842	0.51332	5.44103	-0.501351	-0.188434	0.100051	-0.485071	0.183118	0.354499	-0.759987	1.41256	1.38992	0.218958	-0.205776	0.298211	1.64024	-0.368633	-0.220884	-0.24347	0.16953
Cer(t18:0/PGF1alpha)_M657T588_POS	-0.483921	0.89766	-0.910255	-1.03109	0.160749	1.3197	-0.512398	-1.08672	0.41601	-0.662254	-0.181338	-0.891098	-0.808139	0.016915	-0.54077	-0.572682	1.1673	0.700177	-0.0143221	-1.57235	-0.689896	-1.83603	-0.720819	1.18945	-0.517915	-0.260771	-0.660418	3.85274	0.0144864	-0.412813	0.17313	-0.332936	-0.631037	0.236684	0.695391	0.702447	-0.739318	1.03865	0.069314	0.495025	-0.65417	1.87758	0.719338	1.14337	-0.16265
2-Hydroxyicosanoylcarnitine_M472T599_POS	-0.559622	-0.739147	-1.03362	-0.998902	0.476053	-0.681244	-0.274931	-0.995507	0.634898	-0.852892	-0.865854	-0.610132	-0.634256	-0.680064	-0.871827	-0.607554	0.522799	-0.188733	1.48034	-0.776855	-0.482865	-1.30749	-0.483819	1.56735	-0.668489	-0.0822303	-0.234162	3.03807	1.22332	-0.468082	0.240458	-0.161212	-0.11441	0.167005	0.69025	2.90692	-0.737648	1.85344	-0.516801	0.688123	-0.375321	0.315	1.32032	-0.302586	0.181907
9-HydroxyNonadecanoylcarnitine_M458T580_POS	-0.686187	-0.222791	-0.95427	-1.15526	-0.291087	-0.983936	-0.178047	-0.927569	0.845901	-1.05025	-1.0695	-0.873155	-0.896457	-0.583716	-0.689122	-0.549305	0.976638	0.166799	1.26148	-0.567912	0.0076202	-1.28475	-0.373021	1.75898	-0.294889	-0.385211	-0.156958	3.46253	0.972564	-0.547595	0.02341	-0.345876	-0.613926	1.429	0.194567	2.17969	-1.29505	0.781528	-0.486367	0.553536	0.360205	0.458499	1.08546	0.823252	0.120562
2-Hydroxydodecanoic acid_M217T622_POS	-0.289046	-0.435102	-0.920632	-0.99158	-0.312504	-0.460775	0.665389	-1.3441	1.45805	-1.00299	-1.00821	-0.801968	-0.522868	-0.948698	0.0901816	0.104915	-0.207763	0.502083	0.283138	-1.93284	-0.593668	-0.698489	-0.375471	2.81293	0.114085	0.823965	0.13309	1.98053	0.624884	-0.723493	-0.822133	0.0571036	-0.144394	2.1202	0.885915	1.70272	-0.934708	0.635539	-0.153424	0.871795	0.459407	0.447949	-0.955823	-1.21847	1.02528
3-Hydroxydodecanoic acid_M217T622_POS	-0.289046	-0.435102	-0.920632	-0.99158	-0.312504	-0.460775	0.665389	-1.3441	1.45805	-1.00299	-1.00821	-0.801968	-0.522868	-0.948698	0.0901816	0.104915	-0.207763	0.502083	0.283138	-1.93284	-0.593668	-0.698489	-0.375471	2.81293	0.114085	0.823965	0.13309	1.98053	0.624884	-0.723493	-0.822133	0.0571036	-0.144394	2.1202	0.885915	1.70272	-0.934708	0.635539	-0.153424	0.871795	0.459407	0.447949	-0.955823	-1.21847	1.02528
Tripelargonin_M511T622_NEG	-0.404469	-0.195997	-0.955953	-0.988101	-0.14308	-0.768015	0.824398	-0.862783	0.764291	-0.648472	-1.28619	-1.16177	0.584127	-1.06189	-0.289148	-0.451562	0.462556	-0.0548651	0.387577	-1.4513	-0.558916	-1.15162	-0.578374	1.69836	-0.451198	-0.0439042	0.320195	0.120143	-0.0877833	-0.389055	0.132212	-0.275037	-0.747782	1.72108	-0.142337	1.11146	-0.987167	2.13681	3.53391	0.0614259	1.60402	-0.0688081	-0.335419	0.292662	0.785768
2-trans-6-cis-Dodecadienal_M181T687_POS	-0.742142	1.05759	-1.14615	-1.00032	0.0359754	-0.847287	0.469788	-0.886349	0.200771	-0.527366	-1.20886	-1.08635	-0.570405	-1.03643	-0.783451	-0.229674	1.47638	0.699662	0.102054	-0.853572	-0.596389	-1.29701	-0.758973	3.05856	0.10689	0.253505	-0.941864	1.32418	0.153175	-0.505542	0.388535	-0.430844	-0.696938	2.52071	0.508172	0.424226	-0.911713	2.16418	0.300425	-0.470369	0.207947	0.381594	0.453236	0.999724	0.240725
2,4-Dodecadienal_M181T687_POS	-0.742142	1.05759	-1.14615	-1.00032	0.0359754	-0.847287	0.469788	-0.886349	0.200771	-0.527366	-1.20886	-1.08635	-0.570405	-1.03643	-0.783451	-0.229674	1.47638	0.699662	0.102054	-0.853572	-0.596389	-1.29701	-0.758973	3.05856	0.10689	0.253505	-0.941864	1.32418	0.153175	-0.505542	0.388535	-0.430844	-0.696938	2.52071	0.508172	0.424226	-0.911713	2.16418	0.300425	-0.470369	0.207947	0.381594	0.453236	0.999724	0.240725
alpha-Linolenic acid_M277T563_NEG	-0.10524	-1.05195	1.10608	-0.275945	-0.805069	-0.65212	-0.836801	-0.287552	0.0189358	-0.592266	-1.10046	-1.83957	-0.638678	-0.830861	-0.267989	0.0273811	1.43854	-0.435685	1.45494	-0.211181	-0.640701	-0.843016	0.575757	-0.535912	1.29407	1.74074	0.815203	-0.0716923	-0.403249	-0.125358	-1.06624	-0.176539	-1.27427	-0.117186	-0.123201	3.63107	-0.100786	0.382303	1.75567	0.0671735	0.472383	0.245442	-1.01028	1.12816	0.265932
gamma-Linolenic acid_M277T563_NEG	-0.10524	-1.05195	1.10608	-0.275945	-0.805069	-0.65212	-0.836801	-0.287552	0.0189358	-0.592266	-1.10046	-1.83957	-0.638678	-0.830861	-0.267989	0.0273811	1.43854	-0.435685	1.45494	-0.211181	-0.640701	-0.843016	0.575757	-0.535912	1.29407	1.74074	0.815203	-0.0716923	-0.403249	-0.125358	-1.06624	-0.176539	-1.27427	-0.117186	-0.123201	3.63107	-0.100786	0.382303	1.75567	0.0671735	0.472383	0.245442	-1.01028	1.12816	0.265932
Linoleic acid_M279T589_NEG	-0.142001	-1.06216	0.345973	0.134766	-1.23083	-0.446213	-0.636471	-0.111285	0.308971	-0.0539662	-0.60164	-2.1737	-0.563074	-1.21455	0.00818015	-0.305637	1.60787	-0.835359	0.0580208	0.215746	-0.714432	-0.386732	1.8088	-0.748269	0.216352	0.499335	0.211432	-0.25952	-0.327812	0.533841	-0.885241	0.124268	-1.07352	0.940406	-0.549537	4.07523	-0.165183	0.212675	0.591699	0.53787	0.913667	0.0558899	-0.987122	1.51994	0.55331
Heptadecanoic acid_M269T652_NEG	0.209822	-0.589649	0.000479906	0.186803	-1.31507	-0.841678	-0.152122	-0.94303	-0.205187	-0.791205	-0.350925	-1.65146	-0.493272	-1.02173	0.226201	-0.601778	1.49303	-0.591695	0.337677	0.549954	-0.743136	0.829081	0.181863	-0.686149	0.357046	0.368068	0.534492	0.0890927	0.129646	0.0471705	-0.504955	-0.469554	-0.764873	0.371129	-0.939864	4.38112	-0.396248	0.909298	0.950261	-1.23058	1.14129	0.534789	-0.702379	1.62747	0.53075
14-Methylhexadecanoicacid_M269T652_NEG	0.209822	-0.589649	0.000479906	0.186803	-1.31507	-0.841678	-0.152122	-0.94303	-0.205187	-0.791205	-0.350925	-1.65146	-0.493272	-1.02173	0.226201	-0.601778	1.49303	-0.591695	0.337677	0.549954	-0.743136	0.829081	0.181863	-0.686149	0.357046	0.368068	0.534492	0.0890927	0.129646	0.0471705	-0.504955	-0.469554	-0.764873	0.371129	-0.939864	4.38112	-0.396248	0.909298	0.950261	-1.23058	1.14129	0.534789	-0.702379	1.62747	0.53075
3-Hydroxydecanoic acid_M187T396_NEG	-0.38556	-0.817722	0.224863	0.217299	-0.615161	-0.869165	-0.495845	-0.231868	-0.716783	-0.611506	-0.612494	-1.09691	-0.501687	-0.65808	-0.387314	-0.527592	2.16745	-0.526365	-0.109899	-0.247067	-0.620703	-0.419482	0.584499	0.375574	-0.308864	0.781913	0.0825717	2.85131	-0.0693273	-0.0702202	-0.494953	-0.70946	-0.817388	0.493596	-0.104602	3.49823	0.660567	-0.643422	0.659053	-0.192356	-0.324077	-0.998091	-0.560847	2.44752	0.700364
N-Linoleoyl Glycine_M338T589_2_POS	-0.557547	-0.571377	-0.19241	-1.12344	-1.11923	-0.698563	-0.83619	-0.641685	0.182417	-0.393019	-0.494908	-1.39038	-1.22952	-0.88802	-0.457437	-0.535098	2.23603	-0.544272	-0.281491	0.353788	-1.03576	-0.72546	0.901193	-0.0564907	0.653567	0.597412	-0.611491	0.892702	-0.0603963	0.46216	-0.683807	-0.396008	-0.680457	1.83181	0.177635	3.10054	-0.522413	0.332942	-0.295638	1.03304	1.32762	0.458808	-0.350484	2.47228	0.359057
Crepenynate_M279T562_POS	-0.589468	-0.303555	0.0662031	-0.681841	-0.713147	-0.772286	-0.975182	-0.652746	-0.190426	-0.771969	-0.851608	-1.52983	-1.25744	-0.756152	-0.503017	-0.320612	1.72064	0.252626	0.831232	0.0217529	-0.803371	-0.98399	-0.315531	0.146035	1.19642	1.73318	-0.356743	1.40138	-0.257019	-0.319603	-0.778568	-0.481019	-1.06836	0.898599	0.380171	3.22161	-0.419751	0.146712	0.284991	0.621221	0.326425	0.879693	-0.180651	2.71472	-0.00972255
Octadec-11-en-9-ynoic acid_M279T562_POS	-0.589468	-0.303555	0.0662031	-0.681841	-0.713147	-0.772286	-0.975182	-0.652746	-0.190426	-0.771969	-0.851608	-1.52983	-1.25744	-0.756152	-0.503017	-0.320612	1.72064	0.252626	0.831232	0.0217529	-0.803371	-0.98399	-0.315531	0.146035	1.19642	1.73318	-0.356743	1.40138	-0.257019	-0.319603	-0.778568	-0.481019	-1.06836	0.898599	0.380171	3.22161	-0.419751	0.146712	0.284991	0.621221	0.326425	0.879693	-0.180651	2.71472	-0.00972255
Cholylglycyltyrosine_M629T365_POS	-0.376254	-0.810993	-0.402105	1.28444	-0.596255	-0.848745	0.709749	0.0518046	0.0936854	-0.820459	-0.00661333	-0.406891	-1.20816	-0.843055	-0.590628	-0.429425	-0.553771	0.279224	0.392933	-1.61114	-1.45625	-0.78165	0.0168542	-0.0763403	-0.0709416	4.54831	-0.598408	-0.037645	-0.157665	-0.730652	0.11457	-0.533732	0.801945	2.0423	-0.301798	1.29597	0.38357	0.49933	0.120366	0.0455617	0.121657	-0.063363	0.0309324	0.31413	1.16561
Docosahexaenoic acid (DHA)_M327T572_NEG	0.359051	-0.246413	0.116019	0.196661	-0.921747	-0.526118	-0.646983	-0.89756	0.360978	-1.1947	-0.238618	-1.70633	-0.0812395	-1.11153	0.51166	-0.636671	1.48791	-0.480776	0.656718	-0.197242	-0.793654	-0.54447	-0.481965	0.182774	-0.433918	1.47567	0.448282	0.550266	1.51146	-0.462878	-0.943566	0.373697	-0.953954	1.58514	-0.523386	3.53381	-1.31808	-1.12708	1.77971	0.327838	0.0695102	-0.093895	-0.686769	0.73659	0.985809
Eicosapentaenoic acid_M301T558_NEG	0.192703	-0.606331	-0.0843724	-0.506835	-0.87167	-0.116137	-0.840953	-0.535119	1.00189	-1.09471	-0.634283	-1.13298	0.845353	-1.056	0.0265819	-0.137796	-0.206602	-0.275003	0.758727	-0.261497	-0.733768	-0.418321	-0.140418	-0.471867	-0.636123	2.09649	0.181596	-0.17308	2.82477	-0.794352	-0.92643	-0.101728	-0.92279	0.62231	-0.209308	2.09329	-0.999955	0.600647	3.51174	0.555687	-0.168301	-0.157424	-0.201683	0.0782096	0.0258313
Tetradecanedioic acid_M257T415_NEG	-0.697902	-0.385727	-0.246776	0.278179	-0.91433	-0.565066	-0.570518	0.208727	-0.291425	-0.634156	-0.618638	-0.913621	-0.566166	-0.720029	-0.363954	0.256472	0.280671	-0.161192	-0.00978578	-0.493234	-0.867088	-0.321862	0.859015	0.0221643	-0.291332	-0.156798	-0.352619	1.37639	-0.107663	-0.736274	1.94559	-0.362316	1.36835	-0.420742	0.169071	5.04325	-0.374474	-0.402423	-0.664405	-0.722116	0.386238	0.945032	-0.167241	0.71506	0.24567
Cortisol_M363T343_POS	-0.291785	-0.710825	-0.268456	0.151747	-0.478637	-0.443264	-0.931359	-0.0480616	-0.484815	0.0910291	0.062446	-1.03577	-0.437323	-0.847543	-0.780147	0.218629	0.862985	-0.273087	-0.236909	-1.23622	0.105269	-0.417255	-0.038577	-0.133591	0.837106	1.09004	0.206707	0.584216	0.000138638	-0.0929417	0.0263998	-0.599178	-0.168404	-0.00269642	-0.322463	5.67732	0.152485	0.139832	0.599887	-0.377769	0.373083	-0.469154	-0.614438	0.0812775	0.480068
20alpha-hydroxycortisol_M365T319_POS	-0.460841	-0.406414	-0.343545	-0.0427962	-0.470754	-0.514941	-0.498822	-0.464911	-0.217305	-0.401147	-0.412655	-0.814055	-0.306784	-0.385621	-0.330532	-0.0297217	-0.309082	-0.354498	-0.367418	-0.614207	-0.143539	-0.345104	-0.237796	-0.391692	0.699953	0.337023	-0.134355	0.129596	0.208748	-0.0579788	0.184453	-0.343632	0.380681	0.403558	-0.340238	6.01029	0.247602	-0.151697	1.29297	0.217155	0.771028	-0.429423	-0.215323	-0.190982	-0.155254
Dihydrocortisol_M365T319_POS	-0.460841	-0.406414	-0.343545	-0.0427962	-0.470754	-0.514941	-0.498822	-0.464911	-0.217305	-0.401147	-0.412655	-0.814055	-0.306784	-0.385621	-0.330532	-0.0297217	-0.309082	-0.354498	-0.367418	-0.614207	-0.143539	-0.345104	-0.237796	-0.391692	0.699953	0.337023	-0.134355	0.129596	0.208748	-0.0579788	0.184453	-0.343632	0.380681	0.403558	-0.340238	6.01029	0.247602	-0.151697	1.29297	0.217155	0.771028	-0.429423	-0.215323	-0.190982	-0.155254
Tetrahydroaldosterone_M365T319_POS	-0.460841	-0.406414	-0.343545	-0.0427962	-0.470754	-0.514941	-0.498822	-0.464911	-0.217305	-0.401147	-0.412655	-0.814055	-0.306784	-0.385621	-0.330532	-0.0297217	-0.309082	-0.354498	-0.367418	-0.614207	-0.143539	-0.345104	-0.237796	-0.391692	0.699953	0.337023	-0.134355	0.129596	0.208748	-0.0579788	0.184453	-0.343632	0.380681	0.403558	-0.340238	6.01029	0.247602	-0.151697	1.29297	0.217155	0.771028	-0.429423	-0.215323	-0.190982	-0.155254
Tetrahydrocortisone_M365T319_POS	-0.460841	-0.406414	-0.343545	-0.0427962	-0.470754	-0.514941	-0.498822	-0.464911	-0.217305	-0.401147	-0.412655	-0.814055	-0.306784	-0.385621	-0.330532	-0.0297217	-0.309082	-0.354498	-0.367418	-0.614207	-0.143539	-0.345104	-0.237796	-0.391692	0.699953	0.337023	-0.134355	0.129596	0.208748	-0.0579788	0.184453	-0.343632	0.380681	0.403558	-0.340238	6.01029	0.247602	-0.151697	1.29297	0.217155	0.771028	-0.429423	-0.215323	-0.190982	-0.155254
3alpha,11beta,21-Trihydroxy-20-oxo-5beta-pregnan-18-al_M365T319_POS	-0.460841	-0.406414	-0.343545	-0.0427962	-0.470754	-0.514941	-0.498822	-0.464911	-0.217305	-0.401147	-0.412655	-0.814055	-0.306784	-0.385621	-0.330532	-0.0297217	-0.309082	-0.354498	-0.367418	-0.614207	-0.143539	-0.345104	-0.237796	-0.391692	0.699953	0.337023	-0.134355	0.129596	0.208748	-0.0579788	0.184453	-0.343632	0.380681	0.403558	-0.340238	6.01029	0.247602	-0.151697	1.29297	0.217155	0.771028	-0.429423	-0.215323	-0.190982	-0.155254
17-alpha-hydroxypregnenolone sulfate_M411T449_NEG	-0.708434	0.0733299	-1.16305	-0.558655	-0.976458	-0.669786	-0.45545	-0.283121	-0.989804	-0.295328	-0.481081	-1.76677	1.4559	-1.06509	1.22932	-0.572323	-0.973939	0.308098	-0.860409	0.161635	0.943058	-0.0350676	0.513925	-0.349022	-0.545689	-0.987099	0.0899313	-0.335145	1.20389	0.0505982	0.666553	-0.689151	-0.456817	1.03097	-0.47298	4.08289	0.983565	0.675769	1.10976	-0.437994	1.47081	-0.276289	0.626827	0.0799355	-0.351825
O-[17-Carboxyheptadec-9-enoyl]carnitine_M454T360_NEG	-0.614177	-0.738846	-0.315138	-0.346175	-0.755649	-0.714259	-0.578746	0.53104	0.0463838	-0.676136	-0.605398	-0.799205	-0.546298	-0.714373	0.150212	0.276578	-0.665596	-0.782112	0.312023	-0.649509	-0.432167	-0.00456631	0.169035	-0.47736	-0.482802	0.249123	0.651419	-0.352498	-0.253578	-0.347514	0.43615	-0.44682	0.207237	0.793406	-0.805476	3.63767	2.94722	0.445187	-0.0905031	0.762238	3.15388	-0.47774	-1.05203	-0.165321	0.121185
Hexadecanedioic acid mono-carnitine ester_M430T349_POS	-0.675256	-0.770943	-0.173261	-0.152259	-0.865265	-0.98845	-0.728468	0.543427	-0.0795282	-0.918886	-0.65484	-0.820259	-1.03416	-0.710978	0.260636	0.496299	-0.241139	-0.787378	0.186612	-1.16912	-0.459009	0.252496	0.141521	-0.493185	-0.550055	0.624543	-0.0563594	-0.0510773	0.32572	-0.536702	0.557149	-0.719705	0.239124	1.10081	-0.490446	4.07882	1.73161	0.287507	-0.408957	0.0556406	3.09657	-0.270874	-0.368915	0.760477	0.43651
docosapenta-2,4,6,8,10-enoate_M331T585_POS	-0.204298	0.323292	-0.25367	-0.811155	-0.762712	-0.202009	-0.781418	-1.56273	0.903483	-0.782754	-0.268755	-1.46224	-1.24014	-0.850293	-0.214509	0.173852	1.99681	-0.0254616	0.357086	0.539378	-1.37366	-0.495046	-0.118029	0.0602244	0.176387	0.777588	-0.266249	2.1087	1.00158	-0.95498	-0.426036	-0.479589	-0.699884	2.61087	0.199207	3.06755	-1.12435	0.17192	-0.254125	0.557958	-0.0430306	0.281456	-0.365463	0.880918	-0.16566
Docosapentaenoic acid_M331T585_POS	-0.204298	0.323292	-0.25367	-0.811155	-0.762712	-0.202009	-0.781418	-1.56273	0.903483	-0.782754	-0.268755	-1.46224	-1.24014	-0.850293	-0.214509	0.173852	1.99681	-0.0254616	0.357086	0.539378	-1.37366	-0.495046	-0.118029	0.0602244	0.176387	0.777588	-0.266249	2.1087	1.00158	-0.95498	-0.426036	-0.479589	-0.699884	2.61087	0.199207	3.06755	-1.12435	0.17192	-0.254125	0.557958	-0.0430306	0.281456	-0.365463	0.880918	-0.16566
4,8,12,15,19-Docosapentaenoic acid_M331T585_POS	-0.204298	0.323292	-0.25367	-0.811155	-0.762712	-0.202009	-0.781418	-1.56273	0.903483	-0.782754	-0.268755	-1.46224	-1.24014	-0.850293	-0.214509	0.173852	1.99681	-0.0254616	0.357086	0.539378	-1.37366	-0.495046	-0.118029	0.0602244	0.176387	0.777588	-0.266249	2.1087	1.00158	-0.95498	-0.426036	-0.479589	-0.699884	2.61087	0.199207	3.06755	-1.12435	0.17192	-0.254125	0.557958	-0.0430306	0.281456	-0.365463	0.880918	-0.16566
docosa-4,7,10,13,16-pentaenoate_M331T585_POS	-0.204298	0.323292	-0.25367	-0.811155	-0.762712	-0.202009	-0.781418	-1.56273	0.903483	-0.782754	-0.268755	-1.46224	-1.24014	-0.850293	-0.214509	0.173852	1.99681	-0.0254616	0.357086	0.539378	-1.37366	-0.495046	-0.118029	0.0602244	0.176387	0.777588	-0.266249	2.1087	1.00158	-0.95498	-0.426036	-0.479589	-0.699884	2.61087	0.199207	3.06755	-1.12435	0.17192	-0.254125	0.557958	-0.0430306	0.281456	-0.365463	0.880918	-0.16566
2-Methyl-5-(8,11-pentadecadienyl)-1,3-benzenediol_M331T585_POS	-0.204298	0.323292	-0.25367	-0.811155	-0.762712	-0.202009	-0.781418	-1.56273	0.903483	-0.782754	-0.268755	-1.46224	-1.24014	-0.850293	-0.214509	0.173852	1.99681	-0.0254616	0.357086	0.539378	-1.37366	-0.495046	-0.118029	0.0602244	0.176387	0.777588	-0.266249	2.1087	1.00158	-0.95498	-0.426036	-0.479589	-0.699884	2.61087	0.199207	3.06755	-1.12435	0.17192	-0.254125	0.557958	-0.0430306	0.281456	-0.365463	0.880918	-0.16566
cis-9-Palmitoleic acid_M255T579_POS	-0.530943	-0.898733	0.0576884	-0.883816	-0.908619	-0.45841	-0.65488	-0.358563	0.3118	-0.781639	0.337974	-1.59572	-1.49662	-0.895848	-0.34154	0.840479	1.50542	-0.741265	1.0987	0.748084	-0.864521	-1.06773	0.220153	-0.282405	0.2712	0.203591	-0.266016	0.846246	-0.0462499	-0.584659	-0.413145	0.609939	-0.335108	3.23411	0.0414224	3.28246	-0.290891	-0.486506	0.129935	0.847547	1.27271	-0.206029	-0.872101	0.242575	0.159935
tridecane-3,4-dione_M213T627_POS	-0.693488	-2.08224	-0.41371	-0.166915	-0.528198	-0.573666	-0.742901	-0.505515	0.402687	-0.794746	-0.382091	-1.64031	-1.3726	-0.916528	-0.0517851	-0.04708	2.51366	-0.00776863	0.47321	1.19604	-0.496446	-1.15995	-0.0915296	-0.446802	0.573255	0.748415	-0.132306	1.30658	0.213281	-0.376398	-0.586107	-0.396689	-0.420088	3.06932	0.305857	2.1968	-0.132944	0.11721	0.0581363	1.10552	0.649342	-0.0371991	-0.938245	1.01	0.194949
2-Hydroxypalmitic acid_M271T568_NEG	-0.303622	-0.824559	-1.31418	-0.485938	-1.09395	-0.237057	0.702597	0.0666232	-0.564818	-0.592222	0.181486	-1.84424	-0.578529	-1.17734	0.0436228	-0.385021	0.386873	-0.140447	0.243422	0.620228	-0.672361	0.104562	-0.491792	0.339305	-1.09925	-0.159412	0.5156	0.15541	-0.4599	0.506277	-0.686179	-0.453774	-0.217764	3.74539	-0.755028	2.70135	-0.393835	0.0165836	1.32108	0.852474	1.56936	0.247305	-0.995959	0.632245	0.975388
Heptadecanoyl carnitine_M414T434_POS	-0.186209	-0.224513	-0.991953	0.0176986	-0.964494	-0.751221	0.416446	-1.37084	-0.360722	-0.691026	0.347315	-1.37697	-1.47925	-1.2289	-0.330267	-0.622366	1.26085	0.693013	0.0578646	1.08629	-0.648635	-0.221069	-0.867769	0.126041	-0.691929	0.0492951	-0.759903	0.865386	-0.0950288	0.194062	-0.563374	-0.834511	0.0465684	3.90138	0.386201	2.03705	0.639345	-0.185545	-0.584898	0.0833029	1.17301	-0.361948	0.523608	1.3244	1.16421
NAE(18:1)_M326T575_POS	-0.946224	0.156555	-1.00008	-0.702017	-0.869049	-0.399649	-0.335089	-0.447168	-0.405741	-0.458207	-0.0218327	-1.46963	-1.8861	-1.23252	-0.519354	-0.339735	2.21852	0.203305	0.834027	0.964681	-0.88697	-1.15076	-0.398479	1.05571	-0.0171723	0.180112	-0.69344	0.644691	-0.177382	-0.206641	0.102072	-0.443376	-0.219504	3.61158	0.467549	2.6612	0.158253	0.120105	0.0382512	0.281272	0.426838	0.00662607	0.314233	0.188389	0.592137
3-Methylglutarylcarnitine (C6:0,COOH,Me)_M290T218_POS	0.0234575	-0.583538	-0.894195	-0.343342	-0.736349	-0.350977	-0.00126538	-0.232516	-0.168494	-0.466365	-0.457254	0.107658	-0.82476	-0.843086	-0.372542	0.0685994	-0.632399	-0.582625	0.157099	-0.30387	-0.280475	-0.190538	-0.0817437	-0.480563	-0.922438	-0.839829	-0.308317	-0.325661	-0.303995	-0.633961	0.424742	-0.63616	2.26337	4.4375	-0.453183	1.88521	1.08126	0.556807	0.0689999	0.949268	2.12354	-0.441975	-0.0749007	0.151842	-0.532039
Pseudouridine_M243T84_NEG	-0.332463	0.128044	-1.09734	-0.506407	-0.956534	-0.699654	0.167568	-0.265023	-0.0752323	-0.0534309	0.259386	-0.462361	0.198705	-1.05305	-0.788051	0.225818	-0.594683	-0.183282	-0.154927	0.0792297	-1.07163	-0.129549	-0.422104	-0.168906	1.66118	-0.173346	-0.562784	0.121692	-0.0454688	-0.000306674	0.260874	-0.596649	0.893791	5.2635	-0.532344	0.465204	1.50665	-0.0128443	-1.1799	-0.0445157	0.382848	0.48983	0.442852	-0.456018	0.0716216
trans-2-Dodecenoylcarnitine_M342T354_POS	-0.622755	-0.536371	0.0643514	-0.871872	-0.39354	-0.71942	-0.613067	-0.346494	-0.253264	-0.867356	-0.562015	-1.15485	-1.04208	-0.452675	-0.5583	0.286531	0.574996	-0.269559	-0.626379	-1.28633	-0.533976	-0.718071	0.132618	1.80474	-0.237548	0.43674	-0.0579963	2.0524	-0.285603	-0.742005	-0.115416	-0.412435	0.619613	2.53894	0.0446012	1.9059	2.02907	-0.607927	-0.794992	-0.184158	0.890911	-0.911733	-0.412186	2.52532	1.28362
Tridecanedioylcarnitine_M386T354_NEG	-0.608197	-0.80022	-0.229153	-0.601807	-0.0712291	-0.668901	-0.410323	-0.342558	-0.074119	-0.694054	-0.691799	-1.35737	-0.519816	-0.30836	-0.474203	0.374029	-0.207929	-0.689568	-0.561054	-0.907324	-0.549356	-0.78258	0.181856	1.68426	-0.500942	0.451075	0.227073	1.89607	-0.171241	-0.565305	-0.29382	-0.256694	0.659417	2.05545	-0.517423	2.30031	2.41556	-0.650205	-0.771739	0.041471	1.00142	-1.10697	-0.887298	1.65131	2.33225
Pentadecanedioylcarnitine_M414T380_NEG	-0.81348	-1.161	-0.199774	-0.659436	-0.361269	-0.919106	-0.507756	-0.0535851	0.210443	-0.912155	-0.733012	-1.40271	-0.816573	-1.08284	-0.340686	0.150356	0.503611	-0.760746	-0.237863	-0.911574	-0.456469	-0.225323	1.05004	1.31093	-0.326905	1.31375	0.676145	1.16935	-0.464358	-0.490884	-0.297375	-0.405346	0.0785373	2.09545	-0.28896	1.3145	3.0318	-0.29424	-0.34857	0.286227	0.732744	-1.06468	-0.905834	0.928085	2.59053
cis-5-Tetradecenoylcarnitine_M370T381_POS	-0.7203	-0.803339	-0.194777	-0.799778	-0.359762	-0.85796	-0.604209	-0.334072	0.048565	-0.798703	-0.780152	-1.14535	-1.28895	-0.897539	-0.413932	0.067323	1.07646	-0.493613	-0.411649	-1.31856	-0.481052	-0.388689	0.624624	1.5192	-0.0883022	1.73721	0.0152864	1.28947	-0.301153	-0.566971	-0.248849	-0.551062	0.17235	3.12678	-0.00527375	0.956587	2.45001	-0.214047	-0.527643	0.18938	0.681982	-0.936113	-0.57699	1.46734	1.68623
Heptadec-9-enoylcarnitine_M412T416_POS	-0.446921	-0.471312	-0.639279	-1.10087	-0.543957	-0.907935	0.156147	-0.467449	-0.343577	-0.513542	0.448037	-1.09578	-1.37366	-0.971263	-0.295862	-0.54044	1.28243	0.0422235	0.121612	-1.59932	-0.115271	-0.409263	-0.591286	0.0645757	-0.647811	0.0948695	-0.750086	1.23889	-0.0359837	-0.41733	-0.0265701	-0.348145	-0.0789784	3.28234	0.0269937	2.27633	1.92189	-0.231614	0.259085	0.0920274	2.36265	-0.759053	0.0593324	0.783515	1.20961
trans-Hexadec-2-enoyl carnitine_M398T404_POS	-0.635961	-1.02628	-0.512591	-0.919289	-0.661033	-0.870031	-0.00889464	-0.317365	-0.272995	-0.397017	-0.195677	-1.10521	-1.11813	-1.01485	-0.349604	-0.0657043	0.825809	-0.526512	-0.000979158	-0.441501	-0.7104	-0.748274	-0.00389515	0.662693	-0.130078	0.822281	-0.268023	0.950817	-0.303753	-0.149334	-0.27835	-0.415046	-0.218366	2.52484	-0.236958	2.16934	2.53493	-0.286457	0.0328428	0.0337804	2.88061	-0.908957	-0.732542	0.379566	2.01256
Myristoylcarnitine (C14:0)_M372T395_POS	-0.59223	0.0380953	-0.641074	-0.629141	-0.861514	-0.929828	-0.0269907	-0.49796	-0.284719	-0.810209	-0.227778	-1.005	-1.93539	-0.840857	-0.206484	-0.0905027	2.29073	-0.107722	-0.478469	-0.74387	-0.176509	-0.143205	0.00905032	1.40225	-0.647764	0.619272	-0.519151	1.74258	-0.390907	-0.226241	-0.276445	-0.824702	0.264985	2.91681	0.0463456	1.24694	1.77605	-0.380154	-0.754454	-0.508307	2.03574	-0.695414	-0.222243	1.16464	1.12176
3-Hydroxy-11Z-octadecenoylcarnitine_M442T402_POS	-0.487613	-0.961572	-0.399399	-0.450523	-0.596247	-0.830572	-0.234704	-0.353481	-0.125423	-0.596582	-0.644676	-1.12703	-1.16226	-0.875918	-0.193695	-0.391977	2.11342	-0.543375	0.120837	-1.43621	-0.566932	-0.292574	0.578108	0.212263	0.0265341	1.4098	-0.337798	1.27118	-0.171132	-0.0445892	-0.235677	-0.432159	-0.271782	3.98096	0.0119634	1.13406	1.76919	-0.505085	-0.0640954	0.0220731	1.52306	-0.967443	-0.424827	0.658385	0.893513
3-Hydroxy-9-hexadecenoylcarnitine_M414T378_POS	-0.545824	-0.656583	-0.617648	-0.475365	-0.664015	-0.735183	-0.211907	-0.569222	0.0337143	-0.961751	-0.558027	-0.873519	-1.54159	-0.267874	0.264551	-0.0111283	2.04265	-0.675748	-0.0419999	-1.32792	-0.546558	0.115936	0.549168	-0.229252	0.248115	1.45041	-0.305769	1.5475	-0.0127916	-0.416611	-0.00270475	-0.41576	-0.0880497	3.83768	-0.397806	1.19703	1.52948	-0.572126	-0.239455	0.214771	1.43819	-1.1325	-0.981642	0.679156	0.927982
Hexadeca-5,8,11-trienoylcarnitine_M394T381_POS	-0.304611	-0.625004	-0.0635939	-0.946069	-0.506344	-0.690463	-0.755517	-0.326129	0.655639	-0.73445	-0.651813	-1.35635	-1.80111	-0.988173	-0.0961756	-0.138596	0.759256	0.802906	-0.790623	-1.42329	-0.29055	-0.37387	-0.23308	1.30398	-0.365442	0.535343	-0.233388	1.03623	0.388644	-0.442304	-0.39617	-0.466643	0.335068	3.30845	0.743041	0.0800914	0.971386	-0.293512	-1.00776	0.115905	2.39203	-0.714358	0.330968	1.25103	2.00542
3-Hydroxyhexadecadienoylcarnitine_M412T365_POS	-0.598828	-0.949429	-0.226253	-0.532309	-0.30862	-0.708479	-0.565821	-0.164299	0.222323	-0.89442	-0.433716	-1.18446	-1.19364	-1.11052	-0.190576	-0.46878	0.816199	0.330462	-0.696282	-1.84688	-0.300351	-0.621754	1.12269	0.229117	-0.395647	0.505757	-0.387881	1.6091	0.710225	0.0291037	-0.248838	-0.567644	0.613176	4.01796	0.352119	0.425532	0.392032	-0.678882	-0.797739	0.603107	0.840792	-0.424393	0.389238	2.24464	1.04286
2-Hydroxymyristoylcarnitine_M388T367_POS	-0.532611	-0.817879	-0.20191	-0.272934	-0.217195	-0.79672	0.0114434	-0.276513	-0.171415	-0.625862	-0.182118	-0.935182	-1.01955	-0.659406	0.11696	-0.245072	0.906574	-0.0521009	-0.282991	-1.42429	0.283921	-0.121249	-0.45544	0.0263911	-0.143371	0.235141	-0.167519	1.92385	-0.138687	0.26495	0.0896643	-0.627878	0.52725	5.16386	-0.0271589	-0.380352	1.52683	-0.563389	-0.656502	-0.207812	0.480777	-0.527771	0.207299	0.998934	-0.0329655
3-Hydroxyicos-13-enoylcarnitine_M470T428_POS	-0.236198	-0.845932	-0.525282	-0.176835	-0.643244	-0.997301	-0.564416	-0.585135	-0.0115244	-0.60733	-0.331564	-0.905633	-1.44791	-0.880353	0.203781	-0.468697	0.563609	0.116199	0.223173	-1.47838	-0.525966	-0.215692	-0.528627	0.588431	-0.290309	0.653571	-0.0136026	1.22181	0.0734472	0.619082	-0.186337	-0.563998	-0.248512	4.14383	0.731132	1.15096	2.18339	-0.368617	-0.4191	0.319405	2.07142	-0.803316	-0.0535943	-0.657359	0.71754
O-stearoyl-carnitine_M428T448_POS	-0.418902	-0.578795	-0.610369	-0.31796	-0.936048	-1.02944	0.142864	-0.996215	-0.589835	-0.197062	0.25142	-0.837915	-1.2302	-0.816712	-0.293317	-0.673664	0.668327	0.255037	0.249874	-1.31074	-0.256417	-0.236015	-1.00337	0.339241	-0.248908	-0.246986	-0.1943	1.09693	-0.57515	0.743036	-0.309307	-0.483384	-0.218286	3.98148	1.11132	0.358534	1.98846	0.0753284	-0.384201	-0.278143	2.3282	-0.769606	0.714465	0.318968	1.41776
