# Supplementary material for: Plasma Metabolomics of Thrombectomy‐Treated Patients Highlights Metabolic Pathways Underlying Disease and Recovery
Source: CNS Neurosci Ther. 2026 Jul 9;32(7):e71018. doi: 10.1002/cns.71018 (PMC13348542; doi:10.1002/cns.71018)
Supplement: Supplementary file 3 — Table S3: Source data for volcano plot analyses for all pairwise group comparisons. [file CNS-32-e71018-s004.xlsx]

## Sheet: FTR_vs_CON
peak_name	name	pvalue	adj_p_value	FC	Log2FC	VIP	rsd	formula	confidence_level	adduct	total_score	ms2_score	difference	id_kegg	name2	sum_intensity	normalized_name	T3_ion_W125	T3_ion_W127	T3_ion_W13	T3_ion_W15	T3_ion_W151A	T3_ion_W151B	T3_ion_W177	T3_ion_W185	T3_ion_W191	T3_ion_W205	T3_ion_W211	T3_ion_W225	T3_ion_W233	T3_ion_W274	T3_ion_W281	T3_ion_W29	T3_ion_W312	T3_ion_W78	T3_ion_W8	T3_ion_W91	T3_ion_W99	T3_ion_CON212	T3_ion_CON214	T3_ion_CON216	T3_ion_CON227	T3_ion_CON249	T3_ion_CON281	T3_ion_CON284	T3_ion_CON297	T3_ion_CON299	T3_ion_CON301	T3_ion_CON304
M309T502_NEG	trans-11-Eicosenoic acid	1.845e-06	1.845e-06	2.68798	1.42652	1.81191	0	C20H38O2	level2	[M-H]-	0.73	1	up	NA	M309T502_NEG_trans-11-Eicosenoic acid	1.44399	trans-11-eicosenoic acid	0.0425496	0.0597353	0.0171161	0.0578169	0.119467	0.042389	0.0643374	0.0477879	0.0349576	0.0192335	0.0661823	0.0443458	0.0382539	0.0506953	0.0660793	0.0424124	0.0590195	0.0678336	0.0655657	0.0239539	0.0364844	0.0325864	0.0146548	0.00501114	0.0133941	0.0338374	0.020395	0.0113201	0.0408711	0.0262997	0.0176601	0.0131478
M309T502_NEG	cis-11-Eicosenoic acid	1.845e-06	1.845e-06	2.68798	1.42652	1.81191	0	C20H38O2	level2	[M-H]-	0.73	1	up	C16526	M309T502_NEG_cis-11-Eicosenoic acid	1.44399	cis-11-eicosenoic acid	0.0425496	0.0597353	0.0171161	0.0578169	0.119467	0.042389	0.0643374	0.0477879	0.0349576	0.0192335	0.0661823	0.0443458	0.0382539	0.0506953	0.0660793	0.0424124	0.0590195	0.0678336	0.0655657	0.0239539	0.0364844	0.0325864	0.0146548	0.00501114	0.0133941	0.0338374	0.020395	0.0113201	0.0408711	0.0262997	0.0176601	0.0131478
M187T396_NEG	3-Hydroxydecanoic acid	0.590381	0.590381	1.10623	0.145655	0.376143	0.0139438	C10H20O3	level2	[M-H]-	0.74	0.9893	nodiff	NA	M187T396_NEG_3-Hydroxydecanoic acid	1.66508	3-hydroxydecanoic acid	0.0279523	0.053065	0.0369643	0.100708	0.0334671	0.0334466	0.0236681	0.0187295	0.0162447	0.0464272	0.032655	0.115602	0.0502713	0.0202499	0.0502365	0.0306347	0.0276021	0.0120844	0.022151	0.0914119	0.0511875	0.074529	0.017051	0.0410661	0.0945754	0.0235026	0.0285121	0.0458699	0.0564946	0.0189652	0.0384385	0.0206931
M160T85_POS	delta-Valerobetaine	0.00281309	0.00281309	0.558229	-0.841072	1.01496	0.0146243	C8H17NO2	level2	[M+H]+	0.7	0.9833	down	NA	M160T85_POS_delta-Valerobetaine	1.10722	delta-valerobetaine	0.00774563	0.0170846	0.0122537	0.0158903	0.00597044	0.0263965	0.0196755	0.00694321	0.0577468	0.037044	0.0139852	0.0275605	0.00799038	0.0074816	0.00123983	0.00937994	0.00413423	0.0279881	0.0335625	0.0498154	0.0192737	0.0372501	0.0432924	0.0558805	0.0657378	0.014046	0.0570923	0.01539	0.0189625	0.0335348	0.0382886	0.0289041
M160T85_POS	Pregabalin	0.00281309	0.00281309	0.558229	-0.841072	1.01496	0.0146243	C8H17NO2	level2	[M+H]+	0.63	0.8372	down	NA	M160T85_POS_Pregabalin	1.10722	pregabalin	0.00774563	0.0170846	0.0122537	0.0158903	0.00597044	0.0263965	0.0196755	0.00694321	0.0577468	0.037044	0.0139852	0.0275605	0.00799038	0.0074816	0.00123983	0.00937994	0.00413423	0.0279881	0.0335625	0.0498154	0.0192737	0.0372501	0.0432924	0.0558805	0.0657378	0.014046	0.0570923	0.01539	0.0189625	0.0335348	0.0382886	0.0289041
M481T335_NEG	11-beta-Hydroxyandrosterone-3-glucuronide	0.0130022	0.0130022	1.53481	0.618063	1.44361	0.015111	C25H38O9	level3.1	[M-H]-	0.9	0.8689	up	C05643	M481T335_NEG_11-beta-Hydroxyandrosterone-3-glucuronide	3.66781	11-beta-hydroxyandrosterone-3-glucuronide	0.151171	0.0599792	0.100398	0.0358865	0.132887	0.0809007	0.157426	0.0743625	0.129829	0.13396	0.0354097	0.140559	0.208114	0.0542111	0.0910211	0.0879918	0.268866	0.0607128	0.0941901	0.0893409	0.0761399	0.109246	0.0636958	0.113291	0.140191	0.0824481	0.0856741	0.0968899	0.0557716	0.0333317	0.0424475	0.0688325
M208T246_NEG	p-Hydroxyphenylacetylglycine	0.873208	0.873208	1.06085	0.0852255	0.286688	0.0158711	C10H11NO4	level3.1	[M-H]-	0.81	0.7201	nodiff	C05596	M208T246_NEG_p-Hydroxyphenylacetylglycine	0.555527	p-hydroxyphenylacetylglycine	0.0130802	0.0123512	0.00416107	0.000572974	0.0148385	0.0211478	0.00931979	0.00315812	0.0148333	0.0237153	0.000121417	0.0176106	0.0191493	0.0253812	0.0154786	0.0132069	0.0114729	0.017788	0.000480533	0.0283794	0.0264823	0.0326167	0.000591019	0.000645433	0.0453188	0.0113278	0.000495049	0.000459986	0.000822173	0.0179002	0.000387933	0.0605589
M208T246_NEG	N-Benzyloxycarbonylglycine	0.873208	0.873208	1.06085	0.0852255	0.286688	0.0158711	C10H11NO4	level3.1	[M-H]-	0.67	0.7201	nodiff	C03710	M208T246_NEG_N-Benzyloxycarbonylglycine	0.555527	n-benzyloxycarbonylglycine	0.0130802	0.0123512	0.00416107	0.000572974	0.0148385	0.0211478	0.00931979	0.00315812	0.0148333	0.0237153	0.000121417	0.0176106	0.0191493	0.0253812	0.0154786	0.0132069	0.0114729	0.017788	0.000480533	0.0283794	0.0264823	0.0326167	0.000591019	0.000645433	0.0453188	0.0113278	0.000495049	0.000459986	0.000822173	0.0179002	0.000387933	0.0605589
M391T470_NEG	Chenodeoxycholic acid	0.0384299	0.0384299	0.518267	-0.948234	0.854446	0.0159147	C24H40O4	level2	[M-H]-	0.71	0.9999	nodiff	C02528	M391T470_NEG_Chenodeoxycholic acid	12.1777	chenodeoxycholic acid	0.268884	0.0467336	0.742625	0.347598	0.0432733	0.0579698	0.0377134	0.37966	0.0325927	0.0188415	0.226283	0.0214636	0.0940135	0.021166	0.401779	0.0217587	0.229162	0.748526	0.0944792	0.099312	0.357676	0.585061	0.161645	0.28882	0.218458	0.320701	0.64699	0.157721	0.177332	1.17319	0.11556	0.750138
M391T470_NEG	Deoxycholic acid	0.0384299	0.0384299	0.518267	-0.948234	0.854446	0.0159147	C24H40O4	level2	[M-H]-	0.71	0.9993	nodiff	C04483	M391T470_NEG_Deoxycholic acid	12.1777	deoxycholic acid	0.268884	0.0467336	0.742625	0.347598	0.0432733	0.0579698	0.0377134	0.37966	0.0325927	0.0188415	0.226283	0.0214636	0.0940135	0.021166	0.401779	0.0217587	0.229162	0.748526	0.0944792	0.099312	0.357676	0.585061	0.161645	0.28882	0.218458	0.320701	0.64699	0.157721	0.177332	1.17319	0.11556	0.750138
M391T470_NEG	Isodeoxycholic acid	0.0384299	0.0384299	0.518267	-0.948234	0.854446	0.0159147	C24H40O4	level2	[M-H]-	0.71	0.9992	nodiff	C17661	M391T470_NEG_Isodeoxycholic acid	12.1777	isodeoxycholic acid	0.268884	0.0467336	0.742625	0.347598	0.0432733	0.0579698	0.0377134	0.37966	0.0325927	0.0188415	0.226283	0.0214636	0.0940135	0.021166	0.401779	0.0217587	0.229162	0.748526	0.0944792	0.099312	0.357676	0.585061	0.161645	0.28882	0.218458	0.320701	0.64699	0.157721	0.177332	1.17319	0.11556	0.750138
M581T396_NEG	Biliverdin	0.0222733	0.0222733	1.49407	0.579252	1.08433	0.0161271	C33H34N4O6	level2	[M-H]-	0.71	0.9712	up	C00500	M581T396_NEG_Biliverdin	4.82806	biliverdin	0.149499	0.181448	0.0856027	0.0996591	0.110574	0.0951601	0.0868258	0.0940984	0.0584517	0.152335	0.14924	0.166266	0.115091	0.17756	0.155612	0.115428	0.14927	0.180676	0.0532295	0.238846	0.333671	0.106038	0.100758	0.297719	0.181355	0.0548719	0.0785415	0.120308	0.142136	0.0455185	0.118477	0.057683
M583T335_NEG	Phytochromobilin	0.00214111	0.00214111	2.16362	1.11344	1.21877	0.0164483	C33H36N4O6	level3.1	[M-H]-	0.75	0.8566	up	NA	M583T335_NEG_Phytochromobilin	15.524	phytochromobilin	0.552387	0.477727	0.372742	0.705139	0.296691	0.178109	0.427731	0.370785	0.196381	1.22339	0.392008	0.845662	0.270149	0.540992	0.130118	0.343681	0.371991	0.44932	0.247925	1.21277	1.17352	0.371566	0.26472	0.864983	0.388479	0.213447	0.216785	0.212891	0.306083	0.0854416	0.204209	0.232523
M583T335_NEG	15,16-Dihydrobiliverdin	0.00214111	0.00214111	2.16362	1.11344	1.21877	0.0164483	C33H36N4O6	level3.1	[M-H]-	0.71	0.8566	up	C11630	M583T335_NEG_15,16-Dihydrobiliverdin	15.524	15,16-dihydrobiliverdin	0.552387	0.477727	0.372742	0.705139	0.296691	0.178109	0.427731	0.370785	0.196381	1.22339	0.392008	0.845662	0.270149	0.540992	0.130118	0.343681	0.371991	0.44932	0.247925	1.21277	1.17352	0.371566	0.26472	0.864983	0.388479	0.213447	0.216785	0.212891	0.306083	0.0854416	0.204209	0.232523
M583T335_NEG	bilirubin-IX beta	0.00214111	0.00214111	2.16362	1.11344	1.21877	0.0164483	C33H36N4O6	level3.1	[M-H]-	0.57	0.5309	up	NA	M583T335_NEG_bilirubin-IX beta	15.524	bilirubin-ix beta	0.552387	0.477727	0.372742	0.705139	0.296691	0.178109	0.427731	0.370785	0.196381	1.22339	0.392008	0.845662	0.270149	0.540992	0.130118	0.343681	0.371991	0.44932	0.247925	1.21277	1.17352	0.371566	0.26472	0.864983	0.388479	0.213447	0.216785	0.212891	0.306083	0.0854416	0.204209	0.232523
M583T335_NEG	bilirubin-III alpha	0.00214111	0.00214111	2.16362	1.11344	1.21877	0.0164483	C33H36N4O6	level3.1	[M-H]-	0.57	0.5309	up	NA	M583T335_NEG_bilirubin-III alpha	15.524	bilirubin-iii alpha	0.552387	0.477727	0.372742	0.705139	0.296691	0.178109	0.427731	0.370785	0.196381	1.22339	0.392008	0.845662	0.270149	0.540992	0.130118	0.343681	0.371991	0.44932	0.247925	1.21277	1.17352	0.371566	0.26472	0.864983	0.388479	0.213447	0.216785	0.212891	0.306083	0.0854416	0.204209	0.232523
M178T276_NEG	Hippuric acid	0.199423	0.199423	0.551974	-0.857329	0.805031	0.0186311	C9H9NO3	level2	[M-H]-	0.67	0.9554	nodiff	C01586	M178T276_NEG_Hippuric acid	6.44763	hippuric acid	0.0607724	0.40997	0.0464997	0.687062	0.0567268	0.0604985	0.102106	0.0854378	0.0497939	0.0586168	0.0740408	0.0539729	0.0453046	0.0121879	0.0239964	0.203212	0.0432366	0.187078	0.0315399	0.0467435	0.0269499	0.22249	0.105691	0.0869752	0.19638	0.377083	0.0755669	0.0928123	0.0567854	0.85204	0.0123376	0.251419
M213T427_NEG	3-Oxododecanoic acid	0.566713	0.566713	1.12524	0.170232	0.381681	0.018647	C12H22O3	level3.1	[M-H]-	0.97	1	nodiff	C02367	M213T427_NEG_3-Oxododecanoic acid	1.60861	3-oxododecanoic acid	0.023299	0.0542508	0.025223	0.0920999	0.0311595	0.030609	0.0246961	0.0188001	0.0146613	0.0473343	0.0301338	0.116473	0.0409899	0.0203323	0.0447444	0.0336755	0.0284514	0.0159803	0.0199524	0.108008	0.050351	0.0689276	0.0183315	0.0439987	0.112506	0.0237144	0.0233889	0.0349245	0.0417291	0.0218169	0.0335873	0.0224426
M263T270_NEG	Phenylacetylglutamine	0.0250503	0.0250503	1.96809	0.976797	1.42389	0.019274	C13H16N2O4	level2	[M-H]-	0.7	0.9695	up	C04148/C05597	M263T270_NEG_Phenylacetylglutamine	12.8533	phenylacetylglutamine	0.127145	0.0854026	0.430937	0.0736535	0.0347448	0.0976819	0.499303	0.702654	0.924348	0.837431	0.0568226	0.310785	0.700114	0.181659	0.375936	0.744563	1.16413	0.747918	0.0497496	0.122471	0.39429	0.446591	0.121617	0.339889	0.3203	0.268167	0.312552	0.0771648	0.0611224	0.83783	0.0639551	0.261081
M342T304_POS	Dodecenoylcarnitine	0.000370429	0.000370429	0.758657	-0.39848	1.15487	0.0204358	C19H35NO4	level3.1	[M+H]+	0.83	0.9664	down	NA	M342T304_POS_Dodecenoylcarnitine	5.96531	dodecenoylcarnitine	0.108876	0.131764	0.106672	0.185472	0.121775	0.0853877	0.144814	0.106857	0.0899191	0.191554	0.144575	0.131252	0.113354	0.0689322	0.0849093	0.128624	0.0837619	0.156896	0.191756	0.151559	0.116248	0.258841	0.187711	0.143091	0.155403	0.154024	0.170091	0.136406	0.128266	0.165843	0.183195	0.14392
M350T277_NEG	Phe-Trp	0.638989	0.638989	1.14391	0.193968	0.431484	0.0208401	C20H21N3O3	level2	[M-H]-	0.62	0.8101	nodiff	NA	M350T277_NEG_Phe-Trp	0.735616	phe-trp	0.0224954	0.00907803	0.0223855	0.0131738	0.0182445	0.00664678	0.0203915	0.0179731	0.0135714	0.103427	0.0144481	0.0297461	0.00503155	0.0189443	0.00720936	0.0207648	0.00246367	0.0222671	0.00602041	0.0194106	0.00771975	0.0494223	0.0129238	0.0170187	0.0385091	0.021081	0.0070767	0.00636479	0.00964837	0.020497	0.013426	0.0136287
M632T73_NEG	3'-Sialyllactose	0.00286851	0.00286851	2.06515	1.04625	1.67567	0.0210185	C23H39NO19	level2	[M-H]-	0.73	0.9997	up	NA	M632T73_NEG_3'-Sialyllactose	1.56064	3'-sialyllactose	0.044193	0.0232061	0.0275556	0.0298285	0.0360444	0.0437481	0.0537145	0.0146464	0.153555	0.0739793	0.0238205	0.0652824	0.0767947	0.0420273	0.00487669	0.0358585	0.0868806	0.109457	0.0411801	0.0169214	0.0645059	0.0414101	0.0265109	0.0267154	0.034313	0.0216141	0.0177145	0.0181207	0.018609	0.024416	0.0294395	0.0229111
M632T73_NEG	6-Sialyllactose	0.00286851	0.00286851	2.06515	1.04625	1.67567	0.0210185	C23H39NO19	level2	[M-H]-	0.72	0.9853	up	NA	M632T73_NEG_6-Sialyllactose	1.56064	6-sialyllactose	0.044193	0.0232061	0.0275556	0.0298285	0.0360444	0.0437481	0.0537145	0.0146464	0.153555	0.0739793	0.0238205	0.0652824	0.0767947	0.0420273	0.00487669	0.0358585	0.0868806	0.109457	0.0411801	0.0169214	0.0645059	0.0414101	0.0265109	0.0267154	0.034313	0.0216141	0.0177145	0.0181207	0.018609	0.024416	0.0294395	0.0229111
M632T73_NEG	6'-Sialyllactose	0.00286851	0.00286851	2.06515	1.04625	1.67567	0.0210185	C23H39NO19	level2	[M-H]-	0.72	0.9821	up	NA	M632T73_NEG_6'-Sialyllactose	1.56064	6'-sialyllactose	0.044193	0.0232061	0.0275556	0.0298285	0.0360444	0.0437481	0.0537145	0.0146464	0.153555	0.0739793	0.0238205	0.0652824	0.0767947	0.0420273	0.00487669	0.0358585	0.0868806	0.109457	0.0411801	0.0169214	0.0645059	0.0414101	0.0265109	0.0267154	0.034313	0.0216141	0.0177145	0.0181207	0.018609	0.024416	0.0294395	0.0229111
M199T325_NEG	cis-4-Decenedioic acid	0.0151195	0.0151195	8.35615	3.06284	1.52554	0.0218685	C10H16O4	level3.1	[M-H]-	0.72	0.7271	up	NA	M199T325_NEG_cis-4-Decenedioic acid	1.52053	cis-4-decenedioic acid	0.00558282	0.043636	0.028767	0.00952745	0.0145795	0.0140141	0.0366024	0.0079652	0.0411688	0.195961	0.0124877	0.44199	0.106272	0.0298219	0.0423579	0.0947686	0.123229	0.0152643	0.00632375	0.045863	0.048775	0.00815516	0.00607803	0.00910585	0.0206963	0.00835349	0.00468732	0.0163313	0.00128399	0.0118984	0.00412728	0.00467197
M199T325_NEG	Nepetalinic acid	0.0151195	0.0151195	8.35615	3.06284	1.52554	0.0218685	C10H16O4	level3.1	[M-H]-	0.71	0.5784	up	NA	M199T325_NEG_Nepetalinic acid	1.52053	nepetalinic acid	0.00558282	0.043636	0.028767	0.00952745	0.0145795	0.0140141	0.0366024	0.0079652	0.0411688	0.195961	0.0124877	0.44199	0.106272	0.0298219	0.0423579	0.0947686	0.123229	0.0152643	0.00632375	0.045863	0.048775	0.00815516	0.00607803	0.00910585	0.0206963	0.00835349	0.00468732	0.0163313	0.00128399	0.0118984	0.00412728	0.00467197
M199T325_NEG	Matsutakic acid A	0.0151195	0.0151195	8.35615	3.06284	1.52554	0.0218685	C10H16O4	level3.1	[M-H]-	0.69	0.5784	up	NA	M199T325_NEG_Matsutakic acid A	1.52053	matsutakic acid a	0.00558282	0.043636	0.028767	0.00952745	0.0145795	0.0140141	0.0366024	0.0079652	0.0411688	0.195961	0.0124877	0.44199	0.106272	0.0298219	0.0423579	0.0947686	0.123229	0.0152643	0.00632375	0.045863	0.048775	0.00815516	0.00607803	0.00910585	0.0206963	0.00835349	0.00468732	0.0163313	0.00128399	0.0118984	0.00412728	0.00467197
M311T484_NEG	13-Hydroperoxyoctadeca-9,11-dienoic acid	0.152677	0.152677	1.98615	0.989975	1.15952	0.0228235	C18H32O4	level3.1	[M-H]-	0.79	0.7489	nodiff	NA	M311T484_NEG_13-Hydroperoxyoctadeca-9,11-dienoic acid	21.4913	13-hydroperoxyoctadeca-9,11-dienoic acid	0.4003	0.912331	0.693131	0.434743	0.322613	0.190582	0.691168	0.247913	0.265644	0.316017	0.260933	5.12132	0.407111	0.713109	0.437568	0.514306	0.830502	0.533781	0.222164	0.50199	0.508759	0.321124	0.172763	0.232865	0.405946	0.146523	0.233761	1.06303	0.223884	0.40288	0.116468	0.20508
M138T340_NEG	6-Hydroxynicotinic acid	0.511173	0.511173	1.31511	0.395178	0.518451	0.0231697	C6H5NO3	level2	[M-H]-	0.66	0.9672	nodiff	C01020	M138T340_NEG_6-Hydroxynicotinic acid	0.856159	6-hydroxynicotinic acid	0.0608349	0.0118792	0.0120605	0.0165459	0.0119666	0.0156705	0.0147764	0.0131421	0.0123392	0.0189336	0.0134312	0.016699	0.0126973	0.0147344	0.0143506	0.0156746	0.0112646	0.175021	0.00663416	0.0113945	0.0165079	0.0197911	0.0146886	0.0116938	0.0131154	0.0128179	0.0132614	0.0153164	0.0158447	0.0132374	0.0763483	0.0129383
M204T306_NEG	Indolelactic acid	0.414975	0.414975	1.13443	0.18197	0.256705	0.0231697	C11H11NO3	level2	[M-H]-	0.7	0.97	nodiff	C02043	M204T306_NEG_Indolelactic acid	4.41164	indolelactic acid	0.0329232	0.0521035	0.123584	0.0588332	0.0659605	0.107052	0.11607	0.0729603	0.155035	0.338983	0.0907436	0.0817457	0.174297	0.0972167	0.0843965	0.148153	0.163771	0.067376	0.135914	0.159054	0.0720805	0.154791	0.11296	0.0731863	0.0727457	0.203657	0.0629234	0.137413	0.0595909	0.101712	0.11281	0.106753
M231T301_NEG	Phenobarbital	0.0021586	0.0021586	0.619393	-0.691073	1.27294	0.0236537	C12H12N2O3	level3.1	[M-H]-	0.67	0.7201	down	C07434	M231T301_NEG_Phenobarbital	1.24145	phenobarbital	0.0136809	0.029918	0.00358627	0.0120187	0.0253176	0.0304918	0.0189773	0.00568804	0.0211281	0.0446668	0.0346724	0.0136802	0.0278567	0.0443438	0.00922397	0.0168734	0.0141802	0.0351115	0.00590757	0.0486697	0.0332266	0.0683134	0.0447458	0.0486239	0.0522996	0.0178983	0.00933884	0.0311622	0.0251929	0.0342125	0.0422381	0.0307275
M583T348_NEG	Cholic acid 3-glucuronide	0.944028	0.944028	0.982636	-0.0252711	0.123082	0.023728	C30H48O11	level2	[M-H]-	0.72	1	nodiff	NA	M583T348_NEG_Cholic acid 3-glucuronide	2.60923	cholic acid 3-glucuronide	0.0581443	0.0246633	0.0906672	0.135252	0.0443327	0.0181113	0.145962	0.0712306	0.0277636	0.0337711	0.0746389	0.0385699	0.0207328	0.0334714	0.1592	0.0591009	0.118757	0.0297127	0.053159	0.0409343	0.046839	0.0211659	0.0401973	0.0420332	0.0174308	0.0505039	0.0151932	0.0228225	0.0377998	0.164697	0.0525997	0.0481566
M382T226_NEG	Succinyladenosine	0.19534	0.19534	1.14638	0.197086	0.96213	0.0241044	C14H17N5O8	level2	[M-H]-	0.67	0.9642	nodiff	NA	M382T226_NEG_Succinyladenosine	1.09742	succinyladenosine	0.0168514	0.00300737	0.0299672	0.0208723	0.0216529	0.0222187	0.0388496	0.0232462	0.0527789	0.0360155	0.021056	0.0402193	0.0487901	0.0243783	0.0258745	0.0357108	0.0439589	0.0188114	0.0219243	0.0252281	0.0280206	0.0243503	0.0248811	0.0241279	0.0228234	0.0252362	0.0253184	0.0268568	0.0228832	0.0208159	0.0313955	0.0212904
M313T508_NEG	Octadecanedioic acid	0.0630564	0.0630564	2.17262	1.11944	1.36638	0.0242676	C18H34O4	level2	[M-H]-	0.7	0.9761	nodiff	NA	M313T508_NEG_Octadecanedioic acid	3.06201	octadecanedioic acid	0.0346309	0.102537	0.138313	0.0809526	0.0387777	0.0426542	0.107011	0.0448531	0.0496663	0.0578744	0.0385021	0.634015	0.0463359	0.115713	0.0897006	0.0786546	0.145503	0.0871186	0.0363591	0.0798427	0.0798134	0.0582461	0.0413782	0.0319448	0.0842522	0.0328766	0.0401111	0.0653672	0.0289321	0.0575406	0.0265264	0.0472886
M192T295_NEG	2-Methylhippuric acid	0.986258	0.986258	1.00287	0.0041396	0.22517	0.024338	C10H11NO3	level2	[M-H]-	0.7	0.9548	nodiff	C01586	M192T295_NEG_2-Methylhippuric acid	1.06723	2-methylhippuric acid	0.00144927	0.0513492	0.00560439	0.00704099	0.0302222	0.0258794	0.016498	0.00670079	0.0258209	0.0438227	0.025867	0.02131	0.0321503	0.0449169	0.0273651	0.025279	0.0229041	0.0398681	0.00430941	0.0479421	0.041096	0.0493415	0.0242782	0.0317773	0.0557519	0.0118168	0.00587758	0.0268253	0.024351	0.0259796	0.0342604	0.0126564
M239T376_NEG	3-Carboxy-4-methyl-5-propyl-2-furanpropionic acid (CMPF)	0.327987	0.327987	1.46225	0.54819	0.684913	0.0255144	C12H16O5	level2	[M-H]-	0.7	0.9948	nodiff	NA	M239T376_NEG_3-Carboxy-4-methyl-5-propyl-2-furanpropionic acid (CMPF)	71.6438	3-carboxy-4-methyl-5-propyl-2-furanpropionic acid (cmpf)	0.227667	5.20883	0.869243	0.410964	6.34335	0.409424	1.38729	3.86234	0.90492	0.898775	0.926831	0.74637	0.0281711	0.0509101	11.9043	3.58463	1.16809	0.214114	2.09837	1.70148	0.439881	1.92817	0.0790928	1.78257	1.79023	0.591646	2.31404	2.52267	3.18172	0.656678	1.00824	0.836092
M218T229_NEG	Pantothenic acid	0.080836	0.080836	1.43616	0.522215	1.11972	0.0260691	C9H17NO5	level2	[M-H]-	0.68	0.9024	nodiff	C00864	M218T229_NEG_Pantothenic acid	1.31055	pantothenic acid	0.0155331	0.00805108	0.0357951	0.0332076	0.0251018	0.0266916	0.0299254	0.0376826	0.0468711	0.0850114	0.0249975	0.135386	0.0372844	0.0412781	0.0411757	0.0223081	0.0203637	0.0165366	0.0449743	0.0220123	0.0378063	0.0360134	0.018199	0.0354568	0.0438505	0.0241656	0.0311778	0.0243266	0.0285679	0.025587	0.0363525	0.0157835
M221T392_NEG	2-Hydroxyibuprofen	0.304078	0.304078	0.961819	-0.0561621	0.344058	0.0261742	C13H18O3	level2	[M-H]-	0.65	0.8673	nodiff	NA	M221T392_NEG_2-Hydroxyibuprofen	23.3254	2-hydroxyibuprofen	0.413773	0.530471	0.551754	0.671416	0.499778	0.551044	0.617132	0.536492	0.519886	0.597513	0.554278	0.600704	0.488109	0.554919	0.549836	0.612126	0.394986	0.683734	0.68409	0.507851	0.600302	0.746394	0.647872	0.490273	0.509549	0.514532	0.602972	0.608688	0.62776	0.53926	0.602075	0.577444
M164T222_NEG	Phenylalanine	0.108834	0.108834	0.870526	-0.20004	0.723297	0.0267624	C9H11NO2	level2	[M-H]-	0.62	0.9788	nodiff	C00079/C02057	M164T222_NEG_Phenylalanine	61.4914	phenylalanine	0.426541	0.451876	1.58074	1.54887	1.19696	1.38753	1.38489	1.22196	1.16115	2.23148	1.5673	1.62386	1.67146	1.44112	1.48616	1.52727	0.915168	2.01883	1.66469	1.26778	1.58948	1.52542	1.00872	1.56625	1.63622	1.64332	1.63294	2.59384	2.26692	1.57058	2.09888	1.11683
M448T372_NEG	Glycochenodeoxycholic acid	0.902706	0.902706	0.95447	-0.0672276	0.199342	0.0268471	C26H43NO5	level2	[M-H]-	0.72	0.9999	nodiff	C05466	M448T372_NEG_Glycochenodeoxycholic acid	10.0681	glycochenodeoxycholic acid	0.13445	0.486422	0.228602	0.112281	0.0960494	0.0233785	0.623059	0.0222941	0.0366013	0.0227472	0.263249	0.00501299	0.135948	1.46367	0.108502	0.121787	0.0453325	0.0774617	0.198311	0.591778	0.242608	0.0252496	0.383713	0.784556	0.0204063	0.228358	0.00709743	0.335183	0.653561	0.119297	0.262279	0.0318646
M448T372_NEG	Glycodeoxycholic acid	0.902706	0.902706	0.95447	-0.0672276	0.199342	0.0268471	C26H43NO5	level2	[M-H]-	0.72	0.9993	nodiff	C05464 /C05464	M448T372_NEG_Glycodeoxycholic acid	10.0681	glycodeoxycholic acid	0.13445	0.486422	0.228602	0.112281	0.0960494	0.0233785	0.623059	0.0222941	0.0366013	0.0227472	0.263249	0.00501299	0.135948	1.46367	0.108502	0.121787	0.0453325	0.0774617	0.198311	0.591778	0.242608	0.0252496	0.383713	0.784556	0.0204063	0.228358	0.00709743	0.335183	0.653561	0.119297	0.262279	0.0318646
M776T348_NEG	Thyroxine	0.206305	0.206305	0.892382	-0.164267	0.761574	0.0276361	C15H11I4NO4	level2	[M-H]-	0.66	0.833	nodiff	C01829	M776T348_NEG_Thyroxine	3.07674	thyroxine	0.0547967	0.0617133	0.0559818	0.0836259	0.0712864	0.0843204	0.0745234	0.0503442	0.0424927	0.0952704	0.0578227	0.0880156	0.077305	0.0718341	0.0797739	0.0635151	0.0655864	0.0525189	0.0998088	0.0720508	0.0857508	0.0778987	0.0763629	0.0597397	0.0898982	0.118054	0.0703479	0.0603532	0.101673	0.0869827	0.0866961	0.104284
M377T408_NEG	Dhv-PGE2	0.0338752	0.0338752	0.863558	-0.211635	1.05553	0.0278713	C22H34O5	level3.1	[M-H]-	0.69	0.5506	down	NA	M377T408_NEG_Dhv-PGE2	2.67586	dhv-pge2	0.0369241	0.0369927	0.0457612	0.0722572	0.0537709	0.063182	0.0387183	0.0599731	0.0420676	0.0552525	0.0634902	0.0691544	0.0893908	0.0686545	0.0803227	0.077008	0.0673117	0.0524557	0.0649628	0.0683432	0.0664919	0.0783317	0.0616035	0.0537295	0.0529283	0.100555	0.0719123	0.0590558	0.0816094	0.0751414	0.0978634	0.0603895
M511T367_NEG	Pregnanetriol 3a-O-b-glucuronide	0.0368683	0.0368683	2.12369	1.08657	0.937213	0.028007	C27H44O9	level3.1	[M-H]-	0.74	0.6248	nodiff	NA	M511T367_NEG_Pregnanetriol 3a-O-b-glucuronide	10.4495	pregnanetriol 3a-o-b-glucuronide	0.532603	0.140687	0.334192	0.0626901	0.265534	0.233575	0.307388	0.165013	0.303298	0.237241	0.100426	0.245608	0.389256	1.81343	0.432931	0.404243	0.5235	0.101075	0.386574	0.173691	0.0612736	0.138277	0.104194	0.156687	0.162958	0.186229	0.155201	0.147964	0.0901579	0.039565	0.0749744	0.250256
M89T84_NEG	Lactate	0.0386545	0.0386545	1.65232	0.724494	0.852615	0.0284132	C3H6O3	level2	[M-H]-	0.61	0.8553	nodiff	C00186/C00954/C00256/C01432	M89T84_NEG_Lactate	22.6619	lactate	0.270292	0.418737	0.232802	0.239585	0.369025	1.41738	0.265433	0.215448	0.288648	1.43852	0.299489	0.584264	1.64652	0.559894	0.735793	0.402695	2.00078	0.443615	0.672001	0.383899	1.49098	0.581168	0.405531	0.245612	0.439106	0.562366	0.516325	0.377577	0.565839	0.377848	0.526322	0.381557
M61T62_POS	Urea	0.427122	0.427122	0.926794	-0.109679	0.300591	0.0284409	CH4N2O	level2	[M+H]+	0.7	0.9973	nodiff	C00086	M61T62_POS_Urea	9.76311	urea	0.0872792	0.153403	0.259623	0.214859	0.208879	0.14683	0.27572	0.122553	0.34732	0.457144	0.181578	0.233821	0.168985	0.269444	0.176888	0.239772	0.161332	0.332137	0.227133	0.328125	0.222262	0.267091	0.209753	0.259315	0.25871	0.172212	0.299965	0.318885	0.200067	0.359006	0.307369	0.174455
M179T439_POS	butyl benzoate	8.28834e-05	8.28834e-05	0.790765	-0.338678	1.25284	0.0288518	C11H14O2	level3.1	[M+H]+	0.97	1	down	NA	M179T439_POS_butyl benzoate	0.893318	butyl benzoate	0.018218	0.0186142	0.0153042	0.027686	0.0194623	0.0168113	0.019839	0.014703	0.0181806	0.0273445	0.0241315	0.0185262	0.0169587	0.0165144	0.0125611	0.0179069	0.0130298	0.0233092	0.0256482	0.022776	0.0177217	0.03327	0.024423	0.0192555	0.021269	0.0234182	0.0234642	0.0260418	0.0252975	0.0248464	0.0256584	0.0256464
M179T439_POS	2-Methylpropyl benzoate	8.28834e-05	8.28834e-05	0.790765	-0.338678	1.25284	0.0288518	C11H14O2	level3.1	[M+H]+	0.97	1	down	NA	M179T439_POS_2-Methylpropyl benzoate	0.893318	2-methylpropyl benzoate	0.018218	0.0186142	0.0153042	0.027686	0.0194623	0.0168113	0.019839	0.014703	0.0181806	0.0273445	0.0241315	0.0185262	0.0169587	0.0165144	0.0125611	0.0179069	0.0130298	0.0233092	0.0256482	0.022776	0.0177217	0.03327	0.024423	0.0192555	0.021269	0.0234182	0.0234642	0.0260418	0.0252975	0.0248464	0.0256584	0.0256464
M179T439_POS	Ethyl 3-phenylpropanoate	8.28834e-05	8.28834e-05	0.790765	-0.338678	1.25284	0.0288518	C11H14O2	level3.1	[M+H]+	0.95	1	down	NA	M179T439_POS_Ethyl 3-phenylpropanoate	0.893318	ethyl 3-phenylpropanoate	0.018218	0.0186142	0.0153042	0.027686	0.0194623	0.0168113	0.019839	0.014703	0.0181806	0.0273445	0.0241315	0.0185262	0.0169587	0.0165144	0.0125611	0.0179069	0.0130298	0.0233092	0.0256482	0.022776	0.0177217	0.03327	0.024423	0.0192555	0.021269	0.0234182	0.0234642	0.0260418	0.0252975	0.0248464	0.0256584	0.0256464
M181T247_NEG	Hydroxyphenyllactic acid	0.00110529	0.00110529	3.77116	1.91501	1.77943	0.0289371	C9H10O4	level2	[M-H]-	0.68	0.9702	up	C03672	M181T247_NEG_Hydroxyphenyllactic acid	2.67496	hydroxyphenyllactic acid	0.0424032	0.0268785	0.11052	0.000282778	0.0651975	0.116859	0.110629	0.0655746	0.150927	0.305016	0.00195773	0.290558	0.163671	0.0875169	0.0709873	0.161738	0.138182	0.0449554	0.00117032	0.0952114	0.0853864	0.0885828	0.00204094	0.000706394	0.0933452	0.133951	0.000260967	0.00188312	0.000545147	0.125277	0.000651136	0.000342037
M117T248_NEG	2-Hydroxy-2-methylbutyric acid	0.00631338	0.00631338	3.14552	1.6533	1.29934	0.0296053	C5H10O3	level2	[M-H]-	0.63	0.9121	up	NA	M117T248_NEG_2-Hydroxy-2-methylbutyric acid	5.11706	2-hydroxy-2-methylbutyric acid	0.0623988	0.0354673	0.139754	0.0097491	0.110444	0.197761	0.141515	0.0814659	0.102242	0.765089	0.0041936	0.312259	0.35213	0.350686	0.203174	0.263067	0.142088	0.124925	0.00945002	0.33861	0.181353	0.20144	0.010968	0.0162519	0.242704	0.333464	0.0152525	0.0120805	0.00879785	0.103322	0.00966819	0.00849931
M159T339_NEG	3-Hydroxyoctanoic acid	0.24832	0.24832	1.44651	0.532576	0.876744	0.0296631	C8H16O3	level2	[M-H]-	0.7	0.9566	nodiff	C20793	M159T339_NEG_3-Hydroxyoctanoic acid	0.877498	3-hydroxyoctanoic acid	0.0143943	0.0205053	0.0167851	0.0389088	0.0133599	0.01952	0.0173797	0.00994059	0.00814777	0.0323677	0.0152345	0.143807	0.0195729	0.0131141	0.0181409	0.0218703	0.0143144	0.00692793	0.0165523	0.0451932	0.0230865	0.0387623	0.00667069	0.0146962	0.0325399	0.0139708	0.0130614	0.0340227	0.0159902	0.0164095	0.0129451	0.0106282
M309T481_NEG	13HPOT	0.126644	0.126644	0.812837	-0.298962	0.932194	0.0297497	C18H30O4	level3.1	[M-H]-	0.94	0.9744	nodiff	NA	M309T481_NEG_13HPOT	1.48249	13hpot	0.0178015	0.0322241	0.0161724	0.0704548	0.0645295	0.0315332	0.0361079	0.025376	0.0150297	0.0133226	0.0377744	0.0467275	0.0142336	0.0315528	0.0170173	0.0315236	0.0123269	0.0453104	0.0450537	0.0559475	0.0226277	0.0472875	0.0543247	0.0299915	0.0433007	0.0261313	0.0226787	0.0264786	0.0195969	0.049764	0.0397467	0.0442317
M309T481_NEG	9HPOT	0.126644	0.126644	0.812837	-0.298962	0.932194	0.0297497	C18H30O4	level3.1	[M-H]-	0.94	0.9744	nodiff	NA	M309T481_NEG_9HPOT	1.48249	9hpot	0.0178015	0.0322241	0.0161724	0.0704548	0.0645295	0.0315332	0.0361079	0.025376	0.0150297	0.0133226	0.0377744	0.0467275	0.0142336	0.0315528	0.0170173	0.0315236	0.0123269	0.0453104	0.0450537	0.0559475	0.0226277	0.0472875	0.0543247	0.0299915	0.0433007	0.0261313	0.0226787	0.0264786	0.0195969	0.049764	0.0397467	0.0442317
M309T481_NEG	10-Hydroperoxyoctadeca-8,12,15-trienoate	0.126644	0.126644	0.812837	-0.298962	0.932194	0.0297497	C18H30O4	level3.1	[M-H]-	0.94	0.9744	nodiff	NA	M309T481_NEG_10-Hydroperoxyoctadeca-8,12,15-trienoate	1.48249	10-hydroperoxyoctadeca-8,12,15-trienoate	0.0178015	0.0322241	0.0161724	0.0704548	0.0645295	0.0315332	0.0361079	0.025376	0.0150297	0.0133226	0.0377744	0.0467275	0.0142336	0.0315528	0.0170173	0.0315236	0.0123269	0.0453104	0.0450537	0.0559475	0.0226277	0.0472875	0.0543247	0.0299915	0.0433007	0.0261313	0.0226787	0.0264786	0.0195969	0.049764	0.0397467	0.0442317
M309T481_NEG	2HPOT	0.126644	0.126644	0.812837	-0.298962	0.932194	0.0297497	C18H30O4	level3.1	[M-H]-	0.9	0.9744	nodiff	NA	M309T481_NEG_2HPOT	1.48249	2hpot	0.0178015	0.0322241	0.0161724	0.0704548	0.0645295	0.0315332	0.0361079	0.025376	0.0150297	0.0133226	0.0377744	0.0467275	0.0142336	0.0315528	0.0170173	0.0315236	0.0123269	0.0453104	0.0450537	0.0559475	0.0226277	0.0472875	0.0543247	0.0299915	0.0433007	0.0261313	0.0226787	0.0264786	0.0195969	0.049764	0.0397467	0.0442317
M309T481_NEG	hydroperoxyoctadeca-(9,11,14)-trienoate	0.126644	0.126644	0.812837	-0.298962	0.932194	0.0297497	C18H30O4	level3.1	[M-H]-	0.9	0.9744	nodiff	NA	M309T481_NEG_hydroperoxyoctadeca-(9,11,14)-trienoate	1.48249	hydroperoxyoctadeca-(9,11,14)-trienoate	0.0178015	0.0322241	0.0161724	0.0704548	0.0645295	0.0315332	0.0361079	0.025376	0.0150297	0.0133226	0.0377744	0.0467275	0.0142336	0.0315528	0.0170173	0.0315236	0.0123269	0.0453104	0.0450537	0.0559475	0.0226277	0.0472875	0.0543247	0.0299915	0.0433007	0.0261313	0.0226787	0.0264786	0.0195969	0.049764	0.0397467	0.0442317
M277T470_NEG	6-Paradol	0.0458348	0.0458348	1.09039	0.124841	1.26577	0.0298195	C17H26O3	level3.1	[M-H]-	0.96	1	up	C10482	M277T470_NEG_6-Paradol	2.22665	6-paradol	0.0434869	0.0523766	0.0541395	0.060735	0.0532066	0.0567503	0.0673683	0.0557434	0.054087	0.0597892	0.0562477	0.0634922	0.0524081	0.0569136	0.0659042	0.0596429	0.0384134	0.0709872	0.0564625	0.0484525	0.0619339	0.0741332	0.0535848	0.0473281	0.0485734	0.0455352	0.0541986	0.0481809	0.0509859	0.0511045	0.0550236	0.061288
M277T470_NEG	Panaxacol	0.0458348	0.0458348	1.09039	0.124841	1.26577	0.0298195	C17H26O3	level3.1	[M-H]-	0.86	0.8514	up	NA	M277T470_NEG_Panaxacol	2.22665	panaxacol	0.0434869	0.0523766	0.0541395	0.060735	0.0532066	0.0567503	0.0673683	0.0557434	0.054087	0.0597892	0.0562477	0.0634922	0.0524081	0.0569136	0.0659042	0.0596429	0.0384134	0.0709872	0.0564625	0.0484525	0.0619339	0.0741332	0.0535848	0.0473281	0.0485734	0.0455352	0.0541986	0.0481809	0.0509859	0.0511045	0.0550236	0.061288
M118T85_POS	Valine	0.339225	0.339225	0.858324	-0.220405	0.353749	0.0301449	C5H11NO2	level2	[M+H]+	0.63	0.8603	nodiff	C00183/C16436	M118T85_POS_Valine	9.8914	valine	0.112481	0.193803	0.131247	0.220057	0.164163	0.189721	0.172954	0.104306	0.139032	0.899961	0.244645	0.259624	0.165578	0.209835	0.106283	0.180607	0.117922	0.294064	0.265255	0.279275	0.237985	0.312522	0.180086	0.260838	0.306776	0.25884	0.321675	0.310263	0.27337	0.320697	0.293424	0.17721
M118T85_POS	5-Aminopentanoic acid	0.339225	0.339225	0.858324	-0.220405	0.353749	0.0301449	C5H11NO2	level2	[M+H]+	0.6	0.8163	nodiff	C00431	M118T85_POS_5-Aminopentanoic acid	9.8914	5-aminopentanoic acid	0.112481	0.193803	0.131247	0.220057	0.164163	0.189721	0.172954	0.104306	0.139032	0.899961	0.244645	0.259624	0.165578	0.209835	0.106283	0.180607	0.117922	0.294064	0.265255	0.279275	0.237985	0.312522	0.180086	0.260838	0.306776	0.25884	0.321675	0.310263	0.27337	0.320697	0.293424	0.17721
M480T501_POS	LPE(18:1(9Z)/0:0)	2.51941e-05	2.51941e-05	0.540438	-0.887799	1.30225	0.0302887	C23H46NO7P	level2	[M+H]+	0.74	0.9892	down	NA	M480T501_POS_LPE(18:1(9Z)/0:0)	30.2342	lpe(18:1(9z)/0:0)	0.835665	0.984213	0.443236	1.40401	0.40752	0.337082	0.247719	0.397123	0.185039	0.52046	0.817061	0.3509	0.548033	0.458614	0.127045	0.200765	0.284902	0.498662	0.805701	0.803185	0.288619	0.59243	0.78732	0.841311	0.666858	1.17505	0.63117	1.20692	0.792682	0.859012	0.754406	0.976052
M247T252_POS	Hypaphorine	0.0128768	0.0128768	0.389085	-1.36184	0.866053	0.0308537	C14H18N2O2	level2	[M+H]+	0.73	0.9851	nodiff	C09213	M247T252_POS_Hypaphorine	5.47678	hypaphorine	0.051017	0.0100827	0.0137129	0.176944	0.0586556	0.0363126	0.0233228	0.0277142	0.0145961	0.08797	0.345067	0.0345677	0.0473791	0.122432	0.0651511	0.0299397	0.00608916	0.00699008	0.154579	0.250571	0.0254184	0.13946	0.388594	0.0812512	0.0802032	0.360169	0.200758	0.643323	0.07484	0.0731951	0.046662	0.284456
M203T237_NEG	Tryptophan	3.63777e-05	3.63777e-05	0.73044	-0.453162	1.84788	0.0311194	C11H12N2O2	level2	[M-H]-	0.65	0.9892	down	C00078/C00525/C00806	M203T237_NEG_Tryptophan	114.819	tryptophan	1.20952	0.317179	2.91011	3.03556	2.0855	2.8102	2.771	1.91367	2.28925	3.73183	2.38442	1.72323	2.74868	2.82886	2.3513	2.40773	1.95422	2.42858	3.12619	2.18056	2.63035	3.29257	2.42346	3.3332	2.62762	3.55094	3.51292	3.58479	3.42854	3.23218	3.9354	3.58071
M209T287_NEG	Sodium (4-methoxybenzoyloxy)acetate	0.0026608	0.0026608	1.7304	0.791107	1.58655	0.0311479	C10H10O5	level3.1	[M-H]-	0.82	0.9582	up	NA	M209T287_NEG_Sodium (4-methoxybenzoyloxy)acetate	0.500275	sodium (4-methoxybenzoyloxy)acetate	0.0140581	0.0126142	0.0183641	0.0048349	0.0182119	0.0220774	0.0217185	0.0333428	0.0180607	0.0247421	0.00135705	0.0102106	0.00829662	0.0119807	0.0287461	0.0150565	0.010141	0.0149337	0.00479468	0.0137937	0.0153437	0.0085424	0.007133	0.00770053	0.0133091	0.0253365	0.00610971	0.00689065	0.0041241	0.00962214	0.00964133	0.00858095
M209T287_NEG	4-(2-Hydroxyethoxycarbonyl)benzoate	0.0026608	0.0026608	1.7304	0.791107	1.58655	0.0311479	C10H10O5	level3.1	[M-H]-	0.77	0.9582	up	C21450	M209T287_NEG_4-(2-Hydroxyethoxycarbonyl)benzoate	0.500275	4-(2-hydroxyethoxycarbonyl)benzoate	0.0140581	0.0126142	0.0183641	0.0048349	0.0182119	0.0220774	0.0217185	0.0333428	0.0180607	0.0247421	0.00135705	0.0102106	0.00829662	0.0119807	0.0287461	0.0150565	0.010141	0.0149337	0.00479468	0.0137937	0.0153437	0.0085424	0.007133	0.00770053	0.0133091	0.0253365	0.00610971	0.00689065	0.0041241	0.00962214	0.00964133	0.00858095
M169T86_POS	Uric acid	0.806514	0.806514	1.10445	0.143322	0.0773455	0.0318001	C5H4N4O3	level2	[M+H]+	0.68	0.9754	nodiff	C00366	M169T86_POS_Uric acid	15.6208	uric acid	0.17401	0.135974	0.0891791	0.36544	0.224505	0.312945	0.207684	0.0623884	0.359859	3.33829	0.261093	0.262716	0.456072	0.274942	0.0052134	0.114325	0.27362	0.293071	0.622644	0.376174	0.17768	0.66406	0.420401	0.314278	0.211927	0.329424	0.304628	0.297587	0.350429	0.336629	0.244215	0.454737
M377T426_NEG	Nordeoxycholic acid	0.240938	0.240938	0.696711	-0.521367	0.589729	0.0318055	C23H38O4	level2	[M-H]-	0.72	0.9962	nodiff	NA	M377T426_NEG_Nordeoxycholic acid	0.916457	nordeoxycholic acid	0.0122811	0.0121789	0.0181975	0.037051	0.0151393	0.0129704	0.0184126	0.0242235	0.0108732	0.0175939	0.0189008	0.0137189	0.0115249	0.0134273	0.0162002	0.0283523	0.0207046	0.0267058	0.0166821	0.0151638	0.0268845	0.0248017	0.0146809	0.0161986	0.0151934	0.0178755	0.0150627	0.0132615	0.0219277	0.146595	0.0267935	0.0276834
M246T247_POS	2-Methylbutyroylcarnitine (C4:0,Me)	0.0563779	0.0563779	0.682332	-0.551455	0.682295	0.0318446	C12H23NO4	level2	[M+H]+	0.75	0.996	nodiff	NA	M246T247_POS_2-Methylbutyroylcarnitine (C4:0,Me)	2.74778	2-methylbutyroylcarnitine (c4:0,me)	0.0193267	0.0296222	0.0420118	0.0544809	0.0263793	0.0312104	0.0366634	0.0213416	0.0533123	0.180591	0.0602944	0.0522021	0.094547	0.0813054	0.0398541	0.036282	0.0336353	0.0396363	0.1079	0.0793009	0.0270286	0.0813407	0.0615804	0.0842664	0.0654331	0.0822034	0.108771	0.158562	0.0525445	0.0921823	0.207071	0.0433953
M246T247_POS	Isovalerylcarnitine (C5:0)	0.0563779	0.0563779	0.682332	-0.551455	0.682295	0.0318446	C12H23NO4	level2	[M+H]+	0.75	0.9939	nodiff	C20826	M246T247_POS_Isovalerylcarnitine (C5:0)	2.74778	isovalerylcarnitine (c5:0)	0.0193267	0.0296222	0.0420118	0.0544809	0.0263793	0.0312104	0.0366634	0.0213416	0.0533123	0.180591	0.0602944	0.0522021	0.094547	0.0813054	0.0398541	0.036282	0.0336353	0.0396363	0.1079	0.0793009	0.0270286	0.0813407	0.0615804	0.0842664	0.0654331	0.0822034	0.108771	0.158562	0.0525445	0.0921823	0.207071	0.0433953
M246T247_POS	Valerylcarnitine (C5:0)	0.0563779	0.0563779	0.682332	-0.551455	0.682295	0.0318446	C12H23NO4	level2	[M+H]+	0.75	0.9935	nodiff	NA	M246T247_POS_Valerylcarnitine (C5:0)	2.74778	valerylcarnitine (c5:0)	0.0193267	0.0296222	0.0420118	0.0544809	0.0263793	0.0312104	0.0366634	0.0213416	0.0533123	0.180591	0.0602944	0.0522021	0.094547	0.0813054	0.0398541	0.036282	0.0336353	0.0396363	0.1079	0.0793009	0.0270286	0.0813407	0.0615804	0.0842664	0.0654331	0.0822034	0.108771	0.158562	0.0525445	0.0921823	0.207071	0.0433953
M259T241_NEG	gamma-Glutamylleucine	0.426026	0.426026	1.23698	0.306825	0.521449	0.0319262	C11H20N2O5	level2	[M-H]-	0.73	0.9955	nodiff	NA	M259T241_NEG_gamma-Glutamylleucine	1.13331	gamma-glutamylleucine	0.013145	0.0121059	0.025688	0.00184395	0.0185393	0.0338449	0.0326748	0.0208458	0.0242426	0.0882864	0.0569584	0.0547619	0.0398584	0.0336139	0.0301754	0.0391855	0.0198053	0.0307601	0.000345365	0.0348158	0.0288215	0.035546	0.000126391	0.000301796	0.0439328	0.0452092	0.000514476	0.000103404	0.000341251	0.034971	0.0592918	0.0605589
M259T241_NEG	Glu-Leu	0.426026	0.426026	1.23698	0.306825	0.521449	0.0319262	C11H20N2O5	level2	[M-H]-	0.67	0.8769	nodiff	NA	M259T241_NEG_Glu-Leu	1.13331	glu-leu	0.013145	0.0121059	0.025688	0.00184395	0.0185393	0.0338449	0.0326748	0.0208458	0.0242426	0.0882864	0.0569584	0.0547619	0.0398584	0.0336139	0.0301754	0.0391855	0.0198053	0.0307601	0.000345365	0.0348158	0.0288215	0.035546	0.000126391	0.000301796	0.0439328	0.0452092	0.000514476	0.000103404	0.000341251	0.034971	0.0592918	0.0605589
M162T61_2_POS	Carnitine	0.00869049	0.00869049	0.778516	-0.361202	0.863217	0.0319486	C7H15NO3	level2	[M+H]+	0.69	0.958	nodiff	C00318/C00487	M162T61_2_POS_Carnitine	46.8304	carnitine	1.14492	0.493618	0.854257	1.35714	0.88028	0.742342	1.34664	0.689672	1.58987	1.20446	1.25509	0.984245	1.16749	0.6501	0.44342	0.739121	0.471121	1.36458	1.77243	1.10693	0.805445	1.86435	1.23345	1.11043	1.16951	1.3634	1.74907	1.62511	1.29675	1.25009	1.16596	0.854366
M225T350_NEG	3,4-Methylenesebacic acid	0.0661162	0.0661162	1.88799	0.916851	1.1983	0.0321128	C12H18O4	level3.1	[M-H]-	0.86	0.9707	nodiff	NA	M225T350_NEG_3,4-Methylenesebacic acid	0.870071	3,4-methylenesebacic acid	0.00590566	0.0261872	0.0138436	0.0179934	0.012341	0.0121233	0.0262061	0.00714727	0.0123652	0.0438022	0.019252	0.151676	0.0180442	0.0179252	0.0238993	0.0279658	0.0288733	0.0233722	0.0216888	0.0453121	0.0224116	0.0157741	0.0109453	0.0157612	0.025091	0.0158203	0.0116643	0.0154631	0.0105556	0.0201682	0.0127047	0.00929866
M159T358_NEG	2-Hydroxyoctanoic acid	0.0292071	0.0292071	0.606566	-0.721264	1.34969	0.0321168	C8H16O3	level2	[M-H]-	0.71	0.9885	down	NA	M159T358_NEG_2-Hydroxyoctanoic acid	0.697221	2-hydroxyoctanoic acid	0.00770453	0.00814487	0.00794168	0.0219218	0.00667602	0.00921294	0.0257659	0.00691728	0.00491934	0.0131316	0.0142768	0.00601856	0.0152473	0.0119854	0.00584646	0.00700238	0.00638914	0.0170469	0.0350239	0.0351318	0.00497488	0.0148243	0.0295606	0.018735	0.00611096	0.0526654	0.0437546	0.0365879	0.000793077	0.0219895	0.00994022	0.0167764
M159T358_NEG	5-Hydroxyvalproic acid	0.0292071	0.0292071	0.606566	-0.721264	1.34969	0.0321168	C8H16O3	level2	[M-H]-	0.7	0.97	down	C16650	M159T358_NEG_5-Hydroxyvalproic acid	0.697221	5-hydroxyvalproic acid	0.00770453	0.00814487	0.00794168	0.0219218	0.00667602	0.00921294	0.0257659	0.00691728	0.00491934	0.0131316	0.0142768	0.00601856	0.0152473	0.0119854	0.00584646	0.00700238	0.00638914	0.0170469	0.0350239	0.0351318	0.00497488	0.0148243	0.0295606	0.018735	0.00611096	0.0526654	0.0437546	0.0365879	0.000793077	0.0219895	0.00994022	0.0167764
M464T369_NEG	Glycocholic acid	0.354368	0.354368	0.632061	-0.661863	0.487773	0.0321646	C26H43NO6	level2	[M-H]-	0.73	0.9995	nodiff	C01921	M464T369_NEG_Glycocholic acid	14.9527	glycocholic acid	0.210499	0.356728	0.0627406	0.269186	0.120411	0.0564227	1.08108	0.0266124	0.130296	0.0230894	0.154276	0.0161739	0.106277	1.60903	0.0404445	0.0599472	0.00878979	0.0904155	0.111758	1.09374	0.336987	0.0480704	3.02231	0.462271	0.0693808	0.364118	0.147523	0.273935	1.10208	0.118268	0.101236	0.155211
M464T369_NEG	Glyco-gamma-muricholic acid	0.354368	0.354368	0.632061	-0.661863	0.487773	0.0321646	C26H43NO6	level2	[M-H]-	0.73	0.9971	nodiff	NA	M464T369_NEG_Glyco-gamma-muricholic acid	14.9527	glyco-gamma-muricholic acid	0.210499	0.356728	0.0627406	0.269186	0.120411	0.0564227	1.08108	0.0266124	0.130296	0.0230894	0.154276	0.0161739	0.106277	1.60903	0.0404445	0.0599472	0.00878979	0.0904155	0.111758	1.09374	0.336987	0.0480704	3.02231	0.462271	0.0693808	0.364118	0.147523	0.273935	1.10208	0.118268	0.101236	0.155211
M464T369_NEG	Glyco-beta-muricholic acid	0.354368	0.354368	0.632061	-0.661863	0.487773	0.0321646	C26H43NO6	level2	[M-H]-	0.73	0.9949	nodiff	NA	M464T369_NEG_Glyco-beta-muricholic acid	14.9527	glyco-beta-muricholic acid	0.210499	0.356728	0.0627406	0.269186	0.120411	0.0564227	1.08108	0.0266124	0.130296	0.0230894	0.154276	0.0161739	0.106277	1.60903	0.0404445	0.0599472	0.00878979	0.0904155	0.111758	1.09374	0.336987	0.0480704	3.02231	0.462271	0.0693808	0.364118	0.147523	0.273935	1.10208	0.118268	0.101236	0.155211
M253T415_NEG	C75 trans (Drug)	0.449299	0.449299	0.882005	-0.181142	0.301436	0.0322299	C14H22O4	level2	[M-H]-	0.7	0.9476	nodiff	NA	M253T415_NEG_C75 trans (Drug)	0.752135	c75 trans (drug)	0.0126981	0.0193016	0.00936155	0.0318586	0.0317375	0.00998299	0.0137808	0.0157191	0.0116907	0.00998283	0.0145729	0.0257482	0.00541665	0.00907354	0.00925094	0.0200005	0.0354381	0.0262671	0.0205134	0.0158188	0.013426	0.0226996	0.0122431	0.0218936	0.0215051	0.0156433	0.0173568	0.00886716	0.0195429	0.0124015	0.0134585	0.0118578
M135T144_NEG	Hypoxanthine	0.113355	0.113355	1.86814	0.9016	0.783841	0.0335558	C5H4N4O	level2	[M-H]-	0.68	0.89	nodiff	C00262	M135T144_NEG_Hypoxanthine	0.48535	hypoxanthine	0.00654332	0.011877	0.0120823	0.00547124	0.0142804	0.00202517	0.0138924	0.00992448	0.0104321	0.0662151	0.0106471	0.021457	0.00158588	0.00922881	0.000706657	0.00457355	0.075709	0.014295	0.0126436	0.0167176	0.0011584	0.018269	0.00619877	0.00470587	0.00615386	0.00646223	0.00974119	0.00942474	0.0117281	0.00918097	0.0132349	0.00657209
M135T144_NEG	Allopurinol	0.113355	0.113355	1.86814	0.9016	0.783841	0.0335558	C5H4N4O	level2	[M-H]-	0.64	0.811	nodiff	NA	M135T144_NEG_Allopurinol	0.48535	allopurinol	0.00654332	0.011877	0.0120823	0.00547124	0.0142804	0.00202517	0.0138924	0.00992448	0.0104321	0.0662151	0.0106471	0.021457	0.00158588	0.00922881	0.000706657	0.00457355	0.075709	0.014295	0.0126436	0.0167176	0.0011584	0.018269	0.00619877	0.00470587	0.00615386	0.00646223	0.00974119	0.00942474	0.0117281	0.00918097	0.0132349	0.00657209
M280T257_POS	Phenacetyl-carnitine [M]	0.0966819	0.0966819	0.730506	-0.453032	0.582628	0.0336107	C15H21NO4	level3.1	[M+H]+	0.9	0.9971	nodiff	NA	M280T257_POS_Phenacetyl-carnitine [M]	1.01578	phenacetyl-carnitine [m]	0.010713	0.0720443	0.0258536	0.0278999	0.00655535	0.00754788	0.0138642	0.0108688	0.0206563	0.0410306	0.0173998	0.0160768	0.0182997	0.0181862	0.0105699	0.0266919	0.0177946	0.0327375	0.0189558	0.0115656	0.0156181	0.0389418	0.0263733	0.0361716	0.020884	0.0260925	0.061313	0.027966	0.0183634	0.0666604	0.019881	0.0276701
M174T327_NEG	Indoleacetic acid	0.00710034	0.00710034	0.457273	-1.12887	1.42965	0.0336425	C10H9NO2	level2	[M-H]-	0.7	0.9655	down	C00954	M174T327_NEG_Indoleacetic acid	0.536503	indoleacetic acid	0.00664597	0.00313318	0.00780091	0.00547282	0.00293286	0.00525267	0.00979232	0.00684256	0.0078657	0.0178168	0.0103112	0.0036788	0.00862762	0.00829119	0.00831873	0.0115293	0.00820789	0.00876067	0.0148399	0.0107943	0.00711899	0.0115499	0.0128726	0.00893574	0.0119435	0.0131286	0.0109422	0.00899942	0.0260975	0.0398913	0.0159093	0.0151453
M228T342_NEG	N-Decanoylglycine	0.486169	0.486169	1.04787	0.0674546	0.19433	0.0338671	C12H23NO3	level3.1	[M-H]-	0.91	1	nodiff	NA	M228T342_NEG_N-Decanoylglycine	0.636226	n-decanoylglycine	0.0121252	0.0135604	0.011949	0.0170863	0.0132953	0.0141082	0.0143974	0.0273812	0.0131937	0.0168186	0.0200223	0.0160755	0.0149714	0.0159769	0.0172074	0.0147477	0.0120443	0.0189627	0.0193375	0.0135933	0.0164442	0.0236061	0.018116	0.011126	0.011701	0.0116169	0.013478	0.0114276	0.0157213	0.0146612	0.0126647	0.0158912
M407T407_NEG	Cholic acid	0.214983	0.214983	0.3248	-1.62238	0.620685	0.0339795	C24H40O5	level2	[M-H]-	0.7	0.9999	nodiff	C00695	M407T407_NEG_Cholic acid	8.04276	cholic acid	0.0591947	0.200601	0.289091	0.0476351	0.0082878	0.00803804	0.022326	0.403988	0.00715111	0.0139066	0.0958778	0.00479392	0.0127794	0.0360838	0.591806	0.0131794	0.0240607	0.00916173	0.0475952	0.049152	0.100645	0.0229136	0.171958	0.0766398	0.0162607	0.0916909	0.0331276	0.0424255	0.331595	2.94578	0.0568902	0.0249992
M407T407_NEG	Hyocholic acid	0.214983	0.214983	0.3248	-1.62238	0.620685	0.0339795	C24H40O5	level2	[M-H]-	0.7	0.9997	nodiff	C17727/C17726/C17649	M407T407_NEG_Hyocholic acid	8.04276	hyocholic acid	0.0591947	0.200601	0.289091	0.0476351	0.0082878	0.00803804	0.022326	0.403988	0.00715111	0.0139066	0.0958778	0.00479392	0.0127794	0.0360838	0.591806	0.0131794	0.0240607	0.00916173	0.0475952	0.049152	0.100645	0.0229136	0.171958	0.0766398	0.0162607	0.0916909	0.0331276	0.0424255	0.331595	2.94578	0.0568902	0.0249992
M407T407_NEG	omega-Muricholic acid	0.214983	0.214983	0.3248	-1.62238	0.620685	0.0339795	C24H40O5	level2	[M-H]-	0.7	0.9989	nodiff	C17727/C17726	M407T407_NEG_omega-Muricholic acid	8.04276	omega-muricholic acid	0.0591947	0.200601	0.289091	0.0476351	0.0082878	0.00803804	0.022326	0.403988	0.00715111	0.0139066	0.0958778	0.00479392	0.0127794	0.0360838	0.591806	0.0131794	0.0240607	0.00916173	0.0475952	0.049152	0.100645	0.0229136	0.171958	0.0766398	0.0162607	0.0916909	0.0331276	0.0424255	0.331595	2.94578	0.0568902	0.0249992
M276T71_POS	gamma-Glutamylglutamine	0.00254547	0.00254547	0.668096	-0.581873	1.0165	0.0341504	C10H17N3O6	level2	[M+H]+	0.74	0.978	down	C05283	M276T71_POS_gamma-Glutamylglutamine	2.57272	gamma-glutamylglutamine	0.0699245	0.0282649	0.0447259	0.125764	0.0583039	0.0261716	0.0497156	0.0379121	0.0345093	0.0702032	0.0783135	0.0329272	0.0429617	0.0398561	0.0139308	0.0634731	0.00636382	0.0371112	0.11489	0.07803	0.00733574	0.0868252	0.0574378	0.0889767	0.0645647	0.0932191	0.0892874	0.0839724	0.0801313	0.0628753	0.0836587	0.0585061
M350T393_NEG	Sphingosine 1-phosphate (d16:1-P)	0.00121804	0.00121804	0.727861	-0.458265	1.3955	0.0343373	C16H34NO5P	level3.1	[M-H]-	0.97	1	down	C06124	M350T393_NEG_Sphingosine 1-phosphate (d16:1-P)	2.2486	sphingosine 1-phosphate (d16:1-p)	0.0187326	0.0261702	0.0413248	0.0655175	0.0398945	0.0542531	0.0339083	0.0362308	0.0605412	0.0428682	0.0474894	0.0437827	0.0646977	0.0392564	0.0596161	0.0559708	0.04298	0.0518727	0.0465697	0.0550719	0.0473191	0.0645531	0.0688956	0.0731842	0.0657654	0.0955021	0.0690485	0.0332614	0.0430411	0.0566542	0.115676	0.0438925
M269T313_NEG	4,4'-Dihydroxy-2,2',3,3',5,5'-hexamethylbiphenyl	0.463146	0.463146	1.15698	0.210361	0.431811	0.0344835	C18H22O2	level2	[M-H]-	0.49	0.9804	nodiff	NA	M269T313_NEG_4,4'-Dihydroxy-2,2',3,3',5,5'-hexamethylbiphenyl	1.13422	4,4'-dihydroxy-2,2',3,3',5,5'-hexamethylbiphenyl	0.0306536	0.0103758	0.0101966	0.0495668	0.0245313	0.0215265	0.037863	0.0277662	0.0250991	0.0211662	0.025826	0.076548	0.0174345	0.0297346	0.00945989	0.0526095	0.0213418	0.0173632	0.0243053	0.0579732	0.0307768	0.0353166	0.0211262	0.0193862	0.0456811	0.0354627	0.0128393	0.0325134	0.0103986	0.0507613	0.0144902	0.0152092
M163T386_POS	Ethyl 4-(methylthio)butyrate	0.019875	0.019875	0.86149	-0.215095	0.833257	0.0344876	C7H14O2S	level3.1	[M+H]+	0.94	0.995	nodiff	NA	M163T386_POS_Ethyl 4-(methylthio)butyrate	0.311918	ethyl 4-(methylthio)butyrate	0.00588052	0.00784156	0.00499687	0.00910826	0.0100137	0.0062231	0.00645586	0.00533626	0.00611318	0.00915976	0.00814777	0.00598944	0.00593372	0.00596753	0.0114639	0.00549853	0.00466465	0.00819162	0.00822766	0.00692633	0.00600365	0.0115173	0.00825031	0.00714842	0.0080175	0.00736152	0.00890702	0.00843702	0.00599856	0.00793547	0.00829146	0.00805939
M163T386_POS	Methyl cinnamate	0.019875	0.019875	0.86149	-0.215095	0.833257	0.0344876	C10H10O2	level3.1	[M+H]+	0.8	0.6607	nodiff	C06358	M163T386_POS_Methyl cinnamate	0.311918	methyl cinnamate	0.00588052	0.00784156	0.00499687	0.00910826	0.0100137	0.0062231	0.00645586	0.00533626	0.00611318	0.00915976	0.00814777	0.00598944	0.00593372	0.00596753	0.0114639	0.00549853	0.00466465	0.00819162	0.00822766	0.00692633	0.00600365	0.0115173	0.00825031	0.00714842	0.0080175	0.00736152	0.00890702	0.00843702	0.00599856	0.00793547	0.00829146	0.00805939
M163T386_POS	Styrylacetic acid	0.019875	0.019875	0.86149	-0.215095	0.833257	0.0344876	C10H10O2	level3.1	[M+H]+	0.79	0.6607	nodiff	NA	M163T386_POS_Styrylacetic acid	0.311918	styrylacetic acid	0.00588052	0.00784156	0.00499687	0.00910826	0.0100137	0.0062231	0.00645586	0.00533626	0.00611318	0.00915976	0.00814777	0.00598944	0.00593372	0.00596753	0.0114639	0.00549853	0.00466465	0.00819162	0.00822766	0.00692633	0.00600365	0.0115173	0.00825031	0.00714842	0.0080175	0.00736152	0.00890702	0.00843702	0.00599856	0.00793547	0.00829146	0.00805939
M163T386_POS	Cinnamyl formate	0.019875	0.019875	0.86149	-0.215095	0.833257	0.0344876	C10H10O2	level3.1	[M+H]+	0.72	0.5664	nodiff	NA	M163T386_POS_Cinnamyl formate	0.311918	cinnamyl formate	0.00588052	0.00784156	0.00499687	0.00910826	0.0100137	0.0062231	0.00645586	0.00533626	0.00611318	0.00915976	0.00814777	0.00598944	0.00593372	0.00596753	0.0114639	0.00549853	0.00466465	0.00819162	0.00822766	0.00692633	0.00600365	0.0115173	0.00825031	0.00714842	0.0080175	0.00736152	0.00890702	0.00843702	0.00599856	0.00793547	0.00829146	0.00805939
M163T386_POS	Allyl benzoate	0.019875	0.019875	0.86149	-0.215095	0.833257	0.0344876	C10H10O2	level3.1	[M+H]+	0.72	0.5664	nodiff	NA	M163T386_POS_Allyl benzoate	0.311918	allyl benzoate	0.00588052	0.00784156	0.00499687	0.00910826	0.0100137	0.0062231	0.00645586	0.00533626	0.00611318	0.00915976	0.00814777	0.00598944	0.00593372	0.00596753	0.0114639	0.00549853	0.00466465	0.00819162	0.00822766	0.00692633	0.00600365	0.0115173	0.00825031	0.00714842	0.0080175	0.00736152	0.00890702	0.00843702	0.00599856	0.00793547	0.00829146	0.00805939
M118T63_POS	Betaine	0.0086654	0.0086654	0.811919	-0.300592	0.885669	0.0345221	C5H11NO2	level2	[M+H]+	0.73	0.9992	nodiff	C00719	M118T63_POS_Betaine	18.199	betaine	0.387173	0.420627	0.416925	0.556299	0.279738	0.463117	0.305085	0.350313	0.246324	0.509881	0.445939	0.4419	0.352095	0.478646	0.328144	0.635455	0.324023	0.243437	0.465897	0.387282	0.336766	0.489531	0.467859	0.501093	0.414776	0.506874	0.42266	0.657007	0.506755	0.343578	0.586775	0.688198
M255T404_NEG	6-Hydroxy-3-oxotetradecenoic acid	0.0517911	0.0517911	2.79764	1.48421	1.30546	0.0347115	C14H24O4	level3.1	[M-H]-	0.97	0.9707	nodiff	NA	M255T404_NEG_6-Hydroxy-3-oxotetradecenoic acid	2.71373	6-hydroxy-3-oxotetradecenoic acid	0.0316966	0.210837	0.0632301	0.0532549	0.0566626	0.0190013	0.0548245	0.0269515	0.0350478	0.0786307	0.0341716	0.653242	0.105291	0.0564554	0.0315117	0.0580028	0.164556	0.0624114	0.0261014	0.120911	0.0817442	0.0313779	0.0145172	0.0327774	0.0445861	0.0277546	0.0228803	0.0747958	0.0172666	0.0324338	0.0181739	0.0311745
M148T61_POS	Glutamate	0.0129137	0.0129137	1.49019	0.5755	0.830988	0.0354761	C5H9NO4	level2	[M+H]+	0.69	0.9537	nodiff	C00025/C00217/C00302	M148T61_POS_Glutamate	0.627813	glutamate	0.00781543	0.00464779	0.0129333	0.0186727	0.0131818	0.0301159	0.0118808	0.00854899	0.0170441	0.0363575	0.018291	0.00984434	0.0277336	0.0168912	0.02528	0.013103	0.0227614	0.0152975	0.0349393	0.0132239	0.0244596	0.0176431	0.00548767	0.00770768	0.0129754	0.0244326	0.0197155	0.0101875	0.0122172	0.0139647	0.0226485	0.00677058
M256T466_NEG	N-Lauroylglycine	0.523106	0.523106	1.04611	0.0650394	0.453482	0.0358194	C14H27NO3	level2	[M-H]-	0.75	0.9973	nodiff	NA	M256T466_NEG_N-Lauroylglycine	1.34276	n-lauroylglycine	0.0293179	0.0282724	0.0305052	0.030086	0.0644457	0.0365685	0.0373095	0.0294893	0.0284182	0.0371178	0.0333565	0.0344829	0.0280409	0.0351254	0.0322185	0.0344754	0.023106	0.0380353	0.0333524	0.0253497	0.0337956	0.0413566	0.0322394	0.0265535	0.0330694	0.0297487	0.0286043	0.0291072	0.0298066	0.0261494	0.0327981	0.0327252
M567T396_NEG	Chenodeoxycholic acid 3-glucuronide	0.317295	0.317295	1.42017	0.506061	0.675926	0.0359337	C30H48O10	level2	[M-H]-	0.72	1	nodiff	NA	M567T396_NEG_Chenodeoxycholic acid 3-glucuronide	6.05206	chenodeoxycholic acid 3-glucuronide	0.0670467	0.0193963	0.45365	0.103328	0.203949	0.0499937	0.187034	0.173623	0.0548259	0.168549	0.0868813	0.0808734	0.138105	0.0542709	0.828474	0.0750221	0.480877	0.20031	0.0473493	0.0349524	0.114148	0.104405	0.023925	0.0596745	0.236915	0.0695158	0.0877112	0.112222	0.0733728	0.302314	0.0312821	0.0439848
M567T396_NEG	Deoxycholic acid 3-glucuronide	0.317295	0.317295	1.42017	0.506061	0.675926	0.0359337	C30H48O10	level2	[M-H]-	0.72	0.9997	nodiff	C03033	M567T396_NEG_Deoxycholic acid 3-glucuronide	6.05206	deoxycholic acid 3-glucuronide	0.0670467	0.0193963	0.45365	0.103328	0.203949	0.0499937	0.187034	0.173623	0.0548259	0.168549	0.0868813	0.0808734	0.138105	0.0542709	0.828474	0.0750221	0.480877	0.20031	0.0473493	0.0349524	0.114148	0.104405	0.023925	0.0596745	0.236915	0.0695158	0.0877112	0.112222	0.0733728	0.302314	0.0312821	0.0439848
M285T465_NEG	Hexadecanedioic acid	0.0335945	0.0335945	2.61181	1.38505	1.44189	0.0361359	C16H30O4	level2	[M-H]-	0.73	0.9984	up	C19615	M285T465_NEG_Hexadecanedioic acid	2.46448	hexadecanedioic acid	0.035953	0.134537	0.0921203	0.0657906	0.0555752	0.0207498	0.0744	0.0366663	0.0402966	0.0617815	0.0297202	0.52611	0.0457529	0.0615587	0.0551736	0.0385863	0.124969	0.0878104	0.0198419	0.108938	0.0896211	0.0361936	0.030023	0.0344425	0.0745441	0.0188647	0.0252764	0.050202	0.0228343	0.0300909	0.0199757	0.0286732
M330T295_NEG	3-methyloctanedioylcarnitine	0.417543	0.417543	0.850016	-0.234437	0.58333	0.0363154	C16H29NO6	level3.1	[M-H]-	0.69	0.5062	nodiff	NA	M330T295_NEG_3-methyloctanedioylcarnitine	0.26859	3-methyloctanedioylcarnitine	0.00571314	0.00194144	0.00410312	0.00809168	0.00439362	0.00731584	0.0064355	0.00491665	0.00418776	0.0032669	0.00679584	0.00463893	0.0036304	0.0103649	0.00212794	0.00857415	0.00368278	0.00502787	0.00981129	0.0152784	0.00636965	0.0132107	0.00388929	0.00529112	0.0111836	0.0123939	0.00496535	0.00853395	0.00417486	0.0161284	0.00316574	0.00767651
M309T464_NEG	9-Hydroxy-12-oxo-10(E),15octadecadienoic acid	0.693406	0.693406	1.10256	0.140861	0.514979	0.0363444	C18H30O4	level3.1	[M-H]-	0.97	0.9744	nodiff	NA	M309T464_NEG_9-Hydroxy-12-oxo-10(E),15octadecadienoic acid	4.27244	9-hydroxy-12-oxo-10(e),15octadecadienoic acid	0.056455	0.174895	0.06639	0.0985051	0.0978981	0.0543152	0.104307	0.0471943	0.0469479	0.0438331	0.0681834	0.474948	0.0754512	0.133655	0.0624216	0.087513	0.111481	0.141936	0.0787257	0.175361	0.0919264	0.0636443	0.0755594	0.0964611	0.109634	0.074	0.0520335	0.314665	0.0439976	0.185908	0.0346876	0.0623168
M309T464_NEG	10-oxo-9hydroxy-12(Z),15octadecadienoate	0.693406	0.693406	1.10256	0.140861	0.514979	0.0363444	C18H30O4	level3.1	[M-H]-	0.97	0.9744	nodiff	NA	M309T464_NEG_10-oxo-9hydroxy-12(Z),15octadecadienoate	4.27244	10-oxo-9hydroxy-12(z),15octadecadienoate	0.056455	0.174895	0.06639	0.0985051	0.0978981	0.0543152	0.104307	0.0471943	0.0469479	0.0438331	0.0681834	0.474948	0.0754512	0.133655	0.0624216	0.087513	0.111481	0.141936	0.0787257	0.175361	0.0919264	0.0636443	0.0755594	0.0964611	0.109634	0.074	0.0520335	0.314665	0.0439976	0.185908	0.0346876	0.0623168
M309T464_NEG	Auxin b	0.693406	0.693406	1.10256	0.140861	0.514979	0.0363444	C18H30O4	level3.1	[M-H]-	0.97	0.9928	nodiff	NA	M309T464_NEG_Auxin b	4.27244	auxin b	0.056455	0.174895	0.06639	0.0985051	0.0978981	0.0543152	0.104307	0.0471943	0.0469479	0.0438331	0.0681834	0.474948	0.0754512	0.133655	0.0624216	0.087513	0.111481	0.141936	0.0787257	0.175361	0.0919264	0.0636443	0.0755594	0.0964611	0.109634	0.074	0.0520335	0.314665	0.0439976	0.185908	0.0346876	0.0623168
M309T464_NEG	10-oxo-13-hydroxy-11(E),15octadecadienoate	0.693406	0.693406	1.10256	0.140861	0.514979	0.0363444	C18H30O4	level3.1	[M-H]-	0.96	0.9744	nodiff	NA	M309T464_NEG_10-oxo-13-hydroxy-11(E),15octadecadienoate	4.27244	10-oxo-13-hydroxy-11(e),15octadecadienoate	0.056455	0.174895	0.06639	0.0985051	0.0978981	0.0543152	0.104307	0.0471943	0.0469479	0.0438331	0.0681834	0.474948	0.0754512	0.133655	0.0624216	0.087513	0.111481	0.141936	0.0787257	0.175361	0.0919264	0.0636443	0.0755594	0.0964611	0.109634	0.074	0.0520335	0.314665	0.0439976	0.185908	0.0346876	0.0623168
M309T464_NEG	12,13-Epoxy-11-hydroxy-9,15-octadecadienoic acid	0.693406	0.693406	1.10256	0.140861	0.514979	0.0363444	C18H30O4	level3.1	[M-H]-	0.96	0.9744	nodiff	NA	M309T464_NEG_12,13-Epoxy-11-hydroxy-9,15-octadecadienoic acid	4.27244	12,13-epoxy-11-hydroxy-9,15-octadecadienoic acid	0.056455	0.174895	0.06639	0.0985051	0.0978981	0.0543152	0.104307	0.0471943	0.0469479	0.0438331	0.0681834	0.474948	0.0754512	0.133655	0.0624216	0.087513	0.111481	0.141936	0.0787257	0.175361	0.0919264	0.0636443	0.0755594	0.0964611	0.109634	0.074	0.0520335	0.314665	0.0439976	0.185908	0.0346876	0.0623168
M128T147_NEG	Pyroglutamic acid	0.0315678	0.0315678	2.0447	1.03189	0.954834	0.0367943	C5H7NO3	level2	[M-H]-	0.72	0.996	nodiff	C01879	M128T147_NEG_Pyroglutamic acid	2.89785	pyroglutamic acid	0.0287187	0.0554935	0.0410835	0.0397821	0.0507101	0.14912	0.0373866	0.038394	0.0402628	0.17024	0.0376544	0.0852488	0.278268	0.0736918	0.127175	0.0663673	0.413941	0.0437618	0.0398924	0.0504198	0.109394	0.0405574	0.0356644	0.0418741	0.0383171	0.0697134	0.0453719	0.044361	0.0524727	0.0502665	0.0450839	0.0388574
M167T465_POS	Ethyl 4-hydroxybenzoate	0.000305067	0.000305067	0.816675	-0.292165	1.16852	0.0370537	C9H10O3	level2	[M+H]+	0.68	0.9332	down	NA	M167T465_POS_Ethyl 4-hydroxybenzoate	3.53668	ethyl 4-hydroxybenzoate	0.0730624	0.0709877	0.0601657	0.106312	0.0768056	0.0658811	0.0787115	0.0622423	0.0755745	0.112091	0.0928311	0.0799013	0.071227	0.0680233	0.0525873	0.0747109	0.0547063	0.093841	0.0979135	0.0930069	0.0721096	0.129428	0.101396	0.0771277	0.0854007	0.0877794	0.100947	0.103609	0.0963319	0.0882174	0.10341	0.100955
M167T465_POS	2-Phenyllactic acid	0.000305067	0.000305067	0.816675	-0.292165	1.16852	0.0370537	C9H10O3	level2	[M+H]+	0.66	0.9057	down	C05584	M167T465_POS_2-Phenyllactic acid	3.53668	2-phenyllactic acid	0.0730624	0.0709877	0.0601657	0.106312	0.0768056	0.0658811	0.0787115	0.0622423	0.0755745	0.112091	0.0928311	0.0799013	0.071227	0.0680233	0.0525873	0.0747109	0.0547063	0.093841	0.0979135	0.0930069	0.0721096	0.129428	0.101396	0.0771277	0.0854007	0.0877794	0.100947	0.103609	0.0963319	0.0882174	0.10341	0.100955
M167T465_POS	4-Ethoxybenzoic acid	0.000305067	0.000305067	0.816675	-0.292165	1.16852	0.0370537	C9H10O3	level2	[M+H]+	0.64	0.8666	down	NA	M167T465_POS_4-Ethoxybenzoic acid	3.53668	4-ethoxybenzoic acid	0.0730624	0.0709877	0.0601657	0.106312	0.0768056	0.0658811	0.0787115	0.0622423	0.0755745	0.112091	0.0928311	0.0799013	0.071227	0.0680233	0.0525873	0.0747109	0.0547063	0.093841	0.0979135	0.0930069	0.0721096	0.129428	0.101396	0.0771277	0.0854007	0.0877794	0.100947	0.103609	0.0963319	0.0882174	0.10341	0.100955
M167T465_POS	Ethyl 3-hydroxybenzoate	0.000305067	0.000305067	0.816675	-0.292165	1.16852	0.0370537	C9H10O3	level2	[M+H]+	0.62	0.8161	down	NA	M167T465_POS_Ethyl 3-hydroxybenzoate	3.53668	ethyl 3-hydroxybenzoate	0.0730624	0.0709877	0.0601657	0.106312	0.0768056	0.0658811	0.0787115	0.0622423	0.0755745	0.112091	0.0928311	0.0799013	0.071227	0.0680233	0.0525873	0.0747109	0.0547063	0.093841	0.0979135	0.0930069	0.0721096	0.129428	0.101396	0.0771277	0.0854007	0.0877794	0.100947	0.103609	0.0963319	0.0882174	0.10341	0.100955
M121T292_NEG	4-Hydroxybenzaldehyde	0.914697	0.914697	1.01232	0.0176637	0.319543	0.0371285	C7H6O2	level2	[M-H]-	0.71	0.9738	nodiff	C00633	M121T292_NEG_4-Hydroxybenzaldehyde	0.327121	4-hydroxybenzaldehyde	0.00329579	0.0062324	0.00928507	0.00927586	0.00652053	0.00883357	0.00829872	0.00841495	0.00725878	0.00729872	0.00738568	0.0139151	0.00701203	0.00796512	0.00830543	0.00861414	0.00609689	0.00990775	0.00579186	0.00840431	0.0104376	0.0104158	0.0210144	0.00894679	0.00802413	0.00803007	0.00545296	0.00802766	0.00674983	0.00854692	0.00821207	0.00390033
M271T484_NEG	16-Hydroxypalmitic acid	0.00180825	0.00180825	1.78671	0.837302	1.71493	0.0372111	C16H32O3	level2	[M-H]-	0.73	0.9981	up	C18218	M271T484_NEG_16-Hydroxypalmitic acid	2.51454	16-hydroxypalmitic acid	0.0386563	0.070878	0.110249	0.0658182	0.0509668	0.0621617	0.0453927	0.066012	0.0421006	0.0931512	0.0599027	0.206326	0.0816775	0.0655761	0.125128	0.0539279	0.143591	0.0468711	0.026367	0.102501	0.0829783	0.0444431	0.0490871	0.0363588	0.109617	0.0306577	0.0413384	0.0345567	0.0558056	0.03577	0.0562554	0.0463963
M357T366_NEG	Succinyldisalicylic acid	0.00757923	0.00757923	1.41784	0.503695	1.33305	0.0372433	C18H14O8	level3.1	[M-H]-	0.83	1	up	NA	M357T366_NEG_Succinyldisalicylic acid	0.504445	succinyldisalicylic acid	0.00946591	0.0106154	0.0147377	0.00890432	0.00957343	0.0201568	0.0116018	0.0215611	0.0111057	0.0225282	0.00937136	0.0113788	0.0118888	0.013734	0.0363179	0.0127235	0.0155379	0.0135861	0.0116856	0.0110966	0.0141823	0.0107068	0.0119736	0.00761746	0.0100416	0.0117054	0.0111378	0.00988329	0.0105261	0.00701632	0.0152049	0.00943935
M297T505_NEG	9-Oxooctadecanoic acid	0.00295148	0.00295148	3.18929	1.67324	1.76797	0.0376779	C18H34O3	level2	[M-H]-	0.73	0.9959	up	NA	M297T505_NEG_9-Oxooctadecanoic acid	10.5788	9-oxooctadecanoic acid	0.130921	0.24085	0.47784	0.21931	0.127961	0.270755	0.159178	0.248421	0.14503	0.299676	0.175614	1.42153	0.500116	0.340375	1.22054	0.311839	0.856002	0.134647	0.0755433	0.313476	0.476606	0.123752	0.109305	0.0999534	0.308636	0.0805163	0.115613	0.228438	0.1611	0.147835	0.166522	0.090794
M283T530_POS	Octadecenoic acid	0.605974	0.605974	1.03779	0.0535127	0.174595	0.0379732	C18H34O2	level3.1	[M+H]+	0.75	0.716	nodiff	NA	M283T530_POS_Octadecenoic acid	0.726822	octadecenoic acid	0.0121565	0.0149549	0.0167785	0.022356	0.011651	0.0149989	0.0166039	0.0130097	0.0130842	0.0215858	0.0198041	0.0289076	0.0176987	0.0167331	0.0235259	0.0142746	0.0306387	0.0157995	0.0151693	0.0205329	0.0187429	0.0202332	0.0187008	0.0136042	0.0229734	0.0144163	0.01684	0.0159288	0.0198139	0.0168949	0.0176191	0.0197983
M597T401_NEG	5-Oxo-delta-bilirubin	0.034248	0.034248	1.54031	0.623221	1.18543	0.0385794	C33H34N4O7	level3.1	[M-H]-	0.97	0.9932	up	C20666	M597T401_NEG_5-Oxo-delta-bilirubin	1.13847	5-oxo-delta-bilirubin	0.0288086	0.0196933	0.0217367	0.0216301	0.019376	0.0223277	0.0600348	0.0168351	0.0181439	0.055581	0.0197265	0.0432086	0.045794	0.0353055	0.0275335	0.0337061	0.0337573	0.0317389	0.0128548	0.0305826	0.105121	0.0138182	0.010281	0.0429218	0.0328803	0.0251935	0.00817398	0.0335562	0.0364068	0.00879413	0.0175836	0.00784482
M597T401_NEG	15-Oxo-beta-bilirubin	0.034248	0.034248	1.54031	0.623221	1.18543	0.0385794	C33H34N4O7	level3.1	[M-H]-	0.97	0.9932	up	C20667	M597T401_NEG_15-Oxo-beta-bilirubin	1.13847	15-oxo-beta-bilirubin	0.0288086	0.0196933	0.0217367	0.0216301	0.019376	0.0223277	0.0600348	0.0168351	0.0181439	0.055581	0.0197265	0.0432086	0.045794	0.0353055	0.0275335	0.0337061	0.0337573	0.0317389	0.0128548	0.0305826	0.105121	0.0138182	0.010281	0.0429218	0.0328803	0.0251935	0.00817398	0.0335562	0.0364068	0.00879413	0.0175836	0.00784482
M427T72_POS	Cystine-glutathione	0.0219042	0.0219042	0.687771	-0.539999	0.804179	0.038758	C13H22N4O8S2	level2	[M+H]+	0.71	0.9245	nodiff	NA	M427T72_POS_Cystine-glutathione	2.12164	cystine-glutathione	0.0486255	0.0274376	0.0783389	0.0129554	0.0344243	0.0609481	0.023911	0.0339899	0.01758	0.0316339	0.0435668	0.0106636	0.0719744	0.113453	0.0177926	0.0943784	0.038474	0.0319971	0.0146041	0.0732667	0.0096579	0.0675178	0.0602906	0.0746002	0.0273981	0.0828473	0.0648869	0.0618986	0.0600279	0.048036	0.0493085	0.065462
M427T72_POS	Cysteine-glutathione disulfide	0.0219042	0.0219042	0.687771	-0.539999	0.804179	0.038758	C13H22N4O8S2	level2	[M+H]+	0.68	0.8602	nodiff	NA	M427T72_POS_Cysteine-glutathione disulfide	2.12164	cysteine-glutathione disulfide	0.0486255	0.0274376	0.0783389	0.0129554	0.0344243	0.0609481	0.023911	0.0339899	0.01758	0.0316339	0.0435668	0.0106636	0.0719744	0.113453	0.0177926	0.0943784	0.038474	0.0319971	0.0146041	0.0732667	0.0096579	0.0675178	0.0602906	0.0746002	0.0273981	0.0828473	0.0648869	0.0618986	0.0600279	0.048036	0.0493085	0.065462
M130T175_NEG	Isoleucine	0.244391	0.244391	1.35133	0.43438	0.521737	0.0392296	C6H13NO2	level2	[M-H]-	0.68	0.9991	nodiff	C00407/C16434	M130T175_NEG_Isoleucine	8.26486	isoleucine	0.0588605	0.314631	0.269943	0.137275	0.0955218	0.121093	0.243692	0.101788	0.0750786	1.08303	0.125663	0.482387	0.316052	0.304587	0.110595	0.131489	0.221507	0.0838438	0.161979	0.269543	0.139513	0.137779	0.107087	0.177821	0.199744	0.273708	0.211531	0.217552	0.172547	0.150121	0.190816	0.0769603
M130T175_NEG	4-Dimethylamino-butyric acid	0.244391	0.244391	1.35133	0.43438	0.521737	0.0392296	C6H13NO2	level2	[M-H]-	0.68	0.9987	nodiff	NA	M130T175_NEG_4-Dimethylamino-butyric acid	8.26486	4-dimethylamino-butyric acid	0.0588605	0.314631	0.269943	0.137275	0.0955218	0.121093	0.243692	0.101788	0.0750786	1.08303	0.125663	0.482387	0.316052	0.304587	0.110595	0.131489	0.221507	0.0838438	0.161979	0.269543	0.139513	0.137779	0.107087	0.177821	0.199744	0.273708	0.211531	0.217552	0.172547	0.150121	0.190816	0.0769603
M130T175_NEG	Leucine	0.244391	0.244391	1.35133	0.43438	0.521737	0.0392296	C6H13NO2	level2	[M-H]-	0.67	0.9897	nodiff	C00123/C16439	M130T175_NEG_Leucine	8.26486	leucine	0.0588605	0.314631	0.269943	0.137275	0.0955218	0.121093	0.243692	0.101788	0.0750786	1.08303	0.125663	0.482387	0.316052	0.304587	0.110595	0.131489	0.221507	0.0838438	0.161979	0.269543	0.139513	0.137779	0.107087	0.177821	0.199744	0.273708	0.211531	0.217552	0.172547	0.150121	0.190816	0.0769603
M130T175_NEG	Norleucine	0.244391	0.244391	1.35133	0.43438	0.521737	0.0392296	C6H13NO2	level2	[M-H]-	0.67	0.9894	nodiff	C01933	M130T175_NEG_Norleucine	8.26486	norleucine	0.0588605	0.314631	0.269943	0.137275	0.0955218	0.121093	0.243692	0.101788	0.0750786	1.08303	0.125663	0.482387	0.316052	0.304587	0.110595	0.131489	0.221507	0.0838438	0.161979	0.269543	0.139513	0.137779	0.107087	0.177821	0.199744	0.273708	0.211531	0.217552	0.172547	0.150121	0.190816	0.0769603
M130T175_NEG	Caplamin	0.244391	0.244391	1.35133	0.43438	0.521737	0.0392296	C6H13NO2	level2	[M-H]-	0.65	0.943	nodiff	C02378	M130T175_NEG_Caplamin	8.26486	caplamin	0.0588605	0.314631	0.269943	0.137275	0.0955218	0.121093	0.243692	0.101788	0.0750786	1.08303	0.125663	0.482387	0.316052	0.304587	0.110595	0.131489	0.221507	0.0838438	0.161979	0.269543	0.139513	0.137779	0.107087	0.177821	0.199744	0.273708	0.211531	0.217552	0.172547	0.150121	0.190816	0.0769603
M265T400_NEG	10-Hydroxymyoporone	0.0579262	0.0579262	1.17587	0.233732	1.0809	0.0394033	C15H22O4	level3.1	[M-H]-	0.73	0.6146	nodiff	NA	M265T400_NEG_10-Hydroxymyoporone	1.30358	10-hydroxymyoporone	0.0198231	0.0263359	0.0366998	0.0266668	0.0227952	0.023314	0.041832	0.0243277	0.025911	0.05482	0.0337631	0.0458832	0.0388848	0.031617	0.0332023	0.041142	0.0623422	0.0332001	0.0263244	0.0367884	0.0345616	0.0308173	0.020145	0.0278402	0.0248606	0.0274297	0.0345018	0.0338832	0.0289716	0.0415135	0.0237084	0.0307705
M291T482_NEG	Monoisononyl phthalate	0.558678	0.558678	0.982493	-0.0254816	0.220508	0.0407006	C17H24O4	level3.1	[M-H]-	0.89	0.8708	nodiff	NA	M291T482_NEG_Monoisononyl phthalate	5.08794	monoisononyl phthalate	0.0996643	0.115853	0.125874	0.13504	0.11215	0.13052	0.135508	0.119922	0.115484	0.130309	0.130517	0.135811	0.109841	0.115648	0.114864	0.129274	0.0913892	0.136652	0.137815	0.127745	0.13368	0.161752	0.131241	0.117802	0.113002	0.121619	0.115491	0.126784	0.115732	0.118435	0.128368	0.131765
M415T575_NEG	3beta-Hydroxy-5-cholestenoic acid (3-HCOA)	0.918453	0.918453	0.99128	-0.0126351	0.428035	0.040716	C27H44O3	level2	[M-H]-	0.72	1	nodiff	NA	M415T575_NEG_3beta-Hydroxy-5-cholestenoic acid (3-HCOA)	0.885676	3beta-hydroxy-5-cholestenoic acid (3-hcoa)	0.0167338	0.0168375	0.0291792	0.0246668	0.0199759	0.0313725	0.0203475	0.0148327	0.0146772	0.0312796	0.0204604	0.0103572	0.0230762	0.0317591	0.0281995	0.0176872	0.0166729	0.0165681	0.0187248	0.0218901	0.0264027	0.0184868	0.0180257	0.015631	0.0170995	0.0257051	0.0225875	0.0157932	0.0192084	0.040952	0.0220818	0.0228944
M195T582_POS	Tetraethylene glycol	4.52563e-05	4.52563e-05	0.817067	-0.291474	1.29396	0.0407437	C8H18O5	level2	[M+H]+	0.71	0.9901	down	NA	M195T582_POS_Tetraethylene glycol	2.98134	tetraethylene glycol	0.0587829	0.0634113	0.0553247	0.0874611	0.0645071	0.0551883	0.0650111	0.0538466	0.0658127	0.0884879	0.07881	0.0647745	0.0595223	0.0581353	0.0497956	0.0664954	0.0498589	0.0767469	0.0819001	0.071904	0.0608959	0.107724	0.0842725	0.0687205	0.0745014	0.0737718	0.0857524	0.0835102	0.0818625	0.0764677	0.0834527	0.0808882
M422T440_NEG	hexadeca-6,9,12-trienedioylcarnitine	0.905184	0.905184	0.995396	-0.0066573	0.249811	0.0408306	C23H37NO6	level3.1	[M-H]-	0.74	0.6892	nodiff	NA	M422T440_NEG_hexadeca-6,9,12-trienedioylcarnitine	2.40324	hexadeca-6,9,12-trienedioylcarnitine	0.040539	0.0559597	0.0564229	0.0629118	0.0488837	0.0620438	0.0655789	0.0568431	0.0538745	0.0635441	0.0563966	0.0663653	0.052334	0.0599901	0.0525877	0.0652938	0.0456425	0.0767453	0.0601448	0.0559977	0.0700596	0.078476	0.0628094	0.0480526	0.0549857	0.0597983	0.0599225	0.0575214	0.0536796	0.0597187	0.0621939	0.0622224
M450T441_POS	Icosa-8,11,14-trienoylcarnitine	1.48651e-05	1.48651e-05	0.787657	-0.344361	1.36761	0.0409817	C27H47NO4	level3.1	[M+H]+	0.73	0.6491	down	NA	M450T441_POS_Icosa-8,11,14-trienoylcarnitine	1.0838	icosa-8,11,14-trienoylcarnitine	0.0209462	0.0208981	0.0187721	0.0324576	0.0245817	0.0191431	0.0243741	0.0189932	0.021175	0.029703	0.029619	0.0248384	0.0226309	0.0236446	0.0160365	0.0205061	0.0169822	0.0283914	0.0304622	0.0253378	0.0211053	0.0399144	0.0277501	0.0242256	0.0266096	0.026594	0.0322097	0.0310387	0.0311052	0.0268227	0.0295808	0.0292127
M188T349_NEG	Indole-3-propionic acid	0.0184096	0.0184096	0.42149	-1.24643	1.38692	0.0412913	C11H11NO2	level2	[M-H]-	0.73	0.9991	down	NA	M188T349_NEG_Indole-3-propionic acid	1.1731	indole-3-propionic acid	0.019523	0.030873	0.003078	0.157168	0.00623851	0.0108276	0.0103493	0.00956461	0.00360641	0.0145491	0.00276106	0.00594738	0.0106021	0.000170762	0.00499453	0.00740242	0.0135321	0.0127618	0.0131032	0.0189718	0.00387035	0.0561142	0.00391808	0.0128296	0.0146281	0.0926681	0.0244672	0.00652955	0.0191908	0.0400257	0.0490216	0.0370781
M131T287_NEG	2-Hydroxyhexanoic acid	0.0901609	0.0901609	1.5007	0.585634	0.868095	0.0414549	C6H12O3	level2	[M-H]-	0.69	0.9862	nodiff	NA	M131T287_NEG_2-Hydroxyhexanoic acid	1.84799	2-hydroxyhexanoic acid	0.0159003	0.0321327	0.0423307	0.0181479	0.031176	0.0380793	0.0382941	0.0346074	0.0302476	0.223591	0.0456183	0.0913547	0.0684712	0.0618197	0.0601716	0.0715637	0.0540269	0.0337805	0.0230413	0.0647972	0.0513742	0.0476077	0.031209	0.0324385	0.0430398	0.0616738	0.0279392	0.0357766	0.02001	0.0289108	0.028527	0.0363888
M131T287_NEG	2-Hydroxy-3-methylpentanoic acid	0.0901609	0.0901609	1.5007	0.585634	0.868095	0.0414549	C6H12O3	level2	[M-H]-	0.69	0.9814	nodiff	NA	M131T287_NEG_2-Hydroxy-3-methylpentanoic acid	1.84799	2-hydroxy-3-methylpentanoic acid	0.0159003	0.0321327	0.0423307	0.0181479	0.031176	0.0380793	0.0382941	0.0346074	0.0302476	0.223591	0.0456183	0.0913547	0.0684712	0.0618197	0.0601716	0.0715637	0.0540269	0.0337805	0.0230413	0.0647972	0.0513742	0.0476077	0.031209	0.0324385	0.0430398	0.0616738	0.0279392	0.0357766	0.02001	0.0289108	0.028527	0.0363888
M131T287_NEG	2-Ethyl-2-hydroxybutyric acid	0.0901609	0.0901609	1.5007	0.585634	0.868095	0.0414549	C6H12O3	level2	[M-H]-	0.69	0.9581	nodiff	NA	M131T287_NEG_2-Ethyl-2-hydroxybutyric acid	1.84799	2-ethyl-2-hydroxybutyric acid	0.0159003	0.0321327	0.0423307	0.0181479	0.031176	0.0380793	0.0382941	0.0346074	0.0302476	0.223591	0.0456183	0.0913547	0.0684712	0.0618197	0.0601716	0.0715637	0.0540269	0.0337805	0.0230413	0.0647972	0.0513742	0.0476077	0.031209	0.0324385	0.0430398	0.0616738	0.0279392	0.0357766	0.02001	0.0289108	0.028527	0.0363888
M131T287_NEG	Hydroxyisocaproic acid	0.0901609	0.0901609	1.5007	0.585634	0.868095	0.0414549	C6H12O3	level2	[M-H]-	0.63	0.8524	nodiff	NA	M131T287_NEG_Hydroxyisocaproic acid	1.84799	hydroxyisocaproic acid	0.0159003	0.0321327	0.0423307	0.0181479	0.031176	0.0380793	0.0382941	0.0346074	0.0302476	0.223591	0.0456183	0.0913547	0.0684712	0.0618197	0.0601716	0.0715637	0.0540269	0.0337805	0.0230413	0.0647972	0.0513742	0.0476077	0.031209	0.0324385	0.0430398	0.0616738	0.0279392	0.0357766	0.02001	0.0289108	0.028527	0.0363888
M495T390_NEG	Pregnanediol 3-O-glucuronide	0.783245	0.783245	1.11152	0.152537	0.389042	0.0420179	C27H44O8	level2	[M-H]-	0.69	0.9989	nodiff	C03033	M495T390_NEG_Pregnanediol 3-O-glucuronide	4.66354	pregnanediol 3-o-glucuronide	0.369409	0.044041	0.0567854	0.0296605	0.103592	0.0530542	0.0946156	0.0674501	0.131831	0.0762745	0.0370473	0.16664	0.127802	0.295535	0.166068	0.151502	0.253758	0.0917887	0.08507	0.0375857	0.0720542	0.0679571	0.0372188	0.0598183	0.0557136	0.0295284	0.124317	0.0398741	0.0780997	0.017464	0.0293908	0.417022
M151T397_POS	Ethyl benzoate	0.000128214	0.000128214	0.793577	-0.333558	1.23562	0.0420299	C9H10O2	level3.1	[M+H]+	0.97	0.9566	down	C01839	M151T397_POS_Ethyl benzoate	0.222542	ethyl benzoate	0.00491021	0.00411327	0.00384372	0.00725452	0.00412522	0.00376467	0.00501635	0.00391848	0.0045985	0.0073021	0.00562729	0.0048943	0.00425344	0.00441517	0.00352936	0.00438618	0.00344356	0.00584986	0.00574215	0.00555563	0.00460626	0.00820907	0.0064822	0.00512178	0.00611796	0.00478634	0.00715107	0.00582493	0.00623996	0.00615379	0.00630633	0.006385
M151T397_POS	Phenylpropanoate	0.000128214	0.000128214	0.793577	-0.333558	1.23562	0.0420299	C9H10O2	level3.1	[M+H]+	0.93	1	down	C05629	M151T397_POS_Phenylpropanoate	0.222542	phenylpropanoate	0.00491021	0.00411327	0.00384372	0.00725452	0.00412522	0.00376467	0.00501635	0.00391848	0.0045985	0.0073021	0.00562729	0.0048943	0.00425344	0.00441517	0.00352936	0.00438618	0.00344356	0.00584986	0.00574215	0.00555563	0.00460626	0.00820907	0.0064822	0.00512178	0.00611796	0.00478634	0.00715107	0.00582493	0.00623996	0.00615379	0.00630633	0.006385
M165T70_2_POS	1,5-Anhydroglucitol	0.494428	0.494428	1.13129	0.177969	0.258057	0.0421954	C6H12O5	level2	[M+H]+	0.67	0.965	nodiff	C07326	M165T70_2_POS_1,5-Anhydroglucitol	0.57719	1,5-anhydroglucitol	0.00846125	0.00442842	0.00979121	0.0268796	0.0100361	0.00708179	0.00855084	0.0044349	0.0443981	0.0196459	0.0160047	0.00849632	0.0144293	0.020842	0.0030998	0.0201691	0.0179089	0.00565851	0.025977	0.0221856	0.0148952	0.0212164	0.00577982	0.00931049	0.0060997	0.0169998	0.00558773	0.0166347	0.00874113	0.0194837	0.0196203	0.013184
M124T58_NEG	Taurine	0.0248101	0.0248101	1.59587	0.674346	1.05998	0.0422773	C2H7NO3S	level2	[M-H]-	0.71	0.995	up	C00245	M124T58_NEG_Taurine	2.19939	taurine	0.0327974	0.0302266	0.0653687	0.0512603	0.0354919	0.117925	0.0401237	0.0332967	0.0381993	0.139707	0.0334039	0.0451719	0.121296	0.030038	0.072105	0.0504573	0.152362	0.0388469	0.0368001	0.0494456	0.163072	0.103657	0.0472144	0.0342388	0.0330564	0.0367687	0.0380887	0.0412294	0.0390383	0.0327451	0.0516241	0.0340513
M328T540_POS	3-Amino-2-methoxynonadec-5-en-4-ol	3.55111e-07	3.55111e-07	0.748361	-0.418193	1.53572	0.0426108	C20H41NO2	level3.1	[M+H]+	0.94	0.9408	down	NA	M328T540_POS_3-Amino-2-methoxynonadec-5-en-4-ol	0.502216	3-amino-2-methoxynonadec-5-en-4-ol	0.0105335	0.0104593	0.00831791	0.0125604	0.0113891	0.00925558	0.0122382	0.00886169	0.00976397	0.011601	0.0119583	0.00963091	0.00963351	0.00995743	0.00717076	0.0104602	0.00769537	0.0135669	0.0126864	0.0132453	0.00999961	0.0197698	0.0120347	0.0116199	0.0113238	0.0114071	0.0148451	0.0138433	0.01305	0.0135451	0.0157799	0.0161745
M328T540_POS	N,N-Dimethylsphing-4-enine	3.55111e-07	3.55111e-07	0.748361	-0.418193	1.53572	0.0426108	C20H41NO2	level3.1	[M+H]+	0.92	0.9408	down	C13914	M328T540_POS_N,N-Dimethylsphing-4-enine	0.502216	n,n-dimethylsphing-4-enine	0.0105335	0.0104593	0.00831791	0.0125604	0.0113891	0.00925558	0.0122382	0.00886169	0.00976397	0.011601	0.0119583	0.00963091	0.00963351	0.00995743	0.00717076	0.0104602	0.00769537	0.0135669	0.0126864	0.0132453	0.00999961	0.0197698	0.0120347	0.0116199	0.0113238	0.0114071	0.0148451	0.0138433	0.01305	0.0135451	0.0157799	0.0161745
M328T540_POS	N-(1-Hydroxyethyl)octadecanamide	3.55111e-07	3.55111e-07	0.748361	-0.418193	1.53572	0.0426108	C20H41NO2	level3.1	[M+H]+	0.92	1	down	NA	M328T540_POS_N-(1-Hydroxyethyl)octadecanamide	0.502216	n-(1-hydroxyethyl)octadecanamide	0.0105335	0.0104593	0.00831791	0.0125604	0.0113891	0.00925558	0.0122382	0.00886169	0.00976397	0.011601	0.0119583	0.00963091	0.00963351	0.00995743	0.00717076	0.0104602	0.00769537	0.0135669	0.0126864	0.0132453	0.00999961	0.0197698	0.0120347	0.0116199	0.0113238	0.0114071	0.0148451	0.0138433	0.01305	0.0135451	0.0157799	0.0161745
M308T68_NEG	N-Acetylneuraminic acid	0.000246613	0.000246613	1.57157	0.652211	1.98792	0.0433482	C11H19NO9	level2	[M-H]-	0.72	0.948	up	C19910/C19909/C00270	M308T68_NEG_N-Acetylneuraminic acid	0.761376	n-acetylneuraminic acid	0.0188077	0.0128518	0.0201123	0.0141668	0.0153193	0.0229553	0.0225796	0.017062	0.0463737	0.029641	0.014129	0.0315196	0.0289391	0.0190256	0.014322	0.022593	0.0331508	0.0237616	0.0197814	0.0156055	0.0313838	0.0193395	0.0126019	0.0127715	0.0154342	0.012924	0.0140543	0.0149299	0.0123313	0.016338	0.0188532	0.0122836
M194T246_NEG	3-Hydroxyhippuric acid	0.39289	0.39289	0.689249	-0.536904	0.724687	0.043556	C9H9NO4	level2	[M-H]-	0.73	0.9886	nodiff	NA	M194T246_NEG_3-Hydroxyhippuric acid	0.86609	3-hydroxyhippuric acid	0.0020402	0.0205914	0.00778909	0.0891829	0.00323948	0.0165925	0.00160074	0.0106313	0.0186824	0.00167902	0.020993	0.000594602	0.0198863	0.0563624	0.000400851	0.00789467	0.0613446	0.00825132	0.000395923	0.0154508	3.01203e-05	0.00134524	0.03348	0.019018	0.00102977	0.0384006	0.00814432	0.000708385	0.0204137	0.141067	0.0122434	0.000297305
M194T246_NEG	Salicyluric acid	0.39289	0.39289	0.689249	-0.536904	0.724687	0.043556	C9H9NO4	level2	[M-H]-	0.72	0.9745	nodiff	C07588	M194T246_NEG_Salicyluric acid	0.86609	salicyluric acid	0.0020402	0.0205914	0.00778909	0.0891829	0.00323948	0.0165925	0.00160074	0.0106313	0.0186824	0.00167902	0.020993	0.000594602	0.0198863	0.0563624	0.000400851	0.00789467	0.0613446	0.00825132	0.000395923	0.0154508	3.01203e-05	0.00134524	0.03348	0.019018	0.00102977	0.0384006	0.00814432	0.000708385	0.0204137	0.141067	0.0122434	0.000297305
M194T246_NEG	4-Hydroxyhippuric acid	0.39289	0.39289	0.689249	-0.536904	0.724687	0.043556	C9H9NO4	level2	[M-H]-	0.66	0.8549	nodiff	NA	M194T246_NEG_4-Hydroxyhippuric acid	0.86609	4-hydroxyhippuric acid	0.0020402	0.0205914	0.00778909	0.0891829	0.00323948	0.0165925	0.00160074	0.0106313	0.0186824	0.00167902	0.020993	0.000594602	0.0198863	0.0563624	0.000400851	0.00789467	0.0613446	0.00825132	0.000395923	0.0154508	3.01203e-05	0.00134524	0.03348	0.019018	0.00102977	0.0384006	0.00814432	0.000708385	0.0204137	0.141067	0.0122434	0.000297305
M193T321_NEG	mono-Benzyl malonate	0.0991812	0.0991812	1.12306	0.16744	0.949483	0.0438642	C10H10O4	level3.1	[M-H]-	0.79	0.7201	nodiff	NA	M193T321_NEG_mono-Benzyl malonate	0.220484	mono-benzyl malonate	0.00474614	0.00532865	0.00595621	0.00578093	0.00574079	0.00614503	0.00713263	0.00471866	0.00488705	0.00660433	0.00528403	0.00639618	0.00530738	0.00533698	0.00421703	0.00751977	0.0041394	0.00707937	0.00508778	0.00627519	0.00562463	0.00876606	0.00534194	0.00579086	0.0045527	0.00587698	0.00295311	0.006193	0.0045757	0.0049774	0.00425661	0.00565243
M193T321_NEG	4-(4-hydroxyphenyl)-2-oxobutanoate	0.0991812	0.0991812	1.12306	0.16744	0.949483	0.0438642	C10H10O4	level3.1	[M-H]-	0.76	0.7201	nodiff	NA	M193T321_NEG_4-(4-hydroxyphenyl)-2-oxobutanoate	0.220484	4-(4-hydroxyphenyl)-2-oxobutanoate	0.00474614	0.00532865	0.00595621	0.00578093	0.00574079	0.00614503	0.00713263	0.00471866	0.00488705	0.00660433	0.00528403	0.00639618	0.00530738	0.00533698	0.00421703	0.00751977	0.0041394	0.00707937	0.00508778	0.00627519	0.00562463	0.00876606	0.00534194	0.00579086	0.0045527	0.00587698	0.00295311	0.006193	0.0045757	0.0049774	0.00425661	0.00565243
M378T435_NEG	S1P(d18:1)	0.0003313	0.0003313	0.772478	-0.372434	1.5213	0.0441744	C18H38NO5P	level2	[M-H]-	0.73	0.9764	down	C06124	M378T435_NEG_S1P(d18:1)	27.6916	s1p(d18:1)	0.390857	0.404552	0.413415	0.581539	0.408756	0.496202	0.489677	0.548105	0.483072	0.612113	0.696791	0.645124	0.570988	0.662813	0.695013	0.719066	0.624642	0.658316	0.695296	0.835915	0.769418	0.930856	0.620528	0.558214	0.703208	1.06861	0.603432	0.668036	0.71314	0.985539	1.06369	0.7948
M263T371_NEG	gamma-CEHC (gamma-Carboxyethyl hydrochroman)	0.00224934	0.00224934	0.583979	-0.776011	1.89189	0.0443942	C15H20O4	level2	[M-H]-	0.72	0.959	down	NA	M263T371_NEG_gamma-CEHC (gamma-Carboxyethyl hydrochroman)	1.24579	gamma-cehc (gamma-carboxyethyl hydrochroman)	0.0234471	0.0154692	0.0179726	0.0309513	0.0178324	0.0126673	0.0127739	0.0186434	0.00604546	0.013716	0.0429069	0.00520254	0.0153433	0.0239819	0.00673361	0.0195475	0.0102386	0.035788	0.0673519	0.0659068	0.0110135	0.0199399	0.0686859	0.0244298	0.0262591	0.0315635	0.0363807	0.0443662	0.03112	0.048963	0.0346258	0.0597426
M189T291_POS	Antipyrine (Phenazone)	0.599144	0.599144	1.16576	0.22127	0.188534	0.0444814	C11H12N2O	level2	[M+H]+	0.63	0.9189	nodiff	C13244	M189T291_POS_Antipyrine (Phenazone)	0.349513	antipyrine (phenazone)	0.039237	0.00566483	0.00665177	0.00565042	0.0058935	0.0202093	0.00591123	0.00356029	0.00512856	0.0341261	0.0109881	0.00428034	0.0060842	0.00512937	0.00220082	0.00287275	0.0029186	0.0070412	0.00629938	0.00345736	0.00905604	0.00726768	0.00954932	0.00300916	0.00644164	0.00608767	0.0042138	0.00638702	0.00556311	0.00694773	0.00629953	0.00881663
M180T175_NEG	Tyrosine	0.242109	0.242109	0.868578	-0.203272	0.762831	0.0446697	C9H11NO3	level2	[M-H]-	0.68	0.9699	nodiff	C00082/C01536	M180T175_NEG_Tyrosine	11.1626	tyrosine	0.180437	0.145488	0.29449	0.400376	0.217107	0.261974	0.228512	0.192335	0.214861	0.645537	0.214927	0.234732	0.513031	0.234288	0.156126	0.205125	0.268659	0.0489861	0.247473	0.161739	0.258215	0.275743	0.183824	0.377268	0.279309	0.399008	0.398725	0.355394	0.274156	0.306069	0.368849	0.209531
M180T175_NEG	3-Amino-3-(4-hydroxyphenyl)propanoic acid	0.242109	0.242109	0.868578	-0.203272	0.762831	0.0446697	C9H11NO3	level2	[M-H]-	0.67	0.9385	nodiff	C04368	M180T175_NEG_3-Amino-3-(4-hydroxyphenyl)propanoic acid	11.1626	3-amino-3-(4-hydroxyphenyl)propanoic acid	0.180437	0.145488	0.29449	0.400376	0.217107	0.261974	0.228512	0.192335	0.214861	0.645537	0.214927	0.234732	0.513031	0.234288	0.156126	0.205125	0.268659	0.0489861	0.247473	0.161739	0.258215	0.275743	0.183824	0.377268	0.279309	0.399008	0.398725	0.355394	0.274156	0.306069	0.368849	0.209531
M218T211_POS	Propionylcarnitine (C3:0)	0.00525913	0.00525913	0.649275	-0.623099	0.953952	0.0450567	C10H19NO4	level2	[M+H]+	0.75	0.9988	nodiff	C03017	M218T211_POS_Propionylcarnitine (C3:0)	7.14252	propionylcarnitine (c3:0)	0.0986699	0.0782809	0.200468	0.223805	0.0635888	0.0899843	0.101349	0.0713824	0.215981	0.11344	0.155466	0.0892385	0.166707	0.17044	0.120155	0.10711	0.0931778	0.146109	0.27723	0.154598	0.158236	0.243262	0.106188	0.298086	0.177584	0.228586	0.292389	0.341058	0.1737	0.26135	0.222661	0.121591
M225T228_NEG	5-Oxo-L-prolyl-L-proline	0.420537	0.420537	0.711702	-0.490655	0.205992	0.0454963	C10H14N2O4	level2	[M-H]-	0.71	0.9432	nodiff	NA	M225T228_NEG_5-Oxo-L-prolyl-L-proline	0.307127	5-oxo-l-prolyl-l-proline	0.0132842	0.00348782	0.0103106	0.000544128	0.0056246	0.00657625	0.00823194	0.0038835	0.0132526	0.00838357	0.00033146	0.00757661	0.00971282	0.00523737	0.00371852	0.00423788	0.0116201	0.00379369	5.44726e-05	0.00436405	0.00712722	0.000420611	0.0108757	0.000692036	0.00514001	0.016801	0.000556372	0.00803842	0.000975549	0.000152392	0.00894786	0.00638018
M144T73_POS	Stachydrine	0.0326002	0.0326002	2.17095	1.11833	0.742995	0.0455302	C7H13NO2	level2	[M+H]+	0.74	0.9798	nodiff	C10172	M144T73_POS_Stachydrine	23.8703	stachydrine	0.0206971	0.600942	2.99055	1.53036	0.760099	0.584266	2.05115	0.760637	0.559823	0.0694528	0.0588996	0.344742	1.36461	1.06415	0.0101735	0.163383	0.224818	0.11182	1.30115	1.68222	0.33776	0.296319	0.247308	0.783054	0.341397	1.4754	0.0530695	0.564987	0.0713188	0.0253346	0.842874	0.0477346
M229T376_NEG	Dodecanedioic acid	0.552589	0.552589	1.1633	0.218219	0.662544	0.0455836	C12H22O4	level2	[M-H]-	0.72	0.9339	nodiff	C02678/C16308	M229T376_NEG_Dodecanedioic acid	1.3349	dodecanedioic acid	0.0117481	0.0506024	0.015388	0.0219797	0.0158524	0.018996	0.0512317	0.015237	0.0428977	0.0466221	0.0166461	0.128152	0.0296263	0.014711	0.0124886	0.0458142	0.0561771	0.040196	0.0154158	0.0573724	0.026832	0.0196893	0.0210965	0.122793	0.0613123	0.0349718	0.0200444	0.0187727	0.00978494	0.0195333	0.0169649	0.0240462
M103T178_NEG	3-Hydroxybutyric acid	0.0111496	0.0111496	9.9293	3.31169	1.51574	0.0458095	C4H8O3	level2	[M-H]-	0.66	0.998	up	C01089/C03197	M103T178_NEG_3-Hydroxybutyric acid	2.80849	3-hydroxybutyric acid	0.0208189	0.194629	0.0572203	0.0156368	0.0361109	0.0245068	0.0578181	0.0334615	0.0191463	0.538236	0.0213068	0.716845	0.0276501	0.0725701	0.168506	0.141841	0.0855172	0.0343392	0.00599645	0.151515	0.13902	0.0391163	0.00249402	0.00642493	0.0478235	0.00798905	0.0074683	0.0108924	0.0125809	0.0149988	0.00603138	0.00811662
M176T62_POS	Citrulline	0.00232306	0.00232306	0.771606	-0.374064	1.00987	0.0461866	C6H13N3O3	level2	[M+H]+	0.73	0.9978	down	C00327	M176T62_POS_Citrulline	0.679999	citrulline	0.0152992	0.01092	0.0107936	0.0219243	0.0157136	0.00927196	0.016972	0.0147481	0.0196659	0.015276	0.017455	0.0173666	0.0126299	0.0107212	0.0075027	0.0165027	0.00821519	0.0148627	0.0211584	0.0159058	0.0114426	0.0311133	0.0177935	0.016019	0.014892	0.020088	0.0184784	0.0236672	0.0157848	0.019348	0.0243467	0.014603
M257T415_NEG	Tetradecanedioic acid	0.433102	0.433102	1.23508	0.304602	0.611771	0.0461944	C14H26O4	level2	[M-H]-	0.74	0.9835	nodiff	NA	M257T415_NEG_Tetradecanedioic acid	1.87971	tetradecanedioic acid	0.0312643	0.0352818	0.0294341	0.081067	0.0367491	0.0179772	0.0980645	0.0291445	0.0808267	0.0273998	0.0450131	0.190569	0.0287815	0.0279468	0.0201234	0.0184	0.0514983	0.0681854	0.03497	0.0613178	0.0473006	0.0319876	0.0230341	0.046024	0.0376227	0.183502	0.0386902	0.0255819	0.0288061	0.0248938	0.0182545	0.0338987
M457T651_POS	beta-Sitosterol acetate	0.000570379	0.000570379	0.839851	-0.251795	1.1277	0.0462167	C31H52O2	level3.1	[M+H]+	0.86	0.9816	down	NA	M457T651_POS_beta-Sitosterol acetate	1.44205	beta-sitosterol acetate	0.0324714	0.0308583	0.0268079	0.0400384	0.0326571	0.0286359	0.0309218	0.0281872	0.0310583	0.0478569	0.0358522	0.0347408	0.0312789	0.0260983	0.0238232	0.028196	0.0251244	0.0372586	0.0388836	0.034627	0.0303787	0.0536296	0.0403379	0.0355424	0.0347611	0.0348421	0.0451904	0.0403902	0.0388433	0.0380447	0.0391285	0.0399794
M457T651_POS	cholesteryl butanoate	0.000570379	0.000570379	0.839851	-0.251795	1.1277	0.0462167	C31H52O2	level3.1	[M+H]+	0.68	0.588	down	NA	M457T651_POS_cholesteryl butanoate	1.44205	cholesteryl butanoate	0.0324714	0.0308583	0.0268079	0.0400384	0.0326571	0.0286359	0.0309218	0.0281872	0.0310583	0.0478569	0.0358522	0.0347408	0.0312789	0.0260983	0.0238232	0.028196	0.0251244	0.0372586	0.0388836	0.034627	0.0303787	0.0536296	0.0403379	0.0355424	0.0347611	0.0348421	0.0451904	0.0403902	0.0388433	0.0380447	0.0391285	0.0399794
M302T319_POS	2,6 Dimethylheptanoyl carnitine	0.00066116	0.00066116	0.529022	-0.918599	1.1206	0.0468515	C16H31NO4	level3.1	[M+H]+	0.92	0.9959	down	NA	M302T319_POS_2,6 Dimethylheptanoyl carnitine	0.489597	2,6 dimethylheptanoyl carnitine	0.00407667	0.00570984	0.0040484	0.0165648	0.0149706	0.00441697	0.0065681	0.00438932	0.0160701	0.0149971	0.0069464	0.0059401	0.00939495	0.00338386	0.00234926	0.00330027	0.00462234	0.00352825	0.0192603	0.0204061	0.00389557	0.0174948	0.0204765	0.0136377	0.00798933	0.0146769	0.016192	0.0142173	0.0127408	0.0128587	0.0129501	0.0113012
M349T628_NEG	Tetrahydrocorticosterone	5.15939e-06	5.15939e-06	1.51509	0.599402	2.20477	0.0481339	C21H34O4	level2	[M-H]-	0.5	0.8037	up	C05476	M349T628_NEG_Tetrahydrocorticosterone	4.3289	tetrahydrocorticosterone	0.126826	0.140847	0.151452	0.101638	0.111011	0.126925	0.102877	0.13962	0.113036	0.183037	0.114165	0.158803	0.126607	0.0877729	0.150446	0.132783	0.146544	0.103086	0.0715311	0.107315	0.161729	0.131859	0.0561939	0.0788401	0.114412	0.0665742	0.0919073	0.0727652	0.12321	0.0969302	0.116299	0.0701636
M429T627_2_POS	24,25-Dihydrolanosterol	0.019291	0.019291	0.88965	-0.16869	0.798626	0.0484941	C30H52O	level3.1	[M+H]+	0.69	0.5924	nodiff	C05109	M429T627_2_POS_24,25-Dihydrolanosterol	216.901	24,25-dihydrolanosterol	4.92323	4.89695	4.21846	6.4085	4.81329	4.33616	4.96925	4.12305	4.99833	7.25713	5.99402	4.88524	4.47118	4.34063	3.49572	4.99417	3.77612	5.59974	5.58877	5.83164	4.83541	8.0391	5.88322	4.80799	5.86543	5.3015	6.16533	6.25985	5.38258	5.35619	6.05446	5.72285
M480T497_NEG	2-acyl-sn-glycero-3-phosphoethanolamine (n-C18:0)	0.00199318	0.00199318	0.82269	-0.281579	2.00659	0.0490294	C23H48NO7P	level3.1	[M-H]-	0.96	0.9962	down	C05973	M480T497_NEG_2-acyl-sn-glycero-3-phosphoethanolamine (n-C18:0)	124.41	2-acyl-sn-glycero-3-phosphoethanolamine (n-c18:0)	1.82388	2.15486	2.50659	3.26157	2.08303	4.23216	1.64847	2.33907	1.70893	3.70705	3.39662	1.87716	3.6384	2.93757	2.82185	1.95061	3.28529	2.4968	3.43009	3.09843	3.26163	3.25401	3.6238	3.28623	3.30353	3.7048	3.07779	3.0908	3.34977	3.3	3.33465	3.51263
M480T497_NEG	sn-glycero-3-phospho-N-(stearoyl)ethanolamine	0.00199318	0.00199318	0.82269	-0.281579	2.00659	0.0490294	C23H48NO7P	level3.1	[M-H]-	0.95	0.9962	down	NA	M480T497_NEG_sn-glycero-3-phospho-N-(stearoyl)ethanolamine	124.41	sn-glycero-3-phospho-n-(stearoyl)ethanolamine	1.82388	2.15486	2.50659	3.26157	2.08303	4.23216	1.64847	2.33907	1.70893	3.70705	3.39662	1.87716	3.6384	2.93757	2.82185	1.95061	3.28529	2.4968	3.43009	3.09843	3.26163	3.25401	3.6238	3.28623	3.30353	3.7048	3.07779	3.0908	3.34977	3.3	3.33465	3.51263
M480T497_NEG	1-Octadecanoyl-sn-glycero-3-phosphoethanolamine	0.00199318	0.00199318	0.82269	-0.281579	2.00659	0.0490294	C23H48NO7P	level3.1	[M-H]-	0.85	0.7843	down	C21484	M480T497_NEG_1-Octadecanoyl-sn-glycero-3-phosphoethanolamine	124.41	1-octadecanoyl-sn-glycero-3-phosphoethanolamine	1.82388	2.15486	2.50659	3.26157	2.08303	4.23216	1.64847	2.33907	1.70893	3.70705	3.39662	1.87716	3.6384	2.93757	2.82185	1.95061	3.28529	2.4968	3.43009	3.09843	3.26163	3.25401	3.6238	3.28623	3.30353	3.7048	3.07779	3.0908	3.34977	3.3	3.33465	3.51263
M195T376_POS	3-Hydroxy-5-phenylpentanoic acid	0.774933	0.774933	0.949259	-0.075126	0.142132	0.0492537	C11H14O3	level3.1	[M+H]+	0.85	1	nodiff	NA	M195T376_POS_3-Hydroxy-5-phenylpentanoic acid	0.313415	3-hydroxy-5-phenylpentanoic acid	0.00313571	0.0148465	0.0036336	0.00455065	0.0198662	0.00333849	0.0060728	0.00982475	0.00474343	0.00692311	0.00661049	0.00361484	0.00252925	0.00236179	0.021744	0.0106498	0.00425322	0.00367187	0.0111274	0.00922264	0.00372969	0.0112107	0.00362543	0.00822924	0.0093139	0.00481306	0.0112105	0.0114249	0.0124555	0.00558716	0.00716862	0.00643562
M195T376_POS	3-Hydroxyphenyl-valeric acid	0.774933	0.774933	0.949259	-0.075126	0.142132	0.0492537	C11H14O3	level3.1	[M+H]+	0.83	0.881	nodiff	NA	M195T376_POS_3-Hydroxyphenyl-valeric acid	0.313415	3-hydroxyphenyl-valeric acid	0.00313571	0.0148465	0.0036336	0.00455065	0.0198662	0.00333849	0.0060728	0.00982475	0.00474343	0.00692311	0.00661049	0.00361484	0.00252925	0.00236179	0.021744	0.0106498	0.00425322	0.00367187	0.0111274	0.00922264	0.00372969	0.0112107	0.00362543	0.00822924	0.0093139	0.00481306	0.0112105	0.0114249	0.0124555	0.00558716	0.00716862	0.00643562
M195T376_POS	Ethyl 4-methylphenoxyacetate	0.774933	0.774933	0.949259	-0.075126	0.142132	0.0492537	C11H14O3	level3.1	[M+H]+	0.82	0.8186	nodiff	NA	M195T376_POS_Ethyl 4-methylphenoxyacetate	0.313415	ethyl 4-methylphenoxyacetate	0.00313571	0.0148465	0.0036336	0.00455065	0.0198662	0.00333849	0.0060728	0.00982475	0.00474343	0.00692311	0.00661049	0.00361484	0.00252925	0.00236179	0.021744	0.0106498	0.00425322	0.00367187	0.0111274	0.00922264	0.00372969	0.0112107	0.00362543	0.00822924	0.0093139	0.00481306	0.0112105	0.0114249	0.0124555	0.00558716	0.00716862	0.00643562
M195T376_POS	4-Methoxybenzyl propanoate	0.774933	0.774933	0.949259	-0.075126	0.142132	0.0492537	C11H14O3	level3.1	[M+H]+	0.75	0.8186	nodiff	NA	M195T376_POS_4-Methoxybenzyl propanoate	0.313415	4-methoxybenzyl propanoate	0.00313571	0.0148465	0.0036336	0.00455065	0.0198662	0.00333849	0.0060728	0.00982475	0.00474343	0.00692311	0.00661049	0.00361484	0.00252925	0.00236179	0.021744	0.0106498	0.00425322	0.00367187	0.0111274	0.00922264	0.00372969	0.0112107	0.00362543	0.00822924	0.0093139	0.00481306	0.0112105	0.0114249	0.0124555	0.00558716	0.00716862	0.00643562
M195T376_POS	coniferyl alcohol 9-methyl ether	0.774933	0.774933	0.949259	-0.075126	0.142132	0.0492537	C11H14O3	level3.1	[M+H]+	0.67	0.6093	nodiff	NA	M195T376_POS_coniferyl alcohol 9-methyl ether	0.313415	coniferyl alcohol 9-methyl ether	0.00313571	0.0148465	0.0036336	0.00455065	0.0198662	0.00333849	0.0060728	0.00982475	0.00474343	0.00692311	0.00661049	0.00361484	0.00252925	0.00236179	0.021744	0.0106498	0.00425322	0.00367187	0.0111274	0.00922264	0.00372969	0.0112107	0.00362543	0.00822924	0.0093139	0.00481306	0.0112105	0.0114249	0.0124555	0.00558716	0.00716862	0.00643562
M169T354_POS	5-Methoxysalicylic acid	0.0844993	0.0844993	0.488497	-1.03358	0.5938	0.0493973	C8H8O4	level3.1	[M+H]+	0.91	1	nodiff	NA	M169T354_POS_5-Methoxysalicylic acid	3.67292	5-methoxysalicylic acid	0.00175042	0.00142097	0.17407	0.0478603	0.00945515	0.192791	0.0320474	0.00339872	0.0922577	0.0173327	0.0573663	0.0709814	0.00142783	0.00772383	0.000840376	0.00157532	0.00233979	0.016629	0.335929	0.152814	0.0252096	0.317259	0.160966	0.126166	0.0190833	0.0956903	0.137884	0.0245511	0.003158	0.157561	0.0738375	0.190709
M169T354_POS	2-hydroxy-4-methoxybenzoate	0.0844993	0.0844993	0.488497	-1.03358	0.5938	0.0493973	C8H8O4	level3.1	[M+H]+	0.9	1	nodiff	NA	M169T354_POS_2-hydroxy-4-methoxybenzoate	3.67292	2-hydroxy-4-methoxybenzoate	0.00175042	0.00142097	0.17407	0.0478603	0.00945515	0.192791	0.0320474	0.00339872	0.0922577	0.0173327	0.0573663	0.0709814	0.00142783	0.00772383	0.000840376	0.00157532	0.00233979	0.016629	0.335929	0.152814	0.0252096	0.317259	0.160966	0.126166	0.0190833	0.0956903	0.137884	0.0245511	0.003158	0.157561	0.0738375	0.190709
M169T354_POS	3-methoxysalicylate	0.0844993	0.0844993	0.488497	-1.03358	0.5938	0.0493973	C8H8O4	level3.1	[M+H]+	0.84	1	nodiff	NA	M169T354_POS_3-methoxysalicylate	3.67292	3-methoxysalicylate	0.00175042	0.00142097	0.17407	0.0478603	0.00945515	0.192791	0.0320474	0.00339872	0.0922577	0.0173327	0.0573663	0.0709814	0.00142783	0.00772383	0.000840376	0.00157532	0.00233979	0.016629	0.335929	0.152814	0.0252096	0.317259	0.160966	0.126166	0.0190833	0.0956903	0.137884	0.0245511	0.003158	0.157561	0.0738375	0.190709
M169T354_POS	Vanillate	0.0844993	0.0844993	0.488497	-1.03358	0.5938	0.0493973	C8H8O4	level3.1	[M+H]+	0.81	1	nodiff	C06672	M169T354_POS_Vanillate	3.67292	vanillate	0.00175042	0.00142097	0.17407	0.0478603	0.00945515	0.192791	0.0320474	0.00339872	0.0922577	0.0173327	0.0573663	0.0709814	0.00142783	0.00772383	0.000840376	0.00157532	0.00233979	0.016629	0.335929	0.152814	0.0252096	0.317259	0.160966	0.126166	0.0190833	0.0956903	0.137884	0.0245511	0.003158	0.157561	0.0738375	0.190709
M169T354_POS	Isovanillic acid	0.0844993	0.0844993	0.488497	-1.03358	0.5938	0.0493973	C8H8O4	level3.1	[M+H]+	0.81	1	nodiff	NA	M169T354_POS_Isovanillic acid	3.67292	isovanillic acid	0.00175042	0.00142097	0.17407	0.0478603	0.00945515	0.192791	0.0320474	0.00339872	0.0922577	0.0173327	0.0573663	0.0709814	0.00142783	0.00772383	0.000840376	0.00157532	0.00233979	0.016629	0.335929	0.152814	0.0252096	0.317259	0.160966	0.126166	0.0190833	0.0956903	0.137884	0.0245511	0.003158	0.157561	0.0738375	0.190709
M277T484_POS	9,12-Octadecadiynoic acid	0.386521	0.386521	1.35017	0.433146	0.28972	0.0494718	C18H28O2	level2	[M+H]+	0.66	0.8587	nodiff	NA	M277T484_POS_9,12-Octadecadiynoic acid	2.16469	9,12-octadecadiynoic acid	0.0448271	0.0844105	0.0461935	0.052395	0.0347152	0.0205334	0.0582824	0.0206644	0.0286469	0.0392638	0.0307074	0.385289	0.0330827	0.0556848	0.0290309	0.0469073	0.0664211	0.0535213	0.0303137	0.0622047	0.0462352	0.0471799	0.0242764	0.0257947	0.0499917	0.0184397	0.0349622	0.136432	0.0304129	0.0511697	0.0186881	0.0284402
M277T484_POS	Stearidonic acid	0.386521	0.386521	1.35017	0.433146	0.28972	0.0494718	C18H28O2	level2	[M+H]+	0.65	0.8364	nodiff	C16300	M277T484_POS_Stearidonic acid	2.16469	stearidonic acid	0.0448271	0.0844105	0.0461935	0.052395	0.0347152	0.0205334	0.0582824	0.0206644	0.0286469	0.0392638	0.0307074	0.385289	0.0330827	0.0556848	0.0290309	0.0469073	0.0664211	0.0535213	0.0303137	0.0622047	0.0462352	0.0471799	0.0242764	0.0257947	0.0499917	0.0184397	0.0349622	0.136432	0.0304129	0.0511697	0.0186881	0.0284402
M328T252_POS	3-Hydroxydeca-4,6-dienoylcarnitine	6.13009e-07	6.13009e-07	1088.59	10.0882	1.61935	0.0496244	C17H29NO5	level3.1	[M+H]+	0.62	0.5679	up	NA	M328T252_POS_3-Hydroxydeca-4,6-dienoylcarnitine	76.3743	3-hydroxydeca-4,6-dienoylcarnitine	3.74009	4.5909	6.22876	0.00333376	4.13171	3.43043	4.53967	6.22767	5.26944	0.0039303	0.00348587	5.41292	3.44491	4.19114	7.64817	5.41879	3.45838	4.01737	0.00774912	0.00423752	4.53448	0.00614066	0.00187641	0.00177774	0.00280749	0.00480917	0.00230692	0.00731485	0.00222156	0.00300546	0.00174	0.00232548
M329T365_NEG	9,12,13-TriHOME	0.67322	0.67322	1.03249	0.0461299	0.155941	0.0500992	C18H34O5	level3.1	[M-H]-	0.67	0.6689	nodiff	C14833	M329T365_NEG_9,12,13-TriHOME	1.655	9,12,13-trihome	0.0295974	0.04426	0.0362728	0.0429219	0.034782	0.0543094	0.0377448	0.0325383	0.031413	0.036503	0.0537798	0.0550987	0.0423999	0.0443342	0.0364014	0.0453776	0.0315332	0.0460945	0.0382557	0.0506076	0.0366749	0.0466081	0.0416876	0.0530097	0.053538	0.0360037	0.0380742	0.057122	0.00543029	0.0420976	0.0424954	0.0343396
M173T304_NEG	Aryl sulfate	0.992664	0.992664	0.996274	-0.00538604	0.0424684	0.0503255	C6H6O4S	level3.1	[M-H]-	0.87	0.9674	nodiff	C00850	M173T304_NEG_Aryl sulfate	27.721	aryl sulfate	1.26221	0.215179	1.37267	0.139982	0.138114	0.103588	0.132173	0.0468254	1.77073	0.775328	0.433928	0.0488887	1.88395	0.0486012	0.531857	0.129443	1.61752	1.36933	1.12419	1.01016	0.0180287	0.320739	0.156345	4.44688	0.434192	0.821214	0.460127	1.14897	0.613051	0.218691	0.0860833	0.164969
M370T568_POS	N-palmitoyl-leucine	1.18767e-07	1.18767e-07	0.605322	-0.724225	1.60048	0.0505173	C22H43NO3	level3.1	[M+H]+	0.76	0.5345	down	NA	M370T568_POS_N-palmitoyl-leucine	1.09023	n-palmitoyl-leucine	0.0177136	0.0207512	0.0139768	0.0245374	0.0184652	0.0158665	0.0199286	0.0143014	0.0150862	0.0239585	0.03571	0.0235861	0.0170869	0.0188538	0.0122711	0.0150233	0.0143249	0.0225572	0.033341	0.0267039	0.0196194	0.0386199	0.0303576	0.0324509	0.0377462	0.0262178	0.0413293	0.0353363	0.0303066	0.0389139	0.0531833	0.0331291
M370T568_POS	N-Palmitoyl Isoleucine	1.18767e-07	1.18767e-07	0.605322	-0.724225	1.60048	0.0505173	C22H43NO3	level3.1	[M+H]+	0.75	0.5345	down	NA	M370T568_POS_N-Palmitoyl Isoleucine	1.09023	n-palmitoyl isoleucine	0.0177136	0.0207512	0.0139768	0.0245374	0.0184652	0.0158665	0.0199286	0.0143014	0.0150862	0.0239585	0.03571	0.0235861	0.0170869	0.0188538	0.0122711	0.0150233	0.0143249	0.0225572	0.033341	0.0267039	0.0196194	0.0386199	0.0303576	0.0324509	0.0377462	0.0262178	0.0413293	0.0353363	0.0303066	0.0389139	0.0531833	0.0331291
M370T568_POS	N-Stearoyl GABA	1.18767e-07	1.18767e-07	0.605322	-0.724225	1.60048	0.0505173	C22H43NO3	level3.1	[M+H]+	0.74	0.5345	down	NA	M370T568_POS_N-Stearoyl GABA	1.09023	n-stearoyl gaba	0.0177136	0.0207512	0.0139768	0.0245374	0.0184652	0.0158665	0.0199286	0.0143014	0.0150862	0.0239585	0.03571	0.0235861	0.0170869	0.0188538	0.0122711	0.0150233	0.0143249	0.0225572	0.033341	0.0267039	0.0196194	0.0386199	0.0303576	0.0324509	0.0377462	0.0262178	0.0413293	0.0353363	0.0303066	0.0389139	0.0531833	0.0331291
M411T236_NEG	N6-Threonylcarbamoyladenosine	0.0188461	0.0188461	1.30877	0.388211	1.21223	0.0506052	C15H20N6O8	level2	[M-H]-	0.68	0.9612	up	NA	M411T236_NEG_N6-Threonylcarbamoyladenosine	0.9077	n6-threonylcarbamoyladenosine	0.0150087	0.00412463	0.0277277	0.0208782	0.0176379	0.0179387	0.0270465	0.0257315	0.0438013	0.0437556	0.0179088	0.0308178	0.040846	0.0197469	0.0230169	0.0259157	0.0390196	0.0180736	0.0246281	0.0168283	0.024931	0.0168092	0.0199871	0.0232341	0.0179511	0.0190496	0.0196973	0.0188268	0.0163374	0.0195482	0.0261953	0.0195329
M276T211_POS	Glutarylcarnitine (C5:0,COOH)	0.98746	0.98746	0.998279	-0.00248461	0.00777481	0.05063	C12H21NO6	level2	[M+H]+	0.73	0.9722	nodiff	NA	M276T211_POS_Glutarylcarnitine (C5:0,COOH)	0.994015	glutarylcarnitine (c5:0,cooh)	0.0171382	0.012275	0.0294759	0.0167347	0.0195254	0.0189159	0.0148808	0.0211652	0.0381815	0.0251796	0.0218881	0.0188414	0.0369353	0.0321103	0.0110256	0.0336742	0.00959574	0.0330296	0.031409	0.050837	0.0158832	0.0267519	0.0179327	0.0214985	0.0308278	0.0341661	0.0313825	0.0306529	0.0238268	0.0260383	0.0300418	0.0176467
M346T131_NEG	Adenosine monophosphate (AMP)	0.0221112	0.0221112	5.94111	2.57073	1.1197	0.0508607	C10H14N5O7P	level2	[M-H]-	0.63	0.9705	up	C00020/C01367/C00946	M346T131_NEG_Adenosine monophosphate (AMP)	0.815572	adenosine monophosphate (amp)	0.000830081	0.016246	0.0163769	0.00268672	0.0122491	0.0752042	0.00650383	0.0108097	0.00163618	0.000302179	0.00392492	0.0147429	0.117735	0.0102763	0.0925539	0.0129258	0.177192	0.00156969	0.0034454	0.00333808	0.122346	0.022507	0.00258759	0.00203261	0.00434843	0.0074481	0.00476886	0.0041648	0.00506104	0.00258796	0.0248497	0.00237589
M346T131_NEG	2'-Deoxyguanosine 5'-monophosphate (dGMP)	0.0221112	0.0221112	5.94111	2.57073	1.1197	0.0508607	C10H14N5O7P	level2	[M-H]-	0.61	0.9335	up	C00362	M346T131_NEG_2'-Deoxyguanosine 5'-monophosphate (dGMP)	0.815572	2'-deoxyguanosine 5'-monophosphate (dgmp)	0.000830081	0.016246	0.0163769	0.00268672	0.0122491	0.0752042	0.00650383	0.0108097	0.00163618	0.000302179	0.00392492	0.0147429	0.117735	0.0102763	0.0925539	0.0129258	0.177192	0.00156969	0.0034454	0.00333808	0.122346	0.022507	0.00258759	0.00203261	0.00434843	0.0074481	0.00476886	0.0041648	0.00506104	0.00258796	0.0248497	0.00237589
M127T61_POS	Pyrogallol	0.011512	0.011512	0.758474	-0.398829	0.841006	0.0515557	C6H6O3	level2	[M+H]+	0.6	0.8454	nodiff	C01108	M127T61_POS_Pyrogallol	1.23404	pyrogallol	0.0367495	0.0265759	0.0189493	0.0377276	0.0284332	0.0137684	0.0251194	0.0202007	0.0261764	0.0313206	0.0371166	0.0294772	0.0153018	0.0197092	0.0144898	0.0228589	0.00206597	0.0563661	0.0361025	0.0249762	0.0236014	0.039874	0.0314798	0.0326122	0.0629747	0.028929	0.0339606	0.0511337	0.0334921	0.0285978	0.0306144	0.0343471
M227T364_NEG	11-hydroxy-traumatin	0.0889774	0.0889774	2.23841	1.16248	1.18225	0.0515603	C12H20O4	level3.1	[M-H]-	0.79	0.5934	nodiff	NA	M227T364_NEG_11-hydroxy-traumatin	1.74136	11-hydroxy-traumatin	0.0119338	0.0711759	0.0351499	0.0353348	0.0257468	0.0148201	0.0613867	0.0138952	0.0169505	0.0703013	0.0405063	0.397378	0.0481946	0.0214206	0.031254	0.0499659	0.0760345	0.0465167	0.0319162	0.0845051	0.0372143	0.0242967	0.0156353	0.0282328	0.0438847	0.0216901	0.0146725	0.023889	0.0150457	0.0231081	0.0183428	0.0180911
M227T364_NEG	Traumatic acid	0.0889774	0.0889774	2.23841	1.16248	1.18225	0.0515603	C12H20O4	level3.1	[M-H]-	0.73	0.5934	nodiff	C16308	M227T364_NEG_Traumatic acid	1.74136	traumatic acid	0.0119338	0.0711759	0.0351499	0.0353348	0.0257468	0.0148201	0.0613867	0.0138952	0.0169505	0.0703013	0.0405063	0.397378	0.0481946	0.0214206	0.031254	0.0499659	0.0760345	0.0465167	0.0319162	0.0845051	0.0372143	0.0242967	0.0156353	0.0282328	0.0438847	0.0216901	0.0146725	0.023889	0.0150457	0.0231081	0.0183428	0.0180911
M337T430_NEG	5,6-DHET	0.00496265	0.00496265	0.191322	-2.38592	1.55712	0.0516558	C20H34O4	level3.1	[M-H]-	0.71	0.6259	down	C14772	M337T430_NEG_5,6-DHET	2.11936	5,6-dhet	0.00366899	0.000303066	0.0182814	0.00939355	0.00152662	0.0167785	0.00549139	0.0013021	0.00519684	0.00357585	0.0460793	0.000594837	0.000158184	0.02746	0.00123881	0.00206045	0.014309	0.0321107	0.140927	0.0229511	0.00112573	0.00608879	0.0289036	0.369989	0.135181	0.0701677	0.011512	0.0169428	0.0150858	0.0351949	0.0592918	0.0348426
M283T288_NEG	p-Cresol glucuronide	0.0102414	0.0102414	4.35342	2.12215	1.52119	0.0518732	C13H16O7	level2	[M-H]-	0.73	0.9886	up	NA	M283T288_NEG_p-Cresol glucuronide	0.677204	p-cresol glucuronide	8.20722e-05	0.00502457	0.002952	0.00280441	0.00205997	0.00400278	0.0214242	0.0333459	0.0311807	0.056772	0.000274577	0.00678874	0.0154028	0.00393588	0.0550689	0.0582486	0.0531055	0.0962608	0.00042963	0.00227823	0.104205	0.0105375	0.00660419	0.000146417	0.0219566	0.00309162	0.0113669	0.000315825	0.000391442	0.0277513	9.45335e-05	0.000417781
M284T516_NEG	Myristoylglycine	0.468781	0.468781	1.04172	0.0589677	0.64293	0.0519188	C16H31NO3	level3.1	[M-H]-	0.96	1	nodiff	NA	M284T516_NEG_Myristoylglycine	1.44302	myristoylglycine	0.0257245	0.0290753	0.0350779	0.0360331	0.0423251	0.0282188	0.0351777	0.0297967	0.0345384	0.0508899	0.0290144	0.0483539	0.031192	0.0388333	0.0350579	0.0383659	0.0318329	0.0394046	0.0335305	0.0341218	0.047271	0.0339276	0.0295099	0.0267114	0.0361289	0.0328831	0.0313019	0.0255009	0.0348046	0.0319065	0.0330582	0.0352889
M229T82_POS	Prolylhydroxyproline	0.0548155	0.0548155	0.692284	-0.530563	0.677571	0.0520552	C10H16N2O4	level2	[M+H]+	0.73	0.9989	nodiff	NA	M229T82_POS_Prolylhydroxyproline	1.80296	prolylhydroxyproline	0.0331512	0.0131147	0.0272648	0.0516686	0.0437458	0.0197762	0.0281203	0.0322121	0.0400571	0.0879014	0.0520486	0.0720189	0.0397181	0.0176844	0.0131922	0.0255277	0.0368246	0.0373744	0.0409662	0.0320245	0.0145253	0.0778804	0.0466941	0.0329154	0.0389474	0.0391847	0.022913	0.0443411	0.0224828	0.156753	0.0528003	0.0393365
M103T211_NEG	2-Hydroxybutyric acid	0.950529	0.950529	1.01126	0.0161478	0.232673	0.0523924	C4H8O3	level2	[M-H]-	0.65	0.9994	nodiff	C05984	M103T211_NEG_2-Hydroxybutyric acid	8.23833	2-hydroxybutyric acid	0.0795344	0.11211	0.11243	0.214297	0.0914464	0.16872	0.088721	0.0472611	0.0804185	0.394775	0.159803	0.458986	0.0738431	0.377417	0.184346	0.26845	0.074051	0.297373	0.183002	0.369129	0.406553	0.265099	0.138365	0.273202	0.555091	0.147363	0.257356	0.222465	0.202385	0.172032	0.194832	0.130385
M103T211_NEG	2-Hydroxyisobutyric acid	0.950529	0.950529	1.01126	0.0161478	0.232673	0.0523924	C4H8O3	level2	[M-H]-	0.58	0.8728	nodiff	NA	M103T211_NEG_2-Hydroxyisobutyric acid	8.23833	2-hydroxyisobutyric acid	0.0795344	0.11211	0.11243	0.214297	0.0914464	0.16872	0.088721	0.0472611	0.0804185	0.394775	0.159803	0.458986	0.0738431	0.377417	0.184346	0.26845	0.074051	0.297373	0.183002	0.369129	0.406553	0.265099	0.138365	0.273202	0.555091	0.147363	0.257356	0.222465	0.202385	0.172032	0.194832	0.130385
M478T484_NEG	12-Hydroperoxyicosa-5,8,10,14-tetraenoylcarnitine	0.222772	0.222772	1.10304	0.14149	0.280189	0.0525961	C27H45NO6	level3.1	[M-H]-	0.84	1	nodiff	NA	M478T484_NEG_12-Hydroperoxyicosa-5,8,10,14-tetraenoylcarnitine	1.07103	12-hydroperoxyicosa-5,8,10,14-tetraenoylcarnitine	0.0146471	0.0175961	0.030717	0.0440725	0.0262274	0.0384179	0.0342038	0.0187618	0.0262091	0.0315557	0.0267016	0.0254925	0.0255112	0.0299627	0.0252399	0.0256882	0.0165068	0.0284159	0.0204115	0.0258022	0.0426291	0.019339	0.0169584	0.0194748	0.0223721	0.0299641	0.0260667	0.0157683	0.0223564	0.0338455	0.0359333	0.0221233
M478T484_NEG	Deoxycholylserine	0.222772	0.222772	1.10304	0.14149	0.280189	0.0525961	C27H45NO6	level3.1	[M-H]-	0.72	0.7232	nodiff	NA	M478T484_NEG_Deoxycholylserine	1.07103	deoxycholylserine	0.0146471	0.0175961	0.030717	0.0440725	0.0262274	0.0384179	0.0342038	0.0187618	0.0262091	0.0315557	0.0267016	0.0254925	0.0255112	0.0299627	0.0252399	0.0256882	0.0165068	0.0284159	0.0204115	0.0258022	0.0426291	0.019339	0.0169584	0.0194748	0.0223721	0.0299641	0.0260667	0.0157683	0.0223564	0.0338455	0.0359333	0.0221233
M478T484_NEG	Chenodeoxycholylserine	0.222772	0.222772	1.10304	0.14149	0.280189	0.0525961	C27H45NO6	level3.1	[M-H]-	0.66	0.7232	nodiff	NA	M478T484_NEG_Chenodeoxycholylserine	1.07103	chenodeoxycholylserine	0.0146471	0.0175961	0.030717	0.0440725	0.0262274	0.0384179	0.0342038	0.0187618	0.0262091	0.0315557	0.0267016	0.0254925	0.0255112	0.0299627	0.0252399	0.0256882	0.0165068	0.0284159	0.0204115	0.0258022	0.0426291	0.019339	0.0169584	0.0194748	0.0223721	0.0299641	0.0260667	0.0157683	0.0223564	0.0338455	0.0359333	0.0221233
M478T484_NEG	Cholylalanine	0.222772	0.222772	1.10304	0.14149	0.280189	0.0525961	C27H45NO6	level3.1	[M-H]-	0.65	0.7232	nodiff	NA	M478T484_NEG_Cholylalanine	1.07103	cholylalanine	0.0146471	0.0175961	0.030717	0.0440725	0.0262274	0.0384179	0.0342038	0.0187618	0.0262091	0.0315557	0.0267016	0.0254925	0.0255112	0.0299627	0.0252399	0.0256882	0.0165068	0.0284159	0.0204115	0.0258022	0.0426291	0.019339	0.0169584	0.0194748	0.0223721	0.0299641	0.0260667	0.0157683	0.0223564	0.0338455	0.0359333	0.0221233
M478T484_NEG	Cholylsarcosine	0.222772	0.222772	1.10304	0.14149	0.280189	0.0525961	C27H45NO6	level3.1	[M-H]-	0.53	0.7232	nodiff	NA	M478T484_NEG_Cholylsarcosine	1.07103	cholylsarcosine	0.0146471	0.0175961	0.030717	0.0440725	0.0262274	0.0384179	0.0342038	0.0187618	0.0262091	0.0315557	0.0267016	0.0254925	0.0255112	0.0299627	0.0252399	0.0256882	0.0165068	0.0284159	0.0204115	0.0258022	0.0426291	0.019339	0.0169584	0.0194748	0.0223721	0.0299641	0.0260667	0.0157683	0.0223564	0.0338455	0.0359333	0.0221233
M249T505_POS	Dimethylbenzyl carbinyl hexanoate	0.00030601	0.00030601	0.81021	-0.303633	1.16597	0.0526886	C16H24O2	level3.1	[M+H]+	0.86	0.8314	down	NA	M249T505_POS_Dimethylbenzyl carbinyl hexanoate	2.66895	dimethylbenzyl carbinyl hexanoate	0.0526224	0.0560839	0.0469587	0.0844696	0.0556077	0.0497415	0.059996	0.0450373	0.0551506	0.0853023	0.0645827	0.0580104	0.0489786	0.0523797	0.0390763	0.0566613	0.0409935	0.0752398	0.0773186	0.0681378	0.0544891	0.100906	0.0750593	0.0607791	0.0711516	0.0675676	0.078005	0.0734093	0.0716181	0.0657352	0.0764851	0.0735629
M249T505_POS	Octyl phenylacetate	0.00030601	0.00030601	0.81021	-0.303633	1.16597	0.0526886	C16H24O2	level3.1	[M+H]+	0.85	0.8314	down	NA	M249T505_POS_Octyl phenylacetate	2.66895	octyl phenylacetate	0.0526224	0.0560839	0.0469587	0.0844696	0.0556077	0.0497415	0.059996	0.0450373	0.0551506	0.0853023	0.0645827	0.0580104	0.0489786	0.0523797	0.0390763	0.0566613	0.0409935	0.0752398	0.0773186	0.0681378	0.0544891	0.100906	0.0750593	0.0607791	0.0711516	0.0675676	0.078005	0.0734093	0.0716181	0.0657352	0.0764851	0.0735629
M249T505_POS	2-Phenylethyl octanoate	0.00030601	0.00030601	0.81021	-0.303633	1.16597	0.0526886	C16H24O2	level3.1	[M+H]+	0.85	0.8314	down	NA	M249T505_POS_2-Phenylethyl octanoate	2.66895	2-phenylethyl octanoate	0.0526224	0.0560839	0.0469587	0.0844696	0.0556077	0.0497415	0.059996	0.0450373	0.0551506	0.0853023	0.0645827	0.0580104	0.0489786	0.0523797	0.0390763	0.0566613	0.0409935	0.0752398	0.0773186	0.0681378	0.0544891	0.100906	0.0750593	0.0607791	0.0711516	0.0675676	0.078005	0.0734093	0.0716181	0.0657352	0.0764851	0.0735629
M249T505_POS	hexadecatetra-4,7,10,13-enoate	0.00030601	0.00030601	0.81021	-0.303633	1.16597	0.0526886	C16H24O2	level3.1	[M+H]+	0.67	0.5045	down	NA	M249T505_POS_hexadecatetra-4,7,10,13-enoate	2.66895	hexadecatetra-4,7,10,13-enoate	0.0526224	0.0560839	0.0469587	0.0844696	0.0556077	0.0497415	0.059996	0.0450373	0.0551506	0.0853023	0.0645827	0.0580104	0.0489786	0.0523797	0.0390763	0.0566613	0.0409935	0.0752398	0.0773186	0.0681378	0.0544891	0.100906	0.0750593	0.0607791	0.0711516	0.0675676	0.078005	0.0734093	0.0716181	0.0657352	0.0764851	0.0735629
M387T427_NEG	3,6-Dioxo-5alpha-cholan-24-oic acid	0.000843961	0.000843961	0.559779	-0.83707	1.88977	0.0528345	C24H36O4	level2	[M-H]-	0.69	0.9999	down	NA	M387T427_NEG_3,6-Dioxo-5alpha-cholan-24-oic acid	0.422114	3,6-dioxo-5alpha-cholan-24-oic acid	0.00462665	0.00310059	0.0105514	0.0192536	0.00518829	0.0107832	0.00579397	0.00709752	0.00522485	0.0072118	0.00891341	0.00425913	0.00881853	0.00729997	0.00518205	0.00571731	0.00361974	0.00686743	0.0148646	0.00752705	0.00435919	0.00665994	0.00772048	0.0172476	0.0190989	0.029781	0.00911949	0.00493246	0.0160714	0.0134756	0.00767211	0.021529
M344T395_POS	8-Methylundecanoylcarnitine	0.000281877	0.000281877	0.775672	-0.366482	1.13403	0.0528347	C19H37NO4	level3.1	[M+H]+	0.73	0.5867	down	NA	M344T395_POS_8-Methylundecanoylcarnitine	1.76859	8-methylundecanoylcarnitine	0.0341191	0.0369951	0.0306453	0.0563997	0.0369258	0.0373467	0.0412224	0.0315142	0.0378391	0.0542383	0.00910265	0.0367231	0.0358701	0.034051	0.0261359	0.0382356	0.0275695	0.0506219	0.0519779	0.0489387	0.0373944	0.0668345	0.0537627	0.042163	0.0471395	0.0458216	0.0508691	0.0540175	0.0508333	0.0479597	0.0526941	0.0473987
M165T302_NEG	3-(3-Hydroxyphenyl)propanoic acid	0.645205	0.645205	1.193	0.254593	0.118459	0.0531027	C9H10O3	level2	[M-H]-	0.7	0.968	nodiff	C11457	M165T302_NEG_3-(3-Hydroxyphenyl)propanoic acid	1.74866	3-(3-hydroxyphenyl)propanoic acid	0.010129	0.0661826	0.0375533	0.284467	0.0227916	0.0235023	0.0278066	0.0201885	0.0352776	0.0793664	0.0190309	0.0514576	0.0444885	0.0282732	0.0276333	0.042691	0.0632182	0.0198119	0.0215623	0.0309243	0.0160338	0.0251356	0.0364179	0.0284928	0.0203825	0.0818349	0.00949672	0.0672966	0.0267358	0.210375	0.0164264	0.0159605
M165T302_NEG	3-(2-Hydroxyphenyl)propanoic acid	0.645205	0.645205	1.193	0.254593	0.118459	0.0531027	C9H10O3	level2	[M-H]-	0.68	0.936	nodiff	C01198	M165T302_NEG_3-(2-Hydroxyphenyl)propanoic acid	1.74866	3-(2-hydroxyphenyl)propanoic acid	0.010129	0.0661826	0.0375533	0.284467	0.0227916	0.0235023	0.0278066	0.0201885	0.0352776	0.0793664	0.0190309	0.0514576	0.0444885	0.0282732	0.0276333	0.042691	0.0632182	0.0198119	0.0215623	0.0309243	0.0160338	0.0251356	0.0364179	0.0284928	0.0203825	0.0818349	0.00949672	0.0672966	0.0267358	0.210375	0.0164264	0.0159605
M165T302_NEG	4-Methoxyphenylacetic acid	0.645205	0.645205	1.193	0.254593	0.118459	0.0531027	C9H10O3	level2	[M-H]-	0.67	0.9188	nodiff	NA	M165T302_NEG_4-Methoxyphenylacetic acid	1.74866	4-methoxyphenylacetic acid	0.010129	0.0661826	0.0375533	0.284467	0.0227916	0.0235023	0.0278066	0.0201885	0.0352776	0.0793664	0.0190309	0.0514576	0.0444885	0.0282732	0.0276333	0.042691	0.0632182	0.0198119	0.0215623	0.0309243	0.0160338	0.0251356	0.0364179	0.0284928	0.0203825	0.0818349	0.00949672	0.0672966	0.0267358	0.210375	0.0164264	0.0159605
M272T375_POS	Undecanoylcholine [M]	0.00127711	0.00127711	0.821782	-0.283173	1.06056	0.0534362	C16H33NO2	level3.1	[M+H]+	0.92	1	down	NA	M272T375_POS_Undecanoylcholine [M]	0.610871	undecanoylcholine [m]	0.012129	0.0122587	0.0102039	0.0189486	0.0118235	0.0117359	0.0140828	0.0105809	0.0127625	0.0184477	0.0170217	0.0127156	0.0110756	0.0128916	0.00887635	0.0125162	0.00890685	0.0160024	0.0196666	0.0172614	0.0130441	0.0225765	0.0186301	0.0143014	0.0156993	0.0148427	0.0177034	0.0179768	0.0169375	0.0151434	0.0165763	0.0161589
M272T375_POS	Hexadecasphingosine	0.00127711	0.00127711	0.821782	-0.283173	1.06056	0.0534362	C16H33NO2	level3.1	[M+H]+	0.78	1	down	NA	M272T375_POS_Hexadecasphingosine	0.610871	hexadecasphingosine	0.012129	0.0122587	0.0102039	0.0189486	0.0118235	0.0117359	0.0140828	0.0105809	0.0127625	0.0184477	0.0170217	0.0127156	0.0110756	0.0128916	0.00887635	0.0125162	0.00890685	0.0160024	0.0196666	0.0172614	0.0130441	0.0225765	0.0186301	0.0143014	0.0156993	0.0148427	0.0177034	0.0179768	0.0169375	0.0151434	0.0165763	0.0161589
M272T375_POS	myristoyl ethanolamide	0.00127711	0.00127711	0.821782	-0.283173	1.06056	0.0534362	C16H33NO2	level3.1	[M+H]+	0.75	1	down	NA	M272T375_POS_myristoyl ethanolamide	0.610871	myristoyl ethanolamide	0.012129	0.0122587	0.0102039	0.0189486	0.0118235	0.0117359	0.0140828	0.0105809	0.0127625	0.0184477	0.0170217	0.0127156	0.0110756	0.0128916	0.00887635	0.0125162	0.00890685	0.0160024	0.0196666	0.0172614	0.0130441	0.0225765	0.0186301	0.0143014	0.0156993	0.0148427	0.0177034	0.0179768	0.0169375	0.0151434	0.0165763	0.0161589
M283T526_NEG	Stearic acid	0.810776	0.810776	0.991482	-0.012341	0.175484	0.0536125	C18H36O2	level2	[M-H]-	0.74	0.9995	nodiff	C01530	M283T526_NEG_Stearic acid	1.46923	stearic acid	0.0317608	0.034755	0.0377539	0.0400974	0.033548	0.036077	0.0379727	0.033083	0.0329176	0.0384742	0.0368787	0.0417458	0.0311084	0.0377971	0.0314569	0.0418592	0.0232339	0.0412796	0.035858	0.0326657	0.0390686	0.045773	0.0413269	0.03242	0.0341055	0.0338221	0.0370476	0.0369406	0.0386871	0.0384046	0.0367048	0.0366105
M544T497_NEG	LysoPC(20:3(5Z,8Z,11Z)/0:0)	0.00177247	0.00177247	0.81745	-0.290798	1.91153	0.0537294	C28H52NO7P	level3.1	[M-H]-	0.97	0.9996	down	NA	M544T497_NEG_LysoPC(20:3(5Z,8Z,11Z)/0:0)	4.61404	lysopc(20:3(5z,8z,11z)/0:0)	0.0657199	0.0799067	0.0901421	0.110468	0.0733307	0.166628	0.0636405	0.0959752	0.0688458	0.141766	0.122708	0.0703806	0.140641	0.10323	0.0963499	0.0766998	0.119952	0.100984	0.130905	0.098905	0.113953	0.132577	0.131164	0.121101	0.11273	0.138306	0.112931	0.125957	0.132775	0.126124	0.126763	0.117632
M544T497_NEG	LysoPC(20:3(8Z,11Z,14Z)/0:0)	0.00177247	0.00177247	0.81745	-0.290798	1.91153	0.0537294	C28H52NO7P	level3.1	[M-H]-	0.97	0.9996	down	NA	M544T497_NEG_LysoPC(20:3(8Z,11Z,14Z)/0:0)	4.61404	lysopc(20:3(8z,11z,14z)/0:0)	0.0657199	0.0799067	0.0901421	0.110468	0.0733307	0.166628	0.0636405	0.0959752	0.0688458	0.141766	0.122708	0.0703806	0.140641	0.10323	0.0963499	0.0766998	0.119952	0.100984	0.130905	0.098905	0.113953	0.132577	0.131164	0.121101	0.11273	0.138306	0.112931	0.125957	0.132775	0.126124	0.126763	0.117632
M146T293_NEG	Isatin	0.555484	0.555484	1.14965	0.201196	0.674072	0.0541263	C8H5NO2	level2	[M-H]-	0.72	0.9982	nodiff	C11129	M146T293_NEG_Isatin	0.277186	isatin	0.00717198	0.00334626	0.00515988	0.00687205	0.00382365	0.00481759	0.00560353	0.0091647	0.0105545	0.00556195	0.00326063	0.00728705	0.00604971	0.00592335	0.00544511	0.011069	0.00360559	0.02272	0.00525819	0.00671382	0.0121913	0.0162123	0.00110762	0.00902038	0.0158218	0.00635536	0.0201073	0.00509534	0.00322515	0.00660309	0.0011747	0.010877
M330T299_POS	6-Keto-decanoylcarnitine	0.808379	0.808379	0.967188	-0.0481317	0.0731328	0.0542433	C17H31NO5	level3.1	[M+H]+	0.95	0.998	nodiff	NA	M330T299_POS_6-Keto-decanoylcarnitine	0.527395	6-keto-decanoylcarnitine	0.0070293	0.0149796	0.00873141	0.0188722	0.0101616	0.00562213	0.0159349	0.00874874	0.0153445	0.0273911	0.00951064	0.0261594	0.0158715	0.0046387	0.00603893	0.0112682	0.0100573	0.00565525	0.0129982	0.0227101	0.00800786	0.0228232	0.00991605	0.0111984	0.0142656	0.0102236	0.00839606	0.014374	0.00977071	0.0116931	0.00973137	0.0122863
M380T446_NEG	S1P(d18:0)	0.000272422	0.000272422	0.726478	-0.461008	1.19964	0.054286	C18H40NO5P	level2	[M-H]-	0.65	0.8975	down	C06124	M380T446_NEG_S1P(d18:0)	4.63243	s1p(d18:0)	0.0618097	0.0717215	0.0799514	0.0979248	0.0834348	0.0431201	0.12248	0.0806497	0.0840393	0.0779904	0.0989352	0.105099	0.05088	0.1062	0.144937	0.167983	0.0849107	0.102102	0.0949926	0.12128	0.124111	0.138558	0.131618	0.0981689	0.126183	0.138681	0.101827	0.104731	0.121871	0.179085	0.191156	0.160221
M241T511_POS	9-Pentadecenoic acid	0.0290774	0.0290774	0.848355	-0.237259	0.744789	0.0542979	C15H28O2	level3.1	[M+H]+	0.92	1	nodiff	NA	M241T511_POS_9-Pentadecenoic acid	0.410281	9-pentadecenoic acid	0.00940589	0.00793001	0.00660697	0.0127879	0.00898719	0.00851947	0.00989421	0.00714842	0.0107754	0.0114427	0.00851013	0.00920888	0.00885997	0.00856813	0.00627156	0.00875109	0.00584429	0.0123745	0.0121506	0.00987847	0.00937385	0.0184908	0.0118862	0.00892692	0.00977322	0.00982626	0.0132674	0.0107509	0.00807353	0.0103474	0.0101548	0.0101874
M146T236_POS	Indole-3-carboxaldehyde	5.9907e-07	5.9907e-07	0.52492	-0.929831	1.54206	0.0543072	C9H7NO	level2	[M+H]+	0.7	0.965	down	C00294/C00954/C08493	M146T236_POS_Indole-3-carboxaldehyde	6.77061	indole-3-carboxaldehyde	0.06985	0.0419572	0.0700112	0.219306	0.0986716	0.0984144	0.117091	0.0519595	0.103023	0.302362	0.182521	0.0654167	0.109112	0.110313	0.0397379	0.0790838	0.0752792	0.100587	0.209434	0.174896	0.0867297	0.230437	0.164598	0.202829	0.175529	0.24365	0.292961	0.269408	0.227611	0.227301	0.241213	0.21915
M405T382_NEG	7-Ketodeoxycholic acid	0.696232	0.696232	1.36294	0.446727	0.383173	0.0544503	C24H38O5	level2	[M-H]-	0.7	0.9991	nodiff	NA	M405T382_NEG_7-Ketodeoxycholic acid	0.523213	7-ketodeoxycholic acid	0.00610633	0.00242461	0.00613663	0.00753495	0.00186761	0.00193402	0.00229677	0.0115457	0.00091487	0.0055962	0.00562429	0.00553101	0.00134698	0.00958335	0.20079	0.00374489	0.0107973	0.00430819	0.00472159	0.00334159	0.0118482	0.00488579	0.0121002	0.0088597	0.00471438	0.00823301	0.00157936	0.00572997	0.0103983	0.0644248	0.00569752	0.00557752
M405T382_NEG	3-Oxocholic acid	0.696232	0.696232	1.36294	0.446727	0.383173	0.0544503	C24H38O5	level2	[M-H]-	0.7	0.9985	nodiff	NA	M405T382_NEG_3-Oxocholic acid	0.523213	3-oxocholic acid	0.00610633	0.00242461	0.00613663	0.00753495	0.00186761	0.00193402	0.00229677	0.0115457	0.00091487	0.0055962	0.00562429	0.00553101	0.00134698	0.00958335	0.20079	0.00374489	0.0107973	0.00430819	0.00472159	0.00334159	0.0118482	0.00488579	0.0121002	0.0088597	0.00471438	0.00823301	0.00157936	0.00572997	0.0103983	0.0644248	0.00569752	0.00557752
M454T360_NEG	O-[17-Carboxyheptadec-9-enoyl]carnitine	0.0200178	0.0200178	2.36266	1.24041	1.40641	0.054667	C25H45NO6	level3.1	[M-H]-	0.74	0.9619	up	NA	M454T360_NEG_O-[17-Carboxyheptadec-9-enoyl]carnitine	0.544354	o-[17-carboxyheptadec-9-enoyl]carnitine	0.00713383	0.0162748	0.0212991	0.00876119	0.0099966	0.00882344	0.0186106	0.00758321	0.0157517	0.0230724	0.00310396	0.0585944	0.0499713	0.0187235	0.0120332	0.0226831	0.0525524	0.00719704	2.47874e-05	0.0110988	0.014677	0.0077322	0.0015967	0.00557597	0.00697476	0.00472089	0.00480632	0.00977581	0.0568743	0.00513455	0.00160014	0.00277971
M201T335_NEG	Sebacic acid	0.0340533	0.0340533	1.96445	0.974125	1.38745	0.0547603	C10H18O4	level2	[M-H]-	0.7	0.9213	up	C08277	M201T335_NEG_Sebacic acid	1.13146	sebacic acid	0.0131269	0.0383946	0.0226312	0.0193809	0.0176063	0.0165668	0.0286092	0.0173063	0.0333556	0.0601281	0.019519	0.183242	0.0390341	0.0285009	0.0229907	0.0247307	0.0423716	0.0274695	0.0182728	0.0474452	0.0413431	0.0205878	0.0176215	0.0170529	0.0246729	0.0177713	0.0157932	0.0269917	0.0167864	0.0172765	0.0182387	0.0147835
M429T499_NEG	7-Hydroxy-3-oxo-cholest-4-en-26-oic acid	0.243737	0.243737	0.893883	-0.161842	0.439671	0.0550579	C27H42O4	level2	[M-H]-	0.68	0.9736	nodiff	NA	M429T499_NEG_7-Hydroxy-3-oxo-cholest-4-en-26-oic acid	5.32186	7-hydroxy-3-oxo-cholest-4-en-26-oic acid	0.0995277	0.0948	0.229325	0.170715	0.119101	0.104844	0.131898	0.115113	0.115286	0.2241	0.0865103	0.157511	0.116974	0.111212	0.126327	0.139794	0.0563844	0.0708217	0.109287	0.113032	0.0840538	0.138816	0.0941463	0.167589	0.169299	0.213111	0.107271	0.0925369	0.195705	0.174477	0.124155	0.163271
M281T278_NEG	6-Bromotryptophan	0.44192	0.44192	0.918004	-0.123428	0.532738	0.0552101	C11H11BrN2O2	level2	[M-H]-	0.7	0.9834	nodiff	NA	M281T278_NEG_6-Bromotryptophan	0.42588	6-bromotryptophan	0.00493442	0.00577491	0.0138876	0.008851	0.00905017	0.0106394	0.0127627	0.00932439	0.00885002	0.0193809	0.00867196	0.00571906	0.0129281	0.0103241	0.00550161	0.00694777	0.0147005	0.00992218	0.00632929	0.0144961	0.0100298	0.0134538	0.00829048	0.00928189	0.0104246	0.018493	0.00859774	0.00565719	0.00810132	0.0137123	0.0080004	0.0105342
M204T86_POS	Acetylcarnitine (C2:0)	0.12476	0.12476	1.2826	0.359071	0.533303	0.0554806	C9H17NO4	level2	[M+H]+	0.75	0.9989	nodiff	NA	M204T86_POS_Acetylcarnitine (C2:0)	61.9665	acetylcarnitine (c2:0)	1.05922	1.12568	1.30727	1.82037	0.951976	1.06878	1.71414	0.671772	2.2328	5.19811	1.10369	2.83964	1.81426	0.838933	1.15953	2.48373	1.73593	1.06982	1.46545	2.29204	1.6079	2.74099	0.910452	1.2331	1.61679	1.08376	1.08961	1.57893	1.7306	1.3816	1.06594	0.904921
M338T576_POS	Erucamide	0.0392487	0.0392487	0.775576	-0.36666	0.721436	0.0558181	C22H43NO	level2	[M+H]+	0.67	0.9376	nodiff	NA	M338T576_POS_Erucamide	221.113	erucamide	4.70432	5.40232	4.39446	4.0859	3.8175	3.49079	5.12353	2.88468	7.92214	8.13738	3.75602	4.37882	3.42785	4.04197	5.47048	3.4878	5.55528	5.3725	4.6197	6.28687	2.88406	7.55605	5.95475	4.81725	3.65584	4.27755	5.59814	4.05998	5.73479	4.77329	4.60211	7.07255
M90T59_POS	Alanine	0.00678534	0.00678534	0.742954	-0.428655	0.867454	0.0559583	C3H7NO2	level2	[M+H]+	0.68	0.9999	nodiff	C00041/C00133/C01401	M90T59_POS_Alanine	0.466417	alanine	0.0159956	0.00818961	0.00805138	0.0130789	0.0115069	0.00775911	0.00749112	0.00640692	0.00828685	0.0157731	0.0117751	0.00575497	0.0121617	0.00615494	0.00612978	0.00573599	0.00626708	0.00761401	0.0227535	0.00732434	0.0101891	0.0184975	0.0163836	0.0117335	0.0209407	0.0152353	0.0136841	0.0135569	0.0143738	0.0118851	0.0142044	0.0082919
M90T59_POS	Sarcosine	0.00678534	0.00678534	0.742954	-0.428655	0.867454	0.0559583	C3H7NO2	level2	[M+H]+	0.68	0.9996	nodiff	C00213	M90T59_POS_Sarcosine	0.466417	sarcosine	0.0159956	0.00818961	0.00805138	0.0130789	0.0115069	0.00775911	0.00749112	0.00640692	0.00828685	0.0157731	0.0117751	0.00575497	0.0121617	0.00615494	0.00612978	0.00573599	0.00626708	0.00761401	0.0227535	0.00732434	0.0101891	0.0184975	0.0163836	0.0117335	0.0209407	0.0152353	0.0136841	0.0135569	0.0143738	0.0118851	0.0142044	0.0082919
M251T452_POS	2-methylpropyl 2-benzyl-3-hydroxybutanoate	2.21569e-08	2.21569e-08	0.409823	-1.28693	1.6444	0.056185	C15H22O3	level3.1	[M+H]+	0.9	0.8196	down	NA	M251T452_POS_2-methylpropyl 2-benzyl-3-hydroxybutanoate	0.617902	2-methylpropyl 2-benzyl-3-hydroxybutanoate	0.00530805	0.00567079	0.00539943	0.0153895	0.00551252	0.00725773	0.00641272	0.00786638	0.00653299	0.00940647	0.0221374	0.00562118	0.00652152	0.00615293	0.00549318	0.00592255	0.00557928	0.00708813	0.015242	0.0248215	0.0065613	0.0124257	0.0198368	0.0170082	0.0317163	0.0239443	0.0299828	0.028848	0.0228664	0.0247643	0.0338492	0.017956
M251T452_POS	Ethylhexyl salicylate	2.21569e-08	2.21569e-08	0.409823	-1.28693	1.6444	0.056185	C15H22O3	level3.1	[M+H]+	0.88	0.8196	down	NA	M251T452_POS_Ethylhexyl salicylate	0.617902	ethylhexyl salicylate	0.00530805	0.00567079	0.00539943	0.0153895	0.00551252	0.00725773	0.00641272	0.00786638	0.00653299	0.00940647	0.0221374	0.00562118	0.00652152	0.00615293	0.00549318	0.00592255	0.00557928	0.00708813	0.015242	0.0248215	0.0065613	0.0124257	0.0198368	0.0170082	0.0317163	0.0239443	0.0299828	0.028848	0.0228664	0.0247643	0.0338492	0.017956
M251T452_POS	2-Ethylhexyl-4-hydroxybenzoate	2.21569e-08	2.21569e-08	0.409823	-1.28693	1.6444	0.056185	C15H22O3	level3.1	[M+H]+	0.87	0.8196	down	C14716	M251T452_POS_2-Ethylhexyl-4-hydroxybenzoate	0.617902	2-ethylhexyl-4-hydroxybenzoate	0.00530805	0.00567079	0.00539943	0.0153895	0.00551252	0.00725773	0.00641272	0.00786638	0.00653299	0.00940647	0.0221374	0.00562118	0.00652152	0.00615293	0.00549318	0.00592255	0.00557928	0.00708813	0.015242	0.0248215	0.0065613	0.0124257	0.0198368	0.0170082	0.0317163	0.0239443	0.0299828	0.028848	0.0228664	0.0247643	0.0338492	0.017956
M203T69_POS	N,N'-Dimethylarginine (SDMA)	0.49574	0.49574	0.941662	-0.0867185	0.246236	0.0562703	C8H18N4O2	level2	[M+H]+	0.75	0.9991	nodiff	NA	M203T69_POS_N,N'-Dimethylarginine (SDMA)	1.72055	n,n'-dimethylarginine (sdma)	0.0288294	0.0196187	0.0291608	0.049015	0.0362404	0.0407304	0.0504854	0.030084	0.0723646	0.0592939	0.0444026	0.0464935	0.0588369	0.0319219	0.0248412	0.0449897	0.0337021	0.0232912	0.0545564	0.0471524	0.0293952	0.0607726	0.0458115	0.0334518	0.0164075	0.0382723	0.0527233	0.03877	0.0388452	0.0485173	0.052962	0.0442804
M203T69_POS	N,N-Dimethylarginine (ADMA)	0.49574	0.49574	0.941662	-0.0867185	0.246236	0.0562703	C8H18N4O2	level2	[M+H]+	0.74	0.9749	nodiff	C03626	M203T69_POS_N,N-Dimethylarginine (ADMA)	1.72055	n,n-dimethylarginine (adma)	0.0288294	0.0196187	0.0291608	0.049015	0.0362404	0.0407304	0.0504854	0.030084	0.0723646	0.0592939	0.0444026	0.0464935	0.0588369	0.0319219	0.0248412	0.0449897	0.0337021	0.0232912	0.0545564	0.0471524	0.0293952	0.0607726	0.0458115	0.0334518	0.0164075	0.0382723	0.0527233	0.03877	0.0388452	0.0485173	0.052962	0.0442804
M187T366_NEG	4-Cresol sulfate	0.618026	0.618026	1.17902	0.237586	0.519671	0.0567566	C7H8O4S	level2	[M-H]-	0.68	0.9995	nodiff	NA	M187T366_NEG_4-Cresol sulfate	45.6065	4-cresol sulfate	0.121924	0.365443	0.198995	0.407447	0.154405	0.227534	0.996449	1.72139	2.02895	4.4347	0.26616	0.205802	1.43174	0.0770483	1.41213	2.96123	3.18503	2.90852	0.638825	0.104838	1.37939	2.40501	0.826472	0.0261657	1.19927	0.178068	2.67145	0.501298	0.21612	3.69289	0.0699798	1.05644
M384T627_2_POS	N-Stearoyl Valine	0.209943	0.209943	0.938973	-0.0908445	0.440337	0.0568442	C23H45NO3	level3.1	[M+H]+	0.69	0.5784	nodiff	NA	M384T627_2_POS_N-Stearoyl Valine	224.565	n-stearoyl valine	5.37258	5.30202	4.36187	6.73159	4.9669	4.385	4.97189	4.26229	4.8617	7.84772	6.09818	6.85523	4.61674	4.55764	3.82984	5.23255	4.8131	5.64833	5.59288	6.0904	5.08809	8.1442	5.9366	4.85244	6.1324	5.27829	6.07249	6.146	5.60827	5.37513	6.23629	5.75193
M212T322_NEG	Indoxyl sulfate	0.393287	0.393287	0.862577	-0.213275	0.51089	0.0570662	C8H7NO4S	level2	[M-H]-	0.71	0.9946	nodiff	NA	M212T322_NEG_Indoxyl sulfate	12.8486	indoxyl sulfate	0.278066	0.0575696	0.399283	0.193357	0.0676736	0.167102	0.151546	0.331809	0.525118	0.54956	0.167049	0.115214	0.64387	0.124988	0.279516	0.185029	0.458152	0.331041	0.611325	0.337908	0.131255	0.610371	0.324632	0.446859	0.226483	0.413119	0.368637	0.319015	0.119523	0.666335	0.113338	0.477797
M597T628_POS	N-(arachidoyl)-sphinganine	0.00020436	0.00020436	0.812542	-0.299486	1.20942	0.0574931	C38H77NO3	level3.1	[M+H]+	0.73	0.6742	down	NA	M597T628_POS_N-(arachidoyl)-sphinganine	2.38625	n-(arachidoyl)-sphinganine	0.0501272	0.0527576	0.0426895	0.0690055	0.0535024	0.0461421	0.0532799	0.0423962	0.0513165	0.0737482	0.0678929	0.0544028	0.0485329	0.04665	0.0353889	0.05081	0.0374355	0.0579732	0.0593146	0.0556326	0.0495938	0.0967856	0.063065	0.05231	0.0623492	0.0587798	0.0708493	0.0694103	0.0584379	0.0613074	0.0689707	0.0636923
M346T375_POS	3-hydroxyundecanoyl carnitine	0.00333098	0.00333098	0.83918	-0.252948	0.97885	0.0576828	C18H35NO5	level3.1	[M+H]+	0.73	0.5199	nodiff	NA	M346T375_POS_3-hydroxyundecanoyl carnitine	0.556056	3-hydroxyundecanoyl carnitine	0.0114379	0.0130761	0.00919059	0.016407	0.0123582	0.0103288	0.0126346	0.0102549	0.0125418	0.0173753	0.0153947	0.0101933	0.0104743	0.0109462	0.00793183	0.0118614	0.00824131	0.0148325	0.0176508	0.0158469	0.0114823	0.0212609	0.0158776	0.0126137	0.0144314	0.0128858	0.0168837	0.0146078	0.0145864	0.0150946	0.0145162	0.0157619
M145T241_NEG	Adipic acid	0.101706	0.101706	7.32649	2.87312	1.20352	0.0580049	C6H10O4	level2	[M-H]-	0.71	0.9637	nodiff	C06104	M145T241_NEG_Adipic acid	0.554949	adipic acid	0.00589996	0.00483339	0.00856963	0.00900615	0.00829876	0.0062772	0.0106374	0.00559973	0.00858148	0.0283468	0.00473931	0.256575	0.0158198	0.0212249	0.0148664	0.0291374	0.0182669	0.00714778	0.00652063	0.00888004	0.0118799	0.00312015	0.00507307	0.0023285	0.00653855	0.0030788	0.00203028	0.00761456	0.00124147	0.0031949	0.00156828	0.00141763
M367T691_2_NEG	Dehydroepiandrosterone sulfate	0.00416444	0.00416444	0.568496	-0.814779	1.41976	0.0580479	C19H28O5S	level2	[M-H]-	0.71	0.9923	down	C04555	M367T691_2_NEG_Dehydroepiandrosterone sulfate	19.4082	dehydroepiandrosterone sulfate	0.216224	0.245269	0.154783	0.101831	0.178788	0.291216	0.238604	0.211531	0.101619	0.969831	0.341614	0.412476	0.606549	0.168714	0.314192	0.0930659	0.221747	0.30338	0.686967	0.987301	0.408984	0.585208	0.923347	0.762691	0.456116	0.890427	0.95605	0.492093	0.703466	0.214118	0.110313	0.41111
M236T302_NEG	N-Lactoylphenylalanine	0.00338879	0.00338879	2.11697	1.082	1.37648	0.0595922	C12H15NO4	level2	[M-H]-	0.72	0.9658	up	NA	M236T302_NEG_N-Lactoylphenylalanine	0.316966	n-lactoylphenylalanine	0.00686774	0.00728003	0.00891893	0.000896418	0.00937763	0.0152219	0.00785677	0.00695444	0.0112096	0.0168	0.00365786	0.0112115	0.0222512	0.00805396	0.00851714	0.00902314	0.0344603	0.00664887	0.00953972	0.00598428	0.00788367	0.00503631	0.00379704	0.00519408	0.0142014	0.00778224	0.00383165	0.0100293	0.00428942	0.00530016	0.00590871	0.000489925
M427T668_POS	Dioctyl sebacate	0.00556209	0.00556209	0.82799	-0.272315	0.915939	0.059668	C26H50O4	level3.1	[M+H]+	0.71	0.6614	nodiff	NA	M427T668_POS_Dioctyl sebacate	8.83744	dioctyl sebacate	0.17824	0.188184	0.150964	0.285915	0.180919	0.168377	0.19925	0.159868	0.184043	0.262658	0.236437	0.193057	0.170655	0.180454	0.133815	0.159363	0.135444	0.256835	0.264014	0.246982	0.174526	0.329578	0.256835	0.198136	0.209034	0.217606	0.238606	0.251536	0.259026	0.230741	0.258273	0.24642
M185T394_NEG	10-Oxodecanoate	0.484363	0.484363	0.837964	-0.255039	0.536012	0.059985	C10H18O3	level3.1	[M-H]-	0.78	0.5742	nodiff	C02217	M185T394_NEG_10-Oxodecanoate	2.23916	10-oxodecanoate	0.0726901	0.144373	0.0370337	0.0840098	0.0278831	0.034676	0.0342868	0.0453233	0.0207199	0.0542555	0.0500482	0.0316593	0.0269374	0.037395	0.0275983	0.0254608	0.0347472	0.0556071	0.0325685	0.142308	0.0284513	0.0320555	0.0436471	0.0491197	0.0314205	0.107817	0.0186237	0.162494	0.0224187	0.109511	0.0217158	0.0394404
M185T394_NEG	6-Hydroxy-3-isopropenyl-heptanoate	0.484363	0.484363	0.837964	-0.255039	0.536012	0.059985	C10H18O3	level3.1	[M-H]-	0.75	0.6146	nodiff	NA	M185T394_NEG_6-Hydroxy-3-isopropenyl-heptanoate	2.23916	6-hydroxy-3-isopropenyl-heptanoate	0.0726901	0.144373	0.0370337	0.0840098	0.0278831	0.034676	0.0342868	0.0453233	0.0207199	0.0542555	0.0500482	0.0316593	0.0269374	0.037395	0.0275983	0.0254608	0.0347472	0.0556071	0.0325685	0.142308	0.0284513	0.0320555	0.0436471	0.0491197	0.0314205	0.107817	0.0186237	0.162494	0.0224187	0.109511	0.0217158	0.0394404
M185T394_NEG	3-Oxodecanoate	0.484363	0.484363	0.837964	-0.255039	0.536012	0.059985	C10H18O3	level3.1	[M-H]-	0.75	0.5742	nodiff	C20714	M185T394_NEG_3-Oxodecanoate	2.23916	3-oxodecanoate	0.0726901	0.144373	0.0370337	0.0840098	0.0278831	0.034676	0.0342868	0.0453233	0.0207199	0.0542555	0.0500482	0.0316593	0.0269374	0.037395	0.0275983	0.0254608	0.0347472	0.0556071	0.0325685	0.142308	0.0284513	0.0320555	0.0436471	0.0491197	0.0314205	0.107817	0.0186237	0.162494	0.0224187	0.109511	0.0217158	0.0394404
M185T394_NEG	10-Hydroxy-8-decenoic acid	0.484363	0.484363	0.837964	-0.255039	0.536012	0.059985	C10H18O3	level3.1	[M-H]-	0.74	0.5742	nodiff	NA	M185T394_NEG_10-Hydroxy-8-decenoic acid	2.23916	10-hydroxy-8-decenoic acid	0.0726901	0.144373	0.0370337	0.0840098	0.0278831	0.034676	0.0342868	0.0453233	0.0207199	0.0542555	0.0500482	0.0316593	0.0269374	0.037395	0.0275983	0.0254608	0.0347472	0.0556071	0.0325685	0.142308	0.0284513	0.0320555	0.0436471	0.0491197	0.0314205	0.107817	0.0186237	0.162494	0.0224187	0.109511	0.0217158	0.0394404
M185T394_NEG	2-Oxodecanoic acid	0.484363	0.484363	0.837964	-0.255039	0.536012	0.059985	C10H18O3	level3.1	[M-H]-	0.73	0.5742	nodiff	C13945	M185T394_NEG_2-Oxodecanoic acid	2.23916	2-oxodecanoic acid	0.0726901	0.144373	0.0370337	0.0840098	0.0278831	0.034676	0.0342868	0.0453233	0.0207199	0.0542555	0.0500482	0.0316593	0.0269374	0.037395	0.0275983	0.0254608	0.0347472	0.0556071	0.0325685	0.142308	0.0284513	0.0320555	0.0436471	0.0491197	0.0314205	0.107817	0.0186237	0.162494	0.0224187	0.109511	0.0217158	0.0394404
M465T379_2_NEG	5-alpha-Dihydrotestosterone glucuronide	0.0626165	0.0626165	0.741822	-0.430855	1.02965	0.060646	C25H38O8	level3.1	[M-H]-	0.85	0.801	nodiff	NA	M465T379_2_NEG_5-alpha-Dihydrotestosterone glucuronide	3.46696	5-alpha-dihydrotestosterone glucuronide	0.0996161	0.0411574	0.07423	0.0198983	0.0778925	0.0644553	0.0527225	0.0563922	0.0747442	0.0870344	0.0527079	0.0511988	0.137523	0.0434753	0.0814464	0.0378074	0.125703	0.035544	0.200127	0.0718375	0.0325251	0.0924486	0.138238	0.0981754	0.0726087	0.156486	0.171448	0.130466	0.0958446	0.0314581	0.0221447	0.101547
M465T379_2_NEG	Androsterone glucuronide	0.0626165	0.0626165	0.741822	-0.430855	1.02965	0.060646	C25H38O8	level3.1	[M-H]-	0.84	0.801	nodiff	C11135/C11136	M465T379_2_NEG_Androsterone glucuronide	3.46696	androsterone glucuronide	0.0996161	0.0411574	0.07423	0.0198983	0.0778925	0.0644553	0.0527225	0.0563922	0.0747442	0.0870344	0.0527079	0.0511988	0.137523	0.0434753	0.0814464	0.0378074	0.125703	0.035544	0.200127	0.0718375	0.0325251	0.0924486	0.138238	0.0981754	0.0726087	0.156486	0.171448	0.130466	0.0958446	0.0314581	0.0221447	0.101547
M358T412_POS	N-palmitoyl-threonine	2.89374e-07	2.89374e-07	0.704393	-0.505548	1.55275	0.0607015	C20H39NO4	level3.1	[M+H]+	0.58	0.601	down	NA	M358T412_POS_N-palmitoyl-threonine	1.32265	n-palmitoyl-threonine	0.0250475	0.0252586	0.02597	0.0397307	0.0230122	0.0218403	0.0235656	0.019711	0.0240251	0.0355933	0.0340231	0.0234436	0.0207395	0.0238336	0.0251471	0.0221569	0.0276519	0.0307521	0.0350438	0.0296337	0.0261574	0.0444891	0.0376157	0.0441863	0.0291743	0.0363936	0.0335778	0.0366834	0.0397543	0.0509381	0.0447913	0.0340992
M114T63_POS	Creatinine	0.274675	0.274675	0.878728	-0.186511	0.376917	0.0610204	C4H7N3O	level2	[M+H]+	0.72	0.9841	nodiff	C00791	M114T63_POS_Creatinine	2.734	creatinine	0.056925	0.0429468	0.0393866	0.0541764	0.0695898	0.0370079	0.062382	0.0336821	0.0977199	0.177272	0.0708582	0.0596281	0.0750009	0.0430889	0.0258789	0.0446704	0.0551606	0.0622545	0.0906579	0.0846321	0.0290972	0.0887729	0.0854096	0.0667953	0.0587398	0.0772092	0.0708952	0.0911317	0.0583442	0.0922111	0.0696487	0.0679976
M215T451_NEG	3-Hydroxylauric acid	0.899065	0.899065	0.975972	-0.0350887	0.0345973	0.0610996	C12H24O3	level2	[M-H]-	0.73	0.9963	nodiff	NA	M215T451_NEG_3-Hydroxylauric acid	1.70211	3-hydroxylauric acid	0.0253437	0.0439796	0.0420495	0.10776	0.0289551	0.0323597	0.0219763	0.0238282	0.0190367	0.0660686	0.0303316	0.0532995	0.0576562	0.0176021	0.0565273	0.0266248	0.0354724	0.0150898	0.0144227	0.0810636	0.0620191	0.101759	0.0211226	0.0338271	0.116081	0.0234725	0.0284974	0.0398352	0.0653707	0.0220227	0.0409097	0.0265045
M423T426_NEG	alpha-Phocaecholic acid	0.213988	0.213988	0.542966	-0.881066	0.634512	0.0611233	C24H40O6	level3.1	[M-H]-	0.8	0.7232	nodiff	C17651	M423T426_NEG_alpha-Phocaecholic acid	0.59691	alpha-phocaecholic acid	0.00431424	0.00382172	0.00921303	0.032271	0.00808535	0.00344609	0.010446	0.0149072	0.00123065	0.0057634	0.0100054	0.0031043	0.0060858	0.00739838	0.00880932	0.0225746	0.0109074	0.0228355	0.0076672	0.00748689	0.0163668	0.0133551	0.0036237	0.0091333	0.0103711	0.00915669	0.00549474	0.00585904	0.0153358	0.139861	0.0177069	0.022842
M423T426_NEG	3a,6b,7b,12a-Tetrahydroxy-5b-cholanoic acid	0.213988	0.213988	0.542966	-0.881066	0.634512	0.0611233	C24H40O6	level3.1	[M-H]-	0.79	0.7232	nodiff	NA	M423T426_NEG_3a,6b,7b,12a-Tetrahydroxy-5b-cholanoic acid	0.59691	3a,6b,7b,12a-tetrahydroxy-5b-cholanoic acid	0.00431424	0.00382172	0.00921303	0.032271	0.00808535	0.00344609	0.010446	0.0149072	0.00123065	0.0057634	0.0100054	0.0031043	0.0060858	0.00739838	0.00880932	0.0225746	0.0109074	0.0228355	0.0076672	0.00748689	0.0163668	0.0133551	0.0036237	0.0091333	0.0103711	0.00915669	0.00549474	0.00585904	0.0153358	0.139861	0.0177069	0.022842
M423T426_NEG	3a,7a,12a,19-Tetrahydroxy-5b-cholanoic acid	0.213988	0.213988	0.542966	-0.881066	0.634512	0.0611233	C24H40O6	level3.1	[M-H]-	0.77	0.7232	nodiff	NA	M423T426_NEG_3a,7a,12a,19-Tetrahydroxy-5b-cholanoic acid	0.59691	3a,7a,12a,19-tetrahydroxy-5b-cholanoic acid	0.00431424	0.00382172	0.00921303	0.032271	0.00808535	0.00344609	0.010446	0.0149072	0.00123065	0.0057634	0.0100054	0.0031043	0.0060858	0.00739838	0.00880932	0.0225746	0.0109074	0.0228355	0.0076672	0.00748689	0.0163668	0.0133551	0.0036237	0.0091333	0.0103711	0.00915669	0.00549474	0.00585904	0.0153358	0.139861	0.0177069	0.022842
M423T426_NEG	3a,7b,21-Trihydroxy-5b-cholanoic acid	0.213988	0.213988	0.542966	-0.881066	0.634512	0.0611233	C24H40O6	level3.1	[M-H]-	0.77	0.7232	nodiff	NA	M423T426_NEG_3a,7b,21-Trihydroxy-5b-cholanoic acid	0.59691	3a,7b,21-trihydroxy-5b-cholanoic acid	0.00431424	0.00382172	0.00921303	0.032271	0.00808535	0.00344609	0.010446	0.0149072	0.00123065	0.0057634	0.0100054	0.0031043	0.0060858	0.00739838	0.00880932	0.0225746	0.0109074	0.0228355	0.0076672	0.00748689	0.0163668	0.0133551	0.0036237	0.0091333	0.0103711	0.00915669	0.00549474	0.00585904	0.0153358	0.139861	0.0177069	0.022842
M423T426_NEG	1b,3a,7b-Trihydroxy-5b-cholanoic acid	0.213988	0.213988	0.542966	-0.881066	0.634512	0.0611233	C24H40O6	level3.1	[M-H]-	0.76	0.7232	nodiff	NA	M423T426_NEG_1b,3a,7b-Trihydroxy-5b-cholanoic acid	0.59691	1b,3a,7b-trihydroxy-5b-cholanoic acid	0.00431424	0.00382172	0.00921303	0.032271	0.00808535	0.00344609	0.010446	0.0149072	0.00123065	0.0057634	0.0100054	0.0031043	0.0060858	0.00739838	0.00880932	0.0225746	0.0109074	0.0228355	0.0076672	0.00748689	0.0163668	0.0133551	0.0036237	0.0091333	0.0103711	0.00915669	0.00549474	0.00585904	0.0153358	0.139861	0.0177069	0.022842
M452T453_POS	1-palmitoleoyl-sn-glycero-3-phosphoethanolamine	0.00283793	0.00283793	0.573443	-0.802279	0.988386	0.0611834	C21H42NO7P	level3.1	[M+H]+	0.88	0.9216	nodiff	NA	M452T453_POS_1-palmitoleoyl-sn-glycero-3-phosphoethanolamine	1.33165	1-palmitoleoyl-sn-glycero-3-phosphoethanolamine	0.0341364	0.0185344	0.0242511	0.0842922	0.0338058	0.0140255	0.0157015	0.0285261	0.014733	0.0274351	0.0377168	0.0170446	0.0209707	0.0205137	0.00611534	0.0105494	0.0136919	0.022387	0.0213209	0.0187904	0.0159264	0.018292	0.0666073	0.052899	0.0435107	0.0377857	0.0228144	0.0227119	0.0335028	0.0240742	0.0821638	0.0346639
M439T293_NEG	gamma-CEHC glucuronide	0.0606698	0.0606698	0.656173	-0.607851	1.05586	0.0611838	C21H28O10	level3.1	[M-H]-	0.9	0.8673	nodiff	NA	M439T293_NEG_gamma-CEHC glucuronide	0.678315	gamma-cehc glucuronide	0.0136206	0.0157878	0.00939594	0.0192566	0.0147512	0.00681343	0.0135773	0.0121152	0.00625724	0.00261565	0.00579837	0.00288991	0.0116126	0.0201507	0.00360083	0.0104873	0.0286634	0.0171631	0.0269897	0.0325903	0.00256613	0.0236539	0.00501933	0.000881029	0.0163005	0.031374	0.0137672	0.0186934	0.0188602	0.014454	0.0173066	0.0238618
M382T589_NEG	Quetiapine (Drug)	0.004468	0.004468	1.47156	0.557348	1.64729	0.0613066	C21H25N3O2S	level2	[M-H]-	0.63	1	up	C07397	M382T589_NEG_Quetiapine (Drug)	0.674756	quetiapine (drug)	0.0189792	0.0210548	0.0194048	0.0134472	0.016022	0.0225891	0.0102421	0.0172337	0.00921276	0.024997	0.013022	0.0414149	0.0158543	0.0184759	0.0205137	0.0243943	0.0224332	0.0204584	0.00943964	0.0262468	0.0242046	0.0187608	0.0089541	0.0156839	0.0324161	0.0118452	0.010178	0.00974574	0.0174522	0.0134532	0.0147503	0.00780227
M177T235_POS	2-(2-Butoxyethoxy)acetic acid	4.58724e-07	4.58724e-07	102.14	6.6744	1.63533	0.0617621	C8H16O4	level2	[M+H]+	0.67	0.9347	up	NA	M177T235_POS_2-(2-Butoxyethoxy)acetic acid	12.5087	2-(2-butoxyethoxy)acetic acid	0.59979	0.746772	1.05671	0.00556188	0.677563	0.571852	0.787891	0.938367	0.817797	0.00804439	0.00467642	0.869264	0.569397	0.71266	1.10713	0.954143	0.593737	0.63985	0.00486224	0.00336973	0.723683	0.00705457	0.00569849	0.00240321	0.0050806	0.00433453	0.0062773	0.00621645	0.00785232	0.00422261	0.00542608	0.00564852
M239T298_POS	Velaresol	0.296994	0.296994	0.745951	-0.422847	0.39972	0.0618569	C12H14O5	level3.1	[M+H]+	0.91	0.9989	nodiff	NA	M239T298_POS_Velaresol	10.0721	velaresol	0.100905	0.385919	0.0723091	0.115379	0.682898	0.083045	0.182168	0.19824	0.0721017	0.24229	0.118362	0.100669	0.00472719	0.0222794	0.751972	0.133232	0.0457287	0.145044	0.214987	0.646077	0.105586	0.236594	0.0558565	0.0817989	0.0931534	0.0886201	0.669285	0.809168	0.357587	0.167069	0.189713	0.348923
M239T298_POS	1-(p-Hydroxy-trans-cinnamoyl)-glycerol	0.296994	0.296994	0.745951	-0.422847	0.39972	0.0618569	C12H14O5	level3.1	[M+H]+	0.91	1	nodiff	NA	M239T298_POS_1-(p-Hydroxy-trans-cinnamoyl)-glycerol	10.0721	1-(p-hydroxy-trans-cinnamoyl)-glycerol	0.100905	0.385919	0.0723091	0.115379	0.682898	0.083045	0.182168	0.19824	0.0721017	0.24229	0.118362	0.100669	0.00472719	0.0222794	0.751972	0.133232	0.0457287	0.145044	0.214987	0.646077	0.105586	0.236594	0.0558565	0.0817989	0.0931534	0.0886201	0.669285	0.809168	0.357587	0.167069	0.189713	0.348923
M239T298_POS	3,4,5-Trimethoxycinnamic acid	0.296994	0.296994	0.745951	-0.422847	0.39972	0.0618569	C12H14O5	level3.1	[M+H]+	0.77	0.5921	nodiff	NA	M239T298_POS_3,4,5-Trimethoxycinnamic acid	10.0721	3,4,5-trimethoxycinnamic acid	0.100905	0.385919	0.0723091	0.115379	0.682898	0.083045	0.182168	0.19824	0.0721017	0.24229	0.118362	0.100669	0.00472719	0.0222794	0.751972	0.133232	0.0457287	0.145044	0.214987	0.646077	0.105586	0.236594	0.0558565	0.0817989	0.0931534	0.0886201	0.669285	0.809168	0.357587	0.167069	0.189713	0.348923
M239T298_POS	Trans-2, 3, 4-Trimethoxycinnamate	0.296994	0.296994	0.745951	-0.422847	0.39972	0.0618569	C12H14O5	level3.1	[M+H]+	0.77	0.5921	nodiff	NA	M239T298_POS_Trans-2, 3, 4-Trimethoxycinnamate	10.0721	trans-2, 3, 4-trimethoxycinnamate	0.100905	0.385919	0.0723091	0.115379	0.682898	0.083045	0.182168	0.19824	0.0721017	0.24229	0.118362	0.100669	0.00472719	0.0222794	0.751972	0.133232	0.0457287	0.145044	0.214987	0.646077	0.105586	0.236594	0.0558565	0.0817989	0.0931534	0.0886201	0.669285	0.809168	0.357587	0.167069	0.189713	0.348923
M239T298_POS	2,4,5-Trimethoxycinnamic acid	0.296994	0.296994	0.745951	-0.422847	0.39972	0.0618569	C12H14O5	level3.1	[M+H]+	0.77	0.5921	nodiff	NA	M239T298_POS_2,4,5-Trimethoxycinnamic acid	10.0721	2,4,5-trimethoxycinnamic acid	0.100905	0.385919	0.0723091	0.115379	0.682898	0.083045	0.182168	0.19824	0.0721017	0.24229	0.118362	0.100669	0.00472719	0.0222794	0.751972	0.133232	0.0457287	0.145044	0.214987	0.646077	0.105586	0.236594	0.0558565	0.0817989	0.0931534	0.0886201	0.669285	0.809168	0.357587	0.167069	0.189713	0.348923
M97T64_NEG	Phosphate	0.0228073	0.0228073	1.36041	0.444038	1.16515	0.0618954	H3O4P	level2	[M-H]-	0.72	0.9999	up	C00009	M97T64_NEG_Phosphate	4.31355	phosphate	0.053448	0.0526712	0.113436	0.127862	0.07737	0.229922	0.106906	0.095575	0.0916321	0.0119209	0.096133	0.164632	0.158477	0.105994	0.21139	0.153124	0.243571	0.116341	0.0955767	0.102427	0.128869	0.124711	0.131618	0.069025	0.0832409	0.0772145	0.0814692	0.0938454	0.0622707	0.0892244	0.107307	0.078934
M130T86_POS	Pipecolic acid	0.0172455	0.0172455	0.561822	-0.831815	0.876647	0.0622857	C6H11NO2	level2	[M+H]+	0.67	0.9973	nodiff	C00408	M130T86_POS_Pipecolic acid	3.2194	pipecolic acid	0.104465	0.042864	0.0227742	0.0747725	0.076766	0.0338368	0.0380719	0.0251507	0.0215142	0.0827225	0.0471684	0.0612078	0.0669866	0.0956651	0.0334243	0.0686236	0.0154941	0.0567232	0.093907	0.104582	0.0277899	0.280551	0.072395	0.0859419	0.0360153	0.0583364	0.0789844	0.0875785	0.0460289	0.0611115	0.193486	0.086885
M130T86_POS	Cycloleucine	0.0172455	0.0172455	0.561822	-0.831815	0.876647	0.0622857	C6H11NO2	level2	[M+H]+	0.62	0.8946	nodiff	C03969	M130T86_POS_Cycloleucine	3.2194	cycloleucine	0.104465	0.042864	0.0227742	0.0747725	0.076766	0.0338368	0.0380719	0.0251507	0.0215142	0.0827225	0.0471684	0.0612078	0.0669866	0.0956651	0.0334243	0.0686236	0.0154941	0.0567232	0.093907	0.104582	0.0277899	0.280551	0.072395	0.0859419	0.0360153	0.0583364	0.0789844	0.0875785	0.0460289	0.0611115	0.193486	0.086885
M182T209_POS	o-Tyrosine	0.382684	0.382684	2.95991	1.56555	0.285764	0.0622954	C9H11NO3	level2	[M+H]+	0.68	0.9724	nodiff	NA	M182T209_POS_o-Tyrosine	0.393533	o-tyrosine	0.003776	0.00226931	0.003099	0.00632898	0.00390864	0.00338084	0.00187062	0.00230301	0.00381913	0.224356	0.00447515	0.00557099	0.00285644	0.0029592	0.00120416	0.00312613	0.00189301	0.0064254	0.00467213	0.00429503	0.00514517	0.00554844	0.00367008	0.00520125	0.00761061	0.00573383	0.00501962	0.00667552	0.00685964	0.00458977	0.00520832	0.00263882
M297T527_POS	Hydroxyoctadeca-9,12-dienoic acid	0.00911333	0.00911333	0.851439	-0.232026	0.883761	0.062396	C18H32O3	level3.1	[M+H]+	0.75	0.6062	nodiff	NA	M297T527_POS_Hydroxyoctadeca-9,12-dienoic acid	1.62989	hydroxyoctadeca-9,12-dienoic acid	0.0341316	0.0398228	0.0263573	0.0490131	0.0292991	0.0300514	0.0323282	0.0286929	0.0293795	0.0447637	0.0389626	0.0574262	0.0278242	0.0307498	0.0277062	0.0401297	0.0263928	0.0417737	0.0392152	0.0586354	0.036685	0.0525988	0.0449774	0.0379002	0.0441243	0.0389694	0.0442982	0.0439267	0.0447603	0.0391825	0.0440931	0.0402259
M207T466_POS	3-Methylbutyl phenylacetate	0.110646	0.110646	0.878997	-0.186069	0.572059	0.062398	C13H18O2	level3.1	[M+H]+	0.71	0.5552	nodiff	NA	M207T466_POS_3-Methylbutyl phenylacetate	0.166596	3-methylbutyl phenylacetate	0.00300192	0.00296802	0.00317734	0.00417006	0.00860129	0.00315252	0.00291465	0.00315603	0.00363191	0.00462111	0.00414181	0.00376347	0.00347569	0.00361291	0.00288803	0.00325941	0.0027278	0.00399538	0.00547505	0.00414289	0.00308287	0.00597891	0.00420246	0.0036768	0.00422554	0.00313542	0.00507329	0.00487196	0.00415356	0.00461532	0.00455322	0.00425394
M207T466_POS	2-Phenylethyl pentanoate	0.110646	0.110646	0.878997	-0.186069	0.572059	0.062398	C13H18O2	level3.1	[M+H]+	0.71	0.5552	nodiff	NA	M207T466_POS_2-Phenylethyl pentanoate	0.166596	2-phenylethyl pentanoate	0.00300192	0.00296802	0.00317734	0.00417006	0.00860129	0.00315252	0.00291465	0.00315603	0.00363191	0.00462111	0.00414181	0.00376347	0.00347569	0.00361291	0.00288803	0.00325941	0.0027278	0.00399538	0.00547505	0.00414289	0.00308287	0.00597891	0.00420246	0.0036768	0.00422554	0.00313542	0.00507329	0.00487196	0.00415356	0.00461532	0.00455322	0.00425394
M207T466_POS	2-Phenylethyl 3-methylbutanoate	0.110646	0.110646	0.878997	-0.186069	0.572059	0.062398	C13H18O2	level3.1	[M+H]+	0.71	0.5552	nodiff	NA	M207T466_POS_2-Phenylethyl 3-methylbutanoate	0.166596	2-phenylethyl 3-methylbutanoate	0.00300192	0.00296802	0.00317734	0.00417006	0.00860129	0.00315252	0.00291465	0.00315603	0.00363191	0.00462111	0.00414181	0.00376347	0.00347569	0.00361291	0.00288803	0.00325941	0.0027278	0.00399538	0.00547505	0.00414289	0.00308287	0.00597891	0.00420246	0.0036768	0.00422554	0.00313542	0.00507329	0.00487196	0.00415356	0.00461532	0.00455322	0.00425394
M207T466_POS	2-Phenylethyl 2-methylbutanoate	0.110646	0.110646	0.878997	-0.186069	0.572059	0.062398	C13H18O2	level3.1	[M+H]+	0.71	0.5552	nodiff	NA	M207T466_POS_2-Phenylethyl 2-methylbutanoate	0.166596	2-phenylethyl 2-methylbutanoate	0.00300192	0.00296802	0.00317734	0.00417006	0.00860129	0.00315252	0.00291465	0.00315603	0.00363191	0.00462111	0.00414181	0.00376347	0.00347569	0.00361291	0.00288803	0.00325941	0.0027278	0.00399538	0.00547505	0.00414289	0.00308287	0.00597891	0.00420246	0.0036768	0.00422554	0.00313542	0.00507329	0.00487196	0.00415356	0.00461532	0.00455322	0.00425394
M207T466_POS	Hexyl benzoate	0.110646	0.110646	0.878997	-0.186069	0.572059	0.062398	C13H18O2	level3.1	[M+H]+	0.71	0.5156	nodiff	C14716	M207T466_POS_Hexyl benzoate	0.166596	hexyl benzoate	0.00300192	0.00296802	0.00317734	0.00417006	0.00860129	0.00315252	0.00291465	0.00315603	0.00363191	0.00462111	0.00414181	0.00376347	0.00347569	0.00361291	0.00288803	0.00325941	0.0027278	0.00399538	0.00547505	0.00414289	0.00308287	0.00597891	0.00420246	0.0036768	0.00422554	0.00313542	0.00507329	0.00487196	0.00415356	0.00461532	0.00455322	0.00425394
M127T354_POS	1,2,4-Benzenetriol	0.0754925	0.0754925	0.508594	-0.975414	0.610529	0.062501	C6H6O3	level2	[M+H]+	0.69	0.9988	nodiff	C02814	M127T354_POS_1,2,4-Benzenetriol	0.326875	1,2,4-benzenetriol	0.000484216	0.00029894	0.0142324	0.00534954	0.00120473	0.0161544	0.00296782	0.000730067	0.00787215	0.00261991	0.00552741	0.00666513	0.000319809	0.00104056	0.000177902	0.000221698	0.000472031	0.00217682	0.0286022	0.0139029	0.00277084	0.0266838	0.0142076	0.0117261	0.00234811	0.00887164	0.0121199	0.00326611	0.000904697	0.013318	0.00694606	0.0161578
M173T217_POS	Ethyl 2,4-dioxohexanoate	8.42982e-06	8.42982e-06	2.41658	1.27296	1.46065	0.0626446	C8H12O4	level3.1	[M+H]+	0.65	0.8186	up	NA	M173T217_POS_Ethyl 2,4-dioxohexanoate	1.89832	ethyl 2,4-dioxohexanoate	0.0336127	0.0567821	0.0990459	0.0287948	0.0633029	0.0566987	0.0832256	0.0938581	0.0624255	0.0281613	0.0267301	0.0956518	0.0631546	0.0813135	0.111791	0.104622	0.0411369	0.0871111	0.0280091	0.0248769	0.0913729	0.0344678	0.0282173	0.0230573	0.024465	0.0246212	0.0282288	0.0304632	0.0275713	0.0257646	0.0287304	0.0267576
M132T67_POS	Creatine	0.4639	0.4639	0.858335	-0.220387	0.240432	0.0627449	C4H9N3O2	level2	[M+H]+	0.71	0.9692	nodiff	C00300	M132T67_POS_Creatine	5.80666	creatine	0.0636138	0.0392803	0.0387187	0.136992	0.0961733	0.0572351	0.0710751	0.096188	0.0595016	0.076106	0.235981	0.133184	0.0558925	0.0615808	0.145765	0.137191	0.18925	0.297739	0.220689	0.105962	0.434419	0.252882	0.129746	0.12136	0.198429	0.121022	0.300714	0.257838	0.286919	0.118795	0.120751	0.0983926
M362T291_POS	4-Hydroxydecanedioylcarnitine	0.000111837	0.000111837	5.42587	2.43985	1.30809	0.0628687	C17H31NO7	level3.1	[M+H]+	0.71	1	up	NA	M362T291_POS_4-Hydroxydecanedioylcarnitine	0.730706	4-hydroxydecanedioylcarnitine	0.034851	0.0389304	0.0727832	0.00670568	0.0391827	0.0294225	0.0446604	0.0648798	0.045753	0.0597228	0.00578898	0.00785282	0.00523285	0.00566831	0.00794893	0.0609767	0.00422758	0.0356812	0.00731619	0.00640658	0.0376075	0.00880547	0.00595255	0.00450134	0.00581793	0.00428607	0.00542011	0.00567369	0.00603619	0.00542553	0.00645491	0.00557945
M296T283_POS	Nona-2,4,7-trienoylcarnitine	9.6846e-05	9.6846e-05	18.1323	4.18049	1.32695	0.0629419	C16H25NO4	level3.1	[M+H]+	0.81	0.9577	up	NA	M296T283_POS_Nona-2,4,7-trienoylcarnitine	1.39484	nona-2,4,7-trienoylcarnitine	0.0880653	0.079179	0.169022	0.00268764	0.0900014	0.0770023	0.116958	0.161624	0.116324	0.035551	0.00266815	0.0126299	0.00840261	0.0116304	0.0205537	0.13602	0.0084711	0.0831327	0.00376283	0.00385108	0.0976939	0.00549679	0.00438719	0.00309079	0.00296977	0.00273484	0.00307236	0.0036495	0.00299305	0.00367165	0.00392181	0.00361631
M321T430_POS	17beta-Hydroxy-2alpha-(hydroxymethyl)-5alpha-androstan-3-one	0.00393924	0.00393924	0.209774	-2.25309	1.01698	0.0632102	C20H32O3	level3.1	[M+H]+	0.77	0.6352	down	C15035	M321T430_POS_17beta-Hydroxy-2alpha-(hydroxymethyl)-5alpha-androstan-3-one	0.535408	17beta-hydroxy-2alpha-(hydroxymethyl)-5alpha-androstan-3-one	0.00188084	0.00138159	0.00353913	0.00518321	0.000734336	0.00416805	0.00198783	0.00102456	0.00211425	0.00247006	0.0127747	0.00128482	0.00122662	0.00617406	0.0015187	0.000933265	0.00380221	0.00461888	0.0319838	0.00692749	0.000915159	0.00181807	0.00980206	0.0861757	0.0316772	0.0163676	0.00530385	0.00542641	0.00471761	0.00922193	0.00125419	0.0108351
M321T430_POS	15-Hydroxy-5,8,11-cis-13-trans-eicosatetraenoate	0.00393924	0.00393924	0.209774	-2.25309	1.01698	0.0632102	C20H32O3	level3.1	[M+H]+	0.63	0.6352	down	NA	M321T430_POS_15-Hydroxy-5,8,11-cis-13-trans-eicosatetraenoate	0.535408	15-hydroxy-5,8,11-cis-13-trans-eicosatetraenoate	0.00188084	0.00138159	0.00353913	0.00518321	0.000734336	0.00416805	0.00198783	0.00102456	0.00211425	0.00247006	0.0127747	0.00128482	0.00122662	0.00617406	0.0015187	0.000933265	0.00380221	0.00461888	0.0319838	0.00692749	0.000915159	0.00181807	0.00980206	0.0861757	0.0316772	0.0163676	0.00530385	0.00542641	0.00471761	0.00922193	0.00125419	0.0108351
M321T430_POS	2-Hydroxy-6-tridecylbenzoic acid	0.00393924	0.00393924	0.209774	-2.25309	1.01698	0.0632102	C20H32O3	level3.1	[M+H]+	0.62	0.7036	down	NA	M321T430_POS_2-Hydroxy-6-tridecylbenzoic acid	0.535408	2-hydroxy-6-tridecylbenzoic acid	0.00188084	0.00138159	0.00353913	0.00518321	0.000734336	0.00416805	0.00198783	0.00102456	0.00211425	0.00247006	0.0127747	0.00128482	0.00122662	0.00617406	0.0015187	0.000933265	0.00380221	0.00461888	0.0319838	0.00692749	0.000915159	0.00181807	0.00980206	0.0861757	0.0316772	0.0163676	0.00530385	0.00542641	0.00471761	0.00922193	0.00125419	0.0108351
M321T430_POS	3-Heptadeca-1,3-dienyloxirene-2-carboxylic acid	0.00393924	0.00393924	0.209774	-2.25309	1.01698	0.0632102	C20H32O3	level3.1	[M+H]+	0.56	0.5507	down	NA	M321T430_POS_3-Heptadeca-1,3-dienyloxirene-2-carboxylic acid	0.535408	3-heptadeca-1,3-dienyloxirene-2-carboxylic acid	0.00188084	0.00138159	0.00353913	0.00518321	0.000734336	0.00416805	0.00198783	0.00102456	0.00211425	0.00247006	0.0127747	0.00128482	0.00122662	0.00617406	0.0015187	0.000933265	0.00380221	0.00461888	0.0319838	0.00692749	0.000915159	0.00181807	0.00980206	0.0861757	0.0316772	0.0163676	0.00530385	0.00542641	0.00471761	0.00922193	0.00125419	0.0108351
M191T135_NEG	Citric acid	0.807179	0.807179	1.02467	0.0351528	0.314631	0.0632169	C6H8O7	level2	[M-H]-	0.67	0.978	nodiff	C00158	M191T135_NEG_Citric acid	25.0105	citric acid	0.3643	0.697407	0.608197	0.810005	0.569837	0.431173	0.735689	0.681533	0.521441	0.0193847	0.462888	0.72224	0.886988	0.546331	0.610971	0.987388	1.16454	0.333578	0.629656	0.730206	0.44871	0.75247	0.538794	0.557666	0.683051	0.581182	0.561093	0.960448	0.538718	0.606996	0.690707	0.634674
M191T135_NEG	Isocitric acid	0.807179	0.807179	1.02467	0.0351528	0.314631	0.0632169	C6H8O7	level2	[M-H]-	0.61	0.8485	nodiff	C00311/C00451/C04617	M191T135_NEG_Isocitric acid	25.0105	isocitric acid	0.3643	0.697407	0.608197	0.810005	0.569837	0.431173	0.735689	0.681533	0.521441	0.0193847	0.462888	0.72224	0.886988	0.546331	0.610971	0.987388	1.16454	0.333578	0.629656	0.730206	0.44871	0.75247	0.538794	0.557666	0.683051	0.581182	0.561093	0.960448	0.538718	0.606996	0.690707	0.634674
M297T562_NEG	2-Oxooctadecanoic acid	0.799107	0.799107	1.03069	0.0436052	0.282896	0.0632991	C18H34O3	level3.1	[M-H]-	0.88	0.8515	nodiff	C00869	M297T562_NEG_2-Oxooctadecanoic acid	2.13864	2-oxooctadecanoic acid	0.0346134	0.0519406	0.0608855	0.0989801	0.0429914	0.0415727	0.0408804	0.0369437	0.0304801	0.093476	0.0490584	0.0782132	0.0587757	0.0333949	0.0615926	0.0414922	0.0578903	0.0353802	0.0308204	0.0697729	0.0623904	0.102984	0.0315711	0.0391778	0.0897777	0.0374065	0.0358892	0.0461246	0.0826321	0.0382232	0.0515087	0.044366
M153T213_POS	N1-Methyl-2-pyridone-5-carboxamide	0.0128738	0.0128738	0.431352	-1.21306	0.867981	0.0634832	C7H8N2O2	level2	[M+H]+	0.64	0.8463	nodiff	C05842	M153T213_POS_N1-Methyl-2-pyridone-5-carboxamide	2.55759	n1-methyl-2-pyridone-5-carboxamide	0.00525756	0.01403	0.0221167	0.0615806	0.0185275	0.0224879	0.0130549	0.0154744	0.0531821	0.0543033	0.0414061	0.104417	0.0262842	0.029802	0.00520156	0.0227157	0.0127228	0.0434468	0.0902719	0.112911	0.0280847	0.0302626	0.391064	0.0968426	0.0757258	0.0353146	0.114308	0.0746988	0.0581215	0.0822677	0.126205	0.0389018
M153T213_POS	N1-Methyl-4-pyridone-3-carboxamide	0.0128738	0.0128738	0.431352	-1.21306	0.867981	0.0634832	C7H8N2O2	level2	[M+H]+	0.63	0.8341	nodiff	C05843	M153T213_POS_N1-Methyl-4-pyridone-3-carboxamide	2.55759	n1-methyl-4-pyridone-3-carboxamide	0.00525756	0.01403	0.0221167	0.0615806	0.0185275	0.0224879	0.0130549	0.0154744	0.0531821	0.0543033	0.0414061	0.104417	0.0262842	0.029802	0.00520156	0.0227157	0.0127228	0.0434468	0.0902719	0.112911	0.0280847	0.0302626	0.391064	0.0968426	0.0757258	0.0353146	0.114308	0.0746988	0.0581215	0.0822677	0.126205	0.0389018
M258T60_POS	Glycerophosphocholine	0.418889	0.418889	1.32618	0.407273	0.297297	0.0635299	C8H20NO6P	level2	[M+H]+	0.71	0.9952	nodiff	C00670	M258T60_POS_Glycerophosphocholine	0.594795	glycerophosphocholine	0.00696048	0.00498855	0.00742605	0.0132778	0.00768861	0.0797957	0.00301414	0.00379135	0.00397352	0.0205914	0.0129404	0.00474708	0.0471384	0.00500596	0.00766762	0.00388617	0.0751838	0.00563638	0.0125445	0.00971725	0.01021	0.0173064	0.0150255	0.0125419	0.014221	0.0134706	0.0122607	0.00943504	0.0117192	0.0102331	0.0121519	0.0147654
M609T244_NEG	Rutin	0.0195552	0.0195552	2.48217	1.3116	1.38896	0.0636523	C27H30O16	level2	[M-H]-	0.47	0.9345	up	C05625	M609T244_NEG_Rutin	3.36446	rutin	0.063955	0.0511726	0.090972	0.000315214	0.0872102	0.103836	0.149989	0.330501	0.117126	4.52955e-05	0.0569584	0.136223	0.0848981	0.115163	0.559051	0.0625221	0.110325	0.0337648	0.0569594	0.05363	0.166901	0.0745718	0.062245	0.000102916	0.0535835	0.0537193	0.000237811	0.0576618	0.0568743	0.057236	0.0592918	0.0605589
M379T582_POS	Erucoylacetone	1.43452e-05	1.43452e-05	0.771418	-0.374415	1.35546	0.0637226	C25H46O2	level3.1	[M+H]+	0.91	0.9791	down	NA	M379T582_POS_Erucoylacetone	11.9784	erucoylacetone	0.221877	0.225295	0.192869	0.335926	0.265179	0.240253	0.264332	0.208028	0.271798	0.292267	0.30731	0.22649	0.25008	0.241481	0.180333	0.262784	0.172693	0.329243	0.344095	0.280896	0.247235	0.480479	0.366378	0.276404	0.263307	0.304284	0.370001	0.387224	0.328759	0.34921	0.345325	0.346735
M356T581_2_POS	N-Stearoyl Alanine	0.00117528	0.00117528	0.833663	-0.262464	1.0699	0.0639978	C21H41NO3	level3.1	[M+H]+	0.76	0.5661	down	NA	M356T581_2_POS_N-Stearoyl Alanine	3.76071	n-stearoyl alanine	0.0858966	0.07776	0.0689368	0.107046	0.0817828	0.0739986	0.0816868	0.0684785	0.0876585	0.111667	0.107141	0.073313	0.0749595	0.0731938	0.0561517	0.0867382	0.0556557	0.0952389	0.112941	0.0948326	0.0802915	0.147138	0.107077	0.088786	0.0917298	0.0912462	0.107455	0.115025	0.0987682	0.0958357	0.102425	0.103845
M356T581_2_POS	N-palmitoyl-valine	0.00117528	0.00117528	0.833663	-0.262464	1.0699	0.0639978	C21H41NO3	level3.1	[M+H]+	0.75	0.5661	down	NA	M356T581_2_POS_N-palmitoyl-valine	3.76071	n-palmitoyl-valine	0.0858966	0.07776	0.0689368	0.107046	0.0817828	0.0739986	0.0816868	0.0684785	0.0876585	0.111667	0.107141	0.073313	0.0749595	0.0731938	0.0561517	0.0867382	0.0556557	0.0952389	0.112941	0.0948326	0.0802915	0.147138	0.107077	0.088786	0.0917298	0.0912462	0.107455	0.115025	0.0987682	0.0958357	0.102425	0.103845
M344T368_POS	Lauroylcarnitine (C12:0)	0.49036	0.49036	0.879128	-0.185855	0.226669	0.0641227	C19H37NO4	level2	[M+H]+	0.72	0.9604	nodiff	NA	M344T368_POS_Lauroylcarnitine (C12:0)	6.88789	lauroylcarnitine (c12:0)	0.0949997	0.173559	0.0938567	0.368918	0.0834203	0.0753169	0.107719	0.0577784	0.165907	0.373786	0.140115	0.151588	0.366393	0.0794292	0.0445944	0.0816439	0.164147	0.0413085	0.0981139	0.360494	0.183112	0.336435	0.0565759	0.161956	0.215671	0.188884	0.247021	0.178949	0.149997	0.0971074	0.224509	0.110313
M311T222_POS	Tyrosylglutamic acid	0.0540849	0.0540849	0.81769	-0.290374	0.658374	0.0643814	C14H18N2O6	level2	[M+H]+	0.67	0.847	nodiff	NA	M311T222_POS_Tyrosylglutamic acid	0.539855	tyrosylglutamic acid	0.00804239	0.00729012	0.00974258	0.0264052	0.0114195	0.0111577	0.0103395	0.00654794	0.0116251	0.0141697	0.0137224	0.0189702	0.0138851	0.0101384	0.00605391	0.0122046	0.00551738	0.0109931	0.017825	0.0131144	0.0102236	0.0153824	0.00880339	0.0168047	0.0176324	0.016518	0.0183779	0.0195137	0.016606	0.016422	0.0205779	0.00939887
M279T589_NEG	Linoleic acid	0.00713616	0.00713616	1.43668	0.52274	1.55897	0.064452	C18H32O2	level2	[M-H]-	0.7	0.9938	up	C01595	M279T589_NEG_Linoleic acid	70.0306	linoleic acid	1.93435	2.12675	1.93101	1.6108	1.56437	2.15021	1.18537	1.87174	1.05735	2.42664	1.41362	4.55803	1.67494	1.93185	2.18955	2.15295	2.40846	1.82525	1.1161	2.82067	2.16345	1.73938	1.1206	1.62374	3.62223	1.23117	1.03302	0.959407	1.58668	1.46908	1.54783	1.11183
M591T335_POS	Urobilinogen	0.0591716	0.0591716	2.8283	1.49993	0.688096	0.0644698	C33H42N4O6	level3.1	[M+H]+	0.83	0.9977	nodiff	C05790/C05791	M591T335_POS_Urobilinogen	0.38598	urobilinogen	0.0374251	0.00515095	0.00435106	0.00838292	0.00232524	0.00439859	0.00377129	0.0059446	0.00168486	0.0286957	0.0140371	0.00253003	0.0205603	0.0020853	0.00653675	0.00435269	0.00479401	0.0268626	0.00505576	0.00989949	0.0899045	0.00319151	0.000965704	0.00686124	0.00932039	0.0078722	0.00235433	0.00975944	0.00161958	0.00389667	0.00198304	0.0011504
M591T335_POS	Urobilin	0.0591716	0.0591716	2.8283	1.49993	0.688096	0.0644698	C33H42N4O6	level3.1	[M+H]+	0.62	0.6595	nodiff	C05794	M591T335_POS_Urobilin	0.38598	urobilin	0.0374251	0.00515095	0.00435106	0.00838292	0.00232524	0.00439859	0.00377129	0.0059446	0.00168486	0.0286957	0.0140371	0.00253003	0.0205603	0.0020853	0.00653675	0.00435269	0.00479401	0.0268626	0.00505576	0.00989949	0.0899045	0.00319151	0.000965704	0.00686124	0.00932039	0.0078722	0.00235433	0.00975944	0.00161958	0.00389667	0.00198304	0.0011504
M211T286_POS	cyclo(leucyl-prolyl)	0.192867	0.192867	0.77544	-0.366912	0.475693	0.064481	C11H18N2O2	level3.1	[M+H]+	0.78	1	nodiff	NA	M211T286_POS_cyclo(leucyl-prolyl)	0.356202	cyclo(leucyl-prolyl)	0.00376054	0.00809669	0.0061213	0.00800266	0.00538838	0.00713868	0.00516562	0.00301788	0.00662633	0.0126957	0.0236875	0.00413269	0.00401684	0.00984531	0.00446854	0.00434766	0.00528335	0.00456185	0.0232671	0.0070453	0.00319244	0.00485931	0.0150587	0.00510254	0.00488341	0.0187881	0.00810984	0.00553596	0.00682441	0.00683405	0.0158299	0.00975322
M476T499_NEG	7-[2-[3-Hydroxyoct-1-en-1-yl]-5-oxocyclopent-2-en-1-yl]hept-5-enoylcarnitine	0.290762	0.290762	0.907398	-0.140192	0.379714	0.0648595	C27H43NO6	level3.1	[M-H]-	0.48	0.64	nodiff	NA	M476T499_NEG_7-[2-[3-Hydroxyoct-1-en-1-yl]-5-oxocyclopent-2-en-1-yl]hept-5-enoylcarnitine	1.77565	7-[2-[3-hydroxyoct-1-en-1-yl]-5-oxocyclopent-2-en-1-yl]hept-5-enoylcarnitine	0.0320769	0.0361213	0.0731641	0.051796	0.0381658	0.0332396	0.0457268	0.0428019	0.0410009	0.0690889	0.027987	0.0513806	0.0395282	0.0383669	0.0385285	0.0449041	0.0193512	0.0279672	0.034001	0.0476536	0.0334984	0.048466	0.0281434	0.0504695	0.0464584	0.0668106	0.0380494	0.0300455	0.0686866	0.0672626	0.0371745	0.0528708
M371T582_POS	3-oxochol-4,6-dienoate	0.000131393	0.000131393	0.814249	-0.296458	1.22039	0.0657167	C24H34O3	level3.1	[M+H]+	0.82	0.7902	down	NA	M371T582_POS_3-oxochol-4,6-dienoate	1.15158	3-oxochol-4,6-dienoate	0.022972	0.026381	0.019797	0.0336247	0.0246031	0.0256703	0.023757	0.0202232	0.0214911	0.0378074	0.0273284	0.0241381	0.0231339	0.0213093	0.0181247	0.0273149	0.0204436	0.0291695	0.0344824	0.0262531	0.022744	0.0405175	0.0325737	0.0258579	0.0299459	0.0295959	0.0299733	0.0341696	0.0329039	0.0280066	0.0359984	0.029717
M186T252_NEG	3-Indoleacrylic acid	0.468276	0.468276	1.23349	0.302749	0.256256	0.0662077	C11H9NO2	level2	[M-H]-	0.72	0.9993	nodiff	NA	M186T252_NEG_3-Indoleacrylic acid	0.602457	3-indoleacrylic acid	0.0202907	0.00150363	0.00900616	0.0108531	0.0232859	0.0190938	0.0120539	0.0170826	0.00270117	0.00837561	0.0103678	0.0128011	0.000484501	0.0628316	0.0570602	0.0171695	0.00347066	0.00107761	0.0120814	0.0252788	0.0130977	0.00793255	0.00961397	0.0117195	0.00537185	0.0535626	0.0137816	0.0143666	0.0121463	0.00823652	0.0141364	0.0126329
M186T252_NEG	Indoleacrylic acid	0.468276	0.468276	1.23349	0.302749	0.256256	0.0662077	C11H9NO2	level2	[M-H]-	0.72	0.9986	nodiff	NA	M186T252_NEG_Indoleacrylic acid	0.602457	indoleacrylic acid	0.0202907	0.00150363	0.00900616	0.0108531	0.0232859	0.0190938	0.0120539	0.0170826	0.00270117	0.00837561	0.0103678	0.0128011	0.000484501	0.0628316	0.0570602	0.0171695	0.00347066	0.00107761	0.0120814	0.0252788	0.0130977	0.00793255	0.00961397	0.0117195	0.00537185	0.0535626	0.0137816	0.0143666	0.0121463	0.00823652	0.0141364	0.0126329
M185T298_POS	3-O-Methylgallate	0.0973675	0.0973675	0.609716	-0.713791	0.567702	0.0663473	C8H8O5	level3.1	[M+H]+	0.87	0.7512	nodiff	C05616	M185T298_POS_3-O-Methylgallate	0.77188	3-o-methylgallate	0.00105256	0.000250844	0.0334964	0.0153623	0.00368671	0.0275596	0.026022	0.00208534	0.0163771	0.0137722	0.00998597	0.0240849	0.000714949	0.00250827	0.000567087	0.000556907	0.00175189	0.00683445	0.0614109	0.0474612	0.00573759	0.0457088	0.0255968	0.0283519	0.025409	0.0139999	0.0264646	0.0216397	0.00201776	0.0218582	0.015568	0.018736
M185T298_POS	4-O-Methylgallic acid	0.0973675	0.0973675	0.609716	-0.713791	0.567702	0.0663473	C8H8O5	level3.1	[M+H]+	0.85	0.7512	nodiff	NA	M185T298_POS_4-O-Methylgallic acid	0.77188	4-o-methylgallic acid	0.00105256	0.000250844	0.0334964	0.0153623	0.00368671	0.0275596	0.026022	0.00208534	0.0163771	0.0137722	0.00998597	0.0240849	0.000714949	0.00250827	0.000567087	0.000556907	0.00175189	0.00683445	0.0614109	0.0474612	0.00573759	0.0457088	0.0255968	0.0283519	0.025409	0.0139999	0.0264646	0.0216397	0.00201776	0.0218582	0.015568	0.018736
M185T298_POS	2,3-dihydroxy-4-methoxybenzoate	0.0973675	0.0973675	0.609716	-0.713791	0.567702	0.0663473	C8H8O5	level3.1	[M+H]+	0.84	0.7512	nodiff	NA	M185T298_POS_2,3-dihydroxy-4-methoxybenzoate	0.77188	2,3-dihydroxy-4-methoxybenzoate	0.00105256	0.000250844	0.0334964	0.0153623	0.00368671	0.0275596	0.026022	0.00208534	0.0163771	0.0137722	0.00998597	0.0240849	0.000714949	0.00250827	0.000567087	0.000556907	0.00175189	0.00683445	0.0614109	0.0474612	0.00573759	0.0457088	0.0255968	0.0283519	0.025409	0.0139999	0.0264646	0.0216397	0.00201776	0.0218582	0.015568	0.018736
M373T407_POS	3-oxochol-4-en-24-oate	0.152503	0.152503	0.259412	-1.94668	0.515654	0.0665151	C24H36O3	level3.1	[M+H]+	0.8	0.9284	nodiff	NA	M373T407_POS_3-oxochol-4-en-24-oate	2.34471	3-oxochol-4-en-24-oate	0.0215296	0.0442619	0.0525008	0.0265397	0.00755371	0.00674584	0.00814815	0.0794678	0.00540148	0.00997678	0.0294286	0.0041082	0.00557204	0.0109482	0.0959773	0.00793982	0.0109086	0.00883492	0.0216798	0.0188622	0.0255529	0.0184465	0.0490492	0.0274858	0.0126409	0.0302138	0.0193649	0.0162646	0.0981338	0.899691	0.0249099	0.0175808
M373T407_POS	3-Ethoxyandrosta-3,5-dien-17beta-ol propanoate	0.152503	0.152503	0.259412	-1.94668	0.515654	0.0665151	C24H36O3	level3.1	[M+H]+	0.6	0.6387	nodiff	C15057	M373T407_POS_3-Ethoxyandrosta-3,5-dien-17beta-ol propanoate	2.34471	3-ethoxyandrosta-3,5-dien-17beta-ol propanoate	0.0215296	0.0442619	0.0525008	0.0265397	0.00755371	0.00674584	0.00814815	0.0794678	0.00540148	0.00997678	0.0294286	0.0041082	0.00557204	0.0109482	0.0959773	0.00793982	0.0109086	0.00883492	0.0216798	0.0188622	0.0255529	0.0184465	0.0490492	0.0274858	0.0126409	0.0302138	0.0193649	0.0162646	0.0981338	0.899691	0.0249099	0.0175808
M373T407_POS	Cervonoyl ethanolamide	0.152503	0.152503	0.259412	-1.94668	0.515654	0.0665151	C24H36O3	level3.1	[M+H]+	0.56	0.6208	nodiff	C13828	M373T407_POS_Cervonoyl ethanolamide	2.34471	cervonoyl ethanolamide	0.0215296	0.0442619	0.0525008	0.0265397	0.00755371	0.00674584	0.00814815	0.0794678	0.00540148	0.00997678	0.0294286	0.0041082	0.00557204	0.0109482	0.0959773	0.00793982	0.0109086	0.00883492	0.0216798	0.0188622	0.0255529	0.0184465	0.0490492	0.0274858	0.0126409	0.0302138	0.0193649	0.0162646	0.0981338	0.899691	0.0249099	0.0175808
M260T212_NEG	Tyrosine O-sulfate	2.92287e-06	2.92287e-06	0.461517	-1.11555	2.36348	0.0665587	C9H11NO6S	level2	[M-H]-	0.71	0.9908	down	NA	M260T212_NEG_Tyrosine O-sulfate	4.57307	tyrosine o-sulfate	0.0809842	0.0119481	0.0508409	0.112181	0.0407742	0.0469936	0.0347027	0.0244546	0.0458454	0.0216313	0.222325	0.0451789	0.07891	0.108443	0.0300022	0.0409113	0.0556616	0.0571918	0.218565	0.110698	0.0544726	0.145186	0.152763	0.149777	0.160721	0.181151	0.139908	0.15135	0.184287	0.099045	0.151263	0.126118
M401T582_POS	Campesterol	0.00549178	0.00549178	0.860878	-0.21612	0.933484	0.0666729	C28H48O	level3.1	[M+H]+	0.77	0.6607	nodiff	C01789	M401T582_POS_Campesterol	3.74263	campesterol	0.0813615	0.0810748	0.068166	0.108844	0.082468	0.0784461	0.0914795	0.0719063	0.0887886	0.104025	0.108359	0.0733851	0.0808435	0.0742755	0.0595547	0.0815208	0.0598483	0.0988154	0.103494	0.0932621	0.086966	0.145318	0.106712	0.0783439	0.0874588	0.0877411	0.110228	0.118557	0.101294	0.100151	0.103152	0.0964571
M401T582_POS	4-methylcholesta-8(14)-en-3-ol	0.00549178	0.00549178	0.860878	-0.21612	0.933484	0.0666729	C28H48O	level3.1	[M+H]+	0.77	0.6607	nodiff	NA	M401T582_POS_4-methylcholesta-8(14)-en-3-ol	3.74263	4-methylcholesta-8(14)-en-3-ol	0.0813615	0.0810748	0.068166	0.108844	0.082468	0.0784461	0.0914795	0.0719063	0.0887886	0.104025	0.108359	0.0733851	0.0808435	0.0742755	0.0595547	0.0815208	0.0598483	0.0988154	0.103494	0.0932621	0.086966	0.145318	0.106712	0.0783439	0.0874588	0.0877411	0.110228	0.118557	0.101294	0.100151	0.103152	0.0964571
M401T582_POS	4alpha-Methylcholesta-8-en-3beta-ol	0.00549178	0.00549178	0.860878	-0.21612	0.933484	0.0666729	C28H48O	level3.1	[M+H]+	0.73	0.5904	nodiff	C05110	M401T582_POS_4alpha-Methylcholesta-8-en-3beta-ol	3.74263	4alpha-methylcholesta-8-en-3beta-ol	0.0813615	0.0810748	0.068166	0.108844	0.082468	0.0784461	0.0914795	0.0719063	0.0887886	0.104025	0.108359	0.0733851	0.0808435	0.0742755	0.0595547	0.0815208	0.0598483	0.0988154	0.103494	0.0932621	0.086966	0.145318	0.106712	0.0783439	0.0874588	0.0877411	0.110228	0.118557	0.101294	0.100151	0.103152	0.0964571
M401T582_POS	Campest-4-en-3beta-ol	0.00549178	0.00549178	0.860878	-0.21612	0.933484	0.0666729	C28H48O	level3.1	[M+H]+	0.73	0.588	nodiff	C15784	M401T582_POS_Campest-4-en-3beta-ol	3.74263	campest-4-en-3beta-ol	0.0813615	0.0810748	0.068166	0.108844	0.082468	0.0784461	0.0914795	0.0719063	0.0887886	0.104025	0.108359	0.0733851	0.0808435	0.0742755	0.0595547	0.0815208	0.0598483	0.0988154	0.103494	0.0932621	0.086966	0.145318	0.106712	0.0783439	0.0874588	0.0877411	0.110228	0.118557	0.101294	0.100151	0.103152	0.0964571
M401T582_POS	5alpha-Campestan-3-one	0.00549178	0.00549178	0.860878	-0.21612	0.933484	0.0666729	C28H48O	level3.1	[M+H]+	0.7	0.588	nodiff	C15786	M401T582_POS_5alpha-Campestan-3-one	3.74263	5alpha-campestan-3-one	0.0813615	0.0810748	0.068166	0.108844	0.082468	0.0784461	0.0914795	0.0719063	0.0887886	0.104025	0.108359	0.0733851	0.0808435	0.0742755	0.0595547	0.0815208	0.0598483	0.0988154	0.103494	0.0932621	0.086966	0.145318	0.106712	0.0783439	0.0874588	0.0877411	0.110228	0.118557	0.101294	0.100151	0.103152	0.0964571
M496T496_POS	1-Palmitoylglycerophosphocholine [M]	4.71725e-05	4.71725e-05	0.628686	-0.669589	1.35268	0.066883	C24H50NO7P	level3.1	[M+H]+	0.95	0.9343	down	NA	M496T496_POS_1-Palmitoylglycerophosphocholine [M]	3961.71	1-palmitoylglycerophosphocholine [m]	51.2442	55.0331	41.9779	108.897	54.9744	112.868	35.3148	51.4492	40.877	158.526	127.084	40.0355	108.989	67.5895	48.6856	4.62077	119.604	58.1109	115.309	104.314	69.8057	112.77	129.65	124.912	125.595	126.971	109.134	101.339	126.834	116.882	121.227	122.437
M496T496_POS	1-Nonadecanoyl-glycero-3-phosphoethanolamine	4.71725e-05	4.71725e-05	0.628686	-0.669589	1.35268	0.066883	C24H50NO7P	level3.1	[M+H]+	0.82	0.8844	down	NA	M496T496_POS_1-Nonadecanoyl-glycero-3-phosphoethanolamine	3961.71	1-nonadecanoyl-glycero-3-phosphoethanolamine	51.2442	55.0331	41.9779	108.897	54.9744	112.868	35.3148	51.4492	40.877	158.526	127.084	40.0355	108.989	67.5895	48.6856	4.62077	119.604	58.1109	115.309	104.314	69.8057	112.77	129.65	124.912	125.595	126.971	109.134	101.339	126.834	116.882	121.227	122.437
M520T275_POS	7,16,17-Trihydroxydocosa-4,8,10,12,14,19-hexaenoylcarnitine	1.1307e-05	1.1307e-05	112.88	6.81865	1.46682	0.0669691	C29H45NO7	level3.1	[M+H]+	0.7	0.9915	up	NA	M520T275_POS_7,16,17-Trihydroxydocosa-4,8,10,12,14,19-hexaenoylcarnitine	65.0817	7,16,17-trihydroxydocosa-4,8,10,12,14,19-hexaenoylcarnitine	3.86994	3.73853	7.53839	0.0226432	4.10262	3.3384	5.23429	7.18716	5.29738	0.365645	0.0259332	2.01083	1.08621	1.51672	3.58101	6.14586	1.28834	3.64756	0.0274214	0.0232664	4.48901	0.0390801	0.0284368	0.0195732	0.0249032	0.0250683	0.0299697	0.0264044	0.028139	0.0242742	0.0289027	0.0297716
M177T93_POS	Ala-Ser	2.23888e-05	2.23888e-05	0.740172	-0.434067	1.34229	0.0676922	C6H12N2O4	level2	[M+H]+	0.7	0.9713	down	NA	M177T93_POS_Ala-Ser	2.14808	ala-ser	0.047485	0.0485881	0.0385027	0.0643442	0.0454263	0.040858	0.0487795	0.0433783	0.0524365	0.0081212	0.0579467	0.0446123	0.0404638	0.0434854	0.0327144	0.0448437	0.0273389	0.0409727	0.0659977	0.0589691	0.0441163	0.0810326	0.063326	0.0522877	0.0587465	0.0585737	0.0648037	0.0657274	0.0598993	0.0612068	0.0695975	0.0588336
M224T209_POS	bufexamac	0.000316493	0.000316493	0.778202	-0.361783	1.1818	0.0679464	C12H17NO3	level3.1	[M+H]+	0.78	0.7657	down	NA	M224T209_POS_bufexamac	0.616744	bufexamac	0.0114257	0.013294	0.0127041	0.0183304	0.0132868	0.0117551	0.0126829	0.0122747	0.0122717	0.00749735	0.0181952	0.0141103	0.0103023	0.0128635	0.0110294	0.0133378	0.0089408	0.0163676	0.0180269	0.0154518	0.0131867	0.0215107	0.0165794	0.0148017	0.016592	0.0135716	0.0181809	0.0182354	0.0169807	0.0153274	0.0211275	0.016682
M224T209_POS	beta-Butoxyethyl nicotinate	0.000316493	0.000316493	0.778202	-0.361783	1.1818	0.0679464	C12H17NO3	level3.1	[M+H]+	0.73	0.881	down	C13138	M224T209_POS_beta-Butoxyethyl nicotinate	0.616744	beta-butoxyethyl nicotinate	0.0114257	0.013294	0.0127041	0.0183304	0.0132868	0.0117551	0.0126829	0.0122747	0.0122717	0.00749735	0.0181952	0.0141103	0.0103023	0.0128635	0.0110294	0.0133378	0.0089408	0.0163676	0.0180269	0.0154518	0.0131867	0.0215107	0.0165794	0.0148017	0.016592	0.0135716	0.0181809	0.0182354	0.0169807	0.0153274	0.0211275	0.016682
M524T497_2_POS	1-Oleoylglycerophosphoserine	2.17657e-05	2.17657e-05	0.65082	-0.61967	1.39853	0.0680537	C24H46NO9P	level3.1	[M+H]+	0.92	0.95	down	NA	M524T497_2_POS_1-Oleoylglycerophosphoserine	42.9848	1-oleoylglycerophosphoserine	0.586509	0.634925	0.509181	1.27981	0.62308	1.18297	0.343674	0.560596	0.432461	1.58795	1.21387	0.433223	1.12462	0.799631	0.593649	0.405507	1.0062	0.674545	1.37742	1.2362	0.843673	1.32708	1.45522	1.25013	1.28362	1.3522	1.26162	1.21598	1.35283	1.26603	1.23181	1.37791
M465T571_NEG	Cholesteryl sulfate	0.287286	0.287286	0.90418	-0.145317	0.928518	0.068161	C27H46O4S	level2	[M-H]-	0.54	0.972	nodiff	C18043	M465T571_NEG_Cholesteryl sulfate	1.05664	cholesteryl sulfate	0.0192933	0.0188335	0.0201495	0.0310332	0.0266233	0.0278457	0.00764602	0.0142008	0.0127887	0.0285911	0.0358037	0.0242087	0.0112322	0.0328485	0.0250395	0.0220914	0.0251568	0.0351946	0.038012	0.0299253	0.0280854	0.0294524	0.0192742	0.020127	0.0438899	0.0324536	0.0186825	0.0219401	0.0417477	0.0276638	0.0213636	0.0236572
M347T377_POS	Algestone	0.233953	0.233953	1.37754	0.462089	0.401925	0.068268	C21H30O4	level3.1	[M+H]+	0.81	0.7459	nodiff	C06391	M347T377_POS_Algestone	0.796292	algestone	0.0357769	0.0504602	0.0229322	0.0216268	0.0209653	0.0108242	0.0142308	0.00694206	0.00874086	0.0101281	0.00828417	0.0700182	0.0145026	0.075127	0.0232141	0.0106448	0.0194803	0.00806158	0.013624	0.0130864	0.012128	0.0109725	0.0108348	0.0167875	0.0152346	0.0123932	0.0109668	0.0105441	0.0626325	0.00500342	0.0259695	0.0181227
M347T377_POS	4-Pregnene-16alpha,21-diol-3,20-dione	0.233953	0.233953	1.37754	0.462089	0.401925	0.068268	C21H30O4	level3.1	[M+H]+	0.78	0.7459	nodiff	C15365	M347T377_POS_4-Pregnene-16alpha,21-diol-3,20-dione	0.796292	4-pregnene-16alpha,21-diol-3,20-dione	0.0357769	0.0504602	0.0229322	0.0216268	0.0209653	0.0108242	0.0142308	0.00694206	0.00874086	0.0101281	0.00828417	0.0700182	0.0145026	0.075127	0.0232141	0.0106448	0.0194803	0.00806158	0.013624	0.0130864	0.012128	0.0109725	0.0108348	0.0167875	0.0152346	0.0123932	0.0109668	0.0105441	0.0626325	0.00500342	0.0259695	0.0181227
M347T377_POS	Corticosterone	0.233953	0.233953	1.37754	0.462089	0.401925	0.068268	C21H30O4	level3.1	[M+H]+	0.76	0.7459	nodiff	C02140	M347T377_POS_Corticosterone	0.796292	corticosterone	0.0357769	0.0504602	0.0229322	0.0216268	0.0209653	0.0108242	0.0142308	0.00694206	0.00874086	0.0101281	0.00828417	0.0700182	0.0145026	0.075127	0.0232141	0.0106448	0.0194803	0.00806158	0.013624	0.0130864	0.012128	0.0109725	0.0108348	0.0167875	0.0152346	0.0123932	0.0109668	0.0105441	0.0626325	0.00500342	0.0259695	0.0181227
M347T377_POS	2beta,21-Dihydroxypregn-4-ene-3,20-dione	0.233953	0.233953	1.37754	0.462089	0.401925	0.068268	C21H30O4	level3.1	[M+H]+	0.75	0.7459	nodiff	C15015	M347T377_POS_2beta,21-Dihydroxypregn-4-ene-3,20-dione	0.796292	2beta,21-dihydroxypregn-4-ene-3,20-dione	0.0357769	0.0504602	0.0229322	0.0216268	0.0209653	0.0108242	0.0142308	0.00694206	0.00874086	0.0101281	0.00828417	0.0700182	0.0145026	0.075127	0.0232141	0.0106448	0.0194803	0.00806158	0.013624	0.0130864	0.012128	0.0109725	0.0108348	0.0167875	0.0152346	0.0123932	0.0109668	0.0105441	0.0626325	0.00500342	0.0259695	0.0181227
M347T377_POS	19-Hydroxydeoxycorticosterone	0.233953	0.233953	1.37754	0.462089	0.401925	0.068268	C21H30O4	level3.1	[M+H]+	0.75	0.7459	nodiff	NA	M347T377_POS_19-Hydroxydeoxycorticosterone	0.796292	19-hydroxydeoxycorticosterone	0.0357769	0.0504602	0.0229322	0.0216268	0.0209653	0.0108242	0.0142308	0.00694206	0.00874086	0.0101281	0.00828417	0.0700182	0.0145026	0.075127	0.0232141	0.0106448	0.0194803	0.00806158	0.013624	0.0130864	0.012128	0.0109725	0.0108348	0.0167875	0.0152346	0.0123932	0.0109668	0.0105441	0.0626325	0.00500342	0.0259695	0.0181227
M394T381_POS	Hexadeca-5,8,11-trienoylcarnitine	0.648897	0.648897	0.949766	-0.0743559	0.12952	0.0682733	C23H39NO4	level3.1	[M+H]+	0.96	0.9944	nodiff	NA	M394T381_POS_Hexadeca-5,8,11-trienoylcarnitine	1.38504	hexadeca-5,8,11-trienoylcarnitine	0.0222586	0.0339641	0.0239746	0.040473	0.0320578	0.0212598	0.0218593	0.0209435	0.0313616	0.0700001	0.0366631	0.0280482	0.0396304	0.0231933	0.0139118	0.0285136	0.0580914	0.0177245	0.0313083	0.0432644	0.0530675	0.0380273	0.0170382	0.0596985	0.0543316	0.0358839	0.0240746	0.0326115	0.0363065	0.0301245	0.0465041	0.0271748
M243T504_NEG	3-Hydroxymyristic acid	0.871584	0.871584	0.975148	-0.0363074	0.0970465	0.0683451	C14H28O3	level2	[M-H]-	0.73	0.9936	nodiff	NA	M243T504_NEG_3-Hydroxymyristic acid	1.39747	3-hydroxymyristic acid	0.0205761	0.0342797	0.0375225	0.0696595	0.0243841	0.0255023	0.0247621	0.023169	0.016983	0.0577763	0.027054	0.0475189	0.0358817	0.0154044	0.0435743	0.0292454	0.0319582	0.0207299	0.0177604	0.0615431	0.0417027	0.071546	0.0231922	0.0288088	0.0862285	0.020985	0.0255555	0.0231881	0.0506185	0.0203379	0.0335934	0.0239916
M365T319_POS	Tetrahydrocortisone	0.034517	0.034517	2.0272	1.01949	0.715142	0.0685092	C21H32O5	level3.1	[M+H]+	0.87	0.8667	nodiff	C05470	M365T319_POS_Tetrahydrocortisone	1.3385	tetrahydrocortisone	0.05242	0.0405926	0.0252309	0.0338328	0.0364122	0.02772	0.0356205	0.0184109	0.0420153	0.0427609	0.0185215	0.225477	0.0376784	0.0246658	0.0717458	0.0366862	0.0547362	0.0156151	0.0225923	0.0233856	0.0245499	0.0311983	0.028763	0.0242347	0.0438915	0.0222536	0.0230862	0.0225672	0.0226607	0.0205083	0.0207657	0.0183181
M365T319_POS	3alpha,11beta,21-Trihydroxy-20-oxo-5beta-pregnan-18-al	0.034517	0.034517	2.0272	1.01949	0.715142	0.0685092	C21H32O5	level3.1	[M+H]+	0.83	0.8667	nodiff	C05474	M365T319_POS_3alpha,11beta,21-Trihydroxy-20-oxo-5beta-pregnan-18-al	1.3385	3alpha,11beta,21-trihydroxy-20-oxo-5beta-pregnan-18-al	0.05242	0.0405926	0.0252309	0.0338328	0.0364122	0.02772	0.0356205	0.0184109	0.0420153	0.0427609	0.0185215	0.225477	0.0376784	0.0246658	0.0717458	0.0366862	0.0547362	0.0156151	0.0225923	0.0233856	0.0245499	0.0311983	0.028763	0.0242347	0.0438915	0.0222536	0.0230862	0.0225672	0.0226607	0.0205083	0.0207657	0.0183181
M365T319_POS	Tetrahydroaldosterone	0.034517	0.034517	2.0272	1.01949	0.715142	0.0685092	C21H32O5	level3.1	[M+H]+	0.74	0.8667	nodiff	NA	M365T319_POS_Tetrahydroaldosterone	1.3385	tetrahydroaldosterone	0.05242	0.0405926	0.0252309	0.0338328	0.0364122	0.02772	0.0356205	0.0184109	0.0420153	0.0427609	0.0185215	0.225477	0.0376784	0.0246658	0.0717458	0.0366862	0.0547362	0.0156151	0.0225923	0.0233856	0.0245499	0.0311983	0.028763	0.0242347	0.0438915	0.0222536	0.0230862	0.0225672	0.0226607	0.0205083	0.0207657	0.0183181
M365T319_POS	Dihydrocortisol	0.034517	0.034517	2.0272	1.01949	0.715142	0.0685092	C21H32O5	level3.1	[M+H]+	0.73	0.5959	nodiff	C05471	M365T319_POS_Dihydrocortisol	1.3385	dihydrocortisol	0.05242	0.0405926	0.0252309	0.0338328	0.0364122	0.02772	0.0356205	0.0184109	0.0420153	0.0427609	0.0185215	0.225477	0.0376784	0.0246658	0.0717458	0.0366862	0.0547362	0.0156151	0.0225923	0.0233856	0.0245499	0.0311983	0.028763	0.0242347	0.0438915	0.0222536	0.0230862	0.0225672	0.0226607	0.0205083	0.0207657	0.0183181
M365T319_POS	20alpha-hydroxycortisol	0.034517	0.034517	2.0272	1.01949	0.715142	0.0685092	C21H32O5	level3.1	[M+H]+	0.72	0.5959	nodiff	NA	M365T319_POS_20alpha-hydroxycortisol	1.3385	20alpha-hydroxycortisol	0.05242	0.0405926	0.0252309	0.0338328	0.0364122	0.02772	0.0356205	0.0184109	0.0420153	0.0427609	0.0185215	0.225477	0.0376784	0.0246658	0.0717458	0.0366862	0.0547362	0.0156151	0.0225923	0.0233856	0.0245499	0.0311983	0.028763	0.0242347	0.0438915	0.0222536	0.0230862	0.0225672	0.0226607	0.0205083	0.0207657	0.0183181
M356T433_POS	3-Hydroxydodeca-6,9-dienoylcarnitine	1.39832e-06	1.39832e-06	0.772901	-0.371644	1.45735	0.0688563	C19H33NO5	level3.1	[M+H]+	0.78	0.9595	down	NA	M356T433_POS_3-Hydroxydodeca-6,9-dienoylcarnitine	2.03019	3-hydroxydodeca-6,9-dienoylcarnitine	0.0423542	0.0423419	0.0330544	0.0599613	0.0348957	0.0394248	0.0451523	0.0350125	0.0480464	0.0454276	0.056178	0.0449747	0.0381933	0.0359893	0.0355222	0.0403954	0.0341228	0.0543919	0.0569951	0.046397	0.0406653	0.0651196	0.0616191	0.0458565	0.0454368	0.0546567	0.0548385	0.064157	0.0616399	0.0522656	0.0589423	0.0606429
M293T249_NEG	gamma-Glutamylphenylalanine	9.78816e-05	9.78816e-05	3.11289	1.63826	1.95592	0.0693476	C14H18N2O5	level2	[M-H]-	0.69	0.8878	up	NA	M293T249_NEG_gamma-Glutamylphenylalanine	0.428029	gamma-glutamylphenylalanine	0.013541	0.00506911	0.0185658	0.000563016	0.0140666	0.0169523	0.0193776	0.0143061	0.0201799	0.0285654	0.00121332	0.0228117	0.0321168	0.0167385	0.0154759	0.0221491	0.0189901	0.0159052	0.00119207	0.0159854	0.0139884	0.0152734	0.000407274	0.0018427	0.0169105	0.0198766	0.000949894	0.00101869	0.000946974	0.0191729	0.000921829	0.000940169
M173T291_NEG	Suberic acid	0.0146043	0.0146043	2.63608	1.39839	1.58614	0.0695073	C8H14O4	level2	[M-H]-	0.69	0.91	up	C08278	M173T291_NEG_Suberic acid	0.557699	suberic acid	0.00529655	0.0151919	0.0121457	0.00551831	0.0124869	0.0104342	0.0180045	0.00800295	0.0182583	0.0397121	0.00734315	0.101725	0.0265829	0.0152643	0.0127897	0.0195046	0.0306311	0.0122406	0.00525347	0.017169	0.0161297	0.0124746	0.00658064	0.00659603	0.0114828	0.00888106	0.00521909	0.00785343	0.00531916	0.00894527	0.00601854	0.007169
M414T544_POS	N-Stearoyl Glutamic acid	0.000712354	0.000712354	0.763784	-0.388764	1.11876	0.0696976	C23H43NO5	level3.1	[M+H]+	0.84	0.7486	down	NA	M414T544_POS_N-Stearoyl Glutamic acid	1.13798	n-stearoyl glutamic acid	0.0204913	0.0170209	0.0145576	0.0352565	0.0209602	0.0202361	0.0211915	0.0159774	0.0222766	0.0313161	0.0366343	0.0296852	0.0197202	0.0225404	0.0155488	0.0193967	0.0191829	0.0272533	0.0471805	0.0283474	0.0216892	0.0371566	0.0256739	0.031166	0.0311754	0.0330963	0.0276994	0.0264579	0.0327308	0.0271298	0.0346201	0.0330024
M454T487_POS	LPE(16:0)	2.13714e-08	2.13714e-08	0.533202	-0.907246	1.61604	0.0697915	C21H44NO7P	level2	[M+H]+	0.73	0.9862	down	NA	M454T487_POS_LPE(16:0)	26.8206	lpe(16:0)	0.434516	0.398562	0.262039	0.750197	0.544775	0.451274	0.202613	0.399236	0.243256	0.851371	0.583382	0.164431	0.766892	0.474279	0.197589	0.250078	0.324362	0.38314	0.661669	0.738379	0.544341	0.611407	0.877682	0.9896	1.04039	0.844761	0.538107	0.74715	0.993601	0.882173	1.03822	0.936791
M135T321_POS	Phthalide	0.0920784	0.0920784	0.751156	-0.412815	0.618647	0.070041	C8H6O2	level2	[M+H]+	0.58	0.8121	nodiff	C18611	M135T321_POS_Phthalide	0.188653	phthalide	0.00902281	0.00408507	0.00268802	0.00533964	0.00310178	0.00331589	0.00352519	0.00252702	0.00324188	0.00551595	0.00520882	0.00358113	0.00289258	0.00334639	0.00245159	0.00346732	0.00234206	0.00362345	0.00531322	0.00473769	0.00385686	0.00725535	0.00523588	0.00405341	0.00384901	0.00383863	0.00477974	0.00493796	0.00455051	0.00457816	0.0175657	0.00439267
M295T249_POS	Aspartame	0.978125	0.978125	0.997427	-0.00371638	0.00247993	0.0704132	C14H18N2O5	level2	[M+H]+	0.72	0.9624	nodiff	C11045	M295T249_POS_Aspartame	0.675957	aspartame	0.0131295	0.00994965	0.0138108	0.0227409	0.0162547	0.0115383	0.0163617	0.0120667	0.0214609	0.0302201	0.0157629	0.0179574	0.0232613	0.0132192	0.0112279	0.0169698	0.0121825	0.0130686	0.0241691	0.0180082	0.0124264	0.0184361	0.0103277	0.0131975	0.0173314	0.0183865	0.0175765	0.0238785	0.021673	0.0198021	0.0244663	0.0106659
M271T568_NEG	2-Hydroxypalmitic acid	0.293068	0.293068	1.0899	0.124198	0.848999	0.0707452	C16H32O3	level2	[M-H]-	0.7	0.9189	nodiff	NA	M271T568_NEG_2-Hydroxypalmitic acid	4.68616	2-hydroxypalmitic acid	0.0707761	0.101434	0.123454	0.111704	0.0916321	0.123149	0.0842508	0.091832	0.0995308	0.228812	0.0820049	0.194754	0.0937873	0.107175	0.149729	0.134443	0.157828	0.114702	0.0741455	0.127259	0.138452	0.105685	0.0884378	0.116879	0.131582	0.0998901	0.0962834	0.103869	0.115384	0.127659	0.119511	0.107904
M225T589_POS	Allyl undecylenate	0.0094444	0.0094444	0.825457	-0.276735	0.870173	0.0709082	C14H24O2	level3.1	[M+H]+	0.95	1	nodiff	NA	M225T589_POS_Allyl undecylenate	0.796456	allyl undecylenate	0.0151927	0.0153803	0.0133297	0.0263784	0.0178937	0.0140699	0.0146669	0.0126433	0.0111609	0.0237173	0.0198776	0.0265861	0.0110238	0.0173881	0.0142518	0.0183904	0.0146724	0.0208303	0.0219104	0.0232905	0.0171432	0.0266454	0.01705	0.0177957	0.0317114	0.0194223	0.0181302	0.0193897	0.0229481	0.0171398	0.0222424	0.0230113
M225T589_POS	Linalyl butyrate	0.0094444	0.0094444	0.825457	-0.276735	0.870173	0.0709082	C14H24O2	level3.1	[M+H]+	0.91	1	nodiff	NA	M225T589_POS_Linalyl butyrate	0.796456	linalyl butyrate	0.0151927	0.0153803	0.0133297	0.0263784	0.0178937	0.0140699	0.0146669	0.0126433	0.0111609	0.0237173	0.0198776	0.0265861	0.0110238	0.0173881	0.0142518	0.0183904	0.0146724	0.0208303	0.0219104	0.0232905	0.0171432	0.0266454	0.01705	0.0177957	0.0317114	0.0194223	0.0181302	0.0193897	0.0229481	0.0171398	0.0222424	0.0230113
M225T589_POS	Linalyl isobutyrate	0.0094444	0.0094444	0.825457	-0.276735	0.870173	0.0709082	C14H24O2	level3.1	[M+H]+	0.9	1	nodiff	NA	M225T589_POS_Linalyl isobutyrate	0.796456	linalyl isobutyrate	0.0151927	0.0153803	0.0133297	0.0263784	0.0178937	0.0140699	0.0146669	0.0126433	0.0111609	0.0237173	0.0198776	0.0265861	0.0110238	0.0173881	0.0142518	0.0183904	0.0146724	0.0208303	0.0219104	0.0232905	0.0171432	0.0266454	0.01705	0.0177957	0.0317114	0.0194223	0.0181302	0.0193897	0.0229481	0.0171398	0.0222424	0.0230113
M447T662_POS	Diisodecyl phthalate	0.00113058	0.00113058	0.790679	-0.338836	1.06649	0.0709514	C28H46O4	level3.1	[M+H]+	0.87	0.9938	down	C14578	M447T662_POS_Diisodecyl phthalate	2.95481	diisodecyl phthalate	0.0607969	0.063583	0.0506527	0.100056	0.0680084	0.0536872	0.0669127	0.0529272	0.0611802	0.0881244	0.0717377	0.0641522	0.0547733	0.0556679	0.0440656	0.0263466	0.0442452	0.0799861	0.0929246	0.0805407	0.0599806	0.108207	0.0900798	0.0683033	0.0775223	0.0742238	0.079373	0.0820567	0.0439024	0.0758584	0.0874666	0.0883723
M447T662_POS	Di-n-decyl phthalate	0.00113058	0.00113058	0.790679	-0.338836	1.06649	0.0709514	C28H46O4	level3.1	[M+H]+	0.86	0.9938	down	C14505	M447T662_POS_Di-n-decyl phthalate	2.95481	di-n-decyl phthalate	0.0607969	0.063583	0.0506527	0.100056	0.0680084	0.0536872	0.0669127	0.0529272	0.0611802	0.0881244	0.0717377	0.0641522	0.0547733	0.0556679	0.0440656	0.0263466	0.0442452	0.0799861	0.0929246	0.0805407	0.0599806	0.108207	0.0900798	0.0683033	0.0775223	0.0742238	0.079373	0.0820567	0.0439024	0.0758584	0.0874666	0.0883723
M474T230_POS	Folinic acid	0.127781	0.127781	0.796251	-0.328705	0.504392	0.0715201	C20H23N7O7	level2	[M+H]+	0.72	0.973	nodiff	C03479	M474T230_POS_Folinic acid	0.123636	folinic acid	0.00205938	0.00351284	0.00191165	0.00403048	0.00144864	0.000974448	0.00195987	0.00352668	0.00281123	0.00534459	0.00220084	0.00444941	0.00153752	0.00261815	0.00151216	0.00214685	0.00122752	0.00679289	0.00337818	0.000824327	0.00203088	0.00245199	0.00377447	0.00142141	0.00438486	0.00283913	0.00255525	0.00570262	0.00177393	0.00364675	0.00293659	0.00268656
M369T692_NEG	Androstenediol 3-sulfate	0.0169101	0.0169101	0.597064	-0.744044	1.30539	0.0718051	C19H30O5S	level3.1	[M-H]-	0.75	0.9971	down	NA	M369T692_NEG_Androstenediol 3-sulfate	6.01268	androstenediol 3-sulfate	0.0778984	0.0926131	0.0681165	0.0204335	0.0364791	0.117421	0.104659	0.0459756	0.0962555	0.216069	0.158557	0.0409272	0.12983	0.0986542	0.116953	0.0604094	0.0905118	0.106045	0.32534	0.245894	0.067887	0.253986	0.188671	0.301957	0.162694	0.202076	0.247175	0.192716	0.122781	0.0682743	0.0351597	0.0943173
M369T692_NEG	androsterone sulfate	0.0169101	0.0169101	0.597064	-0.744044	1.30539	0.0718051	C19H30O5S	level3.1	[M-H]-	0.74	0.9971	down	NA	M369T692_NEG_androsterone sulfate	6.01268	androsterone sulfate	0.0778984	0.0926131	0.0681165	0.0204335	0.0364791	0.117421	0.104659	0.0459756	0.0962555	0.216069	0.158557	0.0409272	0.12983	0.0986542	0.116953	0.0604094	0.0905118	0.106045	0.32534	0.245894	0.067887	0.253986	0.188671	0.301957	0.162694	0.202076	0.247175	0.192716	0.122781	0.0682743	0.0351597	0.0943173
M296T58_NEG	Cysteinylglycine disulfide	0.198908	0.198908	1.2041	0.267957	0.68481	0.072648	C8H15N3O5S2	level3.1	[M-H]-	0.57	0.551	nodiff	NA	M296T58_NEG_Cysteinylglycine disulfide	0.967076	cysteinylglycine disulfide	0.0106261	0.0118974	0.0213488	0.0105893	0.0161355	0.0493111	0.0190471	0.0205033	0.0217316	0.0207257	0.0214665	0.0281036	0.0579776	0.0273842	0.0319704	0.0250117	0.0654052	0.0214357	0.0128337	0.0189414	0.0275342	0.0275244	0.0227284	0.0175411	0.0214366	0.0245495	0.0233423	0.0205462	0.0189169	0.0247773	0.0223766	0.0200509
M197T305_NEG	3,4-Methylene suberic acid	0.00402731	0.00402731	3.11795	1.6406	1.55394	0.0730059	C10H14O4	level3.1	[M-H]-	0.67	0.5518	up	NA	M197T305_NEG_3,4-Methylene suberic acid	1.41418	3,4-methylene suberic acid	0.0147941	0.0213616	0.0567843	0.0166743	0.0408388	0.0170035	0.0535464	0.0327332	0.0514146	0.174927	0.0172976	0.112954	0.0904127	0.0140451	0.0392401	0.0540454	0.177669	0.0194544	0.013114	0.035978	0.028998	0.0407974	0.00288479	0.00692939	0.0106628	0.0122629	0.0141165	0.0235511	0.00627724	0.0328936	0.0215655	0.0225134
M197T305_NEG	2,7-Dimethyl-2,4-octadienedioic acid	0.00402731	0.00402731	3.11795	1.6406	1.55394	0.0730059	C10H14O4	level3.1	[M-H]-	0.64	0.5784	up	NA	M197T305_NEG_2,7-Dimethyl-2,4-octadienedioic acid	1.41418	2,7-dimethyl-2,4-octadienedioic acid	0.0147941	0.0213616	0.0567843	0.0166743	0.0408388	0.0170035	0.0535464	0.0327332	0.0514146	0.174927	0.0172976	0.112954	0.0904127	0.0140451	0.0392401	0.0540454	0.177669	0.0194544	0.013114	0.035978	0.028998	0.0407974	0.00288479	0.00692939	0.0106628	0.0122629	0.0141165	0.0235511	0.00627724	0.0328936	0.0215655	0.0225134
M197T305_NEG	2,3-Methylene suberic acid	0.00402731	0.00402731	3.11795	1.6406	1.55394	0.0730059	C10H14O4	level3.1	[M-H]-	0.64	0.5518	up	NA	M197T305_NEG_2,3-Methylene suberic acid	1.41418	2,3-methylene suberic acid	0.0147941	0.0213616	0.0567843	0.0166743	0.0408388	0.0170035	0.0535464	0.0327332	0.0514146	0.174927	0.0172976	0.112954	0.0904127	0.0140451	0.0392401	0.0540454	0.177669	0.0194544	0.013114	0.035978	0.028998	0.0407974	0.00288479	0.00692939	0.0106628	0.0122629	0.0141165	0.0235511	0.00627724	0.0328936	0.0215655	0.0225134
M197T305_NEG	Decadienedioic acid	0.00402731	0.00402731	3.11795	1.6406	1.55394	0.0730059	C10H14O4	level3.1	[M-H]-	0.6	0.5518	up	NA	M197T305_NEG_Decadienedioic acid	1.41418	decadienedioic acid	0.0147941	0.0213616	0.0567843	0.0166743	0.0408388	0.0170035	0.0535464	0.0327332	0.0514146	0.174927	0.0172976	0.112954	0.0904127	0.0140451	0.0392401	0.0540454	0.177669	0.0194544	0.013114	0.035978	0.028998	0.0407974	0.00288479	0.00692939	0.0106628	0.0122629	0.0141165	0.0235511	0.00627724	0.0328936	0.0215655	0.0225134
M374T376_POS	3-hydroxytridecanoyl carnitine	2.5156e-05	2.5156e-05	0.749473	-0.416051	1.3442	0.0732613	C20H39NO5	level3.1	[M+H]+	0.97	1	down	NA	M374T376_POS_3-hydroxytridecanoyl carnitine	0.69416	3-hydroxytridecanoyl carnitine	0.0146029	0.0126357	0.0112132	0.0180271	0.0126268	0.0134729	0.0164114	0.012238	0.0135781	0.020011	0.0165352	0.0131874	0.0118811	0.0123286	0.0151337	0.0133116	0.0101699	0.0174708	0.0185351	0.0179672	0.0143608	0.0304025	0.0184734	0.0185533	0.0173338	0.0213644	0.0202627	0.0207525	0.0209907	0.0200365	0.0217819	0.019057
M502T469_POS	sn-glycero-3-phospho-N-(arachidonoyl)ethanolamine	1.43397e-08	1.43397e-08	0.465319	-1.10371	1.63379	0.0733222	C25H44NO7P	level3.1	[M+H]+	0.8	0.6829	down	NA	M502T469_POS_sn-glycero-3-phospho-N-(arachidonoyl)ethanolamine	56.5411	sn-glycero-3-phospho-n-(arachidonoyl)ethanolamine	1.53746	0.97845	0.649639	1.34772	0.825991	0.81919	0.366714	0.719355	0.429487	1.42208	2.1316	0.468484	0.61557	0.716195	0.237005	0.412649	0.49197	0.63323	1.44763	1.45967	0.84787	1.32503	1.53924	2.75515	2.32612	2.39899	1.46204	1.84265	2.19417	1.96581	1.84491	2.07584
M502T469_POS	LysoPE(20:4(5Z,8Z,11Z,14Z)/0:0)	1.43397e-08	1.43397e-08	0.465319	-1.10371	1.63379	0.0733222	C25H44NO7P	level3.1	[M+H]+	0.76	0.6829	down	NA	M502T469_POS_LysoPE(20:4(5Z,8Z,11Z,14Z)/0:0)	56.5411	lysope(20:4(5z,8z,11z,14z)/0:0)	1.53746	0.97845	0.649639	1.34772	0.825991	0.81919	0.366714	0.719355	0.429487	1.42208	2.1316	0.468484	0.61557	0.716195	0.237005	0.412649	0.49197	0.63323	1.44763	1.45967	0.84787	1.32503	1.53924	2.75515	2.32612	2.39899	1.46204	1.84265	2.19417	1.96581	1.84491	2.07584
M206T306_POS	N-Cinnamoylglycine	0.0740901	0.0740901	0.787224	-0.345154	0.603118	0.0733962	C11H11NO3	level2	[M+H]+	0.54	0.8542	nodiff	NA	M206T306_POS_N-Cinnamoylglycine	0.952711	n-cinnamoylglycine	0.0110772	0.0141716	0.0168921	0.0202005	0.0139106	0.0135327	0.0204034	0.011965	0.02091	0.060304	0.0223399	0.0151371	0.0236622	0.0129118	0.0101639	0.0219428	0.0206263	0.0157325	0.0430692	0.030961	0.0112171	0.0416539	0.0307943	0.0225294	0.0177117	0.0369034	0.0211945	0.0329659	0.0172638	0.0230242	0.0292972	0.024944
M415T484_POS	Smilagenone	0.408758	0.408758	0.919613	-0.120902	0.311601	0.073622	C27H42O3	level3.1	[M+H]+	0.83	0.9245	nodiff	NA	M415T484_POS_Smilagenone	1.76837	smilagenone	0.0269939	0.0277292	0.0388144	0.0804669	0.0400446	0.0499516	0.045592	0.0254469	0.0443725	0.0755668	0.0439722	0.0351424	0.0356261	0.0405766	0.0276381	0.0328025	0.0166004	0.0334505	0.0472824	0.0443937	0.0562452	0.0399141	0.01197	0.0330791	0.0347379	0.0439365	0.0442387	0.0305602	0.0496967	0.06028	0.0728012	0.0436003
M415T484_POS	Diosgenin	0.408758	0.408758	0.919613	-0.120902	0.311601	0.073622	C27H42O3	level3.1	[M+H]+	0.75	0.7494	nodiff	C08898	M415T484_POS_Diosgenin	1.76837	diosgenin	0.0269939	0.0277292	0.0388144	0.0804669	0.0400446	0.0499516	0.045592	0.0254469	0.0443725	0.0755668	0.0439722	0.0351424	0.0356261	0.0405766	0.0276381	0.0328025	0.0166004	0.0334505	0.0472824	0.0443937	0.0562452	0.0399141	0.01197	0.0330791	0.0347379	0.0439365	0.0442387	0.0305602	0.0496967	0.06028	0.0728012	0.0436003
M429T464_POS	Schidigeragenin B	0.0103806	0.0103806	0.616952	-0.696769	0.889574	0.0736773	C27H40O4	level3.1	[M+H]+	0.78	0.6436	nodiff	NA	M429T464_POS_Schidigeragenin B	1.53101	schidigeragenin b	0.0297255	0.00811657	0.0185894	0.0671674	0.0447909	0.0565973	0.0261448	0.0218958	0.00906469	0.0292526	0.0624194	0.010671	0.0375845	0.0314484	0.0132079	0.0176597	0.0112125	0.0158187	0.0347103	0.0412579	0.0145501	0.0316141	0.0323437	0.0228912	0.0125497	0.0603561	0.0324649	0.0398525	0.02342	0.0478371	0.039527	0.058593
M429T464_POS	Spirostane-3,6-dione	0.0103806	0.0103806	0.616952	-0.696769	0.889574	0.0736773	C27H40O4	level3.1	[M+H]+	0.77	0.6436	nodiff	NA	M429T464_POS_Spirostane-3,6-dione	1.53101	spirostane-3,6-dione	0.0297255	0.00811657	0.0185894	0.0671674	0.0447909	0.0565973	0.0261448	0.0218958	0.00906469	0.0292526	0.0624194	0.010671	0.0375845	0.0314484	0.0132079	0.0176597	0.0112125	0.0158187	0.0347103	0.0412579	0.0145501	0.0316141	0.0323437	0.0228912	0.0125497	0.0603561	0.0324649	0.0398525	0.02342	0.0478371	0.039527	0.058593
M429T464_POS	3,24-dioxo-cholest-4-en-26-oate	0.0103806	0.0103806	0.616952	-0.696769	0.889574	0.0736773	C27H40O4	level3.1	[M+H]+	0.69	0.6436	nodiff	NA	M429T464_POS_3,24-dioxo-cholest-4-en-26-oate	1.53101	3,24-dioxo-cholest-4-en-26-oate	0.0297255	0.00811657	0.0185894	0.0671674	0.0447909	0.0565973	0.0261448	0.0218958	0.00906469	0.0292526	0.0624194	0.010671	0.0375845	0.0314484	0.0132079	0.0176597	0.0112125	0.0158187	0.0347103	0.0412579	0.0145501	0.0316141	0.0323437	0.0228912	0.0125497	0.0603561	0.0324649	0.0398525	0.02342	0.0478371	0.039527	0.058593
M429T464_POS	Hydroxyprogesterone caproate	0.0103806	0.0103806	0.616952	-0.696769	0.889574	0.0736773	C27H40O4	level3.1	[M+H]+	0.66	0.5277	nodiff	C00410/C08148	M429T464_POS_Hydroxyprogesterone caproate	1.53101	hydroxyprogesterone caproate	0.0297255	0.00811657	0.0185894	0.0671674	0.0447909	0.0565973	0.0261448	0.0218958	0.00906469	0.0292526	0.0624194	0.010671	0.0375845	0.0314484	0.0132079	0.0176597	0.0112125	0.0158187	0.0347103	0.0412579	0.0145501	0.0316141	0.0323437	0.0228912	0.0125497	0.0603561	0.0324649	0.0398525	0.02342	0.0478371	0.039527	0.058593
M375T407_POS	Cholenic acid	0.00280612	0.00280612	0.393699	-1.34483	1.05995	0.0739458	C24H38O3	level2	[M+H]+	0.72	0.9645	down	NA	M375T407_POS_Cholenic acid	0.992167	cholenic acid	0.00928654	0.0201709	0.0266235	0.0137061	0.00491488	0.0041294	0.00373792	0.00855945	0.00395804	0.00405576	0.0467025	0.00203254	0.0053209	0.00714016	0.0264832	0.0042039	0.0357526	0.0108137	0.0317198	0.0116336	0.0092418	0.0183046	0.0300162	0.0995152	0.0180761	0.027269	0.0202292	0.0295368	0.0639233	0.0531126	0.0669735	0.0132078
M318T285_POS	Suberoyl-carnitine	9.94608e-05	9.94608e-05	20.6144	4.36558	1.32349	0.0740892	C15H27NO6	level3.1	[M+H]+	0.9	0.9821	up	NA	M318T285_POS_Suberoyl-carnitine	1.88671	suberoyl-carnitine	0.11124	0.114097	0.238944	0.00468967	0.126454	0.101491	0.154526	0.211014	0.149579	0.0775689	0.00407888	0.0135202	0.00810847	0.0113658	0.0207618	0.194144	0.00925982	0.111418	0.00359316	0.00355773	0.133979	0.00473892	0.00503253	0.00251747	0.00401766	0.00345884	0.00426168	0.00401096	0.00445065	0.00367176	0.0044589	0.00388352
M294T211_POS	N-(1-Deoxy-1-fructosyl)isoleucine	0.115308	0.115308	1.61618	0.692591	0.544316	0.074182	C12H23NO7	level3.1	[M+H]+	0.96	0.9978	nodiff	NA	M294T211_POS_N-(1-Deoxy-1-fructosyl)isoleucine	0.278089	n-(1-deoxy-1-fructosyl)isoleucine	0.00848134	0.00215408	0.00262154	0.00410898	0.00979677	0.00601305	0.00304143	0.00313742	0.011002	0.00637652	0.00874123	0.0173203	0.00437616	0.0122487	0.00426719	0.0127462	0.000408448	0.0365695	0.0040271	0.00833947	0.00920066	0.00800261	0.00112872	0.00406997	0.0181889	0.00582134	0.00347238	0.0113868	0.0132744	0.00454523	0.00679188	0.00088433
M294T211_POS	N-(1-Deoxy-1-fructosyl)leucine	0.115308	0.115308	1.61618	0.692591	0.544316	0.074182	C12H23NO7	level3.1	[M+H]+	0.94	0.9978	nodiff	NA	M294T211_POS_N-(1-Deoxy-1-fructosyl)leucine	0.278089	n-(1-deoxy-1-fructosyl)leucine	0.00848134	0.00215408	0.00262154	0.00410898	0.00979677	0.00601305	0.00304143	0.00313742	0.011002	0.00637652	0.00874123	0.0173203	0.00437616	0.0122487	0.00426719	0.0127462	0.000408448	0.0365695	0.0040271	0.00833947	0.00920066	0.00800261	0.00112872	0.00406997	0.0181889	0.00582134	0.00347238	0.0113868	0.0132744	0.00454523	0.00679188	0.00088433
M294T211_POS	3,4,5-Trihydroxypentanoylcarnitine	0.115308	0.115308	1.61618	0.692591	0.544316	0.074182	C12H23NO7	level3.1	[M+H]+	0.69	0.6652	nodiff	NA	M294T211_POS_3,4,5-Trihydroxypentanoylcarnitine	0.278089	3,4,5-trihydroxypentanoylcarnitine	0.00848134	0.00215408	0.00262154	0.00410898	0.00979677	0.00601305	0.00304143	0.00313742	0.011002	0.00637652	0.00874123	0.0173203	0.00437616	0.0122487	0.00426719	0.0127462	0.000408448	0.0365695	0.0040271	0.00833947	0.00920066	0.00800261	0.00112872	0.00406997	0.0181889	0.00582134	0.00347238	0.0113868	0.0132744	0.00454523	0.00679188	0.00088433
M294T211_POS	N-(1-deoxy-fructos-1-yl)-6-aminohexanoate	0.115308	0.115308	1.61618	0.692591	0.544316	0.074182	C12H23NO7	level3.1	[M+H]+	0.61	0.5353	nodiff	NA	M294T211_POS_N-(1-deoxy-fructos-1-yl)-6-aminohexanoate	0.278089	n-(1-deoxy-fructos-1-yl)-6-aminohexanoate	0.00848134	0.00215408	0.00262154	0.00410898	0.00979677	0.00601305	0.00304143	0.00313742	0.011002	0.00637652	0.00874123	0.0173203	0.00437616	0.0122487	0.00426719	0.0127462	0.000408448	0.0365695	0.0040271	0.00833947	0.00920066	0.00800261	0.00112872	0.00406997	0.0181889	0.00582134	0.00347238	0.0113868	0.0132744	0.00454523	0.00679188	0.00088433
M294T211_POS	N-(1-deoxy-fructos-1-yl)-leucine	0.115308	0.115308	1.61618	0.692591	0.544316	0.074182	C12H23NO7	level3.1	[M+H]+	0.59	0.5353	nodiff	NA	M294T211_POS_N-(1-deoxy-fructos-1-yl)-leucine	0.278089	n-(1-deoxy-fructos-1-yl)-leucine	0.00848134	0.00215408	0.00262154	0.00410898	0.00979677	0.00601305	0.00304143	0.00313742	0.011002	0.00637652	0.00874123	0.0173203	0.00437616	0.0122487	0.00426719	0.0127462	0.000408448	0.0365695	0.0040271	0.00833947	0.00920066	0.00800261	0.00112872	0.00406997	0.0181889	0.00582134	0.00347238	0.0113868	0.0132744	0.00454523	0.00679188	0.00088433
M639T633_POS	Cer(t18:0/20:32OH(5,6))	0.39591	0.39591	0.798432	-0.324759	0.308164	0.0742893	C38H71NO6	level3.1	[M+H]+	0.71	0.6045	nodiff	NA	M639T633_POS_Cer(t18:0/20:32OH(5,6))	16.0843	cer(t18:0/20:32oh(5,6))	0.0751022	0.245147	0.0535439	1.13823	0.342651	0.210364	0.212434	0.133679	0.0650768	0.140445	0.59097	0.119427	0.0643082	1.36132	0.0818348	0.314732	0.0451649	1.12461	0.253403	0.6638	0.098762	0.249874	0.933652	0.276188	0.405525	0.317429	0.177325	0.272764	0.270146	0.344767	0.261122	0.755157
M639T633_POS	Cer(d18:0/PGF2alpha)	0.39591	0.39591	0.798432	-0.324759	0.308164	0.0742893	C38H71NO6	level3.1	[M+H]+	0.7	0.6045	nodiff	C00195/C11754	M639T633_POS_Cer(d18:0/PGF2alpha)	16.0843	cer(d18:0/pgf2alpha)	0.0751022	0.245147	0.0535439	1.13823	0.342651	0.210364	0.212434	0.133679	0.0650768	0.140445	0.59097	0.119427	0.0643082	1.36132	0.0818348	0.314732	0.0451649	1.12461	0.253403	0.6638	0.098762	0.249874	0.933652	0.276188	0.405525	0.317429	0.177325	0.272764	0.270146	0.344767	0.261122	0.755157
M639T633_POS	Cer(d18:1/PGF1alpha)	0.39591	0.39591	0.798432	-0.324759	0.308164	0.0742893	C38H71NO6	level3.1	[M+H]+	0.7	0.6045	nodiff	C00195/C11754	M639T633_POS_Cer(d18:1/PGF1alpha)	16.0843	cer(d18:1/pgf1alpha)	0.0751022	0.245147	0.0535439	1.13823	0.342651	0.210364	0.212434	0.133679	0.0650768	0.140445	0.59097	0.119427	0.0643082	1.36132	0.0818348	0.314732	0.0451649	1.12461	0.253403	0.6638	0.098762	0.249874	0.933652	0.276188	0.405525	0.317429	0.177325	0.272764	0.270146	0.344767	0.261122	0.755157
M639T633_POS	Cer(d18:0/PGE1)	0.39591	0.39591	0.798432	-0.324759	0.308164	0.0742893	C38H71NO6	level3.1	[M+H]+	0.68	0.5562	nodiff	C00195/C11754	M639T633_POS_Cer(d18:0/PGE1)	16.0843	cer(d18:0/pge1)	0.0751022	0.245147	0.0535439	1.13823	0.342651	0.210364	0.212434	0.133679	0.0650768	0.140445	0.59097	0.119427	0.0643082	1.36132	0.0818348	0.314732	0.0451649	1.12461	0.253403	0.6638	0.098762	0.249874	0.933652	0.276188	0.405525	0.317429	0.177325	0.272764	0.270146	0.344767	0.261122	0.755157
M639T633_POS	Cer(d18:0/PGD1)	0.39591	0.39591	0.798432	-0.324759	0.308164	0.0742893	C38H71NO6	level3.1	[M+H]+	0.68	0.5562	nodiff	C00195/C11754	M639T633_POS_Cer(d18:0/PGD1)	16.0843	cer(d18:0/pgd1)	0.0751022	0.245147	0.0535439	1.13823	0.342651	0.210364	0.212434	0.133679	0.0650768	0.140445	0.59097	0.119427	0.0643082	1.36132	0.0818348	0.314732	0.0451649	1.12461	0.253403	0.6638	0.098762	0.249874	0.933652	0.276188	0.405525	0.317429	0.177325	0.272764	0.270146	0.344767	0.261122	0.755157
M251T461_POS	Methyl neopentyl phthalic acid	0.00348858	0.00348858	0.848338	-0.23729	0.967873	0.074928	C14H18O4	level3.1	[M+H]+	0.9	0.833	nodiff	NA	M251T461_POS_Methyl neopentyl phthalic acid	7.67103	methyl neopentyl phthalic acid	0.160191	0.16294	0.136902	0.25001	0.164462	0.139541	0.176279	0.139335	0.164117	0.231788	0.207345	0.179397	0.149941	0.147807	0.113783	0.161314	0.118286	0.212601	0.230139	0.204702	0.163023	0.277895	0.218605	0.174847	0.17751	0.18959	0.212234	0.221212	0.198668	0.191735	0.210623	0.211953
M251T461_POS	Di-n-propylphthalate	0.00348858	0.00348858	0.848338	-0.23729	0.967873	0.074928	C14H18O4	level3.1	[M+H]+	0.89	0.833	nodiff	C14469	M251T461_POS_Di-n-propylphthalate	7.67103	di-n-propylphthalate	0.160191	0.16294	0.136902	0.25001	0.164462	0.139541	0.176279	0.139335	0.164117	0.231788	0.207345	0.179397	0.149941	0.147807	0.113783	0.161314	0.118286	0.212601	0.230139	0.204702	0.163023	0.277895	0.218605	0.174847	0.17751	0.18959	0.212234	0.221212	0.198668	0.191735	0.210623	0.211953
M251T461_POS	Diisopropyl phthalate	0.00348858	0.00348858	0.848338	-0.23729	0.967873	0.074928	C14H18O4	level3.1	[M+H]+	0.86	0.833	nodiff	C14468	M251T461_POS_Diisopropyl phthalate	7.67103	diisopropyl phthalate	0.160191	0.16294	0.136902	0.25001	0.164462	0.139541	0.176279	0.139335	0.164117	0.231788	0.207345	0.179397	0.149941	0.147807	0.113783	0.161314	0.118286	0.212601	0.230139	0.204702	0.163023	0.277895	0.218605	0.174847	0.17751	0.18959	0.212234	0.221212	0.198668	0.191735	0.210623	0.211953
M479T333_NEG	11-Oxo-androsterone glucuronide	0.281302	0.281302	1.19927	0.262162	0.929308	0.0750706	C25H36O9	level3.1	[M-H]-	0.9	0.9114	nodiff	NA	M479T333_NEG_11-Oxo-androsterone glucuronide	1.00966	11-oxo-androsterone glucuronide	0.0239205	0.015135	0.0200214	0.0238202	0.024627	0.0178797	0.0273842	0.0225584	0.0413768	0.0307737	0.0158992	0.0646556	0.0402209	0.0159256	0.0235195	0.0084433	0.0654643	0.0148041	0.017015	0.0187771	0.0305348	0.025323	0.0271773	0.0310057	0.0350563	0.0232274	0.0254709	0.0282119	0.0300811	0.00992491	0.0075308	0.0156931
M383T415_NEG	16beta-OH-Dhea sulfate	0.0892453	0.0892453	0.681479	-0.553259	0.89345	0.0751798	C19H28O6S	level3.1	[M-H]-	0.97	0.9971	nodiff	NA	M383T415_NEG_16beta-OH-Dhea sulfate	4.98992	16beta-oh-dhea sulfate	0.0266451	0.0209218	0.0764216	0.163167	0.134042	0.0402628	0.0493421	0.150096	0.0271506	0.358519	0.0685093	0.185607	0.164352	0.0287624	0.139483	0.0331996	0.0307417	0.0457447	0.134995	0.118828	0.0844915	0.0670678	0.300823	0.0807891	0.0859135	0.228211	0.0955719	0.0779195	0.194084	0.0423689	0.0420002	0.225219
M383T415_NEG	16alpha-Hydroxy DHEA 3-sulfate	0.0892453	0.0892453	0.681479	-0.553259	0.89345	0.0751798	C19H28O6S	level3.1	[M-H]-	0.91	0.9971	nodiff	NA	M383T415_NEG_16alpha-Hydroxy DHEA 3-sulfate	4.98992	16alpha-hydroxy dhea 3-sulfate	0.0266451	0.0209218	0.0764216	0.163167	0.134042	0.0402628	0.0493421	0.150096	0.0271506	0.358519	0.0685093	0.185607	0.164352	0.0287624	0.139483	0.0331996	0.0307417	0.0457447	0.134995	0.118828	0.0844915	0.0670678	0.300823	0.0807891	0.0859135	0.228211	0.0955719	0.0779195	0.194084	0.0423689	0.0420002	0.225219
M494T459_POS	1-palmitoleoyl-sn-glycero-3-phosphocholine	1.84393e-06	1.84393e-06	0.511217	-0.967991	1.44274	0.0753255	C24H48NO7P	level3.1	[M+H]+	0.89	0.8869	down	C04230	M494T459_POS_1-palmitoleoyl-sn-glycero-3-phosphocholine	86.211	1-palmitoleoyl-sn-glycero-3-phosphocholine	1.20074	0.71922	0.905495	3.01609	1.6101	2.0469	0.508781	1.13011	0.571437	2.03037	2.76877	0.556878	2.39219	1.18678	0.768168	0.51996	3.33304	0.754747	1.67651	1.36836	1.04782	1.70777	3.0483	3.43814	2.51404	2.89769	2.3294	1.58677	2.91905	2.16713	3.72776	2.594
M494T459_POS	2-{[Hexadec-9-enoyl]oxy}-3-hydroxypropyl 2-(trimethylazaniumyl)ethyl phosphate	1.84393e-06	1.84393e-06	0.511217	-0.967991	1.44274	0.0753255	C24H48NO7P	level3.1	[M+H]+	0.89	0.8869	down	NA	M494T459_POS_2-{[Hexadec-9-enoyl]oxy}-3-hydroxypropyl 2-(trimethylazaniumyl)ethyl phosphate	86.211	2-{[hexadec-9-enoyl]oxy}-3-hydroxypropyl 2-(trimethylazaniumyl)ethyl phosphate	1.20074	0.71922	0.905495	3.01609	1.6101	2.0469	0.508781	1.13011	0.571437	2.03037	2.76877	0.556878	2.39219	1.18678	0.768168	0.51996	3.33304	0.754747	1.67651	1.36836	1.04782	1.70777	3.0483	3.43814	2.51404	2.89769	2.3294	1.58677	2.91905	2.16713	3.72776	2.594
M494T459_POS	1-(9Z-Nonadecenoyl)-glycero-3-phosphoethanolamine	1.84393e-06	1.84393e-06	0.511217	-0.967991	1.44274	0.0753255	C24H48NO7P	level3.1	[M+H]+	0.81	0.8869	down	NA	M494T459_POS_1-(9Z-Nonadecenoyl)-glycero-3-phosphoethanolamine	86.211	1-(9z-nonadecenoyl)-glycero-3-phosphoethanolamine	1.20074	0.71922	0.905495	3.01609	1.6101	2.0469	0.508781	1.13011	0.571437	2.03037	2.76877	0.556878	2.39219	1.18678	0.768168	0.51996	3.33304	0.754747	1.67651	1.36836	1.04782	1.70777	3.0483	3.43814	2.51404	2.89769	2.3294	1.58677	2.91905	2.16713	3.72776	2.594
M344T415_POS	N-Acetylsphinganine	3.327e-05	3.327e-05	0.779461	-0.359452	1.32169	0.0754149	C20H41NO3	level3.1	[M+H]+	0.59	0.5261	down	NA	M344T415_POS_N-Acetylsphinganine	0.393506	n-acetylsphinganine	0.00772028	0.00800334	0.00586572	0.0115121	0.00849267	0.00663269	0.0110118	0.00653371	0.00799296	0.0119733	0.00988221	0.00758576	0.00747792	0.00801591	0.00530203	0.00748748	0.00630438	0.00941661	0.0116266	0.0104944	0.00777564	0.014228	0.0109513	0.00998479	0.0104525	0.00967996	0.0113299	0.0114156	0.010974	0.0105276	0.0118202	0.00989536
M368T367_POS	3, 5-Tetradecadiencarnitine	0.456966	0.456966	1.14635	0.197049	0.275675	0.0754724	C21H37NO4	level3.1	[M+H]+	0.95	0.9952	nodiff	NA	M368T367_POS_3, 5-Tetradecadiencarnitine	7.7075	3, 5-tetradecadiencarnitine	0.13328	0.329922	0.104706	0.298586	0.144861	0.0982136	0.112869	0.0832631	0.163651	0.318879	0.148159	0.284739	0.279632	0.117591	0.0683189	0.185043	0.224017	0.0555748	0.100734	0.647702	0.310179	0.286166	0.0527506	0.239568	0.346221	0.186043	0.139857	0.174311	0.138028	0.132592	0.161926	0.115817
M368T367_POS	N-Linoleoyl Serine	0.456966	0.456966	1.14635	0.197049	0.275675	0.0754724	C21H37NO4	level3.1	[M+H]+	0.58	0.6126	nodiff	NA	M368T367_POS_N-Linoleoyl Serine	7.7075	n-linoleoyl serine	0.13328	0.329922	0.104706	0.298586	0.144861	0.0982136	0.112869	0.0832631	0.163651	0.318879	0.148159	0.284739	0.279632	0.117591	0.0683189	0.185043	0.224017	0.0555748	0.100734	0.647702	0.310179	0.286166	0.0527506	0.239568	0.346221	0.186043	0.139857	0.174311	0.138028	0.132592	0.161926	0.115817
M377T543_NEG	1-Acetoxy-2-hydroxy-5,12,15-heneicosatrien-4-one	0.606074	0.606074	0.961021	-0.0573596	0.466802	0.075934	C23H38O4	level3.1	[M-H]-	0.95	0.9404	nodiff	NA	M377T543_NEG_1-Acetoxy-2-hydroxy-5,12,15-heneicosatrien-4-one	3.0829	1-acetoxy-2-hydroxy-5,12,15-heneicosatrien-4-one	0.0440557	0.066623	0.0587838	0.124903	0.0671846	0.0541664	0.0717108	0.0574401	0.054292	0.0648395	0.0932299	0.101186	0.0462586	0.0701906	0.051704	0.110751	0.0452014	0.108075	0.0875681	0.0936016	0.0766447	0.0740838	0.0793139	0.0763866	0.0864779	0.0555597	0.0585966	0.0639785	0.0704285	0.0701896	0.0664603	0.090012
M377T543_NEG	2-Arachidonoylglycerol	0.606074	0.606074	0.961021	-0.0573596	0.466802	0.075934	C23H38O4	level3.1	[M-H]-	0.84	0.7232	nodiff	C13856	M377T543_NEG_2-Arachidonoylglycerol	3.0829	2-arachidonoylglycerol	0.0440557	0.066623	0.0587838	0.124903	0.0671846	0.0541664	0.0717108	0.0574401	0.054292	0.0648395	0.0932299	0.101186	0.0462586	0.0701906	0.051704	0.110751	0.0452014	0.108075	0.0875681	0.0936016	0.0766447	0.0740838	0.0793139	0.0763866	0.0864779	0.0555597	0.0585966	0.0639785	0.0704285	0.0701896	0.0664603	0.090012
M377T543_NEG	24-Nor Ursodeoxycholic Acid	0.606074	0.606074	0.961021	-0.0573596	0.466802	0.075934	C23H38O4	level3.1	[M-H]-	0.83	0.9404	nodiff	NA	M377T543_NEG_24-Nor Ursodeoxycholic Acid	3.0829	24-nor ursodeoxycholic acid	0.0440557	0.066623	0.0587838	0.124903	0.0671846	0.0541664	0.0717108	0.0574401	0.054292	0.0648395	0.0932299	0.101186	0.0462586	0.0701906	0.051704	0.110751	0.0452014	0.108075	0.0875681	0.0936016	0.0766447	0.0740838	0.0793139	0.0763866	0.0864779	0.0555597	0.0585966	0.0639785	0.0704285	0.0701896	0.0664603	0.090012
M150T86_POS	Methionine	0.160684	0.160684	0.809383	-0.305106	0.499428	0.0759827	C5H11NO2S	level2	[M+H]+	0.67	0.9867	nodiff	C00073/C01733	M150T86_POS_Methionine	2.84951	methionine	0.0572629	0.0356411	0.0442931	0.0859076	0.0612863	0.0445	0.0567073	0.0407582	0.0498276	0.239345	0.0697102	0.0901607	0.0463087	0.0295442	0.0273889	0.0525846	0.0163732	0.0498117	0.0841109	0.0697803	0.057809	0.0830372	0.0583453	0.0768175	0.0697088	0.0784761	0.0963223	0.0875677	0.079825	0.0904135	0.0866162	0.0501209
M418T673_POS	22-hydroxy-26-aminocholesterol	0.0015153	0.0015153	0.804033	-0.314674	1.05047	0.0761945	C27H47NO2	level3.1	[M+H]+	0.49	0.519	down	NA	M418T673_POS_22-hydroxy-26-aminocholesterol	1.5956	22-hydroxy-26-aminocholesterol	0.0302713	0.0349352	0.0235488	0.0569109	0.030366	0.0310195	0.0372792	0.0289871	0.0337967	0.0521419	0.0451977	0.0380644	0.0308523	0.0263425	0.0247026	0.0283103	0.0190285	0.0339415	0.0442372	0.047053	0.0334306	0.0525527	0.0445625	0.0362612	0.0405885	0.0326243	0.040096	0.0446231	0.0436726	0.0399668	0.0469058	0.0455497
M478T469_POS	sn-glycero-3-phospho-N-(linoleoyl)ethanolamine	1.00517e-05	1.00517e-05	0.434894	-1.20127	1.35831	0.0763403	C23H44NO7P	level3.1	[M+H]+	0.7	0.5148	down	NA	M478T469_POS_sn-glycero-3-phospho-N-(linoleoyl)ethanolamine	85.5678	sn-glycero-3-phospho-n-(linoleoyl)ethanolamine	2.26923	1.71268	0.739852	3.82218	1.33667	0.957265	0.515163	0.884943	0.497917	0.86337	2.76387	0.479074	0.861451	0.822601	0.189411	0.402384	0.548733	0.930803	2.2676	3.47581	0.483471	1.50649	3.25806	2.93567	2.61134	3.93432	1.40085	3.67169	2.1049	2.76607	1.80049	2.49533
M478T469_POS	1-(linoleoyl)-sn-glycero-3-phosphoethanolamine	1.00517e-05	1.00517e-05	0.434894	-1.20127	1.35831	0.0763403	C23H44NO7P	level3.1	[M+H]+	0.69	0.5148	down	NA	M478T469_POS_1-(linoleoyl)-sn-glycero-3-phosphoethanolamine	85.5678	1-(linoleoyl)-sn-glycero-3-phosphoethanolamine	2.26923	1.71268	0.739852	3.82218	1.33667	0.957265	0.515163	0.884943	0.497917	0.86337	2.76387	0.479074	0.861451	0.822601	0.189411	0.402384	0.548733	0.930803	2.2676	3.47581	0.483471	1.50649	3.25806	2.93567	2.61134	3.93432	1.40085	3.67169	2.1049	2.76607	1.80049	2.49533
M274T279_POS	3-Oxohexanoylcarnitine	5.77639e-05	5.77639e-05	24.3878	4.60809	1.362	0.0765883	C13H23NO5	level3.1	[M+H]+	0.7	1	up	NA	M274T279_POS_3-Oxohexanoylcarnitine	0.375951	3-oxohexanoylcarnitine	0.023019	0.013271	0.046939	0.000612554	0.0262076	0.0220041	0.033518	0.0389611	0.0313316	0.00688349	0.00055285	0.00593923	0.00335549	0.00474099	0.0095332	0.0366193	0.0039603	0.0268252	0.000665571	0.000489411	0.0263926	0.000861139	0.000523769	0.000648041	0.000844146	0.000614232	0.000264228	0.000824669	0.000671107	0.000772119	0.00100663	0.00107068
M306T244_POS	3-hydroxy-2-methylpentanedioylcarnitine	8.67577e-06	8.67577e-06	6.72341	2.74919	1.3969	0.0767041	C13H23NO7	level3.1	[M+H]+	0.73	1	up	NA	M306T244_POS_3-hydroxy-2-methylpentanedioylcarnitine	1.1844	3-hydroxy-2-methylpentanedioylcarnitine	0.0552626	0.0561787	0.0775583	2.06733e-05	0.0678964	0.0529578	0.0695832	0.0727023	0.0606528	0.000142658	8.4932e-05	0.0801642	0.0500756	0.0573838	0.0806336	0.0798667	0.055752	0.0588396	0.000263111	0.000139559	0.0612854	0.000145066	0.0723697	7.91275e-05	0.000116741	4.2019e-05	0.000249098	0.00032746	5.91217e-05	0.000215958	8.2717e-05	0.000128173
M372T395_POS	Myristoylcarnitine (C14:0)	0.97323	0.97323	1.00325	0.0046878	0.038299	0.0771102	C21H41NO4	level2	[M+H]+	0.5	0.8727	nodiff	NA	M372T395_POS_Myristoylcarnitine (C14:0)	4.12985	myristoylcarnitine (c14:0)	0.0650419	0.110261	0.069632	0.15035	0.0742089	0.0800856	0.0782939	0.0587272	0.0976168	0.192257	0.0898139	0.132662	0.151545	0.0745926	0.0612343	0.070019	0.160813	0.0633414	0.0802283	0.129725	0.128194	0.137635	0.0769539	0.0956709	0.126052	0.0908013	0.0963457	0.109502	0.0946688	0.0760526	0.137162	0.0889516
M348T135_POS	Adenosine 3'-monophosphate	0.0294425	0.0294425	3.75401	1.90843	0.772157	0.0772055	C10H14N5O7P	level2	[M+H]+	0.71	0.9978	nodiff	C01367	M348T135_POS_Adenosine 3'-monophosphate	0.537148	adenosine 3'-monophosphate	0.00720525	0.00947194	0.0100909	0.00167583	0.00948872	0.0509623	0.00369508	0.00619677	0.00458449	0.000100627	0.00547404	0.00838543	0.0611469	0.00521181	0.0507158	0.00756094	0.0964242	0.00374895	0.00233947	0.00470184	0.0792698	0.0277963	0.00360286	0.00183363	0.00396902	0.00553391	0.00382673	0.00447191	0.00356641	0.00372731	0.0230109	0.00255982
M260T275_POS	Hexanoylcarnitine (C6:0)	0.895301	0.895301	0.979445	-0.0299634	0.0381321	0.0772437	C13H25NO4	level2	[M+H]+	0.71	0.9973	nodiff	NA	M260T275_POS_Hexanoylcarnitine (C6:0)	2.62462	hexanoylcarnitine (c6:0)	0.0418513	0.0401837	0.0574285	0.103626	0.0331371	0.0252823	0.0551825	0.0360454	0.0699301	0.0924253	0.0630041	0.0844856	0.138774	0.0332221	0.0248406	0.0487489	0.0709208	0.027048	0.0505849	0.16217	0.0718037	0.114871	0.0413491	0.0578802	0.0848218	0.0788687	0.147969	0.0766692	0.0594441	0.0515913	0.0549657	0.0516812
M363T343_POS	Cortisol	0.246965	0.246965	1.2812	0.35749	0.391637	0.0774339	C21H30O5	level2	[M+H]+	0.68	0.8831	nodiff	C00735	M363T343_POS_Cortisol	8.67507	cortisol	0.306936	0.34419	0.214087	0.269689	0.183663	0.169953	0.18753	0.0953916	0.158839	0.183245	0.136148	1.01983	0.206101	0.204237	0.271997	0.128002	0.238592	0.114542	0.0931441	0.195613	0.254349	0.220859	0.176709	0.261363	0.288373	0.18281	0.18754	0.239353	0.247606	0.0999982	0.121762	0.227482
M284T669_POS	Stearamide	0.00591971	0.00591971	0.822611	-0.281718	0.944244	0.077438	C18H37NO	level2	[M+H]+	0.69	0.9029	nodiff	C13846	M284T669_POS_Stearamide	1.08813	stearamide	0.0225091	0.023893	0.0178187	0.0249278	0.0229548	0.0209007	0.0240009	0.0185167	0.022253	0.0340054	0.0296959	0.0254889	0.0219838	0.0217798	0.0164812	0.0202892	0.0192743	0.0295854	0.0334605	0.0325907	0.0218773	0.0398479	0.0332164	0.0263418	0.0260575	0.028554	0.0316154	0.0329982	0.0167718	0.0317309	0.0330007	0.011455
M344T443_POS	N-palmitoyl-serine	0.0244496	0.0244496	0.877088	-0.189207	0.766011	0.0774658	C19H37NO4	level3.1	[M+H]+	0.74	0.6816	nodiff	NA	M344T443_POS_N-palmitoyl-serine	1.56073	n-palmitoyl-serine	0.0317656	0.0324108	0.0300821	0.0532001	0.0309736	0.030681	0.0366791	0.0298675	0.0360859	0.049242	0.0429862	0.0340297	0.0309895	0.0307148	0.024369	0.0359743	0.0252681	0.0420534	0.0472955	0.0417402	0.0318417	0.0599455	0.0439509	0.0337453	0.0386866	0.0374685	0.044495	0.0431657	0.0415603	0.0391384	0.044937	0.0422073
M344T443_POS	1,2-dioctanoyl-1-amino-2,3-propanediol	0.0244496	0.0244496	0.877088	-0.189207	0.766011	0.0774658	C19H37NO4	level3.1	[M+H]+	0.74	0.6816	nodiff	NA	M344T443_POS_1,2-dioctanoyl-1-amino-2,3-propanediol	1.56073	1,2-dioctanoyl-1-amino-2,3-propanediol	0.0317656	0.0324108	0.0300821	0.0532001	0.0309736	0.030681	0.0366791	0.0298675	0.0360859	0.049242	0.0429862	0.0340297	0.0309895	0.0307148	0.024369	0.0359743	0.0252681	0.0420534	0.0472955	0.0417402	0.0318417	0.0599455	0.0439509	0.0337453	0.0386866	0.0374685	0.044495	0.0431657	0.0415603	0.0391384	0.044937	0.0422073
M462T516_NEG	LysoPE(P-18:1(9Z)/0:0)	0.0589188	0.0589188	0.795393	-0.33026	1.33212	0.0776037	C23H46NO6P	level3.1	[M-H]-	0.87	0.8268	nodiff	NA	M462T516_NEG_LysoPE(P-18:1(9Z)/0:0)	3.62046	lysope(p-18:1(9z)/0:0)	0.0442359	0.0497026	0.0462063	0.0863852	0.0385435	0.194552	0.0352892	0.050331	0.0411575	0.150545	0.0788847	0.0386574	0.112233	0.0527382	0.0972748	0.0447672	0.120177	0.046017	0.118885	0.104952	0.0961005	0.117124	0.0754425	0.119103	0.094844	0.0988541	0.07795	0.103366	0.0789745	0.11346	0.0865414	0.0893328
M134T321_POS	Oxindole	0.0219776	0.0219776	0.70089	-0.512739	0.767901	0.0781244	C8H7NO	level2	[M+H]+	0.56	0.8036	nodiff	C12312	M134T321_POS_Oxindole	0.297921	oxindole	0.00651552	0.00226337	0.00564882	0.00659005	0.00242257	0.00319139	0.0037093	0.00545334	0.0100162	0.0112019	0.00559649	0.00318773	0.0100666	0.00315553	0.00382346	0.00364024	0.00818167	0.00670636	0.0141962	0.00846651	0.00226762	0.0153999	0.00931118	0.0114498	0.00600561	0.00873057	0.00904973	0.00832214	0.00388927	0.0143737	0.00351403	0.0114774
M132T237_POS	Skatole	1.36408e-06	1.36408e-06	0.563387	-0.827802	1.49895	0.0781953	C9H9N	level3.1	[M+H]+	0.95	0.9311	down	C08313	M132T237_POS_Skatole	1.50393	skatole	0.0193389	0.00951065	0.012784	0.0487797	0.0231459	0.023978	0.0241114	0.0155166	0.0221638	0.0646012	0.0387621	0.0199064	0.0263491	0.0263439	0.00634208	0.0187258	0.0192158	0.0317584	0.0465778	0.0361775	0.0248985	0.0501085	0.0363786	0.0450304	0.0379766	0.0523634	0.0637329	0.0583709	0.0497039	0.0465349	0.0528504	0.046639
M482T469_POS	LPC(15:0)	3.85524e-07	3.85524e-07	0.446902	-1.16197	1.52988	0.0785304	C23H48NO7P	level2	[M+H]+	0.65	0.8498	down	C04230	M482T469_POS_LPC(15:0)	22.9082	lpc(15:0)	0.197053	0.211768	0.133292	0.727544	0.330897	0.70593	0.0883036	0.27741	0.249112	0.425977	0.368299	0.124508	0.403958	0.320368	0.225433	0.130807	0.649453	0.282794	0.642043	0.58505	0.236415	0.506336	0.967903	1.28934	1.14491	0.624668	0.903836	0.387369	0.729356	0.671287	0.799377	0.681748
M258T362_POS	Decanoylcholine [M]	0.000860754	0.000860754	0.818248	-0.289391	1.1023	0.0785575	C15H31NO2	level3.1	[M+H]+	0.75	0.6259	down	NA	M258T362_POS_Decanoylcholine [M]	0.690527	decanoylcholine [m]	0.0141311	0.0142839	0.0124164	0.0224111	0.0139991	0.0138969	0.0146538	0.011768	0.014071	0.0212427	0.0193079	0.0144343	0.0125153	0.0121363	0.00993907	0.0135813	0.0101357	0.0179368	0.0223932	0.0192515	0.0146028	0.0243317	0.0195911	0.0161522	0.0167891	0.0177082	0.0200387	0.0196913	0.0191262	0.0173065	0.0185197	0.0176002
M209T422_POS	Amyl salicylate	0.00741371	0.00741371	0.591983	-0.756373	0.895798	0.0786282	C12H16O3	level3.1	[M+H]+	0.97	1	nodiff	NA	M209T422_POS_Amyl salicylate	3.18677	amyl salicylate	0.0262272	0.0471266	0.0212465	0.104032	0.0886827	0.0340976	0.0456535	0.07296	0.0470632	0.0373351	0.0454876	0.0269964	0.0132967	0.0252909	0.021725	0.0654835	0.0439918	0.0386373	0.233294	0.151713	0.0312087	0.187157	0.0590235	0.149036	0.0933208	0.0451971	0.0971721	0.101398	0.0999678	0.101704	0.101474	0.0702028
M209T422_POS	Isoamyl salicylate	0.00741371	0.00741371	0.591983	-0.756373	0.895798	0.0786282	C12H16O3	level3.1	[M+H]+	0.86	0.7709	nodiff	NA	M209T422_POS_Isoamyl salicylate	3.18677	isoamyl salicylate	0.0262272	0.0471266	0.0212465	0.104032	0.0886827	0.0340976	0.0456535	0.07296	0.0470632	0.0373351	0.0454876	0.0269964	0.0132967	0.0252909	0.021725	0.0654835	0.0439918	0.0386373	0.233294	0.151713	0.0312087	0.187157	0.0590235	0.149036	0.0933208	0.0451971	0.0971721	0.101398	0.0999678	0.101704	0.101474	0.0702028
M283T277_POS	5-Bromotryptophan	4.38444e-05	4.38444e-05	0.595932	-0.74678	1.29389	0.0786772	C11H11BrN2O2	level2	[M+H]+	0.72	0.9831	down	NA	M283T277_POS_5-Bromotryptophan	0.243751	5-bromotryptophan	0.00247665	0.000551221	0.00451465	0.00840982	0.00398936	0.00375455	0.00441055	0.00292407	0.00444599	0.0104138	0.00602606	0.00188926	0.00428983	0.00324277	0.00160751	0.00248869	0.00510994	0.00468453	0.00753362	0.00738226	0.00367253	0.00630944	0.00559373	0.00618731	0.00445671	0.00839401	0.00960054	0.00682294	0.00722563	0.00625168	0.00733576	0.00719766
M367T218_POS	alpha-C-Mannosyltryptophan	0.0450536	0.0450536	0.830757	-0.267501	0.671453	0.0787991	C17H22N2O7	level2	[M+H]+	0.67	0.8608	nodiff	NA	M367T218_POS_alpha-C-Mannosyltryptophan	1.25689	alpha-c-mannosyltryptophan	0.0121894	0.0102668	0.0200431	0.0355699	0.0139883	0.0217086	0.030323	0.0240469	0.0390687	0.0443703	0.0289665	0.0371051	0.0456332	0.0232126	0.0166787	0.0251907	0.020158	0.028012	0.0456527	0.0329615	0.0304346	0.04188	0.0263378	0.0324428	0.0329482	0.0353502	0.0341851	0.0301167	0.0318032	0.0399417	0.0456269	0.0298778
M553T484_NEG	beta-galactosyl-deoxycholate	9.59942e-05	9.59942e-05	0.678612	-0.55934	2.23389	0.0793355	C30H50O9	level3.1	[M-H]-	0.65	0.7232	down	NA	M553T484_NEG_beta-galactosyl-deoxycholate	3.06699	beta-galactosyl-deoxycholate	0.0370573	0.0370856	0.0533686	0.102098	0.059195	0.0982835	0.0297426	0.0571471	0.0340566	0.063027	0.0854518	0.0353556	0.0887187	0.0489794	0.0649259	0.0376185	0.107013	0.0379372	0.0751046	0.0692948	0.0546321	0.0685363	0.0778011	0.105917	0.0755681	0.0955851	0.0932585	0.0710695	0.0905829	0.0840512	0.0843247	0.0861425
M553T484_NEG	beta-galactosyl-chenodeoxycholate	9.59942e-05	9.59942e-05	0.678612	-0.55934	2.23389	0.0793355	C30H50O9	level3.1	[M-H]-	0.65	0.7232	down	NA	M553T484_NEG_beta-galactosyl-chenodeoxycholate	3.06699	beta-galactosyl-chenodeoxycholate	0.0370573	0.0370856	0.0533686	0.102098	0.059195	0.0982835	0.0297426	0.0571471	0.0340566	0.063027	0.0854518	0.0353556	0.0887187	0.0489794	0.0649259	0.0376185	0.107013	0.0379372	0.0751046	0.0692948	0.0546321	0.0685363	0.0778011	0.105917	0.0755681	0.0955851	0.0932585	0.0710695	0.0905829	0.0840512	0.0843247	0.0861425
M132T79_POS	Glutamate 5-semialdehyde	0.0805612	0.0805612	0.841766	-0.248509	0.636777	0.0795603	C5H9NO3	level3.1	[M+H]+	0.59	0.508	nodiff	NA	M132T79_POS_Glutamate 5-semialdehyde	5.67329	glutamate 5-semialdehyde	0.0873728	0.110234	0.159521	0.148625	0.108761	0.0798956	0.132763	0.168507	0.136357	0.00751361	0.171277	0.132765	0.0860115	0.113886	0.203787	0.174024	0.0828293	0.0873049	0.16486	0.191802	0.113663	0.0860219	0.134227	0.151126	0.179327	0.165241	0.235338	0.22178	0.139574	0.147588	0.204158	0.118378
M310T310_POS	Decatrienoylcarnitine	0.00538928	0.00538928	0.506133	-0.982411	0.934249	0.0796059	C17H27NO4	level3.1	[M+H]+	0.91	0.9978	nodiff	NA	M310T310_POS_Decatrienoylcarnitine	3.25235	decatrienoylcarnitine	0.0886396	0.00987895	0.0249712	0.132201	0.0361008	0.0316373	0.0516804	0.0360766	0.0477665	0.0356985	0.0633414	0.0253839	0.0331882	0.0638108	0.00543566	0.0441552	0.0171407	0.0502137	0.149192	0.144056	0.0380633	0.14191	0.100139	0.0888329	0.129149	0.0954829	0.0562445	0.176807	0.0601777	0.180841	0.0611631	0.0818526
M518T449_POS	1-alpha-linolenoyl-sn-glycero-3-phosphocholine	1.42392e-06	1.42392e-06	0.323087	-1.63	1.53297	0.0800675	C26H48NO7P	level3.1	[M+H]+	0.91	0.8874	down	NA	M518T449_POS_1-alpha-linolenoyl-sn-glycero-3-phosphocholine	22.0939	1-alpha-linolenoyl-sn-glycero-3-phosphocholine	0.323207	0.312876	0.177854	0.666795	0.290465	0.233789	0.0656567	0.134096	0.0641209	0.128378	0.72507	0.0981463	0.34336	0.303585	0.0921529	0.0739236	0.262124	0.207554	0.553975	0.441474	0.0979684	0.305861	0.93629	0.949447	0.843608	0.656597	0.651537	0.645116	0.986658	0.912121	0.494045	0.625721
M146T67_POS	Acetylcholine	0.945637	0.945637	0.992325	-0.0111155	0.0118503	0.0801712	C7H16NO2	level2	[M]+	0.68	0.9123	nodiff	C01996	M146T67_POS_Acetylcholine	3.56006	acetylcholine	0.0703061	0.0562028	0.0694615	0.0738621	0.0639731	0.0608069	0.151671	0.053052	0.125531	0.156952	0.0807206	0.110164	0.171238	0.0505883	0.0441814	0.0895539	0.0622703	0.0405016	0.100243	0.107806	0.077507	0.13	0.0629713	0.0724789	0.0442883	0.0819401	0.103072	0.104564	0.102756	0.107723	0.0977169	0.0746526
M335T483_NEG	Leukotriene B4	0.76317	0.76317	0.962971	-0.0544364	0.0962571	0.0801787	C20H32O4	level3.1	[M-H]-	0.95	1	nodiff	C02165	M335T483_NEG_Leukotriene B4	1.16835	leukotriene b4	0.0156292	0.0253765	0.0180976	0.0393583	0.0238144	0.0178417	0.0290496	0.0134119	0.0172541	0.0150898	0.0424	0.0642561	0.0190796	0.035001	0.0174003	0.0233445	0.028147	0.04297	0.0274647	0.0439625	0.0284548	0.0302772	0.0227937	0.0255039	0.0334546	0.0223138	0.0229324	0.027307	0.0221318	0.0282939	0.0148353	0.0391857
M290T218_POS	3-Methylglutarylcarnitine (C6:0,COOH,Me)	0.0420348	0.0420348	1.74331	0.801831	0.698686	0.0803081	C13H23NO6	level2	[M+H]+	0.71	0.933	nodiff	NA	M290T218_POS_3-Methylglutarylcarnitine (C6:0,COOH,Me)	0.889554	3-methylglutarylcarnitine (c6:0,cooh,me)	0.00338971	0.00488542	0.014509	0.0141949	0.0145872	0.00861288	0.0277817	0.00857306	0.0610718	0.100437	0.011886	0.0542249	0.0396686	0.0301729	0.0213407	0.0372787	0.0585401	0.012089	0.0187352	0.0228406	0.0104583	0.0119412	0.0192043	0.017468	0.0088749	0.0132574	0.0154759	0.0248486	0.0100948	0.0324899	0.0225658	0.00922819
M233T300_POS	N-Formyltryptophan	3.15077e-06	3.15077e-06	0.451331	-1.14774	1.46035	0.0804779	C12H12N2O3	level2	[M+H]+	0.72	0.9818	down	NA	M233T300_POS_N-Formyltryptophan	0.24376	n-formyltryptophan	0.00268794	0.00507282	0.000490255	0.0036489	0.00469649	0.00254724	0.00279814	0.000587191	0.00293004	0.00985517	0.00723284	0.00230061	0.00331875	0.00356836	0.00173008	0.00271617	0.00197406	0.00485364	0.00198062	0.00905728	0.00432882	0.0138761	0.0099707	0.0114754	0.00931444	0.00347495	0.00271301	0.00691224	0.00573556	0.00578531	0.00996347	0.00730602
M474T444_NEG	1-(alpha-linolenoyl)-sn-glycero-3-phosphoethanolamine	0.000733373	0.000733373	0.54779	-0.868305	1.90514	0.0804793	C23H42NO7P	level3.1	[M-H]-	0.76	0.7071	down	NA	M474T444_NEG_1-(alpha-linolenoyl)-sn-glycero-3-phosphoethanolamine	4.59428	1-(alpha-linolenoyl)-sn-glycero-3-phosphoethanolamine	0.119929	0.167651	0.101	0.153443	0.0784774	0.0642365	0.0331921	0.0757709	0.0227089	0.0219703	0.123672	0.0645133	0.0751361	0.0927694	0.0318134	0.0318724	0.0355173	0.101973	0.111102	0.121762	0.0490995	0.0468585	0.170109	0.158226	0.151284	0.161189	0.0942434	0.128699	0.160309	0.158683	0.101052	0.105382
M326T607_POS	N-Myristoyl Proline	0.00904544	0.00904544	0.844882	-0.243179	0.897394	0.0806747	C19H35NO3	level3.1	[M+H]+	0.71	0.9408	nodiff	NA	M326T607_POS_N-Myristoyl Proline	0.395908	n-myristoyl proline	0.00839979	0.00976772	0.00728879	0.0115989	0.00902872	0.00842613	0.00873608	0.00674549	0.00802372	0.0135105	0.0088417	0.00792406	0.00882317	0.00798036	0.00634635	0.00910129	0.00730155	0.0100895	0.0102418	0.00952725	0.00841087	0.0166151	0.0117349	0.0106131	0.00998412	0.00691797	0.0116413	0.010195	0.0101651	0.0125566	0.011502	0.0103997
M366T354_POS	Tetradeca-7,9,11-trienoylcarnitine	0.895327	0.895327	0.979314	-0.0301561	0.0375526	0.0807998	C21H35NO4	level3.1	[M+H]+	0.95	0.9959	nodiff	NA	M366T354_POS_Tetradeca-7,9,11-trienoylcarnitine	1.05678	tetradeca-7,9,11-trienoylcarnitine	0.0209903	0.0475669	0.0176639	0.0436655	0.0238202	0.00989915	0.0136299	0.0125745	0.0172475	0.0266947	0.0237656	0.0355071	0.0423745	0.017103	0.0122814	0.017426	0.019619	0.0102203	0.0171242	0.0777584	0.0288249	0.0460543	0.0102502	0.034448	0.044254	0.0264811	0.0243826	0.0285471	0.0247455	0.0235527	0.0208167	0.0180678
M327T572_NEG	Docosahexaenoic acid (DHA)	0.818139	0.818139	0.960832	-0.0576442	0.384805	0.0808016	C22H32O2	level2	[M-H]-	0.68	0.8941	nodiff	C06429	M327T572_NEG_Docosahexaenoic acid (DHA)	37.1844	docosahexaenoic acid (dha)	0.597688	1.3309	0.936421	0.975579	1.34464	0.586569	0.402002	0.907783	0.398013	1.37293	0.563336	2.12115	0.258201	0.331539	1.44764	0.890175	0.790986	0.728245	0.500603	1.04712	1.14281	1.15516	0.606574	1.10476	2.81537	0.412952	0.784096	0.625671	1.41316	0.855743	0.912901	0.800568
M123T209_POS	Phenylethyl alcohol	4.9191e-05	4.9191e-05	0.780548	-0.357441	1.29878	0.0809286	C8H10O	level3.1	[M+H]+	0.8	1	down	C05853	M123T209_POS_Phenylethyl alcohol	0.24065	phenylethyl alcohol	0.00467348	0.00521136	0.00479015	0.00782612	0.00475253	0.00472281	0.00472075	0.00437451	0.00486276	0.00409847	0.00698043	0.00469359	0.00458402	0.00485251	0.00323656	0.00499019	0.00372759	0.00658555	0.00797389	0.00599394	0.00474262	0.00847398	0.00711939	0.00614514	0.00661225	0.00584201	0.00766079	0.00689666	0.00714847	0.00577471	0.00683483	0.00642691
M123T209_POS	2-Ethylphenol	4.9191e-05	4.9191e-05	0.780548	-0.357441	1.29878	0.0809286	C8H10O	level3.1	[M+H]+	0.76	1	down	C14385	M123T209_POS_2-Ethylphenol	0.24065	2-ethylphenol	0.00467348	0.00521136	0.00479015	0.00782612	0.00475253	0.00472281	0.00472075	0.00437451	0.00486276	0.00409847	0.00698043	0.00469359	0.00458402	0.00485251	0.00323656	0.00499019	0.00372759	0.00658555	0.00797389	0.00599394	0.00474262	0.00847398	0.00711939	0.00614514	0.00661225	0.00584201	0.00766079	0.00689666	0.00714847	0.00577471	0.00683483	0.00642691
M241T482_NEG	3-oxo-myristate	0.853967	0.853967	1.03512	0.0497975	0.220978	0.081029	C14H26O3	level3.1	[M-H]-	1	1	nodiff	NA	M241T482_NEG_3-oxo-myristate	3.06306	3-oxo-myristate	0.0498774	0.0920419	0.0728164	0.19583	0.056533	0.0456667	0.0447505	0.0452638	0.0261198	0.128084	0.0593263	0.130079	0.0963951	0.0342976	0.104761	0.0541407	0.0564536	0.0273552	0.0294685	0.141356	0.104669	0.203701	0.0281157	0.0612791	0.161799	0.0377077	0.0505712	0.0757609	0.117922	0.0379694	0.0687165	0.0482752
M241T482_NEG	6-Ketomyristic acid	0.853967	0.853967	1.03512	0.0497975	0.220978	0.081029	C14H26O3	level3.1	[M-H]-	0.96	1	nodiff	NA	M241T482_NEG_6-Ketomyristic acid	3.06306	6-ketomyristic acid	0.0498774	0.0920419	0.0728164	0.19583	0.056533	0.0456667	0.0447505	0.0452638	0.0261198	0.128084	0.0593263	0.130079	0.0963951	0.0342976	0.104761	0.0541407	0.0564536	0.0273552	0.0294685	0.141356	0.104669	0.203701	0.0281157	0.0612791	0.161799	0.0377077	0.0505712	0.0757609	0.117922	0.0379694	0.0687165	0.0482752
M229T210_POS	Isoleucylproline	0.00290126	0.00290126	2.20526	1.14095	1.04132	0.0810644	C11H20N2O3	level3.1	[M+H]+	0.86	0.9976	up	NA	M229T210_POS_Isoleucylproline	5.76131	isoleucylproline	0.127344	0.0321398	0.279975	0.090627	0.0949735	0.111187	0.417318	0.085907	0.386033	0.137099	0.0663212	0.385172	0.487333	0.0884126	0.169832	0.27846	0.381652	0.0874673	0.100149	0.130108	0.086115	0.112017	0.0617091	0.0904781	0.0691289	0.0953725	0.089155	0.115704	0.0669328	0.091576	0.116443	0.0590459
M229T210_POS	leucyl-proline dipeptide	0.00290126	0.00290126	2.20526	1.14095	1.04132	0.0810644	C11H20N2O3	level3.1	[M+H]+	0.82	0.9976	up	NA	M229T210_POS_leucyl-proline dipeptide	5.76131	leucyl-proline dipeptide	0.127344	0.0321398	0.279975	0.090627	0.0949735	0.111187	0.417318	0.085907	0.386033	0.137099	0.0663212	0.385172	0.487333	0.0884126	0.169832	0.27846	0.381652	0.0874673	0.100149	0.130108	0.086115	0.112017	0.0617091	0.0904781	0.0691289	0.0953725	0.089155	0.115704	0.0669328	0.091576	0.116443	0.0590459
M522T512_POS	1-Oleoylglycerophosphocholine [M]	9.5656e-07	9.5656e-07	0.546697	-0.871187	1.49269	0.081607	C26H52NO7P	level3.1	[M+H]+	0.94	0.9538	down	NA	M522T512_POS_1-Oleoylglycerophosphocholine [M]	1255.49	1-oleoylglycerophosphocholine [m]	22.3376	19.4363	14.472	39.8637	14.2752	27.3064	8.87457	13.8298	7.48415	34.2068	41.0794	9.55305	39.0776	16.3003	9.91616	9.71863	36.099	11.6097	37.0005	29.1097	16.314	32.3277	34.0623	38.2235	29.3537	43.6399	35.0406	38.6288	43.7389	38.7976	32.4722	42.6117
M522T512_POS	LysoPC(0:0/18:1(9Z))	9.5656e-07	9.5656e-07	0.546697	-0.871187	1.49269	0.081607	C26H52NO7P	level3.1	[M+H]+	0.94	0.9538	down	NA	M522T512_POS_LysoPC(0:0/18:1(9Z))	1255.49	lysopc(0:0/18:1(9z))	22.3376	19.4363	14.472	39.8637	14.2752	27.3064	8.87457	13.8298	7.48415	34.2068	41.0794	9.55305	39.0776	16.3003	9.91616	9.71863	36.099	11.6097	37.0005	29.1097	16.314	32.3277	34.0623	38.2235	29.3537	43.6399	35.0406	38.6288	43.7389	38.7976	32.4722	42.6117
M247T219_POS	gamma-Glutamylvaline	0.909824	0.909824	0.983352	-0.02422	0.0401999	0.0819392	C10H18N2O5	level2	[M+H]+	0.74	0.9899	nodiff	NA	M247T219_POS_gamma-Glutamylvaline	0.792747	gamma-glutamylvaline	0.00552026	0.0140849	0.0156306	0.0339649	0.0104233	0.01453	0.0168866	0.0105239	0.0145272	0.0345886	0.0202309	0.0227516	0.0177875	0.0158409	0.0108192	0.0203203	0.0103634	0.0180237	0.0593752	0.022088	0.0144341	0.0223333	0.0124986	0.0153956	0.0274052	0.0225036	0.0255526	0.0244374	0.0170273	0.0258116	0.026245	0.0110037
M166T222_2_POS	beta-Phenylalanine	0.0761632	0.0761632	0.859353	-0.218677	0.614125	0.0820172	C9H11NO2	level3.1	[M+H]+	0.84	0.9874	nodiff	C00079	M166T222_2_POS_beta-Phenylalanine	56.0367	beta-phenylalanine	0.679875	0.835225	1.20422	1.58936	1.2194	0.95792	1.19049	0.967841	1.12011	2.40258	1.24288	1.47525	1.45954	1.19558	1.00885	1.30417	0.929061	1.53596	1.54282	1.44283	1.27573	1.55948	0.892809	1.35517	1.67999	1.45096	1.77525	2.25255	2.16339	1.6842	1.89054	0.920078
M166T222_2_POS	Ethyl 2-aminobenzoate	0.0761632	0.0761632	0.859353	-0.218677	0.614125	0.0820172	C9H11NO2	level3.1	[M+H]+	0.77	0.6205	nodiff	NA	M166T222_2_POS_Ethyl 2-aminobenzoate	56.0367	ethyl 2-aminobenzoate	0.679875	0.835225	1.20422	1.58936	1.2194	0.95792	1.19049	0.967841	1.12011	2.40258	1.24288	1.47525	1.45954	1.19558	1.00885	1.30417	0.929061	1.53596	1.54282	1.44283	1.27573	1.55948	0.892809	1.35517	1.67999	1.45096	1.77525	2.25255	2.16339	1.6842	1.89054	0.920078
M235T673_NEG	Butylated hydroxytoluene	0.759216	0.759216	1.01259	0.0180476	0.330194	0.0821561	C15H24O2	level2	[M-H]-	0.67	0.8575	nodiff	C14693	M235T673_NEG_Butylated hydroxytoluene	3.02597	butylated hydroxytoluene	0.055805	0.0684594	0.0802044	0.0820394	0.0740473	0.0813944	0.0813209	0.0689623	0.0683573	0.0933768	0.0737324	0.071006	0.0668908	0.0802053	0.0743753	0.0838373	0.0483313	0.0838163	0.0691269	0.0662666	0.0877869	0.100216	0.0724653	0.0668134	0.070642	0.0708184	0.0783125	0.0750938	0.0759735	0.0674098	0.0786518	0.0805067
M261T63_POS	Glucose 1-phosphate	0.424106	0.424106	0.904213	-0.145266	0.277069	0.0821862	C6H13O9P	level2	[M+H]+	0.65	0.9942	nodiff	C00103	M261T63_POS_Glucose 1-phosphate	1.53366	glucose 1-phosphate	0.0253137	0.0159194	0.0232043	0.0621246	0.0366582	0.0448309	0.0337257	0.024571	0.0369077	0.000263894	0.045715	0.0551873	0.0382116	0.0296226	0.0387235	0.0442938	0.00445904	0.065048	0.0408417	0.0389217	0.0423921	0.0563104	0.0631596	0.0294616	0.0672696	0.0281238	0.0330624	0.0600902	0.0236829	0.0306368	0.0417992	0.0313681
M261T63_POS	Galactose 1-phosphate	0.424106	0.424106	0.904213	-0.145266	0.277069	0.0821862	C6H13O9P	level2	[M+H]+	0.6	0.8903	nodiff	C00446	M261T63_POS_Galactose 1-phosphate	1.53366	galactose 1-phosphate	0.0253137	0.0159194	0.0232043	0.0621246	0.0366582	0.0448309	0.0337257	0.024571	0.0369077	0.000263894	0.045715	0.0551873	0.0382116	0.0296226	0.0387235	0.0442938	0.00445904	0.065048	0.0408417	0.0389217	0.0423921	0.0563104	0.0631596	0.0294616	0.0672696	0.0281238	0.0330624	0.0600902	0.0236829	0.0306368	0.0417992	0.0313681
M261T63_POS	Glucose 6-phosphate	0.424106	0.424106	0.904213	-0.145266	0.277069	0.0821862	C6H13O9P	level2	[M+H]+	0.59	0.8776	nodiff	C00092/C02965	M261T63_POS_Glucose 6-phosphate	1.53366	glucose 6-phosphate	0.0253137	0.0159194	0.0232043	0.0621246	0.0366582	0.0448309	0.0337257	0.024571	0.0369077	0.000263894	0.045715	0.0551873	0.0382116	0.0296226	0.0387235	0.0442938	0.00445904	0.065048	0.0408417	0.0389217	0.0423921	0.0563104	0.0631596	0.0294616	0.0672696	0.0281238	0.0330624	0.0600902	0.0236829	0.0306368	0.0417992	0.0313681
M261T63_POS	Mannose 1-phosphate	0.424106	0.424106	0.904213	-0.145266	0.277069	0.0821862	C6H13O9P	level2	[M+H]+	0.57	0.8246	nodiff	C01002	M261T63_POS_Mannose 1-phosphate	1.53366	mannose 1-phosphate	0.0253137	0.0159194	0.0232043	0.0621246	0.0366582	0.0448309	0.0337257	0.024571	0.0369077	0.000263894	0.045715	0.0551873	0.0382116	0.0296226	0.0387235	0.0442938	0.00445904	0.065048	0.0408417	0.0389217	0.0423921	0.0563104	0.0631596	0.0294616	0.0672696	0.0281238	0.0330624	0.0600902	0.0236829	0.0306368	0.0417992	0.0313681
M388T367_POS	2-Hydroxymyristoylcarnitine	0.960851	0.960851	1.00819	0.011761	0.0297552	0.0824157	C21H41NO5	level3.1	[M+H]+	0.94	0.9737	nodiff	NA	M388T367_POS_2-Hydroxymyristoylcarnitine	1.00877	2-hydroxymyristoylcarnitine	0.0180258	0.0228694	0.0177168	0.044479	0.0180857	0.0232509	0.0210078	0.0118258	0.0266074	0.0859396	0.0195129	0.0149933	0.0393985	0.012651	0.0114595	0.0172012	0.0260127	0.0131068	0.0225131	0.0326433	0.0194386	0.0359411	0.00910751	0.0223561	0.0417541	0.0263064	0.0162551	0.0240753	0.0249018	0.0179465	0.0340486	0.018768
M241T376_POS	Ethyl 3,4,5-trimethoxybenzoate	0.549329	0.549329	1.21513	0.281109	0.163853	0.08246	C12H16O5	level3.1	[M+H]+	0.73	0.7439	nodiff	NA	M241T376_POS_Ethyl 3,4,5-trimethoxybenzoate	0.757213	ethyl 3,4,5-trimethoxybenzoate	0.00349428	0.054374	0.00662509	0.00614379	0.0719417	0.00324121	0.0132016	0.0338805	0.00888637	0.0106431	0.010549	0.00726197	0.00129886	0.0013185	0.0943109	0.0333633	0.00950453	0.00271624	0.0244795	0.0221425	0.00512434	0.0258519	0.0023657	0.0222009	0.0218155	0.00732947	0.0284941	0.0279157	0.0344967	0.00811863	0.0113392	0.0107301
M269T523_NEG	2-hexyl-3-oxodecanoate	0.282674	0.282674	1.13425	0.181744	0.784597	0.0826389	C16H30O3	level3.1	[M-H]-	0.9	0.8267	nodiff	NA	M269T523_NEG_2-hexyl-3-oxodecanoate	1.44435	2-hexyl-3-oxodecanoate	0.0295134	0.0391142	0.038644	0.0637533	0.027145	0.0276122	0.0261988	0.0285727	0.0239744	0.0613043	0.0284674	0.0621646	0.0392329	0.0241819	0.0474905	0.0337766	0.0293414	0.0301201	0.0229832	0.0489227	0.0526062	0.0672171	0.0225299	0.0280076	0.0608382	0.0244751	0.0234157	0.033303	0.0444164	0.025779	0.0346698	0.0240995
M269T523_NEG	16-Oxopalmitate	0.282674	0.282674	1.13425	0.181744	0.784597	0.0826389	C16H30O3	level3.1	[M-H]-	0.85	0.8267	nodiff	C19614	M269T523_NEG_16-Oxopalmitate	1.44435	16-oxopalmitate	0.0295134	0.0391142	0.038644	0.0637533	0.027145	0.0276122	0.0261988	0.0285727	0.0239744	0.0613043	0.0284674	0.0621646	0.0392329	0.0241819	0.0474905	0.0337766	0.0293414	0.0301201	0.0229832	0.0489227	0.0526062	0.0672171	0.0225299	0.0280076	0.0608382	0.0244751	0.0234157	0.033303	0.0444164	0.025779	0.0346698	0.0240995
M508T327_NEG	Taurodehydrocholic acid	0.00012406	0.00012406	25.3426	4.66349	2.11882	0.0831315	C26H39NO7S	level2	[M-H]-	0.62	1	up	NA	M508T327_NEG_Taurodehydrocholic acid	0.741506	taurodehydrocholic acid	0.0212236	0.0182611	0.0549998	0.00150915	0.0282092	0.0302471	0.0330263	0.0619711	0.031174	0.000996159	0.000844157	0.0607394	0.0423481	0.0488793	0.142349	0.0335937	0.0426735	0.027409	0.00200049	0.000709238	0.0314858	0.00246221	0.00157554	0.000389555	0.00231469	0.000968135	0.00366044	0.00205005	0.00161738	0.00111029	0.00206308	0.000100592
M256T446_POS	9-Decenoylcholine [M]	0.000413766	0.000413766	0.80635	-0.310523	1.15912	0.0831722	C15H29NO2	level3.1	[M+H]+	0.66	0.6001	down	NA	M256T446_POS_9-Decenoylcholine [M]	0.852971	9-decenoylcholine [m]	0.016684	0.0141029	0.0162615	0.02417	0.0183986	0.0164218	0.0200355	0.0165298	0.0177808	0.0231571	0.0235533	0.0194467	0.0165252	0.0185168	0.0146085	0.0159154	0.013669	0.0190407	0.0330531	0.016902	0.0163004	0.0287871	0.0218951	0.0184548	0.0187245	0.0213177	0.0236008	0.0232224	0.0213006	0.0231497	0.0249277	0.0282013
M444T516_POS	N-Linoleoyl Tyrosine	0.00498792	0.00498792	0.831035	-0.267018	0.932983	0.0833852	C27H41NO4	level3.1	[M+H]+	0.85	0.8761	nodiff	NA	M444T516_POS_N-Linoleoyl Tyrosine	1.5866	n-linoleoyl tyrosine	0.0337108	0.0349745	0.0274361	0.0491853	0.035811	0.0276147	0.0409504	0.0295984	0.0367591	0.0461201	0.0374097	0.0333485	0.0232447	0.031706	0.0269032	0.036367	0.0204634	0.042866	0.0472317	0.0436233	0.0339976	0.060851	0.0510791	0.0335756	0.0422235	0.0347975	0.0453295	0.0450172	0.0420902	0.0422168	0.0489381	0.0396258
M277T483_NEG	Mono(2-ethylhexyl) phthalate	0.0244678	0.0244678	1.53405	0.617341	1.27154	0.0838674	C16H22O4	level2	[M-H]-	0.71	0.9663	up	NA	M277T483_NEG_Mono(2-ethylhexyl) phthalate	0.568298	mono(2-ethylhexyl) phthalate	0.00659402	0.0169794	0.0146083	0.012668	0.0104483	0.023174	0.0141198	0.0120039	0.00934336	0.0113117	0.0072662	0.0207562	0.0164791	0.0149808	0.035022	0.0137392	0.0202401	0.0121252	0.0136119	0.0117342	0.0534159	0.017495	0.0102083	0.00998567	0.0140536	0.012671	0.00796858	0.00919029	0.0125316	0.00837753	0.022371	0.0105227
M304T277_POS	3-hydroxyoctanoyl carnitine	0.109009	0.109009	0.733321	-0.447483	0.556659	0.0844484	C15H29NO5	level3.1	[M+H]+	0.99	0.9963	nodiff	NA	M304T277_POS_3-hydroxyoctanoyl carnitine	2.61463	3-hydroxyoctanoyl carnitine	0.025763	0.0498744	0.0448062	0.138657	0.0389366	0.046479	0.0419199	0.0240074	0.0852725	0.167556	0.0377382	0.0401612	0.0728947	0.0249218	0.0133767	0.0270248	0.0257302	0.0169311	0.0516569	0.136501	0.0272199	0.157606	0.0230911	0.0847328	0.0855947	0.0570382	0.0476719	0.0712514	0.0689593	0.0460546	0.0845145	0.0421826
M328T339_POS	Undec-6-enoylcarnitine	0.122429	0.122429	0.795931	-0.329284	0.495284	0.0845748	C18H33NO4	level3.1	[M+H]+	0.7	0.5065	nodiff	NA	M328T339_POS_Undec-6-enoylcarnitine	3.91674	undec-6-enoylcarnitine	0.0641783	0.0667916	0.0984867	0.163139	0.0653085	0.0439045	0.0892339	0.0870905	0.192484	0.118342	0.0643032	0.0311593	0.157035	0.0432747	0.0379585	0.0424347	0.0924458	0.0436931	0.166816	0.0645983	0.0504447	0.207364	0.0414097	0.122274	0.104279	0.111925	0.0994829	0.158036	0.126621	0.0747812	0.110552	0.047934
M430T349_POS	Hexadecanedioic acid mono-carnitine ester	0.000955633	0.000955633	2.41339	1.27106	1.13768	0.0847859	C23H43NO6	level3.1	[M+H]+	0.85	0.994	up	NA	M430T349_POS_Hexadecanedioic acid mono-carnitine ester	0.915663	hexadecanedioic acid mono-carnitine ester	0.0131432	0.0340385	0.0219257	0.0220197	0.0287227	0.0133808	0.0328396	0.0101253	0.0271822	0.042511	0.0142036	0.0954878	0.0537324	0.0280429	0.0156533	0.0239181	0.0780141	0.0181097	0.0163656	0.0364567	0.0306935	0.0148253	0.010258	0.0139256	0.0214456	0.0106095	0.0113387	0.0140665	0.00760076	0.0152172	0.00887516	0.00825784
M271T551_NEG	2-hexyl-3-hydroxydecanoate	0.988332	0.988332	1.00097	0.00139274	0.0733635	0.084846	C16H32O3	level3.1	[M-H]-	0.99	1	nodiff	NA	M271T551_NEG_2-hexyl-3-hydroxydecanoate	0.977069	2-hexyl-3-hydroxydecanoate	0.0167339	0.0207008	0.0276947	0.0354469	0.0191368	0.0230879	0.0205707	0.0190229	0.0178347	0.0311899	0.0249611	0.0320584	0.0234507	0.0179379	0.0213663	0.024592	0.0220907	0.0230475	0.0207515	0.0316032	0.0274071	0.0362145	0.0285673	0.0196884	0.0325609	0.0189293	0.0211825	0.0200243	0.0281337	0.0193803	0.0262426	0.0203503
M271T551_NEG	3-hydroxyhexadecanoate	0.988332	0.988332	1.00097	0.00139274	0.0733635	0.084846	C16H32O3	level3.1	[M-H]-	0.83	0.7415	nodiff	NA	M271T551_NEG_3-hydroxyhexadecanoate	0.977069	3-hydroxyhexadecanoate	0.0167339	0.0207008	0.0276947	0.0354469	0.0191368	0.0230879	0.0205707	0.0190229	0.0178347	0.0311899	0.0249611	0.0320584	0.0234507	0.0179379	0.0213663	0.024592	0.0220907	0.0230475	0.0207515	0.0316032	0.0274071	0.0362145	0.0285673	0.0196884	0.0325609	0.0189293	0.0211825	0.0200243	0.0281337	0.0193803	0.0262426	0.0203503
M520T475_2_POS	LPC(18:2/0:0)	4.47894e-09	4.47894e-09	0.422415	-1.24327	1.6884	0.0849883	C26H50NO7P	level2	[M+H]+	0.64	0.8257	down	NA	M520T475_2_POS_LPC(18:2/0:0)	1829.26	lpc(18:2/0:0)	33.5536	31.2718	14.441	57.1822	27.05	29.0732	11.5246	17.0155	9.31346	33.7207	58.7567	7.839	24.7037	15.9692	6.40484	11.6994	21.7672	21.4313	50.4449	67.1849	11.7032	43.6685	58.9754	63.8287	54.6302	63.0838	47.4127	69.5646	50.4044	70.4461	39.8144	62.3549
M288T310_POS	Octanoylcarnitine (C8:0)	0.0747287	0.0747287	0.669694	-0.578426	0.615519	0.0850826	C15H29NO4	level2	[M+H]+	0.71	0.9909	nodiff	C02838	M288T310_POS_Octanoylcarnitine (C8:0)	8.30845	octanoylcarnitine (c8:0)	0.100399	0.106296	0.0922824	0.388792	0.0731331	0.0820031	0.110755	0.0646325	0.153251	0.24225	0.211458	0.106789	0.488211	0.0465532	0.0372968	0.0863981	0.136309	0.0485848	0.148601	0.553502	0.152753	0.4155	0.105062	0.214952	0.295554	0.316903	0.685533	0.309376	0.174475	0.132743	0.190918	0.18861
M205T526_NEG	2,4-Di-tert-butylphenol	0.398736	0.398736	0.970663	-0.0429582	0.0589989	0.0854266	C14H22O	level2	[M-H]-	0.72	0.9998	nodiff	NA	M205T526_NEG_2,4-Di-tert-butylphenol	4.85241	2,4-di-tert-butylphenol	0.100099	0.116604	0.118827	0.128343	0.116174	0.117569	0.114021	0.107579	0.1093	0.133264	0.114849	0.139792	0.104175	0.120731	0.105871	0.1259	0.0813684	0.134943	0.115611	0.116281	0.127967	0.147704	0.142118	0.103659	0.113218	0.112688	0.130888	0.126155	0.133111	0.1286	0.114933	0.121679
M209T221_POS	Kynurenine	0.0496654	0.0496654	0.77841	-0.361398	0.662358	0.0858771	C10H12N2O3	level2	[M+H]+	0.73	0.9871	nodiff	C00328/C01718	M209T221_POS_Kynurenine	1.79401	kynurenine	0.0146338	0.0177453	0.0327143	0.0511457	0.0339626	0.0244544	0.00343205	0.0347273	0.06506	0.0711001	0.0379874	0.0508467	0.0602344	0.0298187	0.0168303	0.0564999	0.0269257	0.0274624	0.0707982	0.0485254	0.031939	0.0582041	0.0387171	0.052072	0.0397963	0.0488111	0.0286591	0.0567844	0.0510184	0.0652593	0.0938055	0.0506599
M621T681_POS	Cer(d18:1/20:32OH(5,6))	0.542618	0.542618	0.846912	-0.239716	0.213923	0.0859342	C38H69NO5	level3.1	[M+H]+	0.82	0.9816	nodiff	NA	M621T681_POS_Cer(d18:1/20:32OH(5,6))	9.66298	cer(d18:1/20:32oh(5,6))	0.0434216	0.116916	0.0307717	0.708433	0.237601	0.128879	0.142022	0.0728179	0.0480417	0.0843937	0.381038	0.0730073	0.0345294	0.638169	0.0537027	0.159417	0.0308608	1.04388	0.199522	0.270901	0.0499568	0.153974	0.453989	0.141368	0.290447	0.197341	0.102874	0.143371	0.192948	0.203814	0.194318	0.445294
M621T681_POS	Cer(t18:0/20:3O(11S,12R))	0.542618	0.542618	0.846912	-0.239716	0.213923	0.0859342	C38H69NO5	level3.1	[M+H]+	0.82	0.9816	nodiff	NA	M621T681_POS_Cer(t18:0/20:3O(11S,12R))	9.66298	cer(t18:0/20:3o(11s,12r))	0.0434216	0.116916	0.0307717	0.708433	0.237601	0.128879	0.142022	0.0728179	0.0480417	0.0843937	0.381038	0.0730073	0.0345294	0.638169	0.0537027	0.159417	0.0308608	1.04388	0.199522	0.270901	0.0499568	0.153974	0.453989	0.141368	0.290447	0.197341	0.102874	0.143371	0.192948	0.203814	0.194318	0.445294
M621T681_POS	Cer(t18:0/20:3O(8,9))	0.542618	0.542618	0.846912	-0.239716	0.213923	0.0859342	C38H69NO5	level3.1	[M+H]+	0.82	0.9816	nodiff	NA	M621T681_POS_Cer(t18:0/20:3O(8,9))	9.66298	cer(t18:0/20:3o(8,9))	0.0434216	0.116916	0.0307717	0.708433	0.237601	0.128879	0.142022	0.0728179	0.0480417	0.0843937	0.381038	0.0730073	0.0345294	0.638169	0.0537027	0.159417	0.0308608	1.04388	0.199522	0.270901	0.0499568	0.153974	0.453989	0.141368	0.290447	0.197341	0.102874	0.143371	0.192948	0.203814	0.194318	0.445294
M621T681_POS	Cer(t18:0/20:3O(5,6))	0.542618	0.542618	0.846912	-0.239716	0.213923	0.0859342	C38H69NO5	level3.1	[M+H]+	0.82	0.9816	nodiff	NA	M621T681_POS_Cer(t18:0/20:3O(5,6))	9.66298	cer(t18:0/20:3o(5,6))	0.0434216	0.116916	0.0307717	0.708433	0.237601	0.128879	0.142022	0.0728179	0.0480417	0.0843937	0.381038	0.0730073	0.0345294	0.638169	0.0537027	0.159417	0.0308608	1.04388	0.199522	0.270901	0.0499568	0.153974	0.453989	0.141368	0.290447	0.197341	0.102874	0.143371	0.192948	0.203814	0.194318	0.445294
M621T681_POS	Cer(t18:0/20:4OH(5S))	0.542618	0.542618	0.846912	-0.239716	0.213923	0.0859342	C38H69NO5	level3.1	[M+H]+	0.82	0.9816	nodiff	NA	M621T681_POS_Cer(t18:0/20:4OH(5S))	9.66298	cer(t18:0/20:4oh(5s))	0.0434216	0.116916	0.0307717	0.708433	0.237601	0.128879	0.142022	0.0728179	0.0480417	0.0843937	0.381038	0.0730073	0.0345294	0.638169	0.0537027	0.159417	0.0308608	1.04388	0.199522	0.270901	0.0499568	0.153974	0.453989	0.141368	0.290447	0.197341	0.102874	0.143371	0.192948	0.203814	0.194318	0.445294
M370T544_POS	Myristoleoylcarnitine [M]	0.001638	0.001638	0.793065	-0.334489	1.05323	0.0863385	C21H39NO4	level3.1	[M+H]+	0.79	1	down	NA	M370T544_POS_Myristoleoylcarnitine [M]	0.812852	myristoleoylcarnitine [m]	0.0157119	0.0168489	0.0128677	0.0256784	0.0174778	0.0129361	0.014886	0.0130137	0.0150269	0.0299809	0.0224377	0.0217279	0.0149612	0.0159241	0.01121	0.0132743	0.0121344	0.0197686	0.0285067	0.0202764	0.0146797	0.0291643	0.0201105	0.0195656	0.0230447	0.0211735	0.0228674	0.0186602	0.0240499	0.0201596	0.0261446	0.0221431
M325T546_NEG	lesquerolate	0.00373018	0.00373018	3.7281	1.89844	1.65472	0.0864311	C20H38O3	level3.1	[M-H]-	0.74	0.5244	up	NA	M325T546_NEG_lesquerolate	0.342919	lesquerolate	0.0029713	0.00581503	0.018186	0.00773021	0.00266701	0.00746845	0.00695711	0.00564504	0.00533825	0.011546	0.00642843	0.0296596	0.0213206	0.0110168	0.055592	0.0139253	0.0365722	0.00485506	0.00110763	0.00569986	0.01264	0.00444421	0.00278311	0.0026493	0.0046695	0.00212011	0.00343181	0.00369417	0.00496242	0.00313386	0.00389111	0.00379756
M343T426_POS	N-myristoyl-asparagine	0.11086	0.11086	0.42017	-1.25095	0.569304	0.086531	C18H34N2O4	level3.1	[M+H]+	0.7	0.64	nodiff	NA	M343T426_POS_N-myristoyl-asparagine	0.837097	n-myristoyl-asparagine	0.00775266	0.00394404	0.00743601	0.0428771	0.0123021	0.00476833	0.00916182	0.0151546	0.00550452	0.0117065	0.0152545	0.0075409	0.00512612	0.00600161	0.00772277	0.022268	0.0134729	0.0190293	0.0120941	0.00981953	0.0173178	0.0234867	0.00893317	0.0142901	0.0146446	0.012969	0.012555	0.0110724	0.0200877	0.212399	0.0259131	0.0338745
M245T248_POS	Leu-Ile	0.067029	0.067029	0.68964	-0.536085	0.649013	0.0865421	C12H24N2O3	level2	[M+H]+	0.69	0.9891	nodiff	NA	M245T248_POS_Leu-Ile	0.185821	leu-ile	0.0021873	0.000305616	0.00244075	0.00525331	0.00253907	0.00258591	0.00294675	0.00162669	0.00219523	0.0194196	0.00647695	0.00229917	0.00245718	0.00263236	0.00156297	0.0027523	0.00338199	0.00314228	0.00511491	0.0043354	0.00238831	0.00857872	0.00578099	0.00462496	0.00425744	0.00543722	0.00502144	0.0071995	0.00516051	0.00526872	0.00614069	0.00478539
M245T248_POS	Leu-Leu	0.067029	0.067029	0.68964	-0.536085	0.649013	0.0865421	C12H24N2O3	level2	[M+H]+	0.69	0.9877	nodiff	C11332	M245T248_POS_Leu-Leu	0.185821	leu-leu	0.0021873	0.000305616	0.00244075	0.00525331	0.00253907	0.00258591	0.00294675	0.00162669	0.00219523	0.0194196	0.00647695	0.00229917	0.00245718	0.00263236	0.00156297	0.0027523	0.00338199	0.00314228	0.00511491	0.0043354	0.00238831	0.00857872	0.00578099	0.00462496	0.00425744	0.00543722	0.00502144	0.0071995	0.00516051	0.00526872	0.00614069	0.00478539
M245T248_POS	Ile-Leu	0.067029	0.067029	0.68964	-0.536085	0.649013	0.0865421	C12H24N2O3	level2	[M+H]+	0.69	0.977	nodiff	NA	M245T248_POS_Ile-Leu	0.185821	ile-leu	0.0021873	0.000305616	0.00244075	0.00525331	0.00253907	0.00258591	0.00294675	0.00162669	0.00219523	0.0194196	0.00647695	0.00229917	0.00245718	0.00263236	0.00156297	0.0027523	0.00338199	0.00314228	0.00511491	0.0043354	0.00238831	0.00857872	0.00578099	0.00462496	0.00425744	0.00543722	0.00502144	0.0071995	0.00516051	0.00526872	0.00614069	0.00478539
M468T443_POS	LPC(14:0/0:0)	2.59533e-06	2.59533e-06	0.326049	-1.61684	1.51016	0.0870127	C22H46NO7P	level2	[M+H]+	0.69	0.9262	down	NA	M468T443_POS_LPC(14:0/0:0)	35.5624	lpc(14:0/0:0)	0.290765	0.188357	0.301938	1.10622	0.488725	0.565791	0.160171	0.290924	0.267891	0.417797	1.02542	0.114465	0.480742	0.423174	0.169193	0.12654	0.689643	0.293184	1.04134	0.40955	0.217958	0.597792	2.38421	1.87572	2.06618	1.07839	1.37998	0.305584	1.08953	0.809163	2.51354	1.06582
M302T359_POS	2-n-nonyl-4-hydroxyquinoline-N-oxide	0.0610004	0.0610004	0.680456	-0.555427	0.628052	0.08705	C19H27NO2	level3.1	[M+H]+	0.62	0.7477	nodiff	NA	M302T359_POS_2-n-nonyl-4-hydroxyquinoline-N-oxide	1.31533	2-n-nonyl-4-hydroxyquinoline-n-oxide	0.0252665	0.0241576	0.0197519	0.0912505	0.0181317	0.0248623	0.0189277	0.0170352	0.0202173	0.0667409	0.021065	0.0175675	0.0296106	0.0131265	0.0114476	0.0148125	0.0211318	0.0122931	0.0310836	0.0360457	0.0136163	0.113546	0.0142072	0.0210914	0.0494764	0.0409134	0.0250972	0.0524962	0.0428403	0.0273405	0.0396235	0.0217959
M414T380_NEG	Pentadecanedioylcarnitine	0.00347993	0.00347993	1.67828	0.746987	1.35748	0.0875887	C22H41NO6	level3.1	[M-H]-	0.68	0.5745	up	NA	M414T380_NEG_Pentadecanedioylcarnitine	0.734819	pentadecanedioylcarnitine	0.0142922	0.0313781	0.024738	0.0298743	0.0128608	0.0125845	0.0145997	0.0134753	0.0185145	0.0395187	0.0146874	0.0313859	0.04927	0.0146324	0.0140666	0.0206774	0.0253275	0.006609	0.00826321	0.0273618	0.0446746	0.0242852	0.00322364	0.0130078	0.0174033	0.0150171	0.0137958	0.0183741	0.0141387	0.0079511	0.0139636	0.00965666
M281T628_NEG	trans-Vaccenic acid	8.97944e-05	8.97944e-05	1.98915	0.992155	2.1266	0.0876021	C18H34O2	level2	[M-H]-	0.71	0.9999	up	C08367	M281T628_NEG_trans-Vaccenic acid	97.2722	trans-vaccenic acid	3.16565	3.08475	3.5176	2.18845	2.36407	2.2072	1.8514	3.0007	1.81488	4.81128	2.142	7.45346	2.74906	2.77225	4.48832	3.23525	5.32737	2.11009	1.223	2.59722	3.67436	2.38386	0.820158	1.50444	3.01881	1.32394	1.50386	1.25711	2.54622	1.49357	2.22309	1.37664
M281T628_NEG	Oleic acid	8.97944e-05	8.97944e-05	1.98915	0.992155	2.1266	0.0876021	C18H34O2	level2	[M-H]-	0.71	0.9997	up	C00712	M281T628_NEG_Oleic acid	97.2722	oleic acid	3.16565	3.08475	3.5176	2.18845	2.36407	2.2072	1.8514	3.0007	1.81488	4.81128	2.142	7.45346	2.74906	2.77225	4.48832	3.23525	5.32737	2.11009	1.223	2.59722	3.67436	2.38386	0.820158	1.50444	3.01881	1.32394	1.50386	1.25711	2.54622	1.49357	2.22309	1.37664
M187T416_NEG	2-Hydroxydecanoic acid	0.112597	0.112597	0.755055	-0.405346	0.993823	0.0876846	C10H20O3	level2	[M-H]-	0.73	0.989	nodiff	NA	M187T416_NEG_2-Hydroxydecanoic acid	1.5452	2-hydroxydecanoic acid	0.0572171	0.0708397	0.044332	0.0752829	0.0149112	0.0185274	0.0333417	0.0310898	0.0154051	0.0342439	0.0606658	0.0166369	0.0197383	0.0162326	0.0367517	0.0111481	0.016946	0.0241262	0.02993	0.0385995	0.0173439	0.0573394	0.0301787	0.0611701	0.0210139	0.098712	0.023768	0.0600229	0.0179981	0.0497712	0.016037	0.0393732
M342T354_POS	trans-2-Dodecenoylcarnitine	0.335464	0.335464	1.1762	0.234129	0.353525	0.088259	C19H35NO4	level3.1	[M+H]+	0.9	0.9957	nodiff	NA	M342T354_POS_trans-2-Dodecenoylcarnitine	6.68145	trans-2-dodecenoylcarnitine	0.10967	0.174021	0.126806	0.328211	0.105084	0.0615274	0.121326	0.0929798	0.191473	0.374644	0.136597	0.31423	0.325984	0.0743231	0.0564706	0.114765	0.217364	0.0453294	0.0930036	0.373344	0.254842	0.295533	0.0508257	0.159072	0.179544	0.17568	0.149757	0.138829	0.125802	0.0925604	0.172618	0.111504
M370T381_POS	cis-5-Tetradecenoylcarnitine	0.0600244	0.0600244	1.41849	0.504359	0.664388	0.0885093	C21H39NO4	level3.1	[M+H]+	0.74	0.5381	nodiff	NA	M370T381_POS_cis-5-Tetradecenoylcarnitine	12.3161	cis-5-tetradecenoylcarnitine	0.243533	0.598014	0.263648	0.51107	0.202201	0.150584	0.212357	0.153673	0.294146	0.867842	0.259655	0.446431	0.736424	0.219115	0.158221	0.297453	0.393107	0.0789034	0.148639	0.545609	0.588113	0.531762	0.0485407	0.240286	0.315474	0.276103	0.274811	0.303411	0.27663	0.134092	0.266035	0.179866
M165T274_NEG	Isophthalate	0.389898	0.389898	2.58207	1.36853	0.137013	0.0887754	C8H6O4	level3.1	[M-H]-	0.96	0.9573	nodiff	C22203	M165T274_NEG_Isophthalate	0.620731	isophthalate	0.00325	0.0134984	0.00632702	0.00503992	0.00699815	0.318076	0.00722344	0.00929498	0.00546492	0.00660189	0.00439084	0.00602536	0.00515351	0.00661723	0.00872855	0.00711597	0.00582457	0.00701602	0.00491375	0.0071291	0.00878096	0.00705592	0.0557285	0.00537284	0.00780922	0.006956	0.00362181	0.00414675	0.00355506	0.00501636	0.00410376	0.00429625
M165T274_NEG	Terephthalate	0.389898	0.389898	2.58207	1.36853	0.137013	0.0887754	C8H6O4	level3.1	[M-H]-	0.95	0.9573	nodiff	C06337	M165T274_NEG_Terephthalate	0.620731	terephthalate	0.00325	0.0134984	0.00632702	0.00503992	0.00699815	0.318076	0.00722344	0.00929498	0.00546492	0.00660189	0.00439084	0.00602536	0.00515351	0.00661723	0.00872855	0.00711597	0.00582457	0.00701602	0.00491375	0.0071291	0.00878096	0.00705592	0.0557285	0.00537284	0.00780922	0.006956	0.00362181	0.00414675	0.00355506	0.00501636	0.00410376	0.00429625
M165T274_NEG	4-Hydroxyphenylglyoxylate	0.389898	0.389898	2.58207	1.36853	0.137013	0.0887754	C8H6O4	level3.1	[M-H]-	0.93	0.9573	nodiff	C03590	M165T274_NEG_4-Hydroxyphenylglyoxylate	0.620731	4-hydroxyphenylglyoxylate	0.00325	0.0134984	0.00632702	0.00503992	0.00699815	0.318076	0.00722344	0.00929498	0.00546492	0.00660189	0.00439084	0.00602536	0.00515351	0.00661723	0.00872855	0.00711597	0.00582457	0.00701602	0.00491375	0.0071291	0.00878096	0.00705592	0.0557285	0.00537284	0.00780922	0.006956	0.00362181	0.00414675	0.00355506	0.00501636	0.00410376	0.00429625
M165T274_NEG	Phthalate	0.389898	0.389898	2.58207	1.36853	0.137013	0.0887754	C8H6O4	level3.1	[M-H]-	0.72	0.5777	nodiff	C01606	M165T274_NEG_Phthalate	0.620731	phthalate	0.00325	0.0134984	0.00632702	0.00503992	0.00699815	0.318076	0.00722344	0.00929498	0.00546492	0.00660189	0.00439084	0.00602536	0.00515351	0.00661723	0.00872855	0.00711597	0.00582457	0.00701602	0.00491375	0.0071291	0.00878096	0.00705592	0.0557285	0.00537284	0.00780922	0.006956	0.00362181	0.00414675	0.00355506	0.00501636	0.00410376	0.00429625
M446T400_POS	Icosa-5,8,10,12,14-pentaenoylcarnitine	0.80454	0.80454	0.969777	-0.0442745	0.106796	0.0887771	C27H43NO4	level3.1	[M+H]+	0.91	0.9936	nodiff	NA	M446T400_POS_Icosa-5,8,10,12,14-pentaenoylcarnitine	0.326939	icosa-5,8,10,12,14-pentaenoylcarnitine	0.00381416	0.00670829	0.00454109	0.00707221	0.0131151	0.00464286	0.00379292	0.00341616	0.00699793	0.0106237	0.00608592	0.00356884	0.00896352	0.0124715	0.0163485	0.00609778	0.0117376	0.00695583	0.00932731	0.00631169	0.0123559	0.0112916	0.00431411	0.0125592	0.00884081	0.00711947	0.00746795	0.00641537	0.010989	0.00602729	0.00979048	0.00691103
M269T652_NEG	Heptadecanoic acid	0.0139814	0.0139814	1.48068	0.566261	1.44201	0.0888513	C17H34O2	level2	[M-H]-	0.74	0.9996	up	NA	M269T652_NEG_Heptadecanoic acid	0.286623	heptadecanoic acid	0.00838622	0.00842087	0.00894403	0.00754388	0.00767137	0.0074121	0.00567645	0.00578773	0.00485937	0.00843049	0.00430928	0.0210362	0.00601818	0.0101223	0.010251	0.00339538	0.0108516	0.00894497	0.00505583	0.0123799	0.00893227	0.00627139	0.00172568	0.00803463	0.0149938	0.00408676	0.00460467	0.00418429	0.00894708	0.00434513	0.00551637	0.00558623
M269T652_NEG	14-Methylhexadecanoicacid	0.0139814	0.0139814	1.48068	0.566261	1.44201	0.0888513	C17H34O2	level2	[M-H]-	0.74	1	up	NA	M269T652_NEG_14-Methylhexadecanoicacid	0.286623	14-methylhexadecanoicacid	0.00838622	0.00842087	0.00894403	0.00754388	0.00767137	0.0074121	0.00567645	0.00578773	0.00485937	0.00843049	0.00430928	0.0210362	0.00601818	0.0101223	0.010251	0.00339538	0.0108516	0.00894497	0.00505583	0.0123799	0.00893227	0.00627139	0.00172568	0.00803463	0.0149938	0.00408676	0.00460467	0.00418429	0.00894708	0.00434513	0.00551637	0.00558623
M791T495_NEG	phosphatidylserine (dioctadecanoyl, n-C18:0)	0.0593621	0.0593621	1.1157	0.15795	0.985466	0.0893931	C42H82NO10P	level3.1	[M-H]-	0.69	0.6039	nodiff	C02737	M791T495_NEG_phosphatidylserine (dioctadecanoyl, n-C18:0)	3.55464	phosphatidylserine (dioctadecanoyl, n-c18:0)	0.0766848	0.104551	0.0860985	0.102606	0.0707619	0.103015	0.080965	0.0902083	0.0766448	0.124549	0.0928367	0.102214	0.0603482	0.0791882	0.088437	0.100949	0.0692519	0.114108	0.0888979	0.0985184	0.106843	0.11261	0.0888242	0.0768494	0.0974936	0.0619306	0.0622734	0.11465	0.0724617	0.0738583	0.0929533	0.079371
M340T346_POS	Dodeca-7,9-dienoylcarnitine	0.00301523	0.00301523	0.654153	-0.6123	0.965474	0.08945	C19H33NO4	level3.1	[M+H]+	0.96	0.9958	nodiff	NA	M340T346_POS_Dodeca-7,9-dienoylcarnitine	1.57556	dodeca-7,9-dienoylcarnitine	0.0222293	0.0223239	0.0170598	0.0650945	0.0238418	0.0249772	0.0256471	0.013983	0.0378435	0.0544683	0.031963	0.0168292	0.0353969	0.0172961	0.00829096	0.0209674	0.0245197	0.0196069	0.0422108	0.0842353	0.0327569	0.0495348	0.0234807	0.0696675	0.0779191	0.0558545	0.0274643	0.0414403	0.039233	0.0400014	0.0575808	0.0279719
M274T287_POS	Heptanoylcarnitine	0.932593	0.932593	1.01969	0.0281352	0.0238551	0.0902565	C14H27NO4	level3.1	[M+H]+	0.94	1	nodiff	NA	M274T287_POS_Heptanoylcarnitine	0.214349	heptanoylcarnitine	0.00202015	0.00266949	0.00311498	0.00429077	0.00309592	0.00255084	0.00403408	0.00282547	0.0219955	0.0127495	0.00302487	0.012294	0.00509604	0.00281514	0.00154107	0.00193584	0.00259443	0.0018868	0.00692646	0.0107476	0.00262365	0.00638708	0.00382568	0.00541234	0.00538981	0.00407158	0.00779822	0.00500507	0.00460847	0.00336754	0.0047171	0.00330117
M276T230_POS	3-Hydroxyhexanoylcarnitine	0.873789	0.873789	1.03342	0.0474327	0.0554714	0.0903664	C13H25NO5	level3.1	[M+H]+	0.95	0.9875	nodiff	NA	M276T230_POS_3-Hydroxyhexanoylcarnitine	0.421499	3-hydroxyhexanoylcarnitine	0.00611286	0.00493064	0.00619088	0.0160397	0.00415207	0.0104141	0.0086586	0.00445929	0.0153907	0.0279087	0.00777383	0.0283237	0.0120009	0.00565506	0.00327175	0.00797161	0.00754929	0.00250328	0.011225	0.0226942	0.00612442	0.0245921	0.001908	0.00747692	0.0238783	0.00922875	0.00639658	0.0174002	0.00677512	0.00788665	0.00909415	0.00709654
M544T474_2_POS	1-arachidonoyl-sn-glycero-3-phosphocholine	0.000715084	0.000715084	0.605093	-0.724771	1.11544	0.0910189	C28H50NO7P	level3.1	[M+H]+	0.98	0.9845	down	NA	M544T474_2_POS_1-arachidonoyl-sn-glycero-3-phosphocholine	373.205	1-arachidonoyl-sn-glycero-3-phosphocholine	5.31303	4.61429	4.6835	5.31928	4.73374	10.2407	2.42078	3.99453	2.58843	22.9889	11.4663	3.25739	7.13528	5.57305	3.61022	5.57004	10.5413	4.8276	9.09186	7.98421	9.03895	9.10602	6.93188	17.93	13.6862	10.4244	12.8627	8.83064	13.5252	15.2804	13.8733	12.7549
M544T474_2_POS	LysoPC(0:0/20:4(5Z,8Z,11Z,14Z))	0.000715084	0.000715084	0.605093	-0.724771	1.11544	0.0910189	C28H50NO7P	level3.1	[M+H]+	0.98	0.9845	down	NA	M544T474_2_POS_LysoPC(0:0/20:4(5Z,8Z,11Z,14Z))	373.205	lysopc(0:0/20:4(5z,8z,11z,14z))	5.31303	4.61429	4.6835	5.31928	4.73374	10.2407	2.42078	3.99453	2.58843	22.9889	11.4663	3.25739	7.13528	5.57305	3.61022	5.57004	10.5413	4.8276	9.09186	7.98421	9.03895	9.10602	6.93188	17.93	13.6862	10.4244	12.8627	8.83064	13.5252	15.2804	13.8733	12.7549
M338T330_POS	Dodeca-3,6,9-trienoylcarnitine	0.000237654	0.000237654	0.556617	-0.845244	1.16361	0.0911367	C19H31NO4	level3.1	[M+H]+	0.94	0.9936	down	NA	M338T330_POS_Dodeca-3,6,9-trienoylcarnitine	0.729177	dodeca-3,6,9-trienoylcarnitine	0.015443	0.00659136	0.00756804	0.0256563	0.00976293	0.00740732	0.0121678	0.00761203	0.013806	0.0109057	0.0142295	0.00828095	0.0152846	0.0109561	0.00343412	0.00914213	0.00980408	0.00932202	0.034068	0.0294721	0.00805384	0.0309457	0.0240631	0.0193816	0.0204956	0.024119	0.0214006	0.0311928	0.0166941	0.0390813	0.0182646	0.0177274
M132T168_POS	N,N-Diethylglycine	0.120127	0.120127	0.845277	-0.242504	0.548715	0.0918832	C6H13NO2	level2	[M+H]+	0.73	0.9635	nodiff	C16647	M132T168_POS_N,N-Diethylglycine	10.8152	n,n-diethylglycine	0.112014	0.270352	0.195518	0.235611	0.177094	0.233177	0.250449	0.156275	0.177116	0.000876935	0.281391	0.438255	0.238586	0.265172	0.206752	0.313105	0.17191	0.368794	0.318049	0.369454	0.305449	0.309486	0.158545	0.276048	0.399345	0.368421	0.415697	0.409045	0.273585	0.28898	0.378206	0.159572
M736T534_POS	1-18:3-2-18:3-phosphatidylethanolamine	0.00835631	0.00835631	0.839063	-0.25315	0.903593	0.0920583	C41H70NO8P	level3.1	[M+H]+	0.74	0.8896	nodiff	NA	M736T534_POS_1-18:3-2-18:3-phosphatidylethanolamine	0.39458	1-18:3-2-18:3-phosphatidylethanolamine	0.00842476	0.00908362	0.0076862	0.0127408	0.00687231	0.00743853	0.00828517	0.00614019	0.00640825	0.0110661	0.0114753	0.0101153	0.0075557	0.00768595	0.00524459	0.00871042	0.00718114	0.00925615	0.0124736	0.0120103	0.00895565	0.0144797	0.0105987	0.00950758	0.0112224	0.00742268	0.00985028	0.00859315	0.0100138	0.0119586	0.0124849	0.0107193
M566T512_2_NEG	1-Heneicosanoyl-glycero-3-phosphoserine	4.55395e-05	4.55395e-05	0.686553	-0.542557	2.3957	0.0922462	C27H54NO9P	level3.1	[M-H]-	0.97	0.9968	down	NA	M566T512_2_NEG_1-Heneicosanoyl-glycero-3-phosphoserine	870.453	1-heneicosanoyl-glycero-3-phosphoserine	16.378	15.6384	19.6359	24.9843	12.1953	25.0489	7.83458	14.9811	6.54769	19.1038	27.5741	9.82125	28.7086	15.1761	13.2229	10.818	24.7793	11.5251	24.2161	19.1897	17.2557	19.989	21.986	24.3618	17.9982	29.9358	22.4411	25.4022	25.4479	26.0715	20.0791	26.0134
M181T305_POS	3-Methoxybenzenepropanoic acid	0.0608499	0.0608499	1.53339	0.616724	0.652555	0.0928959	C10H12O3	level3.1	[M+H]+	0.92	0.881	nodiff	NA	M181T305_POS_3-Methoxybenzenepropanoic acid	0.214424	3-methoxybenzenepropanoic acid	0.00258075	0.00449381	0.00592687	0.00446122	0.0056784	0.00201908	0.00752141	0.00390145	0.00622141	0.0218589	0.00311236	0.0116422	0.00894105	0.00211253	0.00376014	0.00646783	0.0142875	0.00329234	0.00457068	0.00565562	0.0037654	0.00830298	0.00159053	0.00211478	0.00255002	0.00325552	0.00383107	0.00666343	0.00295744	0.00571242	0.00531304	0.00421257
M181T305_POS	trans-[6]-Shogaol	0.0608499	0.0608499	1.53339	0.616724	0.652555	0.0928959	C10H12O3	level3.1	[M+H]+	0.84	0.721	nodiff	NA	M181T305_POS_trans-[6]-Shogaol	0.214424	trans-[6]-shogaol	0.00258075	0.00449381	0.00592687	0.00446122	0.0056784	0.00201908	0.00752141	0.00390145	0.00622141	0.0218589	0.00311236	0.0116422	0.00894105	0.00211253	0.00376014	0.00646783	0.0142875	0.00329234	0.00457068	0.00565562	0.0037654	0.00830298	0.00159053	0.00211478	0.00255002	0.00325552	0.00383107	0.00666343	0.00295744	0.00571242	0.00531304	0.00421257
M181T305_POS	4-Methoxybenzyl acetate	0.0608499	0.0608499	1.53339	0.616724	0.652555	0.0928959	C10H12O3	level3.1	[M+H]+	0.77	0.6093	nodiff	NA	M181T305_POS_4-Methoxybenzyl acetate	0.214424	4-methoxybenzyl acetate	0.00258075	0.00449381	0.00592687	0.00446122	0.0056784	0.00201908	0.00752141	0.00390145	0.00622141	0.0218589	0.00311236	0.0116422	0.00894105	0.00211253	0.00376014	0.00646783	0.0142875	0.00329234	0.00457068	0.00565562	0.0037654	0.00830298	0.00159053	0.00211478	0.00255002	0.00325552	0.00383107	0.00666343	0.00295744	0.00571242	0.00531304	0.00421257
M181T305_POS	Isopropylparaben	0.0608499	0.0608499	1.53339	0.616724	0.652555	0.0928959	C10H12O3	level3.1	[M+H]+	0.76	0.5705	nodiff	C20343	M181T305_POS_Isopropylparaben	0.214424	isopropylparaben	0.00258075	0.00449381	0.00592687	0.00446122	0.0056784	0.00201908	0.00752141	0.00390145	0.00622141	0.0218589	0.00311236	0.0116422	0.00894105	0.00211253	0.00376014	0.00646783	0.0142875	0.00329234	0.00457068	0.00565562	0.0037654	0.00830298	0.00159053	0.00211478	0.00255002	0.00325552	0.00383107	0.00666343	0.00295744	0.00571242	0.00531304	0.00421257
M181T305_POS	Coniferyl alcohol	0.0608499	0.0608499	1.53339	0.616724	0.652555	0.0928959	C10H12O3	level3.1	[M+H]+	0.72	0.602	nodiff	C00590	M181T305_POS_Coniferyl alcohol	0.214424	coniferyl alcohol	0.00258075	0.00449381	0.00592687	0.00446122	0.0056784	0.00201908	0.00752141	0.00390145	0.00622141	0.0218589	0.00311236	0.0116422	0.00894105	0.00211253	0.00376014	0.00646783	0.0142875	0.00329234	0.00457068	0.00565562	0.0037654	0.00830298	0.00159053	0.00211478	0.00255002	0.00325552	0.00383107	0.00666343	0.00295744	0.00571242	0.00531304	0.00421257
M190T222_NEG	5-Hydroxyindole-3-acetic acid	0.0188134	0.0188134	0.781404	-0.355859	1.10275	0.0930155	C10H9NO3	level2	[M-H]-	0.7	0.9614	down	C05635	M190T222_NEG_5-Hydroxyindole-3-acetic acid	1.26029	5-hydroxyindole-3-acetic acid	0.00428351	0.00527437	0.0270888	0.032	0.0201175	0.0214087	0.0297448	0.0285505	0.0434747	0.0440537	0.0275584	0.0350574	0.0434219	0.0229867	0.0150309	0.0402254	0.0148474	0.0206908	0.0397195	0.0245318	0.0279355	0.0327504	0.0316208	0.0412323	0.0242666	0.0316411	0.0352003	0.0372734	0.0355219	0.0355402	0.0542322	0.0391231
M440T387_POS	3-Hydroxylinoleoylcarnitine	0.681002	0.681002	1.05316	0.074725	0.158593	0.094411	C25H45NO5	level3.1	[M+H]+	0.97	0.9936	nodiff	NA	M440T387_POS_3-Hydroxylinoleoylcarnitine	0.425881	3-hydroxylinoleoylcarnitine	0.00844948	0.016166	0.0060186	0.0167087	0.0106856	0.00907553	0.00675467	0.00608874	0.00696294	0.0170406	0.0100203	0.0147016	0.012724	0.00516997	0.00628879	0.00910222	0.0135439	0.00552375	0.00933089	0.0212309	0.0120537	0.0146214	0.00446623	0.0151988	0.0222975	0.00976666	0.00660468	0.00861067	0.00968365	0.00935314	0.00965051	0.00856001
M520T488_NEG	LysoPS(18:2(9Z,12Z)/0:0)	0.000122305	0.000122305	0.756524	-0.402542	1.94318	0.0944219	C24H44NO9P	level3.1	[M-H]-	0.88	0.9323	down	NA	M520T488_NEG_LysoPS(18:2(9Z,12Z)/0:0)	1.23289	lysops(18:2(9z,12z)/0:0)	0.0243093	0.0241709	0.027094	0.0307583	0.0274597	0.024905	0.0182105	0.0293878	0.0193941	0.0272466	0.0229127	0.0126282	0.0375051	0.0320615	0.02096	0.0180856	0.0156505	0.0292925	0.0275387	0.0335195	0.0427043	0.028544	0.0378562	0.0379632	0.0394493	0.0412828	0.0235064	0.0320439	0.0329317	0.0391482	0.0376057	0.0338702
M284T279_POS	Octa-2,6-dienoylcarnitine	0.575292	0.575292	0.930366	-0.10413	0.184417	0.0944386	C15H25NO4	level3.1	[M+H]+	0.99	0.9944	nodiff	NA	M284T279_POS_Octa-2,6-dienoylcarnitine	0.408532	octa-2,6-dienoylcarnitine	0.00863464	0.00892638	0.010769	0.0145441	0.00603933	0.00709313	0.00904624	0.00940573	0.0106355	0.00490024	0.0120367	0.00957071	0.00619561	0.00954839	0.00999412	0.0104761	0.0061173	0.00906086	0.0151253	0.0156108	0.00814721	0.0133193	0.00831456	0.00724287	0.0102647	0.0149195	0.00884725	0.0150199	0.00765268	0.0172377	0.00605248	0.0116184
M332T311_POS	3-hydroxydecanoyl carnitine	0.0864826	0.0864826	0.706542	-0.501153	0.593299	0.0946678	C17H33NO5	level3.1	[M+H]+	0.89	0.9964	nodiff	NA	M332T311_POS_3-hydroxydecanoyl carnitine	3.60805	3-hydroxydecanoyl carnitine	0.0361111	0.0636797	0.0586302	0.200991	0.0481249	0.0492707	0.0596242	0.0274485	0.106163	0.172809	0.0509265	0.049891	0.132629	0.024326	0.0189579	0.0395335	0.0579262	0.017487	0.061374	0.215433	0.0453455	0.233329	0.0319065	0.145303	0.144162	0.0787834	0.0651173	0.0782238	0.0928427	0.0582397	0.147039	0.0554324
M295T494_NEG	13(S)-HODE	0.000836017	0.000836017	1.39921	0.484612	1.73521	0.0952505	C18H32O3	level2	[M-H]-	0.68	0.8836	up	C14762	M295T494_NEG_13(S)-HODE	2.27482	13(s)-hode	0.0525243	0.103474	0.0582387	0.0658403	0.0481539	0.0619914	0.0654921	0.0594304	0.0455621	0.100617	0.0550679	0.100817	0.0393772	0.0607534	0.0575834	0.0810743	0.0400386	0.0756126	0.047097	0.0712076	0.0635769	0.069147	0.0492179	0.0440041	0.0595462	0.0423106	0.0402805	0.0846251	0.0487627	0.0442644	0.0440394	0.0405934
M629T365_POS	Cholylglycyltyrosine	0.0481604	0.0481604	1.3544	0.437655	0.694713	0.0954231	C35H52N2O8	level3.1	[M+H]+	0.59	0.8753	nodiff	NA	M629T365_POS_Cholylglycyltyrosine	0.811077	cholylglycyltyrosine	0.0173613	0.0665643	0.0117428	0.0177159	0.0164375	0.0103342	0.0193373	0.0124317	0.026659	0.039871	0.0149022	0.0319212	0.0222026	0.0234356	0.019399	0.0186022	0.0194128	0.017442	0.0184464	0.0214629	0.0305327	0.0185911	0.0234311	0.0155252	0.017262	0.014897	0.0201532	0.0134695	0.0212901	0.00894364	0.0162833	0.0176691
M325T540_POS	auricolate	0.0158476	0.0158476	0.701547	-0.511388	0.798171	0.0954377	C20H36O3	level3.1	[M+H]+	0.89	0.9418	nodiff	NA	M325T540_POS_auricolate	0.625594	auricolate	0.00726249	0.019945	0.00689573	0.029834	0.00868033	0.0105604	0.0177912	0.00874391	0.00859965	0.0127153	0.0167245	0.0150103	0.00760293	0.0122921	0.00549816	0.0100678	0.00621146	0.0212318	0.0170027	0.0130009	0.00968759	0.0185589	0.0229917	0.0111712	0.0146396	0.0134944	0.0162384	0.0129631	0.0112458	0.0169257	0.0173324	0.0294574
M358T376_2_POS	5-Methyldodecanoylcarnitine	0.127914	0.127914	0.722044	-0.469841	0.55411	0.0956333	C20H39NO4	level3.1	[M+H]+	0.98	0.9936	nodiff	NA	M358T376_2_POS_5-Methyldodecanoylcarnitine	1.4922	5-methyldodecanoylcarnitine	0.012139	0.0409325	0.0135764	0.0265631	0.113808	0.017642	0.0267197	0.021579	0.0393901	0.0744511	0.0173263	0.016071	0.0144235	0.00920794	0.0241318	0.0289684	0.0250171	0.0195126	0.0403332	0.0451068	0.0165674	0.0545168	0.0112121	0.0709559	0.0490788	0.0197129	0.0332592	0.0385609	0.0504061	0.0212952	0.0418289	0.0238576
M440T585_POS	Nonadec-9-enoylcarnitine	0.00217705	0.00217705	0.776562	-0.364827	1.01762	0.0957093	C26H49NO4	level3.1	[M+H]+	0.54	0.6078	down	NA	M440T585_POS_Nonadec-9-enoylcarnitine	1.90071	nonadec-9-enoylcarnitine	0.0329465	0.0336558	0.0237378	0.065302	0.0423901	0.0319488	0.0369301	0.0234999	0.0333307	0.0527393	0.0604214	0.0588315	0.0233142	0.0355971	0.0231645	0.0469977	0.0287057	0.0451746	0.0573553	0.0581134	0.0395564	0.0643331	0.0534188	0.0400135	0.061434	0.0424911	0.0473458	0.0460221	0.0578605	0.0476664	0.0472588	0.0603708
M314T328_POS	cis-4-Decenoylcarnitine (C10:1)	0.0213503	0.0213503	0.631212	-0.663802	0.772423	0.0957466	C17H31NO4	level2	[M+H]+	0.73	0.9732	nodiff	NA	M314T328_POS_cis-4-Decenoylcarnitine (C10:1)	9.08807	cis-4-decenoylcarnitine (c10:1)	0.110107	0.115591	0.072493	0.40701	0.106861	0.0920176	0.12802	0.0655441	0.166128	0.211233	0.209234	0.118781	0.308393	0.0801734	0.0319465	0.106252	0.100477	0.0658306	0.183294	0.792852	0.15022	0.383856	0.141185	0.330291	0.447907	0.36635	0.384079	0.303902	0.182778	0.231691	0.22138	0.213037
M444T421_POS	12-Hydroxy-12-octadecanoylcarnitine	0.176977	0.176977	0.829406	-0.26985	0.456953	0.0962088	C25H49NO5	level3.1	[M+H]+	0.95	0.9897	nodiff	NA	M444T421_POS_12-Hydroxy-12-octadecanoylcarnitine	0.378902	12-hydroxy-12-octadecanoylcarnitine	0.00671433	0.0068768	0.00691258	0.0135565	0.00653002	0.00796269	0.00618035	0.00477025	0.00775999	0.0250934	0.00936537	0.00686552	0.0119355	0.00529361	0.00435664	0.00500292	0.00900539	0.00551443	0.0100729	0.0088464	0.00775974	0.0120272	0.00487037	0.0105721	0.0196995	0.0117652	0.00664556	0.00993423	0.00810962	0.0085843	0.0115258	0.00741815
M255T579_POS	cis-9-Palmitoleic acid	0.0762646	0.0762646	1.27578	0.35138	0.587074	0.0966165	C16H30O2	level2	[M+H]+	0.69	0.9183	nodiff	C08362	M255T579_POS_cis-9-Palmitoleic acid	1.44853	cis-9-palmitoleic acid	0.0379841	0.036882	0.029227	0.047358	0.0328094	0.0240327	0.0268286	0.0435059	0.0281007	0.0862827	0.0342385	0.0870708	0.0288215	0.0256327	0.0356814	0.0473792	0.0543097	0.0302048	0.0193471	0.0375175	0.0361704	0.0460577	0.0210764	0.0254313	0.0389117	0.0209811	0.0319149	0.0157136	0.0371762	0.0258693	0.0550159	0.0294975
M481T497_NEG	2-16:1-lysophosphatidylglycerol	0.000732171	0.000732171	0.786127	-0.347166	1.8087	0.0967559	C22H43O9P	level3.1	[M-H]-	0.91	0.9308	down	NA	M481T497_NEG_2-16:1-lysophosphatidylglycerol	1.36725	2-16:1-lysophosphatidylglycerol	0.0202417	0.0225872	0.0228637	0.0310694	0.0225023	0.049955	0.0181877	0.024411	0.0209756	0.0414593	0.0374899	0.018465	0.0366449	0.030082	0.03322	0.0229256	0.0342888	0.0315849	0.0333678	0.03187	0.0340595	0.0409822	0.0406897	0.0440622	0.0442688	0.0381025	0.0336714	0.0352974	0.0362757	0.0458029	0.0366873	0.0268293
M199T526_NEG	Dodecanoic acid	0.266968	0.266968	0.891092	-0.166354	0.185631	0.0967685	C12H24O2	level2	[M-H]-	0.72	0.9987	nodiff	C02679/C02530	M199T526_NEG_Dodecanoic acid	3.06167	dodecanoic acid	0.0646553	0.070811	0.0675908	0.0690998	0.061588	0.0677479	0.0675009	0.066891	0.0633436	0.0811659	0.0549725	0.105556	0.0595013	0.0582448	0.0608937	0.0634652	0.0582503	0.0910877	0.0498312	0.107044	0.0906994	0.0923572	0.165315	0.0462395	0.0766352	0.055099	0.0807991	0.060367	0.0788478	0.0548521	0.0848201	0.0772399
M255T422_NEG	Palmitic acid	0.0152903	0.0152903	1.27473	0.350197	1.14393	0.0970139	C16H32O2	level2	[M-H]-	0.74	0.9994	up	C00249	M255T422_NEG_Palmitic acid	0.615189	palmitic acid	0.00919773	0.0121393	0.0152579	0.016709	0.0113949	0.018988	0.0109421	0.0135584	0.0128355	0.0285469	0.0134338	0.0216775	0.0259646	0.0144087	0.0202542	0.0147786	0.0292937	0.0122062	0.0120633	0.0136231	0.0248421	0.0131493	0.0109663	0.011855	0.0144913	0.0166441	0.0111268	0.0150163	0.0136977	0.013412	0.0166016	0.013071
M303T581_NEG	Arachidonic acid (AA)	0.716767	0.716767	1.0751	0.104473	0.352618	0.0982101	C20H32O2	level2	[M-H]-	0.74	0.9923	nodiff	C00219	M303T581_NEG_Arachidonic acid (AA)	23.5529	arachidonic acid (aa)	0.387642	0.793738	0.464333	0.585115	0.469015	0.391	0.308219	0.44083	0.214515	2.23093	0.49008	1.24543	0.214423	0.375976	0.2717	0.48641	0.763767	0.487362	0.469391	0.595385	0.803976	0.655369	0.497993	0.803583	1.4695	0.360388	0.555207	0.341029	0.732157	0.590868	0.630398	0.441708
M469T590_NEG	Glycyrrhetic acid (Enoxolone)	0.0548897	0.0548897	0.834711	-0.26065	0.994293	0.098411	C30H46O4	level2	[M-H]-	0.62	0.9985	nodiff	C02283	M469T590_NEG_Glycyrrhetic acid (Enoxolone)	1.004	glycyrrhetic acid (enoxolone)	0.0165497	0.0165722	0.014097	0.0264716	0.0232908	0.0252121	0.0194137	0.0151997	0.013481	0.0248408	0.0295899	0.0345384	0.00771861	0.0244788	0.015995	0.0259539	0.0169163	0.0257937	0.0292721	0.0363709	0.027191	0.0275801	0.0253803	0.0212425	0.0427141	0.0304425	0.0190262	0.017953	0.0334735	0.0233065	0.0206051	0.023325
M511T464_POS	2-omega-hydroxy-C22:0-LPA	0.0957476	0.0957476	0.7849	-0.349419	0.515277	0.0995494	C25H51O8P	level3.1	[M+H]+	0.86	1	nodiff	NA	M511T464_POS_2-omega-hydroxy-C22:0-LPA	0.264226	2-omega-hydroxy-c22:0-lpa	0.005652	0.00312796	0.00204122	0.00864368	0.00811979	0.00404375	0.0052125	0.00370161	0.00633054	0.00930252	0.00446109	0.00444432	0.00361068	0.00359587	0.00268109	0.00455001	0.013634	0.00651002	0.00897041	0.00469544	0.00604825	0.00900201	0.0106589	0.00554704	0.00803161	0.00817743	0.0033189	0.00543177	0.00582101	0.0050935	0.00511496	0.00627139
M396T389_POS	9,12-Hexadecadienoylcarnitine [M]	0.177463	0.177463	1.2444	0.315452	0.488393	0.101034	C23H41NO4	level3.1	[M+H]+	0.88	0.9959	nodiff	NA	M396T389_POS_9,12-Hexadecadienoylcarnitine [M]	1.73642	9,12-hexadecadienoylcarnitine [m]	0.0324423	0.078015	0.0244685	0.0654074	0.0379106	0.0385349	0.0266117	0.0222246	0.0307956	0.0666831	0.0319462	0.0757826	0.0665896	0.031242	0.0221296	0.0395396	0.0674833	0.0162606	0.0226883	0.114949	0.0719183	0.0533522	0.0120736	0.0569391	0.080354	0.0367977	0.0321725	0.0379544	0.0325296	0.0303017	0.0351135	0.026884
M357T434_2_POS	N-Myristoyl Glutamine	0.000112586	0.000112586	0.342252	-1.54687	1.27232	0.101206	C19H36N2O4	level3.1	[M+H]+	0.65	0.5151	down	NA	M357T434_2_POS_N-Myristoyl Glutamine	3.1477	n-myristoyl glutamine	0.0974884	0.0363622	0.0576177	0.0693128	0.00727167	0.0129449	0.00804734	0.0230859	0.0101787	0.00927199	0.0636679	0.0071984	0.00680289	0.00739514	0.115726	0.0111933	0.0249039	0.0977888	0.0854333	0.0411344	0.0393058	0.142913	0.110875	0.249528	0.0675667	0.262121	0.0824822	0.0921539	0.152825	0.0574008	0.111237	0.109273
M232T225_POS	Isobutyrylcarnitine (C4:0)	0.000483224	0.000483224	0.434603	-1.20223	1.1699	0.101215	C11H21NO4	level2	[M+H]+	0.75	0.9967	down	NA	M232T225_POS_Isobutyrylcarnitine (C4:0)	4.28075	isobutyrylcarnitine (c4:0)	0.0416421	0.0365459	0.0518334	0.0767127	0.0229521	0.0181296	0.0375743	0.0280826	0.0640752	0.13318	0.0762728	0.0546706	0.0872414	0.0552359	0.0245735	0.0471515	0.0421623	0.0502715	0.218258	0.11256	0.0622236	0.181088	0.131869	0.193502	0.123606	0.151979	0.164251	0.169449	0.0790393	0.236069	0.183624	0.0943813
M232T225_POS	Butyrylcarnitine (C4:0)	0.000483224	0.000483224	0.434603	-1.20223	1.1699	0.101215	C11H21NO4	level2	[M+H]+	0.75	0.9966	down	C02862	M232T225_POS_Butyrylcarnitine (C4:0)	4.28075	butyrylcarnitine (c4:0)	0.0416421	0.0365459	0.0518334	0.0767127	0.0229521	0.0181296	0.0375743	0.0280826	0.0640752	0.13318	0.0762728	0.0546706	0.0872414	0.0552359	0.0245735	0.0471515	0.0421623	0.0502715	0.218258	0.11256	0.0622236	0.181088	0.131869	0.193502	0.123606	0.151979	0.164251	0.169449	0.0790393	0.236069	0.183624	0.0943813
M358T329_POS	3-Hydroxydodecenoylcarnitine	0.593337	0.593337	0.903947	-0.145691	0.156811	0.101621	C19H35NO5	level3.1	[M+H]+	0.79	0.744	nodiff	NA	M358T329_POS_3-Hydroxydodecenoylcarnitine	1.45667	3-hydroxydodecenoylcarnitine	0.0182839	0.0255278	0.0140751	0.115191	0.0186117	0.0198209	0.0550236	0.013769	0.0529538	0.051155	0.0309943	0.0223277	0.0477302	0.0251601	0.012562	0.0198168	0.0260418	0.0138607	0.0432608	0.061094	0.0220725	0.0689972	0.0248102	0.0377083	0.0513235	0.0342864	0.0156561	0.0932883	0.0299007	0.0238623	0.0276125	0.0211853
M211T398_POS	Methyl dodecadienoate	3.98406e-08	3.98406e-08	0.640151	-0.643515	1.5962	0.101825	C13H22O2	level3.1	[M+H]+	0.69	0.9362	down	NA	M211T398_POS_Methyl dodecadienoate	1.99392	methyl dodecadienoate	0.0325416	0.0479888	0.0350382	0.0534361	0.0323221	0.0294755	0.0397402	0.032547	0.0311061	0.0574445	0.0423428	0.0439064	0.0324483	0.030605	0.0308095	0.0307752	0.0306564	0.0377217	0.0642138	0.0349309	0.0314473	0.0678049	0.0610239	0.0463975	0.0485586	0.0533914	0.0595093	0.0581484	0.0472578	0.053579	0.0521028	0.0765195
M223T526_POS	Monobutyl phthalate	4.60893e-05	4.60893e-05	0.768059	-0.38071	1.2839	0.10235	C12H14O4	level2	[M+H]+	0.69	0.9527	down	NA	M223T526_POS_Monobutyl phthalate	0.611641	monobutyl phthalate	0.0114468	0.014293	0.00952217	0.0175479	0.0120684	0.0117938	0.013502	0.0101748	0.0132905	0.0192892	0.0145785	0.0125965	0.0106592	0.0107463	0.00912065	0.0116337	0.00963982	0.0165743	0.0182531	0.0146201	0.0117053	0.0252625	0.0173729	0.0142715	0.0159538	0.0154834	0.0190478	0.0188588	0.0178484	0.0162576	0.0179494	0.0175982
M223T526_POS	Neantine	4.60893e-05	4.60893e-05	0.768059	-0.38071	1.2839	0.10235	C12H14O4	level2	[M+H]+	0.69	0.9522	down	NA	M223T526_POS_Neantine	0.611641	neantine	0.0114468	0.014293	0.00952217	0.0175479	0.0120684	0.0117938	0.013502	0.0101748	0.0132905	0.0192892	0.0145785	0.0125965	0.0106592	0.0107463	0.00912065	0.0116337	0.00963982	0.0165743	0.0182531	0.0146201	0.0117053	0.0252625	0.0173729	0.0142715	0.0159538	0.0154834	0.0190478	0.0188588	0.0178484	0.0162576	0.0179494	0.0175982
M513T514_POS	N-(myristoyl)-sphinganine	0.077387	0.077387	0.889514	-0.168912	0.623916	0.102477	C32H65NO3	level3.1	[M+H]+	0.75	0.735	nodiff	NA	M513T514_POS_N-(myristoyl)-sphinganine	2.37623	n-(myristoyl)-sphinganine	0.0516119	0.0585035	0.0458222	0.0406627	0.0604695	0.0444114	0.068595	0.0424002	0.060515	0.0712089	0.0607818	0.0570882	0.0317213	0.0527214	0.0407682	0.0595621	0.0319065	0.0802917	0.0678918	0.0653459	0.0552837	0.0985877	0.0718396	0.0504887	0.0593785	0.0535737	0.0699212	0.0536093	0.060944	0.0627702	0.0664764	0.0592305
M375T564_POS	2-(10-Heptadecenyl)-6-hydroxybenzoic acid	0.00426284	0.00426284	0.800648	-0.32076	0.951896	0.102558	C24H38O3	level3.1	[M+H]+	0.81	0.8632	nodiff	NA	M375T564_POS_2-(10-Heptadecenyl)-6-hydroxybenzoic acid	3.34645	2-(10-heptadecenyl)-6-hydroxybenzoic acid	0.0657862	0.0710804	0.0476013	0.094521	0.0720567	0.0592407	0.0609982	0.0457888	0.0491861	0.112527	0.0855967	0.0771838	0.0450998	0.0708788	0.0502151	0.0760947	0.0615777	0.0891279	0.123902	0.102741	0.0671965	0.112627	0.0835102	0.0674682	0.132852	0.0862553	0.0849368	0.0709732	0.106602	0.084757	0.0954093	0.077326
M375T564_POS	D8'-Merulinic acid C	0.00426284	0.00426284	0.800648	-0.32076	0.951896	0.102558	C24H38O3	level3.1	[M+H]+	0.81	0.8632	nodiff	NA	M375T564_POS_D8'-Merulinic acid C	3.34645	d8'-merulinic acid c	0.0657862	0.0710804	0.0476013	0.094521	0.0720567	0.0592407	0.0609982	0.0457888	0.0491861	0.112527	0.0855967	0.0771838	0.0450998	0.0708788	0.0502151	0.0760947	0.0615777	0.0891279	0.123902	0.102741	0.0671965	0.112627	0.0835102	0.0674682	0.132852	0.0862553	0.0849368	0.0709732	0.106602	0.084757	0.0954093	0.077326
M375T564_POS	3-Oxo-5beta-cholanate	0.00426284	0.00426284	0.800648	-0.32076	0.951896	0.102558	C24H38O3	level3.1	[M+H]+	0.8	0.8632	nodiff	C03070	M375T564_POS_3-Oxo-5beta-cholanate	3.34645	3-oxo-5beta-cholanate	0.0657862	0.0710804	0.0476013	0.094521	0.0720567	0.0592407	0.0609982	0.0457888	0.0491861	0.112527	0.0855967	0.0771838	0.0450998	0.0708788	0.0502151	0.0760947	0.0615777	0.0891279	0.123902	0.102741	0.0671965	0.112627	0.0835102	0.0674682	0.132852	0.0862553	0.0849368	0.0709732	0.106602	0.084757	0.0954093	0.077326
M177T226_NEG	3,3'-thiodipropanoate	0.000423005	0.000423005	1.87161	0.904282	1.8373	0.103439	C6H10O4S	level3.1	[M-H]-	0.61	0.5733	up	NA	M177T226_NEG_3,3'-thiodipropanoate	0.455125	3,3'-thiodipropanoate	0.00630404	0.00316639	0.0211241	0.00886372	0.0101757	0.0120687	0.015973	0.0166688	0.0260863	0.0149055	0.00699606	0.0207247	0.0273837	0.0128452	0.0236296	0.0153304	0.0228846	0.00831482	0.0103446	0.00600988	0.0118358	0.0078671	0.00168318	0.0108287	0.00764524	0.00981152	0.00705721	0.00986613	0.00665937	0.00905978	0.0109562	0.000957806
M357T463_POS	tetracosa-6,9,12,15,18,21-hexaenoate	0.00239055	0.00239055	0.470378	-1.08811	1.00385	0.1039	C24H36O2	level3.1	[M+H]+	0.76	0.884	down	NA	M357T463_POS_tetracosa-6,9,12,15,18,21-hexaenoate	7.43195	tetracosa-6,9,12,15,18,21-hexaenoate	0.193654	0.0948919	0.142956	0.17105	0.026011	0.0361325	0.0234441	0.126814	0.0178859	0.0110733	0.278599	0.0121622	0.0344312	0.0189719	0.240529	0.0170983	0.0806495	0.260337	0.132182	0.0420593	0.496141	0.276469	0.11193	0.372783	0.110161	0.509161	0.302885	0.173018	0.169298	0.45745	0.155889	0.352633
M357T463_POS	22-oxocholest-4-en-3-one	0.00239055	0.00239055	0.470378	-1.08811	1.00385	0.1039	C24H36O2	level3.1	[M+H]+	0.71	0.6489	down	NA	M357T463_POS_22-oxocholest-4-en-3-one	7.43195	22-oxocholest-4-en-3-one	0.193654	0.0948919	0.142956	0.17105	0.026011	0.0361325	0.0234441	0.126814	0.0178859	0.0110733	0.278599	0.0121622	0.0344312	0.0189719	0.240529	0.0170983	0.0806495	0.260337	0.132182	0.0420593	0.496141	0.276469	0.11193	0.372783	0.110161	0.509161	0.302885	0.173018	0.169298	0.45745	0.155889	0.352633
M357T463_POS	Tetracosahexaenoic acid, n-3	0.00239055	0.00239055	0.470378	-1.08811	1.00385	0.1039	C24H36O2	level3.1	[M+H]+	0.64	0.6517	down	NA	M357T463_POS_Tetracosahexaenoic acid, n-3	7.43195	tetracosahexaenoic acid, n-3	0.193654	0.0948919	0.142956	0.17105	0.026011	0.0361325	0.0234441	0.126814	0.0178859	0.0110733	0.278599	0.0121622	0.0344312	0.0189719	0.240529	0.0170983	0.0806495	0.260337	0.132182	0.0420593	0.496141	0.276469	0.11193	0.372783	0.110161	0.509161	0.302885	0.173018	0.169298	0.45745	0.155889	0.352633
M357T463_POS	Docosahexaenoic acid ethyl ester	0.00239055	0.00239055	0.470378	-1.08811	1.00385	0.1039	C24H36O2	level3.1	[M+H]+	0.63	0.6517	down	NA	M357T463_POS_Docosahexaenoic acid ethyl ester	7.43195	docosahexaenoic acid ethyl ester	0.193654	0.0948919	0.142956	0.17105	0.026011	0.0361325	0.0234441	0.126814	0.0178859	0.0110733	0.278599	0.0121622	0.0344312	0.0189719	0.240529	0.0170983	0.0806495	0.260337	0.132182	0.0420593	0.496141	0.276469	0.11193	0.372783	0.110161	0.509161	0.302885	0.173018	0.169298	0.45745	0.155889	0.352633
M357T463_POS	Tetracosahexaenic acid	0.00239055	0.00239055	0.470378	-1.08811	1.00385	0.1039	C24H36O2	level3.1	[M+H]+	0.59	0.548	down	NA	M357T463_POS_Tetracosahexaenic acid	7.43195	tetracosahexaenic acid	0.193654	0.0948919	0.142956	0.17105	0.026011	0.0361325	0.0234441	0.126814	0.0178859	0.0110733	0.278599	0.0121622	0.0344312	0.0189719	0.240529	0.0170983	0.0806495	0.260337	0.132182	0.0420593	0.496141	0.276469	0.11193	0.372783	0.110161	0.509161	0.302885	0.173018	0.169298	0.45745	0.155889	0.352633
M244T362_POS	N-Undecanoylglycine	0.0962268	0.0962268	0.858767	-0.219661	0.595501	0.103997	C13H25NO3	level3.1	[M+H]+	0.73	0.6027	nodiff	NA	M244T362_POS_N-Undecanoylglycine	1.71892	n-undecanoylglycine	0.0285083	0.037702	0.0192563	0.0503058	0.0324603	0.0266492	0.0382825	0.047423	0.0342652	0.0485055	0.0604831	0.0323311	0.0235512	0.0439256	0.0323914	0.030647	0.0303609	0.0530867	0.0705801	0.0436059	0.0307155	0.072204	0.0448259	0.0336947	0.0366249	0.0306694	0.0409588	0.0375871	0.0460238	0.0542015	0.0373884	0.0520311
M569T562_POS	N-(stearoyl)-sphinganine	0.00433957	0.00433957	0.848771	-0.236553	0.953306	0.10418	C36H73NO3	level3.1	[M+H]+	0.96	1	nodiff	NA	M569T562_POS_N-(stearoyl)-sphinganine	3.51665	n-(stearoyl)-sphinganine	0.0780586	0.078071	0.0624162	0.118558	0.0706659	0.0671617	0.0763105	0.0597746	0.074294	0.107149	0.0960793	0.077586	0.0688363	0.0711253	0.049484	0.0802258	0.0568135	0.0977976	0.10586	0.0903554	0.0705543	0.127034	0.104588	0.0815611	0.0895362	0.080909	0.10229	0.0966124	0.0964672	0.0895386	0.100287	0.0862425
M329T553_POS	2-Hydroxyeicosanoic acid	1.08331e-07	1.08331e-07	0.71208	-0.489889	1.56597	0.104596	C20H40O3	level2	[M+H]+	0.65	1	down	NA	M329T553_POS_2-Hydroxyeicosanoic acid	0.52116	2-hydroxyeicosanoic acid	0.0101446	0.0106245	0.00837265	0.01438	0.0109686	0.0100776	0.0092211	0.00719883	0.0111238	0.0140328	0.0126934	0.0111516	0.00860331	0.00854038	0.00794	0.0107979	0.00855762	0.0143143	0.0120823	0.0129393	0.00919493	0.0216221	0.016207	0.0117171	0.013665	0.01409	0.014779	0.015241	0.0166909	0.0148284	0.0167303	0.0159884
M482T527_POS	1-O-Hexadecyl-lyso-sn-glycero-3-phosphocholine	0.00112136	0.00112136	0.60668	-0.720993	1.06689	0.104922	C24H52NO6P	level3.1	[M+H]+	0.8	0.6457	down	C13903	M482T527_POS_1-O-Hexadecyl-lyso-sn-glycero-3-phosphocholine	34.7252	1-o-hexadecyl-lyso-sn-glycero-3-phosphocholine	0.281541	0.414639	0.192469	0.885317	0.31569	1.5147	0.216196	0.294871	0.307853	1.07635	0.850094	0.196013	1.0427	0.333313	0.226681	0.278311	1.75554	0.314406	1.40286	0.996082	0.617042	0.904997	1.05828	1.00442	0.742325	0.95823	1.05418	0.869413	1.21633	1.12943	1.0137	1.12975
M358T328_NEG	Undecanedioylcarnitine	0.190473	0.190473	0.811806	-0.300793	0.857594	0.105181	C18H33NO6	level3.1	[M-H]-	0.74	0.5062	nodiff	NA	M358T328_NEG_Undecanedioylcarnitine	0.388859	undecanedioylcarnitine	0.00457996	0.00713782	0.00567828	0.0152593	0.00593666	0.00620328	0.00698064	0.00534873	0.00941314	0.00974654	0.00870054	0.00890469	0.0172782	0.00500294	0.00313711	0.00654339	0.00567044	0.0030761	0.00769585	0.0273726	0.00927066	0.0161044	0.00804004	0.0128607	0.0164176	0.0176472	0.0120567	0.0101578	0.00594961	0.0119206	0.00738474	0.00739683
M282T161_POS	1-Methyladenosine	4.29485e-07	4.29485e-07	0.66807	-0.581929	1.55831	0.105186	C11H15N5O4	level2	[M+H]+	0.74	0.9995	down	C02494	M282T161_POS_1-Methyladenosine	0.141352	1-methyladenosine	0.00310013	0.00168818	0.00274923	0.00360018	0.0030192	0.00186705	0.0028999	0.00128259	0.00360725	0.000630085	0.00392891	0.00169622	0.00315341	0.00292281	0.00307052	0.00358896	0.00332582	0.00267477	0.00369674	0.00333597	0.00243769	0.00478816	0.0036508	0.00422515	0.00423412	0.00414366	0.0040486	0.00421051	0.00418354	0.0043873	0.00539668	0.00390243
M282T161_POS	N6-Methyladenosine	4.29485e-07	4.29485e-07	0.66807	-0.581929	1.55831	0.105186	C11H15N5O4	level2	[M+H]+	0.74	0.9992	down	NA	M282T161_POS_N6-Methyladenosine	0.141352	n6-methyladenosine	0.00310013	0.00168818	0.00274923	0.00360018	0.0030192	0.00186705	0.0028999	0.00128259	0.00360725	0.000630085	0.00392891	0.00169622	0.00315341	0.00292281	0.00307052	0.00358896	0.00332582	0.00267477	0.00369674	0.00333597	0.00243769	0.00478816	0.0036508	0.00422515	0.00423412	0.00414366	0.0040486	0.00421051	0.00418354	0.0043873	0.00539668	0.00390243
M585T335_POS	mesobiliverdin	0.0752212	0.0752212	1.57794	0.658045	0.606767	0.105278	C33H36N4O6	level3.1	[M+H]+	0.84	0.9584	nodiff	NA	M585T335_POS_mesobiliverdin	27.1778	mesobiliverdin	1.43843	0.635835	0.346986	1.35628	0.453063	0.191265	0.646422	0.39689	0.253937	1.51396	0.853662	1.05016	0.604326	0.724195	0.139466	0.383875	0.400335	0.634441	0.630849	2.91557	1.37845	0.770105	0.580351	1.84781	0.721994	0.366109	0.556512	0.475898	0.563799	0.183363	0.429081	0.577247
M456T372_NEG	O-(17-Carboxyheptadecanoyl)carnitine	0.885782	0.885782	1.05958	0.0834992	0.0142287	0.1057	C25H47NO6	level3.1	[M-H]-	0.72	0.964	nodiff	NA	M456T372_NEG_O-(17-Carboxyheptadecanoyl)carnitine	0.522497	o-(17-carboxyheptadecanoyl)carnitine	0.00464827	0.00759651	0.014333	0.0604276	0.00484163	0.0077687	0.0104672	0.00499391	0.0112443	0.0128474	0.00242231	0.0227447	0.0225329	0.0115795	0.00760648	0.0123209	0.0248744	0.0060831	0.00746516	0.00725389	0.0111172	0.00828518	0.002075	0.00379633	0.0046459	0.00594137	0.0578235	0.00701107	0.0568743	0.00663075	0.0022378	0.00397301
M213T627_POS	tridecane-3,4-dione	0.351842	0.351842	1.09245	0.127573	0.297772	0.106343	C13H24O2	level3.1	[M+H]+	0.67	0.6699	nodiff	NA	M213T627_POS_tridecane-3,4-dione	0.383082	tridecane-3,4-dione	0.0102915	0.0108634	0.00798776	0.0126859	0.00911614	0.00719077	0.00650604	0.00712452	0.00704811	0.0184414	0.00941841	0.0155925	0.00798567	0.00880246	0.00860957	0.0120294	0.0105399	0.00829829	0.00535627	0.0117175	0.00905628	0.0131617	0.00502196	0.00871662	0.0113888	0.00725378	0.0087088	0.00817824	0.0128384	0.0085534	0.0137248	0.00756532
M389T534_NEG	3alpha-Hydroxy-6-oxo-5alpha-cholan-24-oic acid	0.742883	0.742883	0.966447	-0.0492374	0.554176	0.106413	C24H38O4	level2	[M-H]-	0.7	1	nodiff	NA	M389T534_NEG_3alpha-Hydroxy-6-oxo-5alpha-cholan-24-oic acid	5.07182	3alpha-hydroxy-6-oxo-5alpha-cholan-24-oic acid	0.0848377	0.091467	0.0709528	0.174059	0.110889	0.0830181	0.122461	0.0504555	0.0566934	0.12401	0.18523	0.113649	0.051213	0.193336	0.13495	0.121997	0.125589	0.20006	0.170867	0.163879	0.124886	0.125698	0.0808931	0.0942966	0.194045	0.139218	0.0865943	0.099942	0.165282	0.135745	0.0685102	0.120754
M389T534_NEG	7-Ketolithocholic acid	0.742883	0.742883	0.966447	-0.0492374	0.554176	0.106413	C24H38O4	level2	[M-H]-	0.7	1	nodiff	NA	M389T534_NEG_7-Ketolithocholic acid	5.07182	7-ketolithocholic acid	0.0848377	0.091467	0.0709528	0.174059	0.110889	0.0830181	0.122461	0.0504555	0.0566934	0.12401	0.18523	0.113649	0.051213	0.193336	0.13495	0.121997	0.125589	0.20006	0.170867	0.163879	0.124886	0.125698	0.0808931	0.0942966	0.194045	0.139218	0.0865943	0.099942	0.165282	0.135745	0.0685102	0.120754
M389T534_NEG	Apocholic acid	0.742883	0.742883	0.966447	-0.0492374	0.554176	0.106413	C24H38O4	level2	[M-H]-	0.7	0.9985	nodiff	C15375	M389T534_NEG_Apocholic acid	5.07182	apocholic acid	0.0848377	0.091467	0.0709528	0.174059	0.110889	0.0830181	0.122461	0.0504555	0.0566934	0.12401	0.18523	0.113649	0.051213	0.193336	0.13495	0.121997	0.125589	0.20006	0.170867	0.163879	0.124886	0.125698	0.0808931	0.0942966	0.194045	0.139218	0.0865943	0.099942	0.165282	0.135745	0.0685102	0.120754
M245T323_NEG	3-Hydroxydodecanedioic acid	0.0282482	0.0282482	3.29073	1.71841	1.37411	0.106949	C12H22O5	level2	[M-H]-	0.74	0.9848	up	NA	M245T323_NEG_3-Hydroxydodecanedioic acid	0.34033	3-hydroxydodecanedioic acid	0.0113153	0.0214143	0.0121115	0.00871987	0.0044665	0.00351482	0.00630848	0.00295907	0.00737003	0.0199591	0.00958407	0.0813532	0.00774578	0.00662457	0.00771694	0.00551985	0.0163243	0.00345277	0.00118508	0.0173656	0.00893062	0.00551382	0.00199389	0.00764125	0.0112769	0.00771637	0.000594094	0.00179621	0.00139496	0.00768229	0.00185509	0.00234388
M281T472_POS	Rumenic acid	0.658773	0.658773	1.03193	0.0453415	0.156394	0.107141	C18H32O2	level3.1	[M+H]+	0.63	0.5851	nodiff	C04056	M281T472_POS_Rumenic acid	0.587282	rumenic acid	0.0119585	0.0169507	0.0118683	0.0170581	0.0124078	0.0121734	0.0184175	0.0123129	0.0223572	0.0170834	0.0149914	0.0170549	0.00967349	0.0115068	0.0113172	0.0155802	0.00705704	0.015232	0.013905	0.0170888	0.0194176	0.0187635	0.0153675	0.0104943	0.0131978	0.0119629	0.0150109	0.0160841	0.0137842	0.0146545	0.0172093	0.0162063
M386T354_NEG	Tridecanedioylcarnitine	0.0326175	0.0326175	1.42922	0.515231	1.11972	0.107516	C20H37NO6	level3.1	[M-H]-	0.66	0.5062	up	NA	M386T354_NEG_Tridecanedioylcarnitine	0.329848	tridecanedioylcarnitine	0.00554175	0.00945783	0.00853641	0.0154017	0.00689796	0.005277	0.00639374	0.00654645	0.0103148	0.0160573	0.00547396	0.0170646	0.0175386	0.00492777	0.00442784	0.00777294	0.0117216	0.0030489	0.0039525	0.0143949	0.0171959	0.0140603	0.00344078	0.00676408	0.00869805	0.00640349	0.00789556	0.00739178	0.0072135	0.00499665	0.00880806	0.00549522
M402T325_POS	O-(13-Carboxytridecanoyl)carnitine	0.098003	0.098003	1.27957	0.355664	0.607629	0.107647	C21H39NO6	level3.1	[M+H]+	0.83	0.9936	nodiff	NA	M402T325_POS_O-(13-Carboxytridecanoyl)carnitine	0.183563	o-(13-carboxytridecanoyl)carnitine	0.00635822	0.00708264	0.00218756	0.00900036	0.0028979	0.00231916	0.00339212	0.00237056	0.00496511	0.00555883	0.00369505	0.011985	0.00710708	0.00386099	0.00216086	0.00301317	0.00561739	0.00403786	0.00518393	0.00825425	0.00418791	0.00411317	0.00307995	0.00338404	0.00346486	0.00645134	0.00254018	0.0039473	0.00184403	0.00318333	0.00283517	0.00350968
M414T434_POS	Heptadecanoyl carnitine	0.00952444	0.00952444	0.800544	-0.320947	0.881059	0.107665	C24H47NO4	level3.1	[M+H]+	0.99	0.9959	nodiff	NA	M414T434_POS_Heptadecanoyl carnitine	0.504128	heptadecanoyl carnitine	0.00699158	0.00969824	0.00674337	0.0126783	0.00917123	0.0102269	0.00746101	0.00647093	0.00968829	0.0237645	0.0109285	0.0169568	0.0118529	0.0088407	0.00738242	0.00982243	0.0138016	0.00819654	0.0114302	0.0143544	0.0137695	0.0157314	0.00905486	0.0136662	0.0165728	0.0121606	0.0129984	0.0121898	0.0119926	0.012239	0.0158428	0.0120398
M329T488_POS	2,3-Dinor-8-iso prostaglandin F1alpha	0.155644	0.155644	0.792295	-0.33589	0.474374	0.10811	C18H32O5	level3.1	[M+H]+	0.81	0.7719	nodiff	C14795	M329T488_POS_2,3-Dinor-8-iso prostaglandin F1alpha	1.06276	2,3-dinor-8-iso prostaglandin f1alpha	0.0142402	0.0203224	0.0111412	0.0460668	0.0180019	0.0156971	0.0214158	0.0133274	0.0307602	0.0199381	0.0269605	0.0563149	0.0141166	0.016343	0.0163003	0.0182606	0.00371454	0.041171	0.0279067	0.0199775	0.0306452	0.0457638	0.0200366	0.0137783	0.0259543	0.0209597	0.0159165	0.0189974	0.0266706	0.0192747	0.025431	0.0559591
M341T541_NEG	Eicosanedioic acid	0.057895	0.057895	0.690667	-0.533939	1.03645	0.108267	C20H38O4	level3.1	[M-H]-	0.71	0.5088	nodiff	NA	M341T541_NEG_Eicosanedioic acid	1.89542	eicosanedioic acid	0.0149324	0.0763787	0.0163117	0.107216	0.0260723	0.0197559	0.0589421	0.0225237	0.013834	0.0189619	0.0496433	0.0376762	0.0377866	0.0331308	0.02942	0.0281703	0.0126339	0.0755388	0.055369	0.0397407	0.0227167	0.045871	0.0693514	0.0362433	0.0243718	0.0337316	0.028666	0.040519	0.040018	0.0292266	0.0301789	0.101773
M133T81_NEG	Malic acid	0.0352796	0.0352796	1.44832	0.534376	1.00959	0.108653	C4H6O5	level2	[M-H]-	0.64	0.8449	up	C00149/C00711	M133T81_NEG_Malic acid	1.20928	malic acid	0.0214531	0.0210186	0.0161011	0.0259313	0.0261079	0.0538033	0.0231937	0.00936954	0.025585	0.0357176	0.0202922	0.0518299	0.0933419	0.0307844	0.0276468	0.0366288	0.0726341	0.0168478	0.0248682	0.0271295	0.0692596	0.0290266	0.0196796	0.0203348	0.0286282	0.0282089	0.0218964	0.0305176	0.0270638	0.0262151	0.0277296	0.0274427
M389T427_POS	7alpha-hydroxy-3-oxochol-4-enoate	1.00959e-05	1.00959e-05	0.460625	-1.11833	1.35872	0.109276	C24H36O4	level3.1	[M+H]+	0.59	0.5846	down	NA	M389T427_POS_7alpha-hydroxy-3-oxochol-4-enoate	0.787546	7alpha-hydroxy-3-oxochol-4-enoate	0.00889066	0.00576615	0.0116227	0.036411	0.0113871	0.0138402	0.00900821	0.00867994	0.0109765	0.0137781	0.018011	0.00690611	0.0107693	0.0115	0.00662108	0.00889968	0.0049366	0.00946667	0.0267442	0.0141177	0.00839915	0.0174699	0.0153301	0.0300406	0.0339674	0.0559159	0.0222812	0.0136996	0.0361136	0.0282139	0.018556	0.0388026
M442T402_POS	3-Hydroxy-11Z-octadecenoylcarnitine	0.0765731	0.0765731	1.31571	0.395845	0.620998	0.109339	C25H47NO5	level3.1	[M+H]+	0.92	0.9936	nodiff	NA	M442T402_POS_3-Hydroxy-11Z-octadecenoylcarnitine	0.722287	3-hydroxy-11z-octadecenoylcarnitine	0.0160069	0.0291968	0.0125328	0.027875	0.014122	0.0153287	0.0135066	0.011633	0.0131623	0.0537138	0.0158679	0.0265675	0.0326237	0.0109377	0.0151427	0.0159643	0.0302768	0.00652891	0.011703	0.0220318	0.0242738	0.0265539	0.00478113	0.0173464	0.0249874	0.014309	0.010722	0.0181357	0.018179	0.0107834	0.0186029	0.0141284
M511T622_NEG	Tripelargonin	0.61313	0.61313	0.934644	-0.0975113	0.0770914	0.109859	C30H56O6	level3.1	[M-H]-	0.72	0.64	nodiff	NA	M511T622_NEG_Tripelargonin	2.99178	tripelargonin	0.0436159	0.0565891	0.0681864	0.0618143	0.0551915	0.0455953	0.0621988	0.049227	0.0341691	0.112807	0.0534538	0.0933898	0.0265442	0.126049	0.17055	0.0599441	0.109079	0.0557959	0.0473038	0.0673094	0.0830159	0.0838046	0.0395961	0.0437878	0.131725	0.0739696	0.0668717	0.0612056	0.0876281	0.0740297	0.0625196	0.0667775
M343T488_NEG	22-Hydroxydocosahexaenoate	0.0445204	0.0445204	3.76906	1.91421	1.01664	0.109959	C22H32O3	level3.1	[M-H]-	0.81	0.7344	up	C20855	M343T488_NEG_22-Hydroxydocosahexaenoate	0.893412	22-hydroxydocosahexaenoate	0.00802649	0.0164782	0.0245198	0.0137768	0.0182025	0.0212814	0.0107225	0.019328	0.0109745	0.247074	0.00575125	0.0515622	0.0134702	0.0115716	0.100702	0.0213856	0.0340913	0.021102	0.00689854	0.0184443	0.0378353	0.00716997	0.00751001	0.00752413	0.0298944	0.00629388	0.00769778	0.00680076	0.0122222	0.00615452	0.0144922	0.0100643
M343T488_NEG	dihydrosorgoleone	0.0445204	0.0445204	3.76906	1.91421	1.01664	0.109959	C22H32O3	level3.1	[M-H]-	0.79	0.7594	up	NA	M343T488_NEG_dihydrosorgoleone	0.893412	dihydrosorgoleone	0.00802649	0.0164782	0.0245198	0.0137768	0.0182025	0.0212814	0.0107225	0.019328	0.0109745	0.247074	0.00575125	0.0515622	0.0134702	0.0115716	0.100702	0.0213856	0.0340913	0.021102	0.00689854	0.0184443	0.0378353	0.00716997	0.00751001	0.00752413	0.0298944	0.00629388	0.00769778	0.00680076	0.0122222	0.00615452	0.0144922	0.0100643
M343T488_NEG	HDoHE	0.0445204	0.0445204	3.76906	1.91421	1.01664	0.109959	C22H32O3	level3.1	[M-H]-	0.78	0.7594	up	NA	M343T488_NEG_HDoHE	0.893412	hdohe	0.00802649	0.0164782	0.0245198	0.0137768	0.0182025	0.0212814	0.0107225	0.019328	0.0109745	0.247074	0.00575125	0.0515622	0.0134702	0.0115716	0.100702	0.0213856	0.0340913	0.021102	0.00689854	0.0184443	0.0378353	0.00716997	0.00751001	0.00752413	0.0298944	0.00629388	0.00769778	0.00680076	0.0122222	0.00615452	0.0144922	0.0100643
M343T488_NEG	11S-HDoHE	0.0445204	0.0445204	3.76906	1.91421	1.01664	0.109959	C22H32O3	level3.1	[M-H]-	0.78	0.7594	up	NA	M343T488_NEG_11S-HDoHE	0.893412	11s-hdohe	0.00802649	0.0164782	0.0245198	0.0137768	0.0182025	0.0212814	0.0107225	0.019328	0.0109745	0.247074	0.00575125	0.0515622	0.0134702	0.0115716	0.100702	0.0213856	0.0340913	0.021102	0.00689854	0.0184443	0.0378353	0.00716997	0.00751001	0.00752413	0.0298944	0.00629388	0.00769778	0.00680076	0.0122222	0.00615452	0.0144922	0.0100643
M343T488_NEG	7S-HDoHE	0.0445204	0.0445204	3.76906	1.91421	1.01664	0.109959	C22H32O3	level3.1	[M-H]-	0.78	0.7594	up	NA	M343T488_NEG_7S-HDoHE	0.893412	7s-hdohe	0.00802649	0.0164782	0.0245198	0.0137768	0.0182025	0.0212814	0.0107225	0.019328	0.0109745	0.247074	0.00575125	0.0515622	0.0134702	0.0115716	0.100702	0.0213856	0.0340913	0.021102	0.00689854	0.0184443	0.0378353	0.00716997	0.00751001	0.00752413	0.0298944	0.00629388	0.00769778	0.00680076	0.0122222	0.00615452	0.0144922	0.0100643
M286T294_POS	2-Octenoylcarnitine	0.0182937	0.0182937	0.57832	-0.790059	0.789137	0.110667	C15H27NO4	level3.1	[M+H]+	0.88	0.9948	nodiff	NA	M286T294_POS_2-Octenoylcarnitine	10.7255	2-octenoylcarnitine	0.23188	0.0387066	0.0722211	0.414956	0.094771	0.154686	0.138509	0.0933399	0.112977	0.140637	0.318233	0.0890362	0.0927556	0.251504	0.0233276	0.209445	0.0648131	0.115798	0.623836	0.644454	0.126341	0.655914	0.213463	0.235279	0.375816	0.475846	0.305542	0.578694	0.234671	0.591836	0.227759	0.313639
M312T316_POS	2-trans,4-cis-Decadienoylcarnitine	0.00784328	0.00784328	0.69118	-0.532867	0.88198	0.110936	C17H29NO4	level3.1	[M+H]+	0.91	0.9936	nodiff	NA	M312T316_POS_2-trans,4-cis-Decadienoylcarnitine	1.1206	2-trans,4-cis-decadienoylcarnitine	0.0192343	0.0216105	0.0166218	0.0446678	0.018231	0.0118013	0.0183961	0.0111642	0.0217457	0.0241064	0.0259832	0.0198729	0.0410914	0.0128446	0.00865011	0.0152966	0.0148085	0.0129855	0.0272816	0.0667622	0.018101	0.0482574	0.0197235	0.0404574	0.0503018	0.0356987	0.0404606	0.0375026	0.0289931	0.0348811	0.0252293	0.0221216
M100T228_POS	2-Piperidone	0.0447411	0.0447411	0.496416	-1.01038	0.717706	0.111311	C5H9NO	level2	[M+H]+	0.72	0.9985	nodiff	NA	M100T228_POS_2-Piperidone	2.27489	2-piperidone	0.0149807	0.0312395	0.0228105	0.0976356	0.00455939	0.0301826	0.0217512	0.00799537	0.049167	0.155036	0.0987154	0.00498437	0.0232121	0.0161215	0.0163438	0.0115355	0.00582386	0.0251811	0.0848252	0.0550207	0.00234566	0.0153024	0.072985	0.0452191	0.0117295	0.0422371	0.0154599	0.230206	0.132173	0.139987	0.0461814	0.00696105
M538T393_POS	1-acyl-PAF	2.9288e-08	2.9288e-08	0.481977	-1.05296	1.62411	0.113524	C26H52NO8P	level3.1	[M+H]+	0.76	0.9765	down	NA	M538T393_POS_1-acyl-PAF	0.558944	1-acyl-paf	0.00976622	0.00981349	0.0120566	0.0117746	0.00882044	0.00751221	0.0053783	0.0104988	0.00984817	0.0121924	0.0177807	0.00364022	0.00970185	0.00738931	0.00197467	0.00389898	0.00495381	0.00626107	0.0153276	0.0113457	0.00788266	0.0155673	0.0171709	0.0204033	0.0134362	0.0174895	0.0218696	0.0135848	0.0286076	0.0148843	0.0194105	0.0278475
M289T422_POS	17-Methyl-5-alpha-androst-2-en-17-beta-ol	0.00157631	0.00157631	0.31664	-1.65909	1.09089	0.113674	C20H32O	level3.1	[M+H]+	0.67	0.6549	down	C15101	M289T422_POS_17-Methyl-5-alpha-androst-2-en-17-beta-ol	0.542203	17-methyl-5-alpha-androst-2-en-17-beta-ol	0.00302964	0.002964	0.00469176	0.00957101	0.00380744	0.00527247	0.0038426	0.00182519	0.00674997	0.00704452	0.0141216	0.00253353	0.0014714	0.00883226	0.0023844	0.001995	0.00378425	0.0137077	0.0283835	0.00789814	0.00137737	0.00711947	0.0101179	0.0398954	0.0570141	0.0136542	0.00593692	0.00651623	0.0109148	0.00623947	0.00330173	0.00667032
M289T422_POS	4alpha-Methyl-3-oxosteroid	0.00157631	0.00157631	0.31664	-1.65909	1.09089	0.113674	C20H32O	level3.1	[M+H]+	0.67	0.6549	down	C22107	M289T422_POS_4alpha-Methyl-3-oxosteroid	0.542203	4alpha-methyl-3-oxosteroid	0.00302964	0.002964	0.00469176	0.00957101	0.00380744	0.00527247	0.0038426	0.00182519	0.00674997	0.00704452	0.0141216	0.00253353	0.0014714	0.00883226	0.0023844	0.001995	0.00378425	0.0137077	0.0283835	0.00789814	0.00137737	0.00711947	0.0101179	0.0398954	0.0570141	0.0136542	0.00593692	0.00651623	0.0109148	0.00623947	0.00330173	0.00667032
M289T422_POS	(5alpha,17beta)-3-Methyl-androst-2-en-17-ol	0.00157631	0.00157631	0.31664	-1.65909	1.09089	0.113674	C20H32O	level3.1	[M+H]+	0.65	0.6549	down	C14906	M289T422_POS_(5alpha,17beta)-3-Methyl-androst-2-en-17-ol	0.542203	(5alpha,17beta)-3-methyl-androst-2-en-17-ol	0.00302964	0.002964	0.00469176	0.00957101	0.00380744	0.00527247	0.0038426	0.00182519	0.00674997	0.00704452	0.0141216	0.00253353	0.0014714	0.00883226	0.0023844	0.001995	0.00378425	0.0137077	0.0283835	0.00789814	0.00137737	0.00711947	0.0101179	0.0398954	0.0570141	0.0136542	0.00593692	0.00651623	0.0109148	0.00623947	0.00330173	0.00667032
M289T422_POS	Icosa-5,8,11,14-tetraenal	0.00157631	0.00157631	0.31664	-1.65909	1.09089	0.113674	C20H32O	level3.1	[M+H]+	0.6	0.6549	down	NA	M289T422_POS_Icosa-5,8,11,14-tetraenal	0.542203	icosa-5,8,11,14-tetraenal	0.00302964	0.002964	0.00469176	0.00957101	0.00380744	0.00527247	0.0038426	0.00182519	0.00674997	0.00704452	0.0141216	0.00253353	0.0014714	0.00883226	0.0023844	0.001995	0.00378425	0.0137077	0.0283835	0.00789814	0.00137737	0.00711947	0.0101179	0.0398954	0.0570141	0.0136542	0.00593692	0.00651623	0.0109148	0.00623947	0.00330173	0.00667032
M301T558_NEG	Eicosapentaenoic acid	0.305739	0.305739	1.26169	0.335355	0.866255	0.113946	C20H30O2	level2	[M-H]-	0.68	0.9059	nodiff	C06428	M301T558_NEG_Eicosapentaenoic acid	2.84769	eicosapentaenoic acid	0.0348638	0.152673	0.0701176	0.0548267	0.184071	0.0280422	0.022348	0.0579028	0.0225049	0.0891178	0.0532648	0.152535	0.0191781	0.0881839	0.213688	0.0862455	0.0550327	0.0555016	0.0535935	0.0656604	0.0634022	0.07587	0.0552595	0.0862314	0.202492	0.0282686	0.064557	0.0283446	0.11705	0.0272165	0.0737918	0.0362346
M262T408_POS	1-(4-Nonylphenyl)propan-2-amine	1.34361e-06	1.34361e-06	0.679219	-0.558051	1.46944	0.114479	C18H31N	level3.1	[M+H]+	0.81	1	down	NA	M262T408_POS_1-(4-Nonylphenyl)propan-2-amine	0.421352	1-(4-nonylphenyl)propan-2-amine	0.00606638	0.00500352	0.00400958	0.012004	0.00813007	0.00787577	0.00485168	0.00674299	0.00670706	0.00983036	0.0106264	0.00902494	0.0107603	0.00821535	0.00762788	0.0100667	0.00965916	0.00723439	0.0110217	0.0119778	0.00796874	0.01471	0.0108801	0.00995136	0.00937165	0.0143769	0.0126956	0.0110824	0.0147993	0.013461	0.0175707	0.0112732
M225T616_POS	tetradeca-3,5-dienoate	2.66078e-06	2.66078e-06	0.63247	-0.660931	1.43986	0.114573	C14H24O2	level3.1	[M+H]+	0.86	0.908	down	NA	M225T616_POS_tetradeca-3,5-dienoate	0.876586	tetradeca-3,5-dienoate	0.0136105	0.0155177	0.0106619	0.0298845	0.0183692	0.0117315	0.01555	0.0122937	0.0102545	0.0230422	0.0185189	0.0253024	0.00899709	0.026549	0.0100577	0.0102626	0.0118484	0.0166104	0.018578	0.026068	0.016113	0.0281929	0.0243455	0.0192048	0.0301136	0.0216077	0.0205365	0.0286636	0.0314254	0.0190784	0.0262953	0.0262901
M316T340_POS	Decanoyllevocarnitine (C10:0)	0.057638	0.057638	0.655748	-0.608787	0.647767	0.114873	C17H33NO4	level2	[M+H]+	0.71	0.9673	nodiff	NA	M316T340_POS_Decanoyllevocarnitine (C10:0)	15.1329	decanoyllevocarnitine (c10:0)	0.200713	0.218812	0.153962	0.820296	0.135008	0.133727	0.167138	0.0965791	0.243297	0.509143	0.424465	0.164708	0.852311	0.0811998	0.0558883	0.133403	0.216591	0.0780451	0.224703	0.957084	0.303675	0.751583	0.139428	0.337397	0.501192	0.592384	1.04292	0.547464	0.345998	0.210756	0.400536	0.36012
M249T407_NEG	2-[4-(2-Carboxy-2-methylpropyl)phenyl]propionic acid	0.0801066	0.0801066	1.07005	0.0976725	0.788214	0.115163	C14H18O4	level3.1	[M-H]-	0.9	0.8248	nodiff	NA	M249T407_NEG_2-[4-(2-Carboxy-2-methylpropyl)phenyl]propionic acid	5.75691	2-[4-(2-carboxy-2-methylpropyl)phenyl]propionic acid	0.118069	0.134126	0.149833	0.178282	0.122179	0.140323	0.1612	0.142496	0.135055	0.155216	0.15063	0.154683	0.125997	0.139416	0.135598	0.156677	0.0997424	0.179794	0.165832	0.141105	0.159672	0.176907	0.154847	0.117147	0.124803	0.128085	0.149421	0.144077	0.137705	0.123706	0.139195	0.138702
M568T679_POS	N-[(3-palmitoyloxy)-palmitoyl]glycine	0.000310923	0.000310923	0.600079	-0.736775	1.16039	0.115415	C34H65NO5	level3.1	[M+H]+	0.82	1	down	NA	M568T679_POS_N-[(3-palmitoyloxy)-palmitoyl]glycine	3.82928	n-[(3-palmitoyloxy)-palmitoyl]glycine	0.0375703	0.0522008	0.0361042	0.161944	0.0841984	0.0563408	0.0618914	0.0551471	0.0449979	0.101574	0.0974821	0.104431	0.0281379	0.0794327	0.0382658	0.0589576	0.0521068	0.0727474	0.115318	0.0870238	0.0542753	0.0983206	0.138206	0.0684604	0.138911	0.121753	0.0689008	0.0996099	0.175634	0.0761519	0.0915831	0.143712
M568T679_POS	Cer(d16:1/18:12OH(9,10))	0.000310923	0.000310923	0.600079	-0.736775	1.16039	0.115415	C34H65NO5	level3.1	[M+H]+	0.82	1	down	NA	M568T679_POS_Cer(d16:1/18:12OH(9,10))	3.82928	cer(d16:1/18:12oh(9,10))	0.0375703	0.0522008	0.0361042	0.161944	0.0841984	0.0563408	0.0618914	0.0551471	0.0449979	0.101574	0.0974821	0.104431	0.0281379	0.0794327	0.0382658	0.0589576	0.0521068	0.0727474	0.115318	0.0870238	0.0542753	0.0983206	0.138206	0.0684604	0.138911	0.121753	0.0689008	0.0996099	0.175634	0.0761519	0.0915831	0.143712
M409T497_NEG	1-Palmitoyllysophosphatidate	0.0014151	0.0014151	0.850336	-0.233896	1.94986	0.115798	C19H39O7P	level2	[M-H]-	0.7	0.9928	down	NA	M409T497_NEG_1-Palmitoyllysophosphatidate	2.09599	1-palmitoyllysophosphatidate	0.0401376	0.0398533	0.0411483	0.0656948	0.0379679	0.0616439	0.031939	0.042138	0.0309485	0.0512909	0.0539207	0.041222	0.0504885	0.0509619	0.0513144	0.0384365	0.0444598	0.0515519	0.0589193	0.055428	0.0492069	0.0634121	0.0569706	0.0515778	0.0517779	0.0653721	0.0446804	0.0567327	0.0571716	0.0662404	0.0548552	0.0510997
M318T382_POS	Phytosphingosine	0.675088	0.675088	0.965112	-0.051232	0.122411	0.115827	C18H39NO3	level3.1	[M+H]+	0.56	0.5255	nodiff	C12144	M318T382_POS_Phytosphingosine	0.753454	phytosphingosine	0.0171527	0.0184083	0.00755575	0.0198689	0.0267439	0.0179057	0.0204276	0.0111329	0.0184696	0.0311144	0.0177675	0.0155631	0.0170259	0.0149357	0.0105468	0.0135015	0.0189988	0.0282922	0.0211874	0.0156802	0.0169495	0.0241898	0.018789	0.00989261	0.0142717	0.0133791	0.0135944	0.0171923	0.017888	0.0161237	0.0181145	0.0235804
M169T223_POS	Cyclo(Pro-Ala)	0.00372733	0.00372733	0.706904	-0.500415	0.944162	0.116355	C8H12N2O2	level2	[M+H]+	0.56	0.9689	nodiff	NA	M169T223_POS_Cyclo(Pro-Ala)	0.203663	cyclo(pro-ala)	0.00201332	0.00265387	0.00547217	0.00804824	0.0034891	0.00319326	0.00385334	0.00238339	0.00455658	0.00756192	0.005703	0.00372403	0.00459606	0.00267559	0.00197121	0.00278751	0.00224817	0.00368412	0.00723471	0.00604292	0.00287382	0.00749274	0.0049382	0.00481207	0.00394847	0.0113957	0.00520949	0.00691396	0.00443141	0.00632592	0.00718653	0.00612456
M386T356_POS	3-Hydroxy-cis-5-tetradecenoylcarnitine	0.422654	0.422654	1.16382	0.218867	0.293404	0.116533	C21H39NO5	level3.1	[M+H]+	0.79	0.6561	nodiff	NA	M386T356_POS_3-Hydroxy-cis-5-tetradecenoylcarnitine	1.63223	3-hydroxy-cis-5-tetradecenoylcarnitine	0.0339273	0.0413835	0.0256752	0.143726	0.0265204	0.0244773	0.0308877	0.0163964	0.0429847	0.105785	0.0368418	0.0422378	0.0698974	0.0194969	0.0221198	0.0301145	0.0426125	0.0129031	0.0340189	0.0597981	0.0358518	0.0763721	0.0136505	0.0397507	0.0437108	0.0407672	0.0237653	0.0329294	0.040039	0.0248711	0.0412825	0.0251742
M279T562_POS	Crepenynate	0.607446	0.607446	0.929412	-0.105609	0.183088	0.116804	C18H30O2	level3.1	[M+H]+	0.78	0.6129	nodiff	C07289	M279T562_POS_Crepenynate	7.41567	crepenynate	0.222061	0.257419	0.119748	0.235562	0.126317	0.122194	0.0919603	0.111561	0.0728702	0.202442	0.168291	0.355469	0.115597	0.152912	0.162021	0.18417	0.164751	0.201197	0.131348	0.322078	0.142607	0.233732	0.135859	0.193013	0.518441	0.128357	0.161488	0.11908	0.252139	0.154043	0.165343	0.147775
M279T562_POS	Octadec-11-en-9-ynoic acid	0.607446	0.607446	0.929412	-0.105609	0.183088	0.116804	C18H30O2	level3.1	[M+H]+	0.78	0.6129	nodiff	NA	M279T562_POS_Octadec-11-en-9-ynoic acid	7.41567	octadec-11-en-9-ynoic acid	0.222061	0.257419	0.119748	0.235562	0.126317	0.122194	0.0919603	0.111561	0.0728702	0.202442	0.168291	0.355469	0.115597	0.152912	0.162021	0.18417	0.164751	0.201197	0.131348	0.322078	0.142607	0.233732	0.135859	0.193013	0.518441	0.128357	0.161488	0.11908	0.252139	0.154043	0.165343	0.147775
M331T585_POS	docosa-4,7,10,13,16-pentaenoate	0.280524	0.280524	0.869988	-0.200933	0.379285	0.116898	C22H34O2	level3.1	[M+H]+	0.89	0.8245	nodiff	NA	M331T585_POS_docosa-4,7,10,13,16-pentaenoate	1.38014	docosa-4,7,10,13,16-pentaenoate	0.0294769	0.0366284	0.0242116	0.0524625	0.0392929	0.0160189	0.0223109	0.0216739	0.0190534	0.058436	0.0297484	0.0638684	0.0140041	0.0294238	0.0243558	0.0340159	0.0268669	0.0307268	0.0230314	0.0378576	0.0254082	0.0451084	0.0328183	0.0427613	0.0874625	0.0248363	0.0315663	0.0289136	0.0491686	0.0272841	0.0356231	0.0364695
M331T585_POS	2-Methyl-5-(8,11-pentadecadienyl)-1,3-benzenediol	0.280524	0.280524	0.869988	-0.200933	0.379285	0.116898	C22H34O2	level3.1	[M+H]+	0.89	0.811	nodiff	NA	M331T585_POS_2-Methyl-5-(8,11-pentadecadienyl)-1,3-benzenediol	1.38014	2-methyl-5-(8,11-pentadecadienyl)-1,3-benzenediol	0.0294769	0.0366284	0.0242116	0.0524625	0.0392929	0.0160189	0.0223109	0.0216739	0.0190534	0.058436	0.0297484	0.0638684	0.0140041	0.0294238	0.0243558	0.0340159	0.0268669	0.0307268	0.0230314	0.0378576	0.0254082	0.0451084	0.0328183	0.0427613	0.0874625	0.0248363	0.0315663	0.0289136	0.0491686	0.0272841	0.0356231	0.0364695
M331T585_POS	4,8,12,15,19-Docosapentaenoic acid	0.280524	0.280524	0.869988	-0.200933	0.379285	0.116898	C22H34O2	level3.1	[M+H]+	0.89	0.8245	nodiff	NA	M331T585_POS_4,8,12,15,19-Docosapentaenoic acid	1.38014	4,8,12,15,19-docosapentaenoic acid	0.0294769	0.0366284	0.0242116	0.0524625	0.0392929	0.0160189	0.0223109	0.0216739	0.0190534	0.058436	0.0297484	0.0638684	0.0140041	0.0294238	0.0243558	0.0340159	0.0268669	0.0307268	0.0230314	0.0378576	0.0254082	0.0451084	0.0328183	0.0427613	0.0874625	0.0248363	0.0315663	0.0289136	0.0491686	0.0272841	0.0356231	0.0364695
M331T585_POS	Docosapentaenoic acid	0.280524	0.280524	0.869988	-0.200933	0.379285	0.116898	C22H34O2	level3.1	[M+H]+	0.88	0.8245	nodiff	C16513	M331T585_POS_Docosapentaenoic acid	1.38014	docosapentaenoic acid	0.0294769	0.0366284	0.0242116	0.0524625	0.0392929	0.0160189	0.0223109	0.0216739	0.0190534	0.058436	0.0297484	0.0638684	0.0140041	0.0294238	0.0243558	0.0340159	0.0268669	0.0307268	0.0230314	0.0378576	0.0254082	0.0451084	0.0328183	0.0427613	0.0874625	0.0248363	0.0315663	0.0289136	0.0491686	0.0272841	0.0356231	0.0364695
M331T585_POS	docosapenta-2,4,6,8,10-enoate	0.280524	0.280524	0.869988	-0.200933	0.379285	0.116898	C22H34O2	level3.1	[M+H]+	0.75	0.5401	nodiff	NA	M331T585_POS_docosapenta-2,4,6,8,10-enoate	1.38014	docosapenta-2,4,6,8,10-enoate	0.0294769	0.0366284	0.0242116	0.0524625	0.0392929	0.0160189	0.0223109	0.0216739	0.0190534	0.058436	0.0297484	0.0638684	0.0140041	0.0294238	0.0243558	0.0340159	0.0268669	0.0307268	0.0230314	0.0378576	0.0254082	0.0451084	0.0328183	0.0427613	0.0874625	0.0248363	0.0315663	0.0289136	0.0491686	0.0272841	0.0356231	0.0364695
M416T483_POS	N-Docosahexaenoyl Serine	0.286871	0.286871	0.927173	-0.10909	0.377495	0.116914	C25H37NO4	level3.1	[M+H]+	0.93	0.9935	nodiff	NA	M416T483_POS_N-Docosahexaenoyl Serine	0.254581	n-docosahexaenoyl serine	0.00583416	0.00539017	0.00567338	0.00990564	0.00587694	0.0035832	0.00769804	0.00441817	0.00776568	0.00515797	0.00670982	0.00785079	0.00429163	0.00599215	0.00439195	0.00549797	0.00316503	0.00796622	0.00667808	0.00673366	0.00500261	0.0095154	0.00705571	0.00475705	0.00609372	0.00534596	0.00774458	0.00647157	0.00755629	0.00624284	0.00689915	0.00673088
M583T466_NEG	Bilirubin	0.00377462	0.00377462	1.94487	0.959676	1.31586	0.117302	C33H36N4O6	level2	[M-H]-	0.68	0.9357	up	C00486	M583T466_NEG_Bilirubin	2.51021	bilirubin	0.0806929	0.0488306	0.0282225	0.0599154	0.0594815	0.03541	0.0897327	0.0814441	0.0386789	0.223071	0.061821	0.106381	0.0680066	0.123798	0.0186083	0.0449887	0.0544962	0.123682	0.0324752	0.102796	0.202525	0.0371942	0.0276403	0.0824387	0.0622038	0.0368851	0.0437001	0.0335148	0.0513423	0.0320609	0.0373141	0.0586383
M262T236_POS	Succinylcarnitine	6.01675e-08	6.01675e-08	17.4546	4.12554	1.65432	0.117459	C11H19NO6	level3.1	[M+H]+	0.75	0.9091	up	NA	M262T236_POS_Succinylcarnitine	1.50587	succinylcarnitine	0.063709	0.0442488	0.108127	0.0733732	0.0837835	0.0684226	0.103768	0.0926525	0.0880694	0.0037607	0.000122431	0.0937689	0.0769491	0.0862528	0.101054	0.104961	0.0651034	0.0757413	0.00106118	0.000377385	0.0926515	0.000453478	0.000142496	8.28735e-05	0.000644784	0.000140051	0.000133566	0.0732001	0.000315508	0.000102684	0.000183945	0.000327941
M327T428_NEG	Glyceryl palmitoleate	0.0024574	0.0024574	1.73666	0.796312	1.50577	0.117479	C19H36O4	level3.1	[M-H]-	0.79	0.7572	up	NA	M327T428_NEG_Glyceryl palmitoleate	0.702989	glyceryl palmitoleate	0.0132824	0.017341	0.0170179	0.015886	0.0113589	0.0204795	0.012929	0.0119267	0.0106768	0.0339681	0.013238	0.031142	0.0457573	0.0190042	0.0371255	0.0236514	0.0405913	0.00972487	0.0121252	0.0130064	0.0437775	0.0155304	0.0046252	0.011888	0.0121835	0.0191103	0.00988775	0.0151631	0.0159256	0.0109467	0.0151322	0.0140958
M327T428_NEG	Methyl 8-[3-(2-hydroxyoctyl)oxiran-2-yl]octanoate	0.0024574	0.0024574	1.73666	0.796312	1.50577	0.117479	C19H36O4	level3.1	[M-H]-	0.73	0.64	up	NA	M327T428_NEG_Methyl 8-[3-(2-hydroxyoctyl)oxiran-2-yl]octanoate	0.702989	methyl 8-[3-(2-hydroxyoctyl)oxiran-2-yl]octanoate	0.0132824	0.017341	0.0170179	0.015886	0.0113589	0.0204795	0.012929	0.0119267	0.0106768	0.0339681	0.013238	0.031142	0.0457573	0.0190042	0.0371255	0.0236514	0.0405913	0.00972487	0.0121252	0.0130064	0.0437775	0.0155304	0.0046252	0.011888	0.0121835	0.0191103	0.00988775	0.0151631	0.0159256	0.0109467	0.0151322	0.0140958
M412T416_POS	Heptadec-9-enoylcarnitine	0.452976	0.452976	1.09354	0.129011	0.274796	0.118011	C24H45NO4	level3.1	[M+H]+	0.93	0.992	nodiff	NA	M412T416_POS_Heptadec-9-enoylcarnitine	0.2549	heptadec-9-enoylcarnitine	0.00343468	0.00542571	0.0031605	0.00849268	0.00507491	0.00405257	0.00510015	0.00423805	0.00495965	0.0139709	0.00524374	0.0112739	0.0103237	0.00455045	0.00586595	0.00541809	0.0115053	0.00313646	0.00533044	0.00727187	0.00841417	0.00651203	0.00294869	0.0056451	0.00614658	0.00605369	0.00545681	0.00490073	0.00633839	0.00499115	0.00901066	0.00632126
M641T623_POS	Cer(d18:0/PGF1alpha)	0.0279436	0.0279436	0.697858	-0.518995	0.752752	0.118266	C38H73NO6	level3.1	[M+H]+	0.73	0.6575	nodiff	C00195/C11754	M641T623_POS_Cer(d18:0/PGF1alpha)	6.66978	cer(d18:0/pgf1alpha)	0.0507786	0.135335	0.0457592	0.361756	0.137735	0.103108	0.109084	0.0756761	0.0463428	0.0936519	0.205964	0.0895744	0.0432342	0.274443	0.0703937	0.152547	0.033218	0.346191	0.12763	0.239823	0.0782933	0.147087	0.293598	0.142154	0.162245	0.171205	0.122307	0.152864	0.125328	0.153936	0.15486	0.310139
M331T615_NEG	Adrenic acid	0.274773	0.274773	1.27524	0.350764	0.930548	0.118274	C22H36O2	level2	[M-H]-	0.72	0.9993	nodiff	C16527	M331T615_NEG_Adrenic acid	4.07461	adrenic acid	0.0928307	0.116459	0.117178	0.104106	0.106981	0.0411214	0.0760587	0.0965658	0.0621503	0.263889	0.0881507	0.384362	0.0222057	0.0855551	0.0669561	0.108575	0.097549	0.0920014	0.0560979	0.115823	0.137962	0.0829416	0.0763486	0.115241	0.319181	0.0564611	0.0714584	0.050441	0.12019	0.0910258	0.102605	0.0751609
M526T512_POS	Ilmofosine	2.48151e-10	2.48151e-10	0.52004	-0.943305	1.77699	0.118739	C26H56NO5PS	level3.1	[M+H]+	0.84	0.7571	down	NA	M526T512_POS_Ilmofosine	2.13213	ilmofosine	0.0348577	0.0322039	0.0265089	0.0586866	0.039541	0.0375091	0.0199628	0.0230684	0.0150972	0.0505964	0.0639133	0.0259085	0.0527493	0.0325437	0.0193982	0.0217164	0.0565031	0.0231564	0.0497847	0.0399101	0.029425	0.0707967	0.0617262	0.0607284	0.0566788	0.0688261	0.062145	0.0677582	0.0652609	0.0662668	0.0572242	0.0700133
M382T446_POS	Sphinganine 1-phosphate	1.183e-06	1.183e-06	0.590253	-0.760594	1.49827	0.11877	C18H40NO5P	level3.1	[M+H]+	0.7	0.5811	down	C01120	M382T446_POS_Sphinganine 1-phosphate	2.58361	sphinganine 1-phosphate	0.0358322	0.0367135	0.0275429	0.0652452	0.0438073	0.0191906	0.0511954	0.0331077	0.040625	0.052181	0.0653646	0.0441429	0.0228199	0.0463889	0.043213	0.0768404	0.0451463	0.052126	0.0580135	0.0765171	0.0525459	0.092412	0.0750585	0.0643193	0.0754436	0.0785158	0.0613473	0.0682672	0.0651037	0.10696	0.127933	0.103558
M331T541_POS	Ethyl icosapentate	0.0403986	0.0403986	0.82084	-0.284828	0.724956	0.119118	C22H34O2	level3.1	[M+H]+	0.92	1	nodiff	C16184/C13364	M331T541_POS_Ethyl icosapentate	1.44398	ethyl icosapentate	0.0213509	0.0241529	0.0167189	0.0550522	0.03099	0.0303912	0.0350474	0.0147302	0.0219048	0.0378778	0.0584765	0.0274048	0.011245	0.0401077	0.0210236	0.033187	0.0208462	0.0312343	0.054942	0.0540663	0.0276818	0.0467016	0.0401447	0.0392531	0.0458953	0.0417477	0.0394953	0.0358704	0.0379762	0.0361528	0.0297444	0.0327328
M465T360_POS	Sphingosyl-phosphocholine [M]	4.01994e-08	4.01994e-08	0.482635	-1.051	1.63772	0.119144	C23H49N2O5P	level3.1	[M+H]+	0.88	1	down	NA	M465T360_POS_Sphingosyl-phosphocholine [M]	0.169332	sphingosyl-phosphocholine [m]	0.00217702	0.00242836	0.00201331	0.00360797	0.00270674	0.00249973	0.00180062	0.00228222	0.00160701	0.00783088	0.00487834	0.00119112	0.00249921	0.00262542	0.00086109	0.00154374	0.00198907	0.00201986	0.00503155	0.00369197	0.00166579	0.00539	0.00560773	0.00588272	0.00323682	0.00434777	0.00547101	0.00434172	0.00514741	0.00580194	0.00656397	0.00711316
M330T347_POS	4,8 Dimethylnonanoyl carnitine	0.0160384	0.0160384	0.524682	-0.930486	0.851093	0.119886	C18H35NO4	level3.1	[M+H]+	0.94	0.9936	nodiff	NA	M330T347_POS_4,8 Dimethylnonanoyl carnitine	0.840106	4,8 dimethylnonanoyl carnitine	0.00245532	0.0099959	0.00685569	0.0233172	0.0114765	0.0106502	0.0107509	0.00656848	0.0323389	0.0303797	0.0107146	0.0108414	0.0127517	0.00586994	0.00157367	0.00450867	0.007277	0.00586367	0.0352725	0.0519892	0.00697086	0.0280952	0.0138662	0.0254823	0.0146526	0.0203247	0.0351269	0.0184122	0.022258	0.01911	0.0335842	0.0182659
M416T440_POS	3-Hydroxytetradec-4-enedioylcarnitine	1.93116e-05	1.93116e-05	0.444994	-1.16814	1.3704	0.119944	C21H37NO7	level3.1	[M+H]+	0.62	0.6141	down	NA	M416T440_POS_3-Hydroxytetradec-4-enedioylcarnitine	0.462478	3-hydroxytetradec-4-enedioylcarnitine	0.00456329	0.00723148	0.00458346	0.0176969	0.00462352	0.00921706	0.00928624	0.00861949	0.00782923	0.00587604	0.0111582	0.00570178	0.00447458	0.00295949	0.00497054	0.00399049	0.00457584	0.00678907	0.01002	0.00768821	0.00542093	0.0238216	0.0159255	0.0106815	0.00750381	0.024849	0.00676	0.00815775	0.0198767	0.00680748	0.00777825	0.0144919
M401T584_POS	Stigmastane	1.54158e-05	1.54158e-05	0.781235	-0.356171	1.36489	0.120863	C29H52	level3.1	[M+H]+	0.68	0.521	down	C19666	M401T584_POS_Stigmastane	1.71911	stigmastane	0.0346014	0.0338974	0.028208	0.0448459	0.0374102	0.0349854	0.0363598	0.0324275	0.0378846	0.0525703	0.0468396	0.0361597	0.0368955	0.0324823	0.0276697	0.0367381	0.0277576	0.0387482	0.0466056	0.0368041	0.0348078	0.0678269	0.0538261	0.0387396	0.0366732	0.0442592	0.0503504	0.0503118	0.0447635	0.0489593	0.0544938	0.0497434
M464T441_POS	3-Hydroxyarachidonoylcarnitine	4.1078e-06	4.1078e-06	0.718862	-0.476212	1.41206	0.12183	C27H45NO5	level3.1	[M+H]+	0.73	0.7943	down	NA	M464T441_POS_3-Hydroxyarachidonoylcarnitine	0.740678	3-hydroxyarachidonoylcarnitine	0.0141514	0.015205	0.0117942	0.0180024	0.0161294	0.0137801	0.015463	0.0115176	0.0132865	0.0201275	0.0185956	0.0154338	0.0103164	0.0138057	0.00733704	0.0115136	0.012398	0.019768	0.0241667	0.0193805	0.0164202	0.031624	0.0198851	0.016595	0.0197879	0.0173899	0.0201887	0.0211013	0.0215436	0.022407	0.0202583	0.0211443
M464T518_NEG	LysoPE(P-18:0/0:0)	0.00466522	0.00466522	0.718979	-0.475979	1.81666	0.121947	C23H48NO6P	level3.1	[M-H]-	0.76	0.6172	down	NA	M464T518_NEG_LysoPE(P-18:0/0:0)	2.73572	lysope(p-18:0/0:0)	0.0330715	0.0373771	0.0357102	0.0659992	0.0321677	0.134167	0.0235915	0.0404665	0.0279056	0.0734808	0.0672044	0.0260878	0.0964008	0.0380242	0.0434763	0.0350677	0.0996874	0.0311491	0.0843703	0.0778166	0.0736204	0.0661384	0.0632833	0.0817566	0.0605956	0.0836737	0.066326	0.0817979	0.0772271	0.0912573	0.0788837	0.0934214
M334T220_POS	4-Hydroxyoctanedioylcarnitine	0.0186205	0.0186205	3.74456	1.9048	0.804079	0.12219	C15H27NO7	level3.1	[M+H]+	0.96	0.9936	nodiff	NA	M334T220_POS_4-Hydroxyoctanedioylcarnitine	0.298548	4-hydroxyoctanedioylcarnitine	0.00236225	0.00199629	0.00369265	0.001996	0.00258273	0.00364491	0.00942478	0.00248988	0.036514	0.0645237	0.0088099	0.0187503	0.0177632	0.00652643	0.00797767	0.0139037	0.0157591	0.00179472	0.00391212	0.00674089	0.0068475	0.00182961	0.000663377	0.00225737	0.00282067	0.0039017	0.0027833	0.0101832	0.0014014	0.00617932	0.0026432	0.0024168
M471T428_NEG	nortestosterone laurate	0.00198552	0.00198552	1.71406	0.777414	1.50015	0.122485	C30H48O4	level3.1	[M-H]-	0.6	0.64	up	NA	M471T428_NEG_nortestosterone laurate	0.998401	nortestosterone laurate	0.0176319	0.0243955	0.0236859	0.0222799	0.0134743	0.0328656	0.0194906	0.0198286	0.0156237	0.0457993	0.0199997	0.0427205	0.060258	0.0282623	0.046137	0.0333495	0.0605934	0.0135769	0.017441	0.0210274	0.0633578	0.0200921	0.00681111	0.0178456	0.0198598	0.0236705	0.0124812	0.0226072	0.0226905	0.017787	0.0207305	0.0171006
M510T518_POS	1-heptadecanoyl-sn-glycero-3-phosphocholine	1.10053e-06	1.10053e-06	0.479789	-1.05953	1.5036	0.122631	C25H52NO7P	level3.1	[M+H]+	0.92	0.8967	down	NA	M510T518_POS_1-heptadecanoyl-sn-glycero-3-phosphocholine	15.1712	1-heptadecanoyl-sn-glycero-3-phosphocholine	0.0960237	0.184169	0.0660145	0.322265	0.22746	0.507328	0.0679201	0.139313	0.25416	0.454484	0.23738	0.213069	0.279999	0.110086	0.116707	0.0997319	0.306013	0.135045	0.394147	0.680946	0.190206	0.4132	0.447047	0.708826	0.514485	0.360903	0.73849	0.320245	0.471744	0.446338	0.431799	0.418281
M510T518_POS	LysoPE(20:0/0:0)	1.10053e-06	1.10053e-06	0.479789	-1.05953	1.5036	0.122631	C25H52NO7P	level3.1	[M+H]+	0.87	0.8967	down	NA	M510T518_POS_LysoPE(20:0/0:0)	15.1712	lysope(20:0/0:0)	0.0960237	0.184169	0.0660145	0.322265	0.22746	0.507328	0.0679201	0.139313	0.25416	0.454484	0.23738	0.213069	0.279999	0.110086	0.116707	0.0997319	0.306013	0.135045	0.394147	0.680946	0.190206	0.4132	0.447047	0.708826	0.514485	0.360903	0.73849	0.320245	0.471744	0.446338	0.431799	0.418281
M738T459_NEG	E81120	3.6681e-05	3.6681e-05	0.683153	-0.54972	2.31158	0.123402	C41H33F3NO5PS	level2	[M-H]-	0.65	1	down	NA	M738T459_NEG_E81120	0.889626	e81120	0.0144973	0.00798889	0.019807	0.0267124	0.0163757	0.0286941	0.0101016	0.0178446	0.00968653	0.0189336	0.0255738	0.0084585	0.0280084	0.0167445	0.0142344	0.0114444	0.0255581	0.0144287	0.0204735	0.0192857	0.0167399	0.0139009	0.0331541	0.0248295	0.0231502	0.0268246	0.0236993	0.0201183	0.0246304	0.0271622	0.0283477	0.0253841
M349T528_POS	Tridecyl phloretate	0.0708263	0.0708263	0.775418	-0.366953	0.620691	0.123471	C22H36O3	level3.1	[M+H]+	0.85	0.8647	nodiff	NA	M349T528_POS_Tridecyl phloretate	3.58717	tridecyl phloretate	0.0454543	0.0493852	0.0301387	0.113926	0.098976	0.053882	0.0753733	0.0288273	0.0547696	0.0830995	0.156142	0.0845037	0.0126827	0.0684248	0.0276545	0.0897108	0.0538321	0.0803311	0.190977	0.150488	0.0613085	0.0751988	0.0865542	0.0759054	0.122585	0.098222	0.0714393	0.0685573	0.118254	0.0751892	0.0510085	0.10729
M349T528_POS	6-Pentadecylsalicylic acid	0.0708263	0.0708263	0.775418	-0.366953	0.620691	0.123471	C22H36O3	level3.1	[M+H]+	0.83	0.8647	nodiff	C10759	M349T528_POS_6-Pentadecylsalicylic acid	3.58717	6-pentadecylsalicylic acid	0.0454543	0.0493852	0.0301387	0.113926	0.098976	0.053882	0.0753733	0.0288273	0.0547696	0.0830995	0.156142	0.0845037	0.0126827	0.0684248	0.0276545	0.0897108	0.0538321	0.0803311	0.190977	0.150488	0.0613085	0.0751988	0.0865542	0.0759054	0.122585	0.098222	0.0714393	0.0685573	0.118254	0.0751892	0.0510085	0.10729
M384T343_POS	3-Hydroxy-5,8-tetradecadienoylcarnitine	0.575236	0.575236	0.919879	-0.120485	0.185116	0.123998	C21H37NO5	level3.1	[M+H]+	0.95	0.9959	nodiff	NA	M384T343_POS_3-Hydroxy-5,8-tetradecadienoylcarnitine	0.734363	3-hydroxy-5,8-tetradecadienoylcarnitine	0.0104905	0.0170787	0.00831748	0.0419232	0.0147728	0.0124408	0.0140581	0.00712833	0.0189178	0.0306489	0.0145156	0.0200807	0.021568	0.0106845	0.00646582	0.013805	0.0148454	0.00757513	0.0160323	0.0443278	0.0151303	0.028842	0.00976101	0.0262396	0.0327303	0.017894	0.00937755	0.0134168	0.0156688	0.0156326	0.0189428	0.0121894
M431T499_POS	Nuatigenin	0.000800093	0.000800093	0.681455	-0.553309	1.08533	0.124127	C27H42O4	level3.1	[M+H]+	0.79	0.7594	down	C04715	M431T499_POS_Nuatigenin	9.20964	nuatigenin	0.14661	0.144504	0.222858	0.342256	0.206957	0.155282	0.177664	0.142022	0.180368	0.422637	0.168302	0.19574	0.166084	0.149588	0.130177	0.169382	0.0823004	0.100994	0.205894	0.215614	0.116006	0.24371	0.174693	0.350957	0.353659	0.399872	0.220102	0.178508	0.386847	0.369781	0.248298	0.316106
M431T499_POS	furostanol-26-aldehyde	0.000800093	0.000800093	0.681455	-0.553309	1.08533	0.124127	C27H42O4	level3.1	[M+H]+	0.78	0.5992	down	NA	M431T499_POS_furostanol-26-aldehyde	9.20964	furostanol-26-aldehyde	0.14661	0.144504	0.222858	0.342256	0.206957	0.155282	0.177664	0.142022	0.180368	0.422637	0.168302	0.19574	0.166084	0.149588	0.130177	0.169382	0.0823004	0.100994	0.205894	0.215614	0.116006	0.24371	0.174693	0.350957	0.353659	0.399872	0.220102	0.178508	0.386847	0.369781	0.248298	0.316106
M431T499_POS	Yuccagenin	0.000800093	0.000800093	0.681455	-0.553309	1.08533	0.124127	C27H42O4	level3.1	[M+H]+	0.78	0.7594	down	NA	M431T499_POS_Yuccagenin	9.20964	yuccagenin	0.14661	0.144504	0.222858	0.342256	0.206957	0.155282	0.177664	0.142022	0.180368	0.422637	0.168302	0.19574	0.166084	0.149588	0.130177	0.169382	0.0823004	0.100994	0.205894	0.215614	0.116006	0.24371	0.174693	0.350957	0.353659	0.399872	0.220102	0.178508	0.386847	0.369781	0.248298	0.316106
M431T499_POS	Convallamarogenin	0.000800093	0.000800093	0.681455	-0.553309	1.08533	0.124127	C27H42O4	level3.1	[M+H]+	0.75	0.7594	down	C08891	M431T499_POS_Convallamarogenin	9.20964	convallamarogenin	0.14661	0.144504	0.222858	0.342256	0.206957	0.155282	0.177664	0.142022	0.180368	0.422637	0.168302	0.19574	0.166084	0.149588	0.130177	0.169382	0.0823004	0.100994	0.205894	0.215614	0.116006	0.24371	0.174693	0.350957	0.353659	0.399872	0.220102	0.178508	0.386847	0.369781	0.248298	0.316106
M431T499_POS	Ruscogenin	0.000800093	0.000800093	0.681455	-0.553309	1.08533	0.124127	C27H42O4	level3.1	[M+H]+	0.72	0.7594	down	C08909	M431T499_POS_Ruscogenin	9.20964	ruscogenin	0.14661	0.144504	0.222858	0.342256	0.206957	0.155282	0.177664	0.142022	0.180368	0.422637	0.168302	0.19574	0.166084	0.149588	0.130177	0.169382	0.0823004	0.100994	0.205894	0.215614	0.116006	0.24371	0.174693	0.350957	0.353659	0.399872	0.220102	0.178508	0.386847	0.369781	0.248298	0.316106
M312T563_NEG	N-Lauroyl Isoleucine	0.558521	0.558521	1.04637	0.065391	0.623784	0.124411	C18H35NO3	level3.1	[M-H]-	0.81	0.6317	nodiff	NA	M312T563_NEG_N-Lauroyl Isoleucine	0.241453	n-lauroyl isoleucine	0.00518283	0.00513503	0.0051906	0.00578209	0.00540949	0.00509238	0.00439911	0.00437241	0.00495532	0.00950367	0.00537239	0.011046	0.00556356	0.00666356	0.00582626	0.0048561	0.00738668	0.0060871	0.00447425	0.00707515	0.00702962	0.00586521	0.00572521	0.00508299	0.00653267	0.00485155	0.00462042	0.00563097	0.00730962	0.00578476	0.0046993	0.00452479
M312T563_NEG	N-Lauroyl Leucine	0.558521	0.558521	1.04637	0.065391	0.623784	0.124411	C18H35NO3	level3.1	[M-H]-	0.81	0.6317	nodiff	NA	M312T563_NEG_N-Lauroyl Leucine	0.241453	n-lauroyl leucine	0.00518283	0.00513503	0.0051906	0.00578209	0.00540949	0.00509238	0.00439911	0.00437241	0.00495532	0.00950367	0.00537239	0.011046	0.00556356	0.00666356	0.00582626	0.0048561	0.00738668	0.0060871	0.00447425	0.00707515	0.00702962	0.00586521	0.00572521	0.00508299	0.00653267	0.00485155	0.00462042	0.00563097	0.00730962	0.00578476	0.0046993	0.00452479
M312T563_NEG	N-palmitoylglycine	0.558521	0.558521	1.04637	0.065391	0.623784	0.124411	C18H35NO3	level3.1	[M-H]-	0.77	0.6317	nodiff	NA	M312T563_NEG_N-palmitoylglycine	0.241453	n-palmitoylglycine	0.00518283	0.00513503	0.0051906	0.00578209	0.00540949	0.00509238	0.00439911	0.00437241	0.00495532	0.00950367	0.00537239	0.011046	0.00556356	0.00666356	0.00582626	0.0048561	0.00738668	0.0060871	0.00447425	0.00707515	0.00702962	0.00586521	0.00572521	0.00508299	0.00653267	0.00485155	0.00462042	0.00563097	0.00730962	0.00578476	0.0046993	0.00452479
M225T479_POS	3-Methyl-5-pentyl-2-furanpropanoic acid	0.108587	0.108587	0.671479	-0.574585	0.56023	0.125098	C13H20O3	level3.1	[M+H]+	0.95	0.9672	nodiff	NA	M225T479_POS_3-Methyl-5-pentyl-2-furanpropanoic acid	0.352227	3-methyl-5-pentyl-2-furanpropanoic acid	0.0030909	0.0115183	0.00455175	0.0209137	0.0196025	0.00415575	0.00560519	0.00821329	0.00322128	0.0083125	0.00480292	0.00641861	0.00296563	0.00426308	0.00356362	0.00580253	0.00697924	0.00611356	0.00846405	0.0034807	0.00360983	0.0353017	0.00397433	0.00664146	0.0174962	0.00593235	0.0104335	0.0065515	0.012553	0.00692889	0.00862605	0.00583029
M173T212_NEG	cis-Aconitic acid	0.402825	0.402825	1.11497	0.157008	0.585844	0.125994	C6H6O6	level2	[M-H]-	0.73	0.9898	nodiff	C00417	M173T212_NEG_cis-Aconitic acid	1.02397	cis-aconitic acid	0.024817	0.0179634	0.0229223	0.0301273	0.0191221	0.027363	0.0263838	0.0185397	0.0238756	0.00438832	0.021491	0.0357018	0.0454006	0.0219651	0.0358013	0.0472402	0.0591396	0.016118	0.0260349	0.0235155	0.00433983	0.0283132	0.0174357	0.0246771	0.0369506	0.0280504	0.0199583	0.0407167	0.0188651	0.0241075	0.028056	0.0230502
M173T212_NEG	trans-Aconitic acid	0.402825	0.402825	1.11497	0.157008	0.585844	0.125994	C6H6O6	level2	[M-H]-	0.69	0.9102	nodiff	C02341	M173T212_NEG_trans-Aconitic acid	1.02397	trans-aconitic acid	0.024817	0.0179634	0.0229223	0.0301273	0.0191221	0.027363	0.0263838	0.0185397	0.0238756	0.00438832	0.021491	0.0357018	0.0454006	0.0219651	0.0358013	0.0472402	0.0591396	0.016118	0.0260349	0.0235155	0.00433983	0.0283132	0.0174357	0.0246771	0.0369506	0.0280504	0.0199583	0.0407167	0.0188651	0.0241075	0.028056	0.0230502
M293T585_POS	Methyl linolenate	0.0824444	0.0824444	0.763937	-0.388475	0.596526	0.126419	C19H32O2	level3.1	[M+H]+	0.9	0.811	nodiff	NA	M293T585_POS_Methyl linolenate	0.579626	methyl linolenate	0.00578642	0.00825509	0.00475297	0.020388	0.0102854	0.0115276	0.0131206	0.00570523	0.00628935	0.0240373	0.0126905	0.0108543	0.00258891	0.0166154	0.00887379	0.0155404	0.00988727	0.0106949	0.0227997	0.0227584	0.0145415	0.0129532	0.0109873	0.0149359	0.0378971	0.0204257	0.0144095	0.0132161	0.0219798	0.0116745	0.0131252	0.0115562
M293T585_POS	Grevillol	0.0824444	0.0824444	0.763937	-0.388475	0.596526	0.126419	C19H32O2	level3.1	[M+H]+	0.88	0.811	nodiff	C10800	M293T585_POS_Grevillol	0.579626	grevillol	0.00578642	0.00825509	0.00475297	0.020388	0.0102854	0.0115276	0.0131206	0.00570523	0.00628935	0.0240373	0.0126905	0.0108543	0.00258891	0.0166154	0.00887379	0.0155404	0.00988727	0.0106949	0.0227997	0.0227584	0.0145415	0.0129532	0.0109873	0.0149359	0.0378971	0.0204257	0.0144095	0.0132161	0.0219798	0.0116745	0.0131252	0.0115562
M359T653_POS	1-Stearoyl-sn-glycerol	5.19126e-08	5.19126e-08	0.607779	-0.718381	1.60426	0.12669	C21H42O4	level2	[M+H]+	0.65	0.8451	down	NA	M359T653_POS_1-Stearoyl-sn-glycerol	1.19007	1-stearoyl-sn-glycerol	0.0335795	0.0401585	0.0160658	0.0310659	0.0167001	0.0158574	0.0204792	0.0142301	0.01654	0.0263083	0.0287894	0.0192293	0.0157666	0.0169877	0.0126506	0.0235404	0.0131095	0.0249002	0.0313343	0.0299562	0.0163578	0.0396625	0.0323105	0.0307127	0.0294297	0.0295701	0.0339556	0.0379733	0.0385519	0.0384424	0.0398721	0.0438112
M313T271_POS	Phenylalanylphenylalanine	0.34137	0.34137	18.3082	4.19442	0.3114	0.127012	C18H20N2O3	level2	[M+H]+	0.74	0.9995	nodiff	NA	M313T271_POS_Phenylalanylphenylalanine	2.23341	phenylalanylphenylalanine	0.00317215	0.00142798	0.00294156	0.0048635	0.00387523	0.002225	0.00379602	0.000988208	0.00274634	2.06218	0.00486585	0.00175698	0.00261918	0.00282784	0.000995188	0.00257703	0.00254392	0.00495968	0.00491261	0.00509992	0.0015982	0.0174212	0.00430733	0.00364703	0.00394011	0.0048248	0.00485098	0.00583855	0.00466949	0.00400894	0.00640189	0.00511593
M284T426_POS	cetyltrimethylammonium [M]	0.00237357	0.00237357	0.776097	-0.36569	1.00326	0.128174	C19H41N	level3.1	[M+H]+	0.78	0.9418	down	NA	M284T426_POS_cetyltrimethylammonium [M]	1.43944	cetyltrimethylammonium [m]	0.0302558	0.0253164	0.020478	0.0372075	0.0247381	0.0238111	0.0355678	0.0319936	0.0237621	0.0372437	0.0324044	0.0279261	0.0259479	0.0231641	0.028891	0.02577	0.0211935	0.0385531	0.0438272	0.0644939	0.0237727	0.0475341	0.0351041	0.0345032	0.0312146	0.0305639	0.0346256	0.038525	0.0460487	0.0446492	0.0436873	0.0394888
M330T379_POS	commendamide	0.442579	0.442579	0.949359	-0.0749746	0.268771	0.128759	C18H35NO4	level3.1	[M+H]+	0.66	0.796	nodiff	NA	M330T379_POS_commendamide	6.16414	commendamide	0.13473	0.132061	0.11592	0.195377	0.126135	0.131558	0.148351	0.107059	0.14315	0.260126	0.16135	0.131773	0.125054	0.113532	0.0934446	0.140013	0.104585	0.174268	0.209139	0.195243	0.134305	0.228968	0.160691	0.138924	0.150823	0.137426	0.173792	0.160962	0.169471	0.158204	0.161721	0.156151
M330T379_POS	N-Myristoyl Threonine	0.442579	0.442579	0.949359	-0.0749746	0.268771	0.128759	C18H35NO4	level3.1	[M+H]+	0.57	0.5803	nodiff	NA	M330T379_POS_N-Myristoyl Threonine	6.16414	n-myristoyl threonine	0.13473	0.132061	0.11592	0.195377	0.126135	0.131558	0.148351	0.107059	0.14315	0.260126	0.16135	0.131773	0.125054	0.113532	0.0934446	0.140013	0.104585	0.174268	0.209139	0.195243	0.134305	0.228968	0.160691	0.138924	0.150823	0.137426	0.173792	0.160962	0.169471	0.158204	0.161721	0.156151
M468T514_POS	1-Heptadecanoylglycerophosphoethanolamine	1.30655e-07	1.30655e-07	0.555131	-0.8491	1.54576	0.129189	C22H46NO7P	level3.1	[M+H]+	0.99	1	down	NA	M468T514_POS_1-Heptadecanoylglycerophosphoethanolamine	0.90836	1-heptadecanoylglycerophosphoethanolamine	0.0150639	0.0139583	0.00874631	0.0289512	0.0196617	0.0155166	0.00832732	0.0135127	0.0120095	0.0184605	0.0166226	0.0107611	0.0191983	0.0152298	0.00759245	0.0118004	0.00747234	0.0176637	0.0276172	0.0298813	0.0164502	0.0244965	0.0370712	0.0307523	0.0344378	0.0266802	0.0244968	0.0206976	0.0309238	0.0263406	0.0342763	0.0327028
M175T57_POS	Arginine	0.00369989	0.00369989	0.615217	-0.700833	0.963599	0.129285	C6H14N4O2	level2	[M+H]+	0.7	0.9957	nodiff	C00062/C02385	M175T57_POS_Arginine	3.01336	arginine	0.063966	0.0729863	0.0298318	0.101084	0.0599536	0.0330317	0.0536355	0.0487055	0.0429269	0.194893	0.0765129	0.0359669	0.0156856	0.0279355	0.00643943	0.0333259	0.0100693	0.0361264	0.135146	0.061808	0.0425897	0.147077	0.0974931	0.0747498	0.0437786	0.0870457	0.113872	0.112709	0.0632707	0.106033	0.0649808	0.0745433
M438T470_POS	Nonadeca-10,13-dienoylcarnitine	0.124396	0.124396	0.7281	-0.457792	0.551849	0.129449	C26H47NO4	level3.1	[M+H]+	0.95	1	nodiff	NA	M438T470_POS_Nonadeca-10,13-dienoylcarnitine	0.610772	nonadeca-10,13-dienoylcarnitine	0.0174044	0.00850069	0.0239497	0.0279009	0.00944585	0.0062358	0.00579787	0.0163929	0.00770328	0.00748719	0.0167985	0.0072757	0.00684047	0.00513689	0.0113551	0.0121678	0.00823137	0.0368454	0.00848958	0.0104537	0.0102152	0.0315185	0.0122315	0.0060085	0.0129743	0.0154166	0.0289549	0.0110809	0.0103291	0.0390574	0.0161631	0.031156
M415T611_POS	4alpha-formyl-5alpha-cholesta-8-en-3beta-ol	2.9391e-05	2.9391e-05	0.60321	-0.729267	1.32075	0.130119	C28H46O2	level3.1	[M+H]+	0.99	0.9821	down	NA	M415T611_POS_4alpha-formyl-5alpha-cholesta-8-en-3beta-ol	2.18944	4alpha-formyl-5alpha-cholesta-8-en-3beta-ol	0.027412	0.0300616	0.0226008	0.0693716	0.0354579	0.0353083	0.0315363	0.0240207	0.0268152	0.0699687	0.0393382	0.0427216	0.0220859	0.0513361	0.0230778	0.0442249	0.0276822	0.0340967	0.0607351	0.0848738	0.0462718	0.0610381	0.0740291	0.0627575	0.0653306	0.0630423	0.0696134	0.0675193	0.0615964	0.0492951	0.050522	0.0581844
M415T611_POS	Esters	2.9391e-05	2.9391e-05	0.60321	-0.729267	1.32075	0.130119	C28H46O2	level3.1	[M+H]+	0.96	0.9821	down	NA	M415T611_POS_Esters	2.18944	esters	0.027412	0.0300616	0.0226008	0.0693716	0.0354579	0.0353083	0.0315363	0.0240207	0.0268152	0.0699687	0.0393382	0.0427216	0.0220859	0.0513361	0.0230778	0.0442249	0.0276822	0.0340967	0.0607351	0.0848738	0.0462718	0.0610381	0.0740291	0.0627575	0.0653306	0.0630423	0.0696134	0.0675193	0.0615964	0.0492951	0.050522	0.0581844
M415T611_POS	Octacosapentaenoic acid	2.9391e-05	2.9391e-05	0.60321	-0.729267	1.32075	0.130119	C28H46O2	level3.1	[M+H]+	0.76	0.5389	down	NA	M415T611_POS_Octacosapentaenoic acid	2.18944	octacosapentaenoic acid	0.027412	0.0300616	0.0226008	0.0693716	0.0354579	0.0353083	0.0315363	0.0240207	0.0268152	0.0699687	0.0393382	0.0427216	0.0220859	0.0513361	0.0230778	0.0442249	0.0276822	0.0340967	0.0607351	0.0848738	0.0462718	0.0610381	0.0740291	0.0627575	0.0653306	0.0630423	0.0696134	0.0675193	0.0615964	0.0492951	0.050522	0.0581844
M515T589_POS	16-Acetylpriverogenin A	0.0670706	0.0670706	0.792178	-0.336103	0.616088	0.130621	C32H50O5	level3.1	[M+H]+	0.87	0.9755	nodiff	NA	M515T589_POS_16-Acetylpriverogenin A	5.47314	16-acetylpriverogenin a	0.0890296	0.102994	0.0542994	0.208734	0.156122	0.0938401	0.092809	0.0589684	0.0561408	0.157215	0.149045	0.165129	0.0411476	0.106713	0.0490209	0.191046	0.083483	0.186132	0.145606	0.180584	0.117214	0.157387	0.118278	0.127109	0.320204	0.116137	0.0849558	0.09288	0.173478	0.115652	0.112973	0.166679
M424T428_NEG	Oleoylcarnitine (C18:1)	0.00491633	0.00491633	1.65038	0.722799	1.29035	0.130772	C25H47NO4	level2	[M-H]-	0.71	1	up	NA	M424T428_NEG_Oleoylcarnitine (C18:1)	0.297844	oleoylcarnitine (c18:1)	0.00611991	0.00729367	0.00555703	0.006395	0.00277281	0.00937763	0.00425114	0.0054388	0.00375935	0.0151026	0.00680265	0.0123889	0.0186476	0.00840333	0.0131747	0.00852846	0.0174234	0.0052802	0.00665744	0.00599179	0.0194934	0.0056816	0.00181424	0.00485701	0.00531266	0.00774319	0.00513418	0.00641905	0.00640445	0.00568497	0.00769973	0.00577044
M181T687_POS	2-trans-6-cis-Dodecadienal	2.3436e-05	2.3436e-05	0.572102	-0.805655	1.36323	0.130935	C12H20O	level3.1	[M+H]+	0.75	1	down	NA	M181T687_POS_2-trans-6-cis-Dodecadienal	1.02395	2-trans-6-cis-dodecadienal	0.016659	0.0178535	0.00811485	0.0265763	0.0170361	0.0116696	0.0189536	0.0122781	0.0101103	0.0363244	0.0199283	0.0192444	0.00836049	0.0334198	0.0182358	0.0119561	0.0174823	0.018897	0.0194807	0.0239329	0.0177494	0.041181	0.0231591	0.0184144	0.0355586	0.0228131	0.027884	0.0299947	0.0379093	0.0285714	0.0272368	0.0312264
M181T687_POS	2,4-Dodecadienal	2.3436e-05	2.3436e-05	0.572102	-0.805655	1.36323	0.130935	C12H20O	level3.1	[M+H]+	0.75	1	down	NA	M181T687_POS_2,4-Dodecadienal	1.02395	2,4-dodecadienal	0.016659	0.0178535	0.00811485	0.0265763	0.0170361	0.0116696	0.0189536	0.0122781	0.0101103	0.0363244	0.0199283	0.0192444	0.00836049	0.0334198	0.0182358	0.0119561	0.0174823	0.018897	0.0194807	0.0239329	0.0177494	0.041181	0.0231591	0.0184144	0.0355586	0.0228131	0.027884	0.0299947	0.0379093	0.0285714	0.0272368	0.0312264
M472T599_POS	2-Hydroxyicosanoylcarnitine	0.0276936	0.0276936	0.730579	-0.452889	0.758449	0.131146	C27H53NO5	level3.1	[M+H]+	0.79	1	nodiff	NA	M472T599_POS_2-Hydroxyicosanoylcarnitine	1.38479	2-hydroxyicosanoylcarnitine	0.0141185	0.0218832	0.019871	0.0632104	0.0391747	0.0167728	0.0261571	0.0208372	0.021457	0.0251843	0.0321145	0.0614735	0.0132025	0.0475205	0.0161275	0.0320863	0.0180014	0.0271444	0.0404594	0.0189647	0.0253816	0.0689004	0.0251678	0.0400577	0.0392839	0.021747	0.0291533	0.0631904	0.034745	0.0297391	0.0569946	0.0460264
M473T575_POS	triterpenoids	0.00808057	0.00808057	0.812906	-0.298839	0.945434	0.133389	C29H44O5	level3.1	[M+H]+	0.77	0.934	nodiff	NA	M473T575_POS_triterpenoids	3.51025	triterpenoids	0.0659616	0.0798767	0.0638345	0.0879965	0.111445	0.0630549	0.0622022	0.058077	0.0587266	0.115617	0.104142	0.0992346	0.044569	0.0867977	0.0579293	0.0754106	0.0493902	0.0767154	0.102603	0.0936437	0.0592284	0.154054	0.0756847	0.0759978	0.0816134	0.0710758	0.0958134	0.0812616	0.0805998	0.0947265	0.11471	0.0872178
M296T279_NEG	Hydrochlorothiazide (Drug)	0.173311	0.173311	1.38405	0.468891	1.18302	0.135121	C7H8ClN3O4S2	level2	[M-H]-	0.71	0.9664	nodiff	C07041	M296T279_NEG_Hydrochlorothiazide (Drug)	0.201643	hydrochlorothiazide (drug)	0.00307136	0.000794312	0.00424468	0.00270952	0.00388369	0.00537957	0.00571283	0.00478565	0.00436998	0.00647487	0.00309831	0.024888	0.00476222	0.00522333	0.00579552	0.00571953	0.00423873	0.00920079	0.00262878	0.00606473	0.00640215	0.00955293	0.00427815	0.00416621	0.00444893	0.00549062	0.00349451	0.00206814	0.00322032	0.00596891	0.00341202	0.0046753
M342T528_POS	N-(1,3-Dihydroxyoctadec-4-en-2-yl)acetamide	0.780564	0.780564	0.980392	-0.0285694	0.0963789	0.136093	C20H39NO3	level3.1	[M+H]+	0.96	0.9408	nodiff	NA	M342T528_POS_N-(1,3-Dihydroxyoctadec-4-en-2-yl)acetamide	1.22127	n-(1,3-dihydroxyoctadec-4-en-2-yl)acetamide	0.0298633	0.0328652	0.0248	0.0377498	0.0298661	0.0227517	0.0326428	0.0210909	0.0234345	0.0289236	0.03064	0.0526932	0.0236627	0.0241611	0.018873	0.0279962	0.0217287	0.0353692	0.0297875	0.0440398	0.0265461	0.0432119	0.0344224	0.0228867	0.0312688	0.0246763	0.0313362	0.0351022	0.034386	0.0308616	0.0356313	0.0292654
M342T528_POS	N-Myristoyl Isoleucine	0.780564	0.780564	0.980392	-0.0285694	0.0963789	0.136093	C20H39NO3	level3.1	[M+H]+	0.93	0.9408	nodiff	NA	M342T528_POS_N-Myristoyl Isoleucine	1.22127	n-myristoyl isoleucine	0.0298633	0.0328652	0.0248	0.0377498	0.0298661	0.0227517	0.0326428	0.0210909	0.0234345	0.0289236	0.03064	0.0526932	0.0236627	0.0241611	0.018873	0.0279962	0.0217287	0.0353692	0.0297875	0.0440398	0.0265461	0.0432119	0.0344224	0.0228867	0.0312688	0.0246763	0.0313362	0.0351022	0.034386	0.0308616	0.0356313	0.0292654
M342T528_POS	N-Myristoyl Leucine	0.780564	0.780564	0.980392	-0.0285694	0.0963789	0.136093	C20H39NO3	level3.1	[M+H]+	0.93	0.9408	nodiff	NA	M342T528_POS_N-Myristoyl Leucine	1.22127	n-myristoyl leucine	0.0298633	0.0328652	0.0248	0.0377498	0.0298661	0.0227517	0.0326428	0.0210909	0.0234345	0.0289236	0.03064	0.0526932	0.0236627	0.0241611	0.018873	0.0279962	0.0217287	0.0353692	0.0297875	0.0440398	0.0265461	0.0432119	0.0344224	0.0228867	0.0312688	0.0246763	0.0313362	0.0351022	0.034386	0.0308616	0.0356313	0.0292654
M342T528_POS	Stearoylglycine	0.780564	0.780564	0.980392	-0.0285694	0.0963789	0.136093	C20H39NO3	level3.1	[M+H]+	0.92	0.9408	nodiff	NA	M342T528_POS_Stearoylglycine	1.22127	stearoylglycine	0.0298633	0.0328652	0.0248	0.0377498	0.0298661	0.0227517	0.0326428	0.0210909	0.0234345	0.0289236	0.03064	0.0526932	0.0236627	0.0241611	0.018873	0.0279962	0.0217287	0.0353692	0.0297875	0.0440398	0.0265461	0.0432119	0.0344224	0.0228867	0.0312688	0.0246763	0.0313362	0.0351022	0.034386	0.0308616	0.0356313	0.0292654
M342T528_POS	N-Palmitoyl GABA	0.780564	0.780564	0.980392	-0.0285694	0.0963789	0.136093	C20H39NO3	level3.1	[M+H]+	0.9	0.9408	nodiff	NA	M342T528_POS_N-Palmitoyl GABA	1.22127	n-palmitoyl gaba	0.0298633	0.0328652	0.0248	0.0377498	0.0298661	0.0227517	0.0326428	0.0210909	0.0234345	0.0289236	0.03064	0.0526932	0.0236627	0.0241611	0.018873	0.0279962	0.0217287	0.0353692	0.0297875	0.0440398	0.0265461	0.0432119	0.0344224	0.0228867	0.0312688	0.0246763	0.0313362	0.0351022	0.034386	0.0308616	0.0356313	0.0292654
M286T221_POS	N4-Acetylcytidine	0.0140904	0.0140904	0.737899	-0.438504	0.823908	0.136715	C11H15N3O6	level2	[M+H]+	0.74	0.9947	nodiff	C22293	M286T221_POS_N4-Acetylcytidine	0.203623	n4-acetylcytidine	0.00203955	0.00114605	0.00282005	0.00486341	0.00239695	0.00215406	0.00427944	0.00203165	0.00641045	0.00683024	0.0059274	0.00492833	0.00711557	0.00363182	0.0012116	0.00411095	0.00406159	0.004586	0.00881525	0.00644062	0.00309152	0.00667957	0.0060533	0.00510358	0.00522809	0.00637468	0.00800871	0.00484851	0.00232955	0.00765925	0.00729727	0.00502041
M329T597_NEG	Docosapentaenoic acid (DPA)	0.760653	0.760653	0.904017	-0.145579	0.220631	0.138605	C22H34O2	level2	[M-H]-	0.68	0.9198	nodiff	C16513	M329T597_NEG_Docosapentaenoic acid (DPA)	6.11359	docosapentaenoic acid (dpa)	0.129595	0.183274	0.108025	0.124712	0.174954	0.0605785	0.0875069	0.134381	0.0671129	0.487501	0.0889439	0.495574	0.0265608	0.0455857	0.0461428	0.0975382	0.105029	0.127042	0.069595	0.152697	0.164806	0.139924	0.117487	0.309835	0.884201	0.0561743	0.0943724	0.114435	0.193942	0.151825	0.170713	0.125252
M387T528_NEG	12-alpha-hydroxy-3 oxochol-4-enoate	0.525261	0.525261	0.932906	-0.100197	0.904056	0.139772	C24H36O4	level3.1	[M-H]-	0.66	0.5554	nodiff	NA	M387T528_NEG_12-alpha-hydroxy-3 oxochol-4-enoate	1.42105	12-alpha-hydroxy-3 oxochol-4-enoate	0.0220352	0.0270139	0.0217176	0.0431709	0.0371177	0.0268857	0.0368861	0.0152058	0.0194492	0.0373976	0.0624718	0.0323818	0.00907693	0.039967	0.021191	0.0417914	0.0269259	0.0430598	0.0580611	0.0489424	0.0324359	0.0272606	0.0307294	0.0250976	0.0423947	0.035733	0.0246107	0.0266019	0.0421991	0.0300931	0.0190439	0.0382141
M412T365_POS	3-Hydroxyhexadecadienoylcarnitine	0.787721	0.787721	1.03505	0.0496983	0.104943	0.140229	C23H41NO5	level3.1	[M+H]+	0.95	0.9936	nodiff	NA	M412T365_POS_3-Hydroxyhexadecadienoylcarnitine	0.911642	3-hydroxyhexadecadienoylcarnitine	0.0144849	0.02276	0.0145562	0.0328889	0.024637	0.0183842	0.0158327	0.012906	0.0237461	0.0550026	0.0213496	0.0220235	0.021716	0.0118848	0.0107937	0.0236537	0.0258357	0.0142211	0.0216903	0.0387232	0.0276907	0.0258466	0.00900617	0.0323532	0.0459379	0.0233414	0.0145197	0.0180977	0.0185412	0.0190445	0.03014	0.0163695
M277T563_NEG	alpha-Linolenic acid	0.0876462	0.0876462	1.35697	0.440387	1.20576	0.140642	C18H30O2	level2	[M-H]-	0.74	0.9985	nodiff	C06427	M277T563_NEG_alpha-Linolenic acid	12.4664	alpha-linolenic acid	0.484022	0.547922	0.415515	0.288635	0.241202	0.280957	0.146354	0.273635	0.116593	0.282126	0.281266	0.818355	0.284473	0.353584	0.550059	0.308501	0.36647	0.334004	0.15436	0.460286	0.336935	0.426027	0.179473	0.285622	0.864532	0.171495	0.205011	0.139605	0.384635	0.23583	0.237513	0.171844
M277T563_NEG	gamma-Linolenic acid	0.0876462	0.0876462	1.35697	0.440387	1.20576	0.140642	C18H30O2	level2	[M-H]-	0.74	0.9934	nodiff	C06426	M277T563_NEG_gamma-Linolenic acid	12.4664	gamma-linolenic acid	0.484022	0.547922	0.415515	0.288635	0.241202	0.280957	0.146354	0.273635	0.116593	0.282126	0.281266	0.818355	0.284473	0.353584	0.550059	0.308501	0.36647	0.334004	0.15436	0.460286	0.336935	0.426027	0.179473	0.285622	0.864532	0.171495	0.205011	0.139605	0.384635	0.23583	0.237513	0.171844
M466T398_POS	15-Hydroxyicosa-8,11,13-trienoylcarnitine	0.00657332	0.00657332	0.715128	-0.483727	0.900346	0.141231	C27H47NO5	level3.1	[M+H]+	0.89	0.9936	nodiff	NA	M466T398_POS_15-Hydroxyicosa-8,11,13-trienoylcarnitine	0.321859	15-hydroxyicosa-8,11,13-trienoylcarnitine	0.00537107	0.00472215	0.00542972	0.00985573	0.00760891	0.00629802	0.00565697	0.00457925	0.00555887	0.0163226	0.00907779	0.00235997	0.00607848	0.0033494	0.00312228	0.00569115	0.0069605	0.00419468	0.0082304	0.00706253	0.0105021	0.00854091	0.00461483	0.0178415	0.0127632	0.00994264	0.00766177	0.0070791	0.0104408	0.00937212	0.0105478	0.0082919
M321T548_NEG	8HETrE	0.94404	0.94404	0.991749	-0.0119532	0.140564	0.141297	C20H34O3	level3.1	[M-H]-	0.85	0.7344	nodiff	NA	M321T548_NEG_8HETrE	0.360085	8hetre	0.00618578	0.00777325	0.00833506	0.0110472	0.00580929	0.00567878	0.00630517	0.00603328	0.00516204	0.0167091	0.00910779	0.0135529	0.00464752	0.00547829	0.00842402	0.0110536	0.00794646	0.00778657	0.00640947	0.0117745	0.0184683	0.00896265	0.00888947	0.0108662	0.0167166	0.00557934	0.00614495	0.00475036	0.0117384	0.00941854	0.012131	0.0069669
M398T404_POS	trans-Hexadec-2-enoyl carnitine	0.0107422	0.0107422	1.62049	0.696432	0.898357	0.141565	C23H43NO4	level3.1	[M+H]+	0.92	0.9942	nodiff	NA	M398T404_POS_trans-Hexadec-2-enoyl carnitine	5.31315	trans-hexadec-2-enoyl carnitine	0.108759	0.185734	0.0976099	0.196123	0.094722	0.107203	0.0967752	0.0857268	0.101623	0.323344	0.100121	0.294611	0.324159	0.09612	0.121928	0.122003	0.3521	0.0458062	0.0600651	0.149952	0.281938	0.14286	0.0344003	0.111455	0.120472	0.0956319	0.083444	0.106516	0.109675	0.0720601	0.158963	0.0939277
M216T348_POS	2-amino-4-dodecene-1,3-diol	0.0129814	0.0129814	0.796551	-0.328161	0.869322	0.142023	C12H25NO2	level3.1	[M+H]+	0.87	0.874	nodiff	NA	M216T348_POS_2-amino-4-dodecene-1,3-diol	0.472062	2-amino-4-dodecene-1,3-diol	0.00894187	0.011746	0.00640938	0.0111313	0.00984029	0.00718821	0.0109264	0.0102325	0.0089341	0.0103003	0.0196192	0.00902881	0.00844643	0.0109925	0.00977665	0.00679525	0.00578973	0.0102754	0.0213331	0.00916906	0.00812417	0.0178308	0.015135	0.00919178	0.0105244	0.0104435	0.0112367	0.00867749	0.011888	0.0132722	0.0115791	0.0145259
M216T348_POS	Heptanoylcholine [M]	0.0129814	0.0129814	0.796551	-0.328161	0.869322	0.142023	C12H25NO2	level3.1	[M+H]+	0.86	0.77	nodiff	NA	M216T348_POS_Heptanoylcholine [M]	0.472062	heptanoylcholine [m]	0.00894187	0.011746	0.00640938	0.0111313	0.00984029	0.00718821	0.0109264	0.0102325	0.0089341	0.0103003	0.0196192	0.00902881	0.00844643	0.0109925	0.00977665	0.00679525	0.00578973	0.0102754	0.0213331	0.00916906	0.00812417	0.0178308	0.015135	0.00919178	0.0105244	0.0104435	0.0112367	0.00867749	0.011888	0.0132722	0.0115791	0.0145259
M216T348_POS	2-aminododecanoate	0.0129814	0.0129814	0.796551	-0.328161	0.869322	0.142023	C12H25NO2	level3.1	[M+H]+	0.8	0.7934	nodiff	NA	M216T348_POS_2-aminododecanoate	0.472062	2-aminododecanoate	0.00894187	0.011746	0.00640938	0.0111313	0.00984029	0.00718821	0.0109264	0.0102325	0.0089341	0.0103003	0.0196192	0.00902881	0.00844643	0.0109925	0.00977665	0.00679525	0.00578973	0.0102754	0.0213331	0.00916906	0.00812417	0.0178308	0.015135	0.00919178	0.0105244	0.0104435	0.0112367	0.00867749	0.011888	0.0132722	0.0115791	0.0145259
M340T571_POS	N-oleoylglycine	0.0972428	0.0972428	0.869894	-0.201088	0.562072	0.142543	C20H37NO3	level3.1	[M+H]+	0.77	0.5772	nodiff	NA	M340T571_POS_N-oleoylglycine	0.803664	n-oleoylglycine	0.0182086	0.0157135	0.0139732	0.0267006	0.0139582	0.0112487	0.0153264	0.0134294	0.0136049	0.0329731	0.0203805	0.0324328	0.0143796	0.0148048	0.0140551	0.0170459	0.0197516	0.0197074	0.0159412	0.0204128	0.0195943	0.0306497	0.0189688	0.0190888	0.0232603	0.0154485	0.0181235	0.0188219	0.0287172	0.0184741	0.0178126	0.0230976
M370T480_POS	N-oleoyl-serine	0.879345	0.879345	0.985551	-0.0209981	0.0540857	0.142735	C21H39NO4	level3.1	[M+H]+	0.88	0.9408	nodiff	NA	M370T480_POS_N-oleoyl-serine	0.590243	n-oleoyl-serine	0.0156697	0.0102992	0.00951247	0.0136381	0.0152373	0.0113913	0.0123408	0.0129181	0.0132437	0.0125534	0.0172133	0.0267027	0.0125309	0.00985715	0.00817374	0.0108151	0.0149252	0.0229232	0.015114	0.0207729	0.0143403	0.0247113	0.0141063	0.00880608	0.0140076	0.0121582	0.0144399	0.0129409	0.0145004	0.00758041	0.0202377	0.015066
M422T398_POS	Gamma-linolenyl carnitine	0.567499	0.567499	0.939885	-0.0894446	0.176189	0.142834	C25H43NO4	level3.1	[M+H]+	0.9	0.9936	nodiff	NA	M422T398_POS_Gamma-linolenyl carnitine	1.85727	gamma-linolenyl carnitine	0.0322018	0.0554598	0.023119	0.0530561	0.0325673	0.0340249	0.0216422	0.0187515	0.0186366	0.0540964	0.0447198	0.0539577	0.0942307	0.0505438	0.0435304	0.0329515	0.0689474	0.0237926	0.0370695	0.065848	0.0633537	0.0479515	0.0280054	0.0596771	0.056979	0.0535804	0.0366369	0.0509087	0.0538189	0.056897	0.0469839	0.042542
M360T225_POS	5-Hydroxydec-6-enedioylcarnitine	1.61311e-06	1.61311e-06	46.4156	5.53654	1.57167	0.143512	C17H29NO7	level3.1	[M+H]+	0.93	0.8828	up	NA	M360T225_POS_5-Hydroxydec-6-enedioylcarnitine	0.870023	5-hydroxydec-6-enedioylcarnitine	0.0316668	0.031379	0.0784341	0.000836721	0.0492563	0.0228797	0.0461842	0.0580211	0.0627002	0.00149056	0.00106976	0.0650646	0.0513836	0.0485473	0.0850633	0.0759	0.0506018	0.040627	0.000984205	0.00127618	0.0491642	0.000983739	0.000641272	0.000312818	0.00116416	0.00110484	0.00101023	0.000554167	0.000277556	0.0018032	0.000759933	0.000715883
M245T209_POS	Uridine	0.182787	0.182787	0.740884	-0.432681	0.479758	0.143569	C9H12N2O6	level2	[M+H]+	0.73	0.9968	nodiff	C00299	M245T209_POS_Uridine	0.28583	uridine	0.00261908	0.00338589	0.00211708	0.00800496	0.00487696	0.00360163	0.00237339	0.00273235	0.00394164	0.00648424	0.00629712	0.0328171	0.00414404	0.00415657	0.00211298	0.00290203	0.00180234	0.0090329	0.00970555	0.00899205	0.00296441	0.0126079	0.0107362	0.00964806	0.00952295	0.00537317	0.00973326	0.006617	0.00949429	0.00683249	0.010296	0.00629803
M141T690_POS	Acetyl phosphate	0.182584	0.182584	0.884848	-0.176498	0.466089	0.143781	C2H5O5P	level2	[M+H]+	0.5	1	nodiff	C00227	M141T690_POS_Acetyl phosphate	3.43457	acetyl phosphate	0.0608096	0.0651661	0.0752842	0.132288	0.0942207	0.0531473	0.0792574	0.0745825	0.0978792	0.0964582	0.0806145	0.0614604	0.0909611	0.0519301	0.0448739	0.0840383	0.0706806	0.0953329	0.086817	0.0960272	0.0623342	0.100976	0.0918804	0.0620409	0.072026	0.0650941	0.0833694	0.08499	0.0547259	0.127587	0.111116	0.0771233
M419T620_POS	Hexadecyl ferulate	0.144635	0.144635	0.928043	-0.107736	0.514595	0.144649	C26H42O4	level3.1	[M+H]+	0.86	0.8248	nodiff	NA	M419T620_POS_Hexadecyl ferulate	4.91783	hexadecyl ferulate	0.118124	0.12077	0.0989202	0.141049	0.110716	0.10213	0.107687	0.0883519	0.0997411	0.18024	0.128883	0.141188	0.106242	0.105313	0.0792175	0.114093	0.103728	0.121376	0.117825	0.13088	0.110613	0.182795	0.124014	0.107856	0.139834	0.115252	0.127264	0.122344	0.120633	0.124811	0.145367	0.121987
M419T620_POS	Diisononyl phthalate	0.144635	0.144635	0.928043	-0.107736	0.514595	0.144649	C26H42O4	level3.1	[M+H]+	0.84	0.8248	nodiff	C15221	M419T620_POS_Diisononyl phthalate	4.91783	diisononyl phthalate	0.118124	0.12077	0.0989202	0.141049	0.110716	0.10213	0.107687	0.0883519	0.0997411	0.18024	0.128883	0.141188	0.106242	0.105313	0.0792175	0.114093	0.103728	0.121376	0.117825	0.13088	0.110613	0.182795	0.124014	0.107856	0.139834	0.115252	0.127264	0.122344	0.120633	0.124811	0.145367	0.121987
M419T620_POS	Dinonyl phthalate	0.144635	0.144635	0.928043	-0.107736	0.514595	0.144649	C26H42O4	level3.1	[M+H]+	0.84	0.8248	nodiff	NA	M419T620_POS_Dinonyl phthalate	4.91783	dinonyl phthalate	0.118124	0.12077	0.0989202	0.141049	0.110716	0.10213	0.107687	0.0883519	0.0997411	0.18024	0.128883	0.141188	0.106242	0.105313	0.0792175	0.114093	0.103728	0.121376	0.117825	0.13088	0.110613	0.182795	0.124014	0.107856	0.139834	0.115252	0.127264	0.122344	0.120633	0.124811	0.145367	0.121987
M305T602_NEG	cis-8,11,14-Eicosatrienoic acid	0.530057	0.530057	1.11252	0.153837	0.576893	0.144664	C20H34O2	level2	[M-H]-	0.73	0.9995	nodiff	C03242	M305T602_NEG_cis-8,11,14-Eicosatrienoic acid	2.46689	cis-8,11,14-eicosatrienoic acid	0.051612	0.0616249	0.0646356	0.0916328	0.0719845	0.0297316	0.0349835	0.0616011	0.0303107	0.12555	0.0574645	0.139945	0.0257166	0.0509138	0.0511443	0.0760384	0.0752468	0.0612266	0.0364544	0.0741997	0.0570855	0.0594522	0.0556663	0.0708705	0.1882	0.0406685	0.0522487	0.028074	0.0795781	0.0461541	0.0697891	0.0476828
M305T602_NEG	5Z,8Z,11Z-Eicosatrienoic acid	0.530057	0.530057	1.11252	0.153837	0.576893	0.144664	C20H34O2	level2	[M-H]-	0.73	0.9947	nodiff	C21938	M305T602_NEG_5Z,8Z,11Z-Eicosatrienoic acid	2.46689	5z,8z,11z-eicosatrienoic acid	0.051612	0.0616249	0.0646356	0.0916328	0.0719845	0.0297316	0.0349835	0.0616011	0.0303107	0.12555	0.0574645	0.139945	0.0257166	0.0509138	0.0511443	0.0760384	0.0752468	0.0612266	0.0364544	0.0741997	0.0570855	0.0594522	0.0556663	0.0708705	0.1882	0.0406685	0.0522487	0.028074	0.0795781	0.0461541	0.0697891	0.0476828
M245T213_POS	Isoleucylhydroxyproline	0.0504664	0.0504664	0.731946	-0.450191	0.682268	0.14597	C11H20N2O4	level3.1	[M+H]+	0.75	0.596	nodiff	NA	M245T213_POS_Isoleucylhydroxyproline	0.175812	isoleucylhydroxyproline	0.00513628	0.00101018	0.00479136	0.00410943	0.00359041	0.00156092	0.00386106	0.00479573	0.00501312	0.00397862	0.00604119	0.00744482	0.0015147	0.00152227	0.000951158	0.00535109	0.00110525	0.00438401	0.00353782	0.00484046	0.00186145	0.00648747	0.00517848	0.003732	0.00613536	0.00488509	0.00332538	0.00338359	0.00226563	0.0133278	0.00417969	0.00490083
M245T213_POS	Leucylhydroxyproline	0.0504664	0.0504664	0.731946	-0.450191	0.682268	0.14597	C11H20N2O4	level3.1	[M+H]+	0.71	0.5353	nodiff	NA	M245T213_POS_Leucylhydroxyproline	0.175812	leucylhydroxyproline	0.00513628	0.00101018	0.00479136	0.00410943	0.00359041	0.00156092	0.00386106	0.00479573	0.00501312	0.00397862	0.00604119	0.00744482	0.0015147	0.00152227	0.000951158	0.00535109	0.00110525	0.00438401	0.00353782	0.00484046	0.00186145	0.00648747	0.00517848	0.003732	0.00613536	0.00488509	0.00332538	0.00338359	0.00226563	0.0133278	0.00417969	0.00490083
M492T411_NEG	Deoxycholylthreonine	0.4725	0.4725	1.09391	0.129494	0.403417	0.146832	C28H47NO6	level3.1	[M-H]-	0.83	0.7232	nodiff	NA	M492T411_NEG_Deoxycholylthreonine	0.32963	deoxycholylthreonine	0.00452826	0.00615872	0.00608307	0.00593458	0.0107537	0.00752177	0.00569428	0.00397451	0.0053595	0.0127338	0.00744311	0.00660902	0.0116559	0.0117558	0.00698717	0.0117795	0.0175087	0.00488104	0.00632547	0.0053309	0.0171957	0.0102088	0.00605703	0.00633166	0.00632314	0.0100396	0.00634965	0.00687168	0.00547216	0.00763242	0.0109333	0.00756536
M492T411_NEG	Chenodeoxycholylthreonine	0.4725	0.4725	1.09391	0.129494	0.403417	0.146832	C28H47NO6	level3.1	[M-H]-	0.81	0.7232	nodiff	NA	M492T411_NEG_Chenodeoxycholylthreonine	0.32963	chenodeoxycholylthreonine	0.00452826	0.00615872	0.00608307	0.00593458	0.0107537	0.00752177	0.00569428	0.00397451	0.0053595	0.0127338	0.00744311	0.00660902	0.0116559	0.0117558	0.00698717	0.0117795	0.0175087	0.00488104	0.00632547	0.0053309	0.0171957	0.0102088	0.00605703	0.00633166	0.00632314	0.0100396	0.00634965	0.00687168	0.00547216	0.00763242	0.0109333	0.00756536
M212T212_POS	3-Methoxytyrosine	0.287927	0.287927	0.106148	-3.23585	0.407329	0.14686	C10H13NO4	level2	[M+H]+	0.66	0.9638	nodiff	NA	M212T212_POS_3-Methoxytyrosine	0.509312	3-methoxytyrosine	0.00181453	0.00109324	0.00399017	0.00542556	0.00257687	0.00460336	0.00220342	0.00118744	0.00110274	0.000145775	0.00348996	0.00347279	0.00106706	0.00219111	0.000316986	0.00337684	0.000922413	0.00122533	0.00374428	0.00355685	0.00356646	0.00446952	0.00265465	0.378759	0.00329776	0.00458439	0.00345193	0.004886	0.00359507	0.00454145	0.00466907	0.00366024
M540T259_NEG	Cyclic adenosine diphosphate-ribose (cADPR)	0.900794	0.900794	0.959098	-0.0602499	0.447129	0.14705	C15H21N5O13P2	level2	[M-H]-	0.53	0.9746	nodiff	NA	M540T259_NEG_Cyclic adenosine diphosphate-ribose (cADPR)	0.943093	cyclic adenosine diphosphate-ribose (cadpr)	0.0106946	0.00108932	0.020801	0.0604276	0.0136396	0.0156799	0.0191731	0.0185336	0.0152214	0.000419855	0.0569584	0.0165604	0.0116711	0.0146948	0.0223465	0.0193873	0.0123019	0.0147909	0.0569594	0.05363	0.0182228	0.000170367	0.062245	2.09483e-05	0.0535835	0.000155404	0.0578235	7.37466e-05	0.0568743	0.057236	0.0592918	5.12294e-05
M277T514_NEG	alpha-CEHC (alpha-Carboxyethyl hydrochroman)	0.724043	0.724043	1.04195	0.0592798	0.40536	0.149192	C16H22O4	level2	[M-H]-	0.68	0.8851	nodiff	NA	M277T514_NEG_alpha-CEHC (alpha-Carboxyethyl hydrochroman)	0.424428	alpha-cehc (alpha-carboxyethyl hydrochroman)	0.00746809	0.0100759	0.0106902	0.00788369	0.0106496	0.0203416	0.0117946	0.00880409	0.00925296	0.00868503	0.00508738	0.0100743	0.0110506	0.0200641	0.00766642	0.0087015	0.00871302	0.0183947	0.00951283	0.00663785	0.0101962	0.0194244	0.0148363	0.0100209	0.0122049	0.00961763	0.00564766	0.00648681	0.0133464	0.00773196	0.00796671	0.0085548
M221T424_NEG	Monobutylphthalate	0.740676	0.740676	1.04418	0.0623763	0.158266	0.149414	C12H14O4	level3.1	[M-H]-	0.9	0.9104	nodiff	NA	M221T424_NEG_Monobutylphthalate	0.279361	monobutylphthalate	0.00305208	0.0110931	0.00990519	0.00531392	0.00662461	0.0122985	0.0087626	0.00362269	0.00590247	0.00569076	0.00451767	0.00343663	0.00885822	0.0091721	0.00429486	0.00605283	0.00806402	0.0109899	0.00988119	0.00584646	0.00272326	0.0124035	0.00740635	0.00931378	0.00811265	0.00545267	0.0036697	0.00297597	0.0122262	0.00435355	0.00413837	0.00746551
M221T424_NEG	Diethyl phthalate	0.740676	0.740676	1.04418	0.0623763	0.158266	0.149414	C12H14O4	level3.1	[M-H]-	0.86	0.9104	nodiff	C14175	M221T424_NEG_Diethyl phthalate	0.279361	diethyl phthalate	0.00305208	0.0110931	0.00990519	0.00531392	0.00662461	0.0122985	0.0087626	0.00362269	0.00590247	0.00569076	0.00451767	0.00343663	0.00885822	0.0091721	0.00429486	0.00605283	0.00806402	0.0109899	0.00988119	0.00584646	0.00272326	0.0124035	0.00740635	0.00931378	0.00811265	0.00545267	0.0036697	0.00297597	0.0122262	0.00435355	0.00413837	0.00746551
M221T424_NEG	ethyl ferulate	0.740676	0.740676	1.04418	0.0623763	0.158266	0.149414	C12H14O4	level3.1	[M-H]-	0.56	0.6146	nodiff	NA	M221T424_NEG_ethyl ferulate	0.279361	ethyl ferulate	0.00305208	0.0110931	0.00990519	0.00531392	0.00662461	0.0122985	0.0087626	0.00362269	0.00590247	0.00569076	0.00451767	0.00343663	0.00885822	0.0091721	0.00429486	0.00605283	0.00806402	0.0109899	0.00988119	0.00584646	0.00272326	0.0124035	0.00740635	0.00931378	0.00811265	0.00545267	0.0036697	0.00297597	0.0122262	0.00435355	0.00413837	0.00746551
M466T560_POS	N-Eicosapentaenoyl Tyrosine	0.0467268	0.0467268	0.794834	-0.331274	0.692488	0.149736	C29H39NO4	level3.1	[M+H]+	0.96	0.9935	nodiff	NA	M466T560_POS_N-Eicosapentaenoyl Tyrosine	0.975283	n-eicosapentaenoyl tyrosine	0.0149261	0.0240273	0.0122625	0.0539678	0.0163062	0.0188853	0.0160774	0.0138045	0.0111959	0.0242905	0.029014	0.0284385	0.00734368	0.0176596	0.0143047	0.0200744	0.0144076	0.0217074	0.0345361	0.0352692	0.0151719	0.0297815	0.0305622	0.0272093	0.0318495	0.0321508	0.031143	0.0222545	0.0248253	0.0273878	0.0320842	0.0176593
M382T591_POS	N-Stearoyl Proline	0.000343071	0.000343071	0.812826	-0.298981	1.16551	0.150166	C23H43NO3	level3.1	[M+H]+	0.83	0.9408	down	NA	M382T591_POS_N-Stearoyl Proline	5.01059	n-stearoyl proline	0.101988	0.101957	0.0877324	0.150515	0.110847	0.0933892	0.110544	0.0856725	0.107185	0.160154	0.135941	0.110442	0.0992414	0.0991322	0.0772672	0.113346	0.0820356	0.122281	0.131491	0.122181	0.103887	0.190788	0.147989	0.11473	0.132753	0.122484	0.156218	0.157833	0.128289	0.127345	0.142334	0.140266
M382T591_POS	N-oleoyl-valine	0.000343071	0.000343071	0.812826	-0.298981	1.16551	0.150166	C23H43NO3	level3.1	[M+H]+	0.69	0.5329	down	NA	M382T591_POS_N-oleoyl-valine	5.01059	n-oleoyl-valine	0.101988	0.101957	0.0877324	0.150515	0.110847	0.0933892	0.110544	0.0856725	0.107185	0.160154	0.135941	0.110442	0.0992414	0.0991322	0.0772672	0.113346	0.0820356	0.122281	0.131491	0.122181	0.103887	0.190788	0.147989	0.11473	0.132753	0.122484	0.156218	0.157833	0.128289	0.127345	0.142334	0.140266
M382T591_POS	Hexadecadienylcarnitine	0.000343071	0.000343071	0.812826	-0.298981	1.16551	0.150166	C23H43NO3	level3.1	[M+H]+	0.57	0.5329	down	NA	M382T591_POS_Hexadecadienylcarnitine	5.01059	hexadecadienylcarnitine	0.101988	0.101957	0.0877324	0.150515	0.110847	0.0933892	0.110544	0.0856725	0.107185	0.160154	0.135941	0.110442	0.0992414	0.0991322	0.0772672	0.113346	0.0820356	0.122281	0.131491	0.122181	0.103887	0.190788	0.147989	0.11473	0.132753	0.122484	0.156218	0.157833	0.128289	0.127345	0.142334	0.140266
M470T428_POS	3-Hydroxyicos-13-enoylcarnitine	0.549509	0.549509	1.08813	0.121846	0.231754	0.152394	C27H51NO5	level3.1	[M+H]+	0.92	0.9595	nodiff	NA	M470T428_POS_3-Hydroxyicos-13-enoylcarnitine	0.184583	3-hydroxyicos-13-enoylcarnitine	0.00307578	0.00502609	0.00364753	0.00620021	0.0038274	0.00495482	0.00329061	0.00251026	0.00316214	0.0122379	0.00518635	0.00605382	0.00818709	0.00291397	0.00280966	0.00433561	0.00795574	0.00201577	0.0035649	0.00231736	0.00515826	0.00481664	0.00163626	0.00385278	0.00801403	0.00540819	0.00309337	0.00596939	0.00416993	0.0027292	0.00407193	0.00344863
M405T609_POS	5alpha-Cholestan-5alpha,6beta-diol	1.55035e-05	1.55035e-05	0.607004	-0.720222	1.35545	0.152766	C27H48O2	level3.1	[M+H]+	0.81	0.7032	down	C05424	M405T609_POS_5alpha-Cholestan-5alpha,6beta-diol	1.75468	5alpha-cholestan-5alpha,6beta-diol	0.0193349	0.0219583	0.0163801	0.0668222	0.0271585	0.0297069	0.0265711	0.0178098	0.0176702	0.0447308	0.0358665	0.0399959	0.00941735	0.0397894	0.0201822	0.0491911	0.0214645	0.028822	0.0472809	0.0650492	0.0378232	0.0526988	0.0524607	0.0497486	0.0588625	0.0527192	0.0398797	0.0444465	0.0485489	0.0433913	0.0436148	0.0476235
M405T609_POS	3alpha,7alpha-Dihydroxy-5beta-cholestane	1.55035e-05	1.55035e-05	0.607004	-0.720222	1.35545	0.152766	C27H48O2	level3.1	[M+H]+	0.79	0.7022	down	C05452	M405T609_POS_3alpha,7alpha-Dihydroxy-5beta-cholestane	1.75468	3alpha,7alpha-dihydroxy-5beta-cholestane	0.0193349	0.0219583	0.0163801	0.0668222	0.0271585	0.0297069	0.0265711	0.0178098	0.0176702	0.0447308	0.0358665	0.0399959	0.00941735	0.0397894	0.0201822	0.0491911	0.0214645	0.028822	0.0472809	0.0650492	0.0378232	0.0526988	0.0524607	0.0497486	0.0588625	0.0527192	0.0398797	0.0444465	0.0485489	0.0433913	0.0436148	0.0476235
M405T609_POS	5-Heneicosyl-1,3-benzenediol	1.55035e-05	1.55035e-05	0.607004	-0.720222	1.35545	0.152766	C27H48O2	level3.1	[M+H]+	0.78	0.6517	down	NA	M405T609_POS_5-Heneicosyl-1,3-benzenediol	1.75468	5-heneicosyl-1,3-benzenediol	0.0193349	0.0219583	0.0163801	0.0668222	0.0271585	0.0297069	0.0265711	0.0178098	0.0176702	0.0447308	0.0358665	0.0399959	0.00941735	0.0397894	0.0201822	0.0491911	0.0214645	0.028822	0.0472809	0.0650492	0.0378232	0.0526988	0.0524607	0.0497486	0.0588625	0.0527192	0.0398797	0.0444465	0.0485489	0.0433913	0.0436148	0.0476235
M405T609_POS	6-deoxo-28-norcathasterone	1.55035e-05	1.55035e-05	0.607004	-0.720222	1.35545	0.152766	C27H48O2	level3.1	[M+H]+	0.7	0.5093	down	NA	M405T609_POS_6-deoxo-28-norcathasterone	1.75468	6-deoxo-28-norcathasterone	0.0193349	0.0219583	0.0163801	0.0668222	0.0271585	0.0297069	0.0265711	0.0178098	0.0176702	0.0447308	0.0358665	0.0399959	0.00941735	0.0397894	0.0201822	0.0491911	0.0214645	0.028822	0.0472809	0.0650492	0.0378232	0.0526988	0.0524607	0.0497486	0.0588625	0.0527192	0.0398797	0.0444465	0.0485489	0.0433913	0.0436148	0.0476235
M249T615_POS	10-phenyldecanoate	0.100518	0.100518	0.844026	-0.244641	0.562544	0.153613	C16H24O2	level3.1	[M+H]+	0.7	0.539	nodiff	NA	M249T615_POS_10-phenyldecanoate	1.63289	10-phenyldecanoate	0.0388029	0.0376319	0.024963	0.0507128	0.037449	0.0310469	0.0384966	0.0203759	0.0216755	0.0534661	0.0354459	0.0417708	0.0140219	0.0417113	0.0318212	0.0462393	0.034941	0.039712	0.0451573	0.0485644	0.0331924	0.0580439	0.0277476	0.0372803	0.0853364	0.0522341	0.0381566	0.048116	0.0559776	0.043491	0.0564854	0.0301896
M177T65_NEG	Pyrophosphate	0.0124081	0.0124081	2.42138	1.27583	1.16592	0.155405	H4O7P2	level2	[M-H]-	0.73	0.9987	up	C00013	M177T65_NEG_Pyrophosphate	0.467288	pyrophosphate	0.00316722	0.00275566	0.00793388	0.0095981	0.00531542	0.0335106	0.00849872	0.00747321	0.00836876	0.0615978	0.00707771	0.0193319	0.0191919	0.00932392	0.0320058	0.0154684	0.0490827	0.00902748	0.00564257	0.00881827	0.0121872	0.00828787	0.00969838	0.00547272	0.00618055	0.00430246	0.00501704	0.00724124	0.00335324	0.00691296	0.00871022	0.00641535
M522T544_POS	13-(3,4-Dimethyl-5-pentylfuran-2-yl)tridecanoylcarnitine	0.000702552	0.000702552	0.684261	-0.54738	1.11072	0.155564	C31H55NO5	level3.1	[M+H]+	0.62	0.5817	down	NA	M522T544_POS_13-(3,4-Dimethyl-5-pentylfuran-2-yl)tridecanoylcarnitine	1.82672	13-(3,4-dimethyl-5-pentylfuran-2-yl)tridecanoylcarnitine	0.0165353	0.0246551	0.0193924	0.0684386	0.0402255	0.0338729	0.0333201	0.0245636	0.0297153	0.0299188	0.0495312	0.0307291	0.0161878	0.0621908	0.0168567	0.0546909	0.0155595	0.057926	0.0381712	0.0554901	0.0457594	0.0512678	0.0648273	0.0469081	0.062812	0.047238	0.0473119	0.0340026	0.0509739	0.0507949	0.0340934	0.0739672
M286T516_POS	4-amino-3-hydroxyhexadec-15-enoate	0.00721223	0.00721223	0.827073	-0.273913	0.893863	0.155913	C16H31NO3	level3.1	[M+H]+	0.83	1	nodiff	NA	M286T516_POS_4-amino-3-hydroxyhexadec-15-enoate	0.583906	4-amino-3-hydroxyhexadec-15-enoate	0.0121172	0.0111194	0.00990007	0.0151791	0.017435	0.0102238	0.0138355	0.00803522	0.0137154	0.0233107	0.0121586	0.0124167	0.0120286	0.0130264	0.00953965	0.010853	0.0106005	0.0147504	0.0136914	0.0146621	0.0127956	0.0225348	0.0137341	0.0143166	0.0165997	0.015828	0.0162303	0.0117598	0.0198389	0.0136362	0.0164973	0.0142118
M440T399_POS	Dodecanoyl-sn-glycero-3-phosphocholine	0.00514764	0.00514764	0.386698	-1.37072	1.00089	0.156292	C20H42NO7P	level3.1	[M+H]+	0.95	0.9649	down	NA	M440T399_POS_Dodecanoyl-sn-glycero-3-phosphocholine	0.240385	dodecanoyl-sn-glycero-3-phosphocholine	0.00296287	0.00182155	0.00187287	0.00626588	0.00355984	0.00326487	0.0026823	0.00188768	0.00279352	0.0042648	0.00345614	0.00232404	0.00350776	0.00227464	0.00206646	0.00235838	0.00253278	0.00311882	0.00874033	0.00481021	0.00285237	0.00428508	0.0250253	0.00515008	0.00562577	0.00462536	0.00911639	0.00305441	0.00450941	0.00481824	0.0307552	0.0074899
M307T637_NEG	cis-11.14-Eicosadienoic acid	0.0431721	0.0431721	1.4232	0.509141	1.37213	0.157363	C20H36O2	level2	[M-H]-	0.72	1	up	NA	M307T637_NEG_cis-11.14-Eicosadienoic acid	1.97516	cis-11.14-eicosadienoic acid	0.0584072	0.0533399	0.0503754	0.0632167	0.0543912	0.0283737	0.0391572	0.050591	0.0320847	0.094567	0.0406387	0.145749	0.0242354	0.0476562	0.0649929	0.0697929	0.0769137	0.0456983	0.0235965	0.0564421	0.0630931	0.0460936	0.0317477	0.0422914	0.135021	0.0306162	0.0272976	0.0230654	0.0577776	0.0352776	0.0312925	0.0411747
M469T412_NEG	10-Nitrooctadec-9-enoylcarnitine	0.126174	0.126174	1.21666	0.282924	0.660887	0.157379	C25H46N2O6	level3.1	[M-H]-	0.5	0.5293	nodiff	NA	M469T412_NEG_10-Nitrooctadec-9-enoylcarnitine	0.647895	10-nitrooctadec-9-enoylcarnitine	0.0088894	0.0120606	0.0103437	0.012703	0.0124262	0.0218805	0.00806899	0.00942644	0.00998463	0.0190158	0.0132981	0.0227133	0.0336618	0.018952	0.0234672	0.0205306	0.0287973	0.00849971	0.0123116	0.0221058	0.0342808	0.0117827	0.00654209	0.0161789	0.018049	0.0201324	0.00828709	0.0120482	0.0130901	0.0202744	0.0190375	0.0129067
M344T304_POS	Dec-4-enedioylcarnitine	0.917214	0.917214	0.987741	-0.0177956	0.0247758	0.157462	C17H29NO6	level3.1	[M+H]+	0.89	0.896	nodiff	NA	M344T304_POS_Dec-4-enedioylcarnitine	2.30353	dec-4-enedioylcarnitine	0.0491705	0.0753808	0.0640843	0.0807974	0.0454149	0.0183531	0.072279	0.0440269	0.0326571	0.0946967	0.0444301	0.0546508	0.0550375	0.00968325	0.0290385	0.0689315	0.0357429	0.0778405	0.10266	0.0729958	0.0448863	0.106711	0.0695499	0.0620074	0.0607388	0.0630888	0.0584758	0.0389686	0.0323574	0.0538087	0.0630265	0.0334852
M448T412_POS	Arachidonoylcarnitine (C20:4)	0.938367	0.938367	1.01524	0.0218198	0.0578488	0.158771	C27H45NO4	level2	[M+H]+	0.68	0.9065	nodiff	NA	M448T412_POS_Arachidonoylcarnitine (C20:4)	1.95166	arachidonoylcarnitine (c20:4)	0.0193707	0.0334432	0.0186083	0.0324961	0.0276223	0.0426971	0.0215318	0.0181052	0.028274	0.138568	0.0393272	0.0334612	0.0732401	0.0748634	0.0269917	0.0316443	0.152045	0.0160872	0.0404053	0.0343563	0.103869	0.0400078	0.0242421	0.0661667	0.0342417	0.0719492	0.0321547	0.0539349	0.0511309	0.0468177	0.0893394	0.0446089
M433T475_NEG	Oleoylglycerone phosphate	2.90351e-06	2.90351e-06	0.693746	-0.527521	2.46917	0.160201	C21H39O7P	level3.1	[M-H]-	0.78	0.7923	down	C03630	M433T475_NEG_Oleoylglycerone phosphate	1.33309	oleoylglycerone phosphate	0.0256241	0.0272854	0.0307811	0.0441778	0.0329392	0.0299451	0.020235	0.0256367	0.0181973	0.026053	0.0328923	0.0146958	0.0237787	0.0215969	0.0161088	0.0228289	0.0192038	0.0258684	0.0400501	0.0415117	0.0224085	0.0351957	0.0356665	0.031798	0.0310505	0.0364094	0.0315118	0.0440948	0.0347266	0.0428016	0.0294852	0.0400867
M345T563_NEG	10-Dehydrogingerdione	0.0382465	0.0382465	1.36519	0.449098	1.37907	0.160949	C21H30O4	level3.1	[M-H]-	0.58	0.5062	up	NA	M345T563_NEG_10-Dehydrogingerdione	0.892154	10-dehydrogingerdione	0.0356336	0.038229	0.031669	0.021201	0.0173459	0.0222072	0.0101182	0.0205191	0.0120712	0.0230799	0.0190106	0.0529813	0.023162	0.0242382	0.0380629	0.0249154	0.0225393	0.0239991	0.0127025	0.0299631	0.0218841	0.0324038	0.0141537	0.0190326	0.0474938	0.0126386	0.0164407	0.0125464	0.0271231	0.0195572	0.0197684	0.0132031
M230T75_POS	Ergothioneine	0.0174175	0.0174175	0.650372	-0.620662	0.830276	0.161868	C9H15N3O2S	level2	[M+H]+	0.74	0.9939	nodiff	C05570	M230T75_POS_Ergothioneine	1.47365	ergothioneine	0.0238958	0.0516107	0.018645	0.0258753	0.0121016	0.0541672	0.0399974	0.00900589	0.0153353	0.014585	0.0258497	0.0304912	0.0455505	0.0108397	0.0312701	0.0212393	0.0225932	0.0357558	0.0371398	0.0509758	0.0210612	0.076211	0.0696273	0.0252377	0.0295788	0.0191766	0.0696768	0.0590795	0.0535773	0.0628247	0.041294	0.0235988
M623T620_POS	Cer(d18:0/20:32OH(5,6))	0.143241	0.143241	0.801122	-0.319907	0.525489	0.163973	C38H71NO5	level3.1	[M+H]+	0.9	0.9816	nodiff	NA	M623T620_POS_Cer(d18:0/20:32OH(5,6))	6.99192	cer(d18:0/20:32oh(5,6))	0.0912446	0.0685121	0.120188	0.167574	0.0665615	0.195849	0.113145	0.0965769	0.0861647	0.102635	0.124219	0.23377	0.123051	0.0784521	0.227455	0.276296	0.0611296	0.132921	0.134165	0.507046	0.187439	0.196866	0.140732	0.221196	0.12265	0.227921	0.217201	0.113696	0.143829	0.160618	0.204438	0.164505
M623T620_POS	Cer(t18:0/20:3(6,8,11)-OH(5))	0.143241	0.143241	0.801122	-0.319907	0.525489	0.163973	C38H71NO5	level3.1	[M+H]+	0.71	0.6045	nodiff	NA	M623T620_POS_Cer(t18:0/20:3(6,8,11)-OH(5))	6.99192	cer(t18:0/20:3(6,8,11)-oh(5))	0.0912446	0.0685121	0.120188	0.167574	0.0665615	0.195849	0.113145	0.0965769	0.0861647	0.102635	0.124219	0.23377	0.123051	0.0784521	0.227455	0.276296	0.0611296	0.132921	0.134165	0.507046	0.187439	0.196866	0.140732	0.221196	0.12265	0.227921	0.217201	0.113696	0.143829	0.160618	0.204438	0.164505
M541T636_POS	N-(hexadecanoyl)-sphinganine	9.10207e-06	9.10207e-06	0.786768	-0.345991	1.39936	0.164277	C34H69NO3	level3.1	[M+H]+	0.7	0.735	down	NA	M541T636_POS_N-(hexadecanoyl)-sphinganine	1.02683	n-(hexadecanoyl)-sphinganine	0.0211129	0.0225095	0.0180407	0.0276027	0.0222105	0.0210429	0.0224066	0.0189948	0.0239204	0.0310629	0.026997	0.0225285	0.021278	0.0211506	0.0166178	0.016438	0.0162681	0.0266112	0.0256289	0.0212859	0.0208172	0.0403628	0.0284768	0.0246129	0.0260745	0.0248938	0.0315446	0.0281937	0.0262757	0.0274736	0.0328654	0.0279618
M447T590_POS	Octadecyl ferulate	0.0429208	0.0429208	0.8016	-0.319046	0.690302	0.164352	C28H46O4	level3.1	[M+H]+	0.93	0.8697	nodiff	NA	M447T590_POS_Octadecyl ferulate	10.5806	octadecyl ferulate	0.172107	0.154395	0.105131	0.366341	0.309073	0.210847	0.193483	0.0958549	0.141205	0.284485	0.346481	0.240443	0.0657828	0.27246	0.141474	0.29655	0.191508	0.281121	0.401153	0.348131	0.21751	0.298954	0.226042	0.245134	0.533785	0.29416	0.218464	0.232267	0.329453	0.241894	0.236496	0.251091
M447T590_POS	Bis(2-propylheptyl) phthalate	0.0429208	0.0429208	0.8016	-0.319046	0.690302	0.164352	C28H46O4	level3.1	[M+H]+	0.9	0.8697	nodiff	NA	M447T590_POS_Bis(2-propylheptyl) phthalate	10.5806	bis(2-propylheptyl) phthalate	0.172107	0.154395	0.105131	0.366341	0.309073	0.210847	0.193483	0.0958549	0.141205	0.284485	0.346481	0.240443	0.0657828	0.27246	0.141474	0.29655	0.191508	0.281121	0.401153	0.348131	0.21751	0.298954	0.226042	0.245134	0.533785	0.29416	0.218464	0.232267	0.329453	0.241894	0.236496	0.251091
M299T530_NEG	9-Hydroxyoctadecanoic acid	0.00172169	0.00172169	1.73668	0.796331	1.73758	0.164732	C18H36O3	level2	[M-H]-	0.73	0.9994	up	NA	M299T530_NEG_9-Hydroxyoctadecanoic acid	3.18558	9-hydroxyoctadecanoic acid	0.0457337	0.061871	0.138389	0.0814732	0.04195	0.0804636	0.0645704	0.0865819	0.0563325	0.101667	0.0788411	0.215616	0.111072	0.0892804	0.21565	0.0713817	0.187735	0.0711811	0.0453479	0.0879367	0.124273	0.0536381	0.0707606	0.0409072	0.0990043	0.0469784	0.0492544	0.0486367	0.0647675	0.045651	0.057424	0.0599232
M223T478_POS	3-Hexylsalicylic acid	0.290356	0.290356	0.758783	-0.398241	0.382004	0.16554	C13H18O3	level3.1	[M+H]+	0.91	0.9798	nodiff	NA	M223T478_POS_3-Hexylsalicylic acid	0.309587	3-hexylsalicylic acid	0.0030359	0.00948472	0.00196441	0.0194834	0.0274521	0.00271662	0.0063255	0.00312025	0.00292222	0.00761864	0.00699629	0.00706652	0.00191053	0.00322594	0.0019611	0.0037472	0.00393333	0.00427338	0.0123904	0.00305635	0.00459546	0.0162985	0.00741152	0.0116998	0.00417542	0.00419278	0.00499269	0.00192545	0.00834791	0.0115139	0.0047118	0.0122874
M360T463_POS	N-Myristoyl Methionine	0.0389078	0.0389078	0.658141	-0.603532	0.711268	0.165796	C19H37NO3S	level3.1	[M+H]+	0.83	1	nodiff	NA	M360T463_POS_N-Myristoyl Methionine	0.235962	n-myristoyl methionine	0.00549732	0.00381059	0.00307509	0.0083931	0.00333134	0.00212278	0.00543756	0.00274397	0.00351531	0.0118912	0.00511236	0.00402641	0.00357956	0.00464145	0.00165539	0.00289563	0.00250634	0.00471406	0.0052741	0.00767728	0.00452537	0.00602856	0.0054589	0.00806551	0.0040776	0.00276493	0.00415296	0.00755077	0.00611891	0.00969482	0.00660594	0.0081447
M360T463_POS	N-Palmitoyl Cysteine	0.0389078	0.0389078	0.658141	-0.603532	0.711268	0.165796	C19H37NO3S	level3.1	[M+H]+	0.81	1	nodiff	NA	M360T463_POS_N-Palmitoyl Cysteine	0.235962	n-palmitoyl cysteine	0.00549732	0.00381059	0.00307509	0.0083931	0.00333134	0.00212278	0.00543756	0.00274397	0.00351531	0.0118912	0.00511236	0.00402641	0.00357956	0.00464145	0.00165539	0.00289563	0.00250634	0.00471406	0.0052741	0.00767728	0.00452537	0.00602856	0.0054589	0.00806551	0.0040776	0.00276493	0.00415296	0.00755077	0.00611891	0.00969482	0.00660594	0.0081447
M360T463_POS	N-Eicosapentaenoyl Glycine	0.0389078	0.0389078	0.658141	-0.603532	0.711268	0.165796	C22H33NO3	level3.1	[M+H]+	0.69	0.6097	nodiff	NA	M360T463_POS_N-Eicosapentaenoyl Glycine	0.235962	n-eicosapentaenoyl glycine	0.00549732	0.00381059	0.00307509	0.0083931	0.00333134	0.00212278	0.00543756	0.00274397	0.00351531	0.0118912	0.00511236	0.00402641	0.00357956	0.00464145	0.00165539	0.00289563	0.00250634	0.00471406	0.0052741	0.00767728	0.00452537	0.00602856	0.0054589	0.00806551	0.0040776	0.00276493	0.00415296	0.00755077	0.00611891	0.00969482	0.00660594	0.0081447
M657T588_POS	Cer(t18:0/PGF1alpha)	0.000377821	0.000377821	0.687454	-0.540666	1.16353	0.167679	C38H73NO7	level3.1	[M+H]+	0.79	0.6626	down	C00195/C11754	M657T588_POS_Cer(t18:0/PGF1alpha)	2.93033	cer(t18:0/pgf1alpha)	0.037282	0.0438203	0.0336586	0.148413	0.0508191	0.0399544	0.0548529	0.0419853	0.0344057	0.0564689	0.0681322	0.0683116	0.0316525	0.0768602	0.0522132	0.0630376	0.0338175	0.0981912	0.0687411	0.0795229	0.0463152	0.0974715	0.108668	0.0728511	0.0734852	0.0720247	0.0741748	0.0869353	0.071769	0.0809357	0.0910524	0.105268
M243T84_NEG	Pseudouridine	0.20339	0.20339	1.31505	0.395117	0.596992	0.168172	C9H12N2O6	level2	[M-H]-	0.68	0.8875	nodiff	C02067	M243T84_NEG_Pseudouridine	0.903792	pseudouridine	0.0444703	0.0165595	0.0106346	0.0210483	0.0185051	0.0191922	0.0231658	0.0101193	0.0327951	0.0992763	0.0110977	0.0262745	0.0421192	0.0190014	0.00124575	0.0185196	0.0250215	0.0266492	0.0259344	0.0122589	0.0202865	0.0328131	0.0165928	0.0118233	0.0150508	0.0173434	0.0107127	0.0113494	0.0204252	0.0269385	0.0212952	0.0249456
M156T57_POS	Histidine	0.00035899	0.00035899	0.730339	-0.453361	1.15501	0.169127	C6H9N3O2	level2	[M+H]+	0.69	0.9879	down	C00135/C00768	M156T57_POS_Histidine	1.36623	histidine	0.0265929	0.0239251	0.0196924	0.0408198	0.0267152	0.0237097	0.0257356	0.0200831	0.0252478	0.0605402	0.0349521	0.0284773	0.0311058	0.0242059	0.0139296	0.0209323	0.0222533	0.0295366	0.0425686	0.0307712	0.0211823	0.0507786	0.0370263	0.0356983	0.0340201	0.0370318	0.0483741	0.0402179	0.0406168	0.0394877	0.0425008	0.0337795
M277T223_NEG	gamma-glutamyl-methionine	0.29412	0.29412	0.830774	-0.267472	0.948386	0.172818	C10H18N2O5S	level3.1	[M-H]-	0.89	1	nodiff	NA	M277T223_NEG_gamma-glutamyl-methionine	0.482002	gamma-glutamyl-methionine	0.00436845	0.00271443	0.0103723	0.0261835	0.00792311	0.00449725	0.0128887	0.00786038	0.00755844	0.0164732	0.0152715	0.0137662	0.010637	0.00882183	0.00730495	0.0122977	0.00292196	0.00969695	0.029505	0.010959	0.00254342	0.0131891	0.000332788	0.0159377	0.0121013	0.0197736	0.0166067	0.0212658	0.0149158	0.00044169	0.0159274	0.00110541
M277T223_NEG	Glutamylmethionine	0.29412	0.29412	0.830774	-0.267472	0.948386	0.172818	C10H18N2O5S	level3.1	[M-H]-	0.84	1	nodiff	NA	M277T223_NEG_Glutamylmethionine	0.482002	glutamylmethionine	0.00436845	0.00271443	0.0103723	0.0261835	0.00792311	0.00449725	0.0128887	0.00786038	0.00755844	0.0164732	0.0152715	0.0137662	0.010637	0.00882183	0.00730495	0.0122977	0.00292196	0.00969695	0.029505	0.010959	0.00254342	0.0131891	0.000332788	0.0159377	0.0121013	0.0197736	0.0166067	0.0212658	0.0149158	0.00044169	0.0159274	0.00110541
M277T223_NEG	Methionyl-Glutamate	0.29412	0.29412	0.830774	-0.267472	0.948386	0.172818	C10H18N2O5S	level3.1	[M-H]-	0.63	0.5733	nodiff	NA	M277T223_NEG_Methionyl-Glutamate	0.482002	methionyl-glutamate	0.00436845	0.00271443	0.0103723	0.0261835	0.00792311	0.00449725	0.0128887	0.00786038	0.00755844	0.0164732	0.0152715	0.0137662	0.010637	0.00882183	0.00730495	0.0122977	0.00292196	0.00969695	0.029505	0.010959	0.00254342	0.0131891	0.000332788	0.0159377	0.0121013	0.0197736	0.0166067	0.0212658	0.0149158	0.00044169	0.0159274	0.00110541
M299T619_NEG	2-Hydroxystearic acid	0.161305	0.161305	1.17312	0.230349	0.967834	0.173604	C18H36O3	level2	[M-H]-	0.72	0.9986	nodiff	C03045	M299T619_NEG_2-Hydroxystearic acid	1.02275	2-hydroxystearic acid	0.0183585	0.0202178	0.0314116	0.0227913	0.019754	0.0301585	0.0175723	0.023586	0.0181467	0.0285622	0.0188678	0.0492562	0.0211119	0.02681	0.0314642	0.0236709	0.0603094	0.0240566	0.0156487	0.0352325	0.027496	0.0200576	0.0183575	0.0208037	0.0470042	0.016242	0.0191149	0.0231143	0.025573	0.0235383	0.0255947	0.0277978
M473T568_POS	Azukisapogenol	0.0339625	0.0339625	0.697815	-0.519083	0.727177	0.173829	C30H48O4	level3.1	[M+H]+	0.96	0.9501	nodiff	NA	M473T568_POS_Azukisapogenol	3.25443	azukisapogenol	0.0260727	0.0343678	0.0197931	0.138008	0.0721901	0.0505647	0.0423234	0.0288811	0.0294473	0.0544663	0.124701	0.049515	0.0116918	0.102405	0.0274772	0.0967358	0.0285214	0.164333	0.116662	0.114652	0.0433879	0.061016	0.0805083	0.0655728	0.202811	0.101082	0.06272	0.047235	0.104576	0.0518547	0.0771859	0.0968543
M473T568_POS	3alpha-Corosolic acid	0.0339625	0.0339625	0.697815	-0.519083	0.727177	0.173829	C30H48O4	level3.1	[M+H]+	0.95	0.9501	nodiff	NA	M473T568_POS_3alpha-Corosolic acid	3.25443	3alpha-corosolic acid	0.0260727	0.0343678	0.0197931	0.138008	0.0721901	0.0505647	0.0423234	0.0288811	0.0294473	0.0544663	0.124701	0.049515	0.0116918	0.102405	0.0274772	0.0967358	0.0285214	0.164333	0.116662	0.114652	0.0433879	0.061016	0.0805083	0.0655728	0.202811	0.101082	0.06272	0.047235	0.104576	0.0518547	0.0771859	0.0968543
M473T568_POS	Siaresinol	0.0339625	0.0339625	0.697815	-0.519083	0.727177	0.173829	C30H48O4	level3.1	[M+H]+	0.91	0.871	nodiff	C17067	M473T568_POS_Siaresinol	3.25443	siaresinol	0.0260727	0.0343678	0.0197931	0.138008	0.0721901	0.0505647	0.0423234	0.0288811	0.0294473	0.0544663	0.124701	0.049515	0.0116918	0.102405	0.0274772	0.0967358	0.0285214	0.164333	0.116662	0.114652	0.0433879	0.061016	0.0805083	0.0655728	0.202811	0.101082	0.06272	0.047235	0.104576	0.0518547	0.0771859	0.0968543
M473T568_POS	delta-Maslinic acid	0.0339625	0.0339625	0.697815	-0.519083	0.727177	0.173829	C30H48O4	level3.1	[M+H]+	0.91	0.871	nodiff	NA	M473T568_POS_delta-Maslinic acid	3.25443	delta-maslinic acid	0.0260727	0.0343678	0.0197931	0.138008	0.0721901	0.0505647	0.0423234	0.0288811	0.0294473	0.0544663	0.124701	0.049515	0.0116918	0.102405	0.0274772	0.0967358	0.0285214	0.164333	0.116662	0.114652	0.0433879	0.061016	0.0805083	0.0655728	0.202811	0.101082	0.06272	0.047235	0.104576	0.0518547	0.0771859	0.0968543
M473T568_POS	Rubitic acid	0.0339625	0.0339625	0.697815	-0.519083	0.727177	0.173829	C30H48O4	level3.1	[M+H]+	0.91	0.871	nodiff	NA	M473T568_POS_Rubitic acid	3.25443	rubitic acid	0.0260727	0.0343678	0.0197931	0.138008	0.0721901	0.0505647	0.0423234	0.0288811	0.0294473	0.0544663	0.124701	0.049515	0.0116918	0.102405	0.0274772	0.0967358	0.0285214	0.164333	0.116662	0.114652	0.0433879	0.061016	0.0805083	0.0655728	0.202811	0.101082	0.06272	0.047235	0.104576	0.0518547	0.0771859	0.0968543
M130T65_NEG	beta-Guanidinopropionic acid	0.464096	0.464096	1.14956	0.201087	0.451328	0.174476	C4H9N3O2	level2	[M-H]-	0.68	0.9083	nodiff	C03065	M130T65_NEG_beta-Guanidinopropionic acid	0.23464	beta-guanidinopropionic acid	0.0014398	0.00307529	0.0037119	0.00470284	0.00570379	0.00529591	0.00490121	0.00431908	0.00341258	0.00353465	0.0067567	0.00568733	0.00392813	0.00575763	0.00505884	0.00756969	0.00904681	0.00960538	0.00757488	0.00554943	0.0216937	0.00774603	0.00121736	0.00369185	0.00552704	0.0051843	0.00949442	0.0084702	0.0114416	0.00366007	0.00654389	0.00308717
M223T403_POS	Hexyl salicylic acid	1.09428e-10	1.09428e-10	0.683661	-0.548648	1.78394	0.175411	C13H18O3	level3.1	[M+H]+	0.89	0.9866	down	NA	M223T403_POS_Hexyl salicylic acid	1.05806	hexyl salicylic acid	0.0180679	0.0198698	0.0151014	0.0277569	0.0221482	0.0201453	0.0214961	0.0169736	0.0200341	0.0292001	0.026722	0.0209407	0.0197101	0.0204449	0.0158816	0.0192288	0.0159861	0.0252067	0.0243849	0.0242671	0.0185699	0.03959	0.0298469	0.025816	0.0272145	0.0271191	0.0314745	0.031364	0.0308539	0.030253	0.0322852	0.0318475
M378T588_POS	N-Linoleoyl Proline	0.84109	0.84109	1.01694	0.0242357	0.0787271	0.175506	C23H39NO3	level3.1	[M+H]+	0.86	0.9408	nodiff	NA	M378T588_POS_N-Linoleoyl Proline	1.62877	n-linoleoyl proline	0.0503403	0.0388094	0.0283713	0.0452749	0.0201582	0.0369947	0.0287666	0.0316875	0.0288146	0.0657699	0.0406398	0.0597731	0.0361366	0.0358465	0.027809	0.0459117	0.0401645	0.0463775	0.038827	0.0539556	0.0406527	0.0606612	0.0360608	0.0376518	0.0536996	0.0352048	0.0351353	0.0374901	0.042963	0.0417827	0.0481893	0.0389553
M378T588_POS	Arachidonoyl Serinol	0.84109	0.84109	1.01694	0.0242357	0.0787271	0.175506	C23H39NO3	level3.1	[M+H]+	0.8	0.8761	nodiff	NA	M378T588_POS_Arachidonoyl Serinol	1.62877	arachidonoyl serinol	0.0503403	0.0388094	0.0283713	0.0452749	0.0201582	0.0369947	0.0287666	0.0316875	0.0288146	0.0657699	0.0406398	0.0597731	0.0361366	0.0358465	0.027809	0.0459117	0.0401645	0.0463775	0.038827	0.0539556	0.0406527	0.0606612	0.0360608	0.0376518	0.0536996	0.0352048	0.0351353	0.0374901	0.042963	0.0417827	0.0481893	0.0389553
M414T378_POS	3-Hydroxy-9-hexadecenoylcarnitine	0.0138471	0.0138471	1.45844	0.544429	0.844449	0.176017	C23H43NO5	level3.1	[M+H]+	0.94	0.9936	nodiff	NA	M414T378_POS_3-Hydroxy-9-hexadecenoylcarnitine	0.670203	3-hydroxy-9-hexadecenoylcarnitine	0.0180392	0.0277534	0.013564	0.0285379	0.0159311	0.0126684	0.0160126	0.0126753	0.0153231	0.0470419	0.0128203	0.0257062	0.0283923	0.0114119	0.0140998	0.0177698	0.0276547	0.00688424	0.00810309	0.0215219	0.0235323	0.0274946	0.00398469	0.0160673	0.0200788	0.0122777	0.0112279	0.0125808	0.02017	0.00820963	0.0168743	0.0125054
M219T86_POS	gamma-Glutamylalanine	0.187794	0.187794	0.771645	-0.373991	0.474881	0.176022	C8H14N2O5	level2	[M+H]+	0.69	0.9077	nodiff	C03740	M219T86_POS_gamma-Glutamylalanine	0.527183	gamma-glutamylalanine	0.0150855	0.00568988	0.00740163	0.019197	0.0104757	0.00666225	0.00653217	0.00209947	0.00559788	0.0334273	0.0113921	0.00401042	0.00983011	0.00765471	0.0367527	0.0042175	0.00330913	0.00355625	0.033655	0.00890692	0.000504649	0.0126739	0.0126598	0.0137623	0.0124005	0.0200694	0.0191581	0.0181352	0.0205756	0.0166495	0.0140821	0.00706875
M449T550_POS	16-Feruloyloxypalmitate	0.0010397	0.0010397	0.802681	-0.317101	1.05747	0.176619	C26H40O6	level3.1	[M+H]+	0.83	0.8058	down	C18217	M449T550_POS_16-Feruloyloxypalmitate	5.59982	16-feruloyloxypalmitate	0.108202	0.121131	0.0987944	0.172191	0.11101	0.107659	0.121115	0.0876742	0.111298	0.205257	0.121762	0.0978619	0.0971553	0.11381	0.0769535	0.129444	0.0974203	0.166542	0.168711	0.137742	0.109356	0.199898	0.179723	0.125044	0.118713	0.130568	0.155007	0.166133	0.167948	0.142333	0.166922	0.164462
M300T564_POS	Palmitoylethanolamide	0.0178905	0.0178905	0.876859	-0.189584	0.797708	0.177911	C18H37NO2	level3.1	[M+H]+	0.78	0.5726	nodiff	C16512	M300T564_POS_Palmitoylethanolamide	1.33238	palmitoylethanolamide	0.0271115	0.0305692	0.0218608	0.033529	0.0278691	0.0299958	0.0273146	0.0220934	0.0284412	0.0533048	0.0306662	0.0365307	0.0311958	0.0275278	0.0259412	0.0283476	0.0289146	0.0333196	0.0320199	0.0348458	0.0272849	0.0397439	0.0318247	0.0286496	0.0347621	0.0329542	0.029982	0.0316453	0.0447045	0.0364616	0.0436517	0.035459
M300T564_POS	Sphingosine	0.0178905	0.0178905	0.876859	-0.189584	0.797708	0.177911	C18H37NO2	level3.1	[M+H]+	0.74	0.61	nodiff	C00319	M300T564_POS_Sphingosine	1.33238	sphingosine	0.0271115	0.0305692	0.0218608	0.033529	0.0278691	0.0299958	0.0273146	0.0220934	0.0284412	0.0533048	0.0306662	0.0365307	0.0311958	0.0275278	0.0259412	0.0283476	0.0289146	0.0333196	0.0320199	0.0348458	0.0272849	0.0397439	0.0318247	0.0286496	0.0347621	0.0329542	0.029982	0.0316453	0.0447045	0.0364616	0.0436517	0.035459
[truncated: 115 more rows]
[truncated: 10 more columns]

## Sheet: MFR_vs_CON
peak_name	name	pvalue	adj_p_value	FC	Log2FC	VIP	rsd	formula	confidence_level	adduct	total_score	ms2_score	difference	id_kegg	name2	sum_intensity	normalized_name	T3_ion_Y112	T3_ion_Y12	T3_ion_Y129	T3_ion_Y14	T3_ion_Y145	T3_ion_Y174	T3_ion_Y224	T3_ion_Y23	T3_ion_Y237	T3_ion_Y257	T3_ion_Y271	T3_ion_Y35	T3_ion_Y45	T3_ion_Y5	T3_ion_Y51	T3_ion_Y53	T3_ion_Y56	T3_ion_Y60A	T3_ion_Y60B	T3_ion_Y77	T3_ion_Y82	T3_ion_Y88	T3_ion_Y9	T3_ion_Y95	T3_ion_CON212	T3_ion_CON214	T3_ion_CON216	T3_ion_CON227	T3_ion_CON249	T3_ion_CON281	T3_ion_CON284	T3_ion_CON297
[truncated: 869 more rows]
[truncated: 13 more columns]

[truncated: 1 more sheets: MFR_vs_FTR]
