# Supplementary material for: Plasma Metabolomics of Thrombectomy‐Treated Patients Highlights Metabolic Pathways Underlying Disease and Recovery
Source: CNS Neurosci Ther. 2026 Jul 9;32(7):e71018. doi: 10.1002/cns.71018 (PMC13348542; doi:10.1002/cns.71018)
Supplement: Supplementary file 4 — Table S4: Source data for significantly enriched metabolic pathways identified in each pairwise comparison. [file CNS-32-e71018-s002.xlsx]

## Sheet: FTR_vs_CON
ID	Description	MetaboRatio	BgRatio	RichFactor	FoldEnrichment	zScore	pvalue	p.adjust	qvalue	metaboID	name	Count	match
hsa00190	Oxidative phosphorylation	2/52	16/6390	0.125	15.3606	5.20916	0.00724642	0.0487926	0.037122	C00009/C00013	Phosphate/Pyrophosphate	2	TRUE
hsa00600	Sphingolipid metabolism	4/52	27/6390	0.148148	18.2051	8.1143	5.96017e-05	0.00300989	0.00228996	C06124/C01120/C00195/C12126	Sphingosine 1-phosphate (d16:1-P)/Sphinganine 1-phosphate/Cer(t18:0/PGF1alpha)/Dihydroceramide	4	TRUE
hsa04020	Calcium signaling pathway	1/52	11/6390	0.0909091	11.1713	3.05802	0.0860247	0.197466	0.150235	C06124	Sphingosine 1-phosphate (d16:1-P)	1	TRUE
hsa04022	cGMP-PKG signaling pathway	1/52	10/6390	0.1	12.2885	3.23569	0.0785142	0.197466	0.150235	C00020	Adenosine monophosphate (AMP)	1	TRUE
hsa04024	cAMP signaling pathway	2/52	25/6390	0.08	9.83077	4.00693	0.0172909	0.0919145	0.0699298	C01089/C00020	3-Hydroxybutyric acid/Adenosine monophosphate (AMP)	2	TRUE
hsa04071	Sphingolipid signaling pathway	3/52	15/6390	0.2	24.5769	8.28008	0.000215887	0.00545115	0.00414731	C06124/C00195/C12126	Sphingosine 1-phosphate (d16:1-P)/Cer(t18:0/PGF1alpha)/Dihydroceramide	3	TRUE
hsa04072	Phospholipase D signaling pathway	1/52	11/6390	0.0909091	11.1713	3.05802	0.0860247	0.197466	0.150235	C06124	Sphingosine 1-phosphate (d16:1-P)	1	TRUE
hsa04217	Necroptosis	1/52	10/6390	0.1	12.2885	3.23569	0.0785142	0.197466	0.150235	C00195	Cer(t18:0/PGF1alpha)	1	TRUE
hsa04927	Cortisol synthesis and secretion	1/52	12/6390	0.0833333	10.2404	2.90189	0.0934752	0.205239	0.156149	C00020	Adenosine monophosphate (AMP)	1	TRUE
hsa04928	Parathyroid hormone synthesis, secretion and action	2/52	10/6390	0.2	24.5769	6.75801	0.00280356	0.0270702	0.0205954	C00020/C00009	Adenosine monophosphate (AMP)/Phosphate	2	TRUE
hsa05012	Parkinson disease	3/52	26/6390	0.115385	14.179	6.09882	0.0011581	0.0194947	0.0148318	C00020/C00009/C00013	Adenosine monophosphate (AMP)/Phosphate/Pyrophosphate	3	TRUE
hsa05215	Prostate cancer	1/52	11/6390	0.0909091	11.1713	3.05802	0.0860247	0.197466	0.150235	C00762	Cortisone	1	TRUE
hsa05230	Central carbon metabolism in cancer	3/52	37/6390	0.0810811	9.96362	4.95264	0.00324965	0.0273513	0.0208092	C00078/C00149/C00135	Tryptophan/Malic acid/Histidine	3	TRUE
hsa05231	Choline metabolism in cancer	1/52	11/6390	0.0909091	11.1713	3.05802	0.0860247	0.197466	0.150235	C04230	1-palmitoleoyl-sn-glycero-3-phosphocholine	1	TRUE

## Sheet: MFR_vs_CON
ID	Description	MetaboRatio	BgRatio	RichFactor	FoldEnrichment	zScore	pvalue	p.adjust	qvalue	metaboID	name	Count	match
hsa00010	Glycolysis / Gluconeogenesis	3/56	31/6390	0.0967742	11.0426	5.26993	0.00240861	0.0189248	0.0139446	C00221/C00267/C00031	Glucose	3	TRUE
hsa00400	Phenylalanine, tyrosine and tryptophan biosynthesis	3/56	35/6390	0.0857143	9.78061	4.89748	0.00342136	0.0230067	0.0169523	C00079/C00078/C00082	Phenylalanine/Tryptophan/Tyrosine	3	TRUE
hsa00600	Sphingolipid metabolism	5/56	27/6390	0.185185	21.131	9.85568	3.00376e-06	0.000330413	0.000243463	C06124/C00195/C01120/C00319/C12126	Sphingosine 1-phosphate (d16:1-P)/Cer(d18:0/PGF2alpha)/Sphinganine 1-phosphate/Sphingosine/Dihydroceramide	5	TRUE
hsa04020	Calcium signaling pathway	1/56	11/6390	0.0909091	10.3734	2.92542	0.0923548	0.22071	0.162629	C06124	Sphingosine 1-phosphate (d16:1-P)	1	TRUE
hsa04071	Sphingolipid signaling pathway	4/56	15/6390	0.266667	30.4286	10.7287	6.72292e-06	0.000369761	0.000272455	C06124/C00195/C00319/C12126	Sphingosine 1-phosphate (d16:1-P)/Cer(d18:0/PGF2alpha)/Sphingosine/Dihydroceramide	4	TRUE
hsa04072	Phospholipase D signaling pathway	1/56	11/6390	0.0909091	10.3734	2.92542	0.0923548	0.22071	0.162629	C06124	Sphingosine 1-phosphate (d16:1-P)	1	TRUE
hsa04217	Necroptosis	2/56	10/6390	0.2	22.8214	6.49298	0.00324515	0.0230067	0.0169523	C00195/C00319	Cer(d18:0/PGF2alpha)/Sphingosine	2	TRUE
hsa04625	C-type lectin receptor signaling pathway	1/56	11/6390	0.0909091	10.3734	2.92542	0.0923548	0.22071	0.162629	C00159	Mannose	1	TRUE
hsa04726	Serotonergic synapse	4/56	42/6390	0.0952381	10.8673	6.03223	0.000462395	0.00508634	0.00374783	C00078/C14772/C02165/C05635	Tryptophan/5,6-DHET/Leukotriene B4/5-Hydroxyindole-3-acetic acid	4	TRUE
hsa04728	Dopaminergic synapse	1/56	12/6390	0.0833333	9.50893	2.77392	0.100323	0.22071	0.162629	C00082	Tyrosine	1	TRUE
hsa04917	Prolactin signaling pathway	2/56	11/6390	0.181818	20.7468	6.16293	0.00394405	0.0241025	0.0177598	C00082/C00031	Tyrosine/Glucose	2	TRUE
hsa04931	Insulin resistance	2/56	19/6390	0.105263	12.0113	4.51941	0.0117243	0.0533452	0.039307	C00195/C00031	Cer(d18:0/PGF2alpha)/Glucose	2	TRUE
hsa04974	Protein digestion and absorption	4/56	47/6390	0.0851064	9.71125	5.63577	0.000713299	0.00713299	0.00525589	C00079/C00078/C00082/C00073	Phenylalanine/Tryptophan/Tyrosine/Methionine	4	TRUE
hsa04978	Mineral absorption	4/56	29/6390	0.137931	15.7389	7.47951	0.000106776	0.00234907	0.00173089	C00079/C00078/C00073/C00031	Phenylalanine/Tryptophan/Methionine/Glucose	4	TRUE
hsa05034	Alcoholism	1/56	10/6390	0.1	11.4107	3.09772	0.0843174	0.22071	0.162629	C00082	Tyrosine	1	TRUE
hsa05215	Prostate cancer	1/56	11/6390	0.0909091	10.3734	2.92542	0.0923548	0.22071	0.162629	C00762	Cortisone	1	TRUE
hsa05230	Central carbon metabolism in cancer	5/56	37/6390	0.135135	15.4199	8.27075	1.51725e-05	0.000556325	0.000409924	C00079/C00078/C00082/C00073/C00031	Phenylalanine/Tryptophan/Tyrosine/Methionine/Glucose	5	TRUE
hsa05231	Choline metabolism in cancer	1/56	11/6390	0.0909091	10.3734	2.92542	0.0923548	0.22071	0.162629	C04230	1-palmitoleoyl-sn-glycero-3-phosphocholine	1	TRUE

## Sheet: MFR_vs_FTR
ID	Description	MetaboRatio	BgRatio	RichFactor	FoldEnrichment	zScore	pvalue	p.adjust	qvalue	metaboID	name	Count	match
hsa00071	Fatty acid degradation	2/29	50/6390	0.04	8.81379	3.74503	0.0212946	0.0716274	0.0448308	C00249/C02990	Palmitic acid/Palmitoylcarnitine	2	TRUE
hsa00140	Steroid hormone biosynthesis	4/29	99/6390	0.040404	8.90282	5.35048	0.000956323	0.00707679	0.00442928	C05470/C05474/C05471/C00735	Tetrahydrocortisone/3alpha,11beta,21-Trihydroxy-20-oxo-5beta-pregnan-18-al/Dihydrocortisol/Cortisol	4	TRUE
hsa00430	Taurine and hypotaurine metabolism	1/29	24/6390	0.0416667	9.18103	2.71102	0.103597	0.194557	0.121771	C00245	Taurine	1	TRUE
hsa00591	Linoleic acid metabolism	3/29	28/6390	0.107143	23.6084	8.09477	0.000255152	0.00314687	0.00196959	C01595/C07289/C06426	Linoleic acid/Crepenynate/gamma-Linolenic acid	3	TRUE
hsa00600	Sphingolipid metabolism	2/29	27/6390	0.0740741	16.3218	5.3866	0.00650699	0.0300948	0.018836	C00195/C12126	Cer(t18:0/PGF1alpha)/Dihydroceramide	2	TRUE
hsa04071	Sphingolipid signaling pathway	2/29	15/6390	0.133333	29.3793	7.42951	0.00201328	0.0115929	0.00725585	C00195/C12126	Cer(t18:0/PGF1alpha)/Dihydroceramide	2	TRUE
hsa04080	Neuroactive ligand-receptor interaction	2/29	53/6390	0.0377358	8.3149	3.61042	0.0237548	0.0732439	0.0458425	C00245/C00735	Taurine/Cortisol	2	TRUE
hsa04217	Necroptosis	1/29	10/6390	0.1	22.0345	4.49443	0.0444984	0.117603	0.0736064	C00195	Cer(t18:0/PGF1alpha)	1	TRUE
hsa04927	Cortisol synthesis and secretion	1/29	12/6390	0.0833333	18.3621	4.06446	0.0531657	0.122946	0.0769504	C00735	Cortisol	1	TRUE
hsa04931	Insulin resistance	1/29	19/6390	0.0526316	11.5971	3.12329	0.0829075	0.170421	0.106665	C00195	Cer(t18:0/PGF1alpha)	1	TRUE
hsa04934	Cushing syndrome	1/29	13/6390	0.0769231	16.9496	3.88657	0.0574709	0.125084	0.0782885	C00735	Cortisol	1	TRUE
hsa04976	Bile secretion	3/29	97/6390	0.0309278	6.81479	3.89622	0.00930915	0.0344438	0.021558	C03033/C00735/C11754	Pregnanediol 3-O-glucuronide/Cortisol/Cer(t18:0/PGF1alpha)	3	TRUE
hsa05200	Pathways in cancer	1/29	31/6390	0.0322581	7.1079	2.30161	0.131807	0.232232	0.145351	C00735	Cortisol	1	TRUE
hsa05215	Prostate cancer	1/29	11/6390	0.0909091	20.0313	4.26523	0.0488416	0.120476	0.0754046	C00735	Cortisol	1	TRUE
